# Supplementary material for: A mechanism of cohesin‐dependent loop extrusion organizes zygotic genome architecture
Source: EMBO J. 2017 Dec 7;36(24):3600–18. doi: 10.15252/embj.201798083 (PMC5730859; doi:10.15252/embj.201798083)
Supplement: Supplementary file 3 — Table EV1 [file EMBJ-36-3600-s003.xlsx]

## Sheet: Table EV1
GEO_number	Cell_ID	Origin	Genotype/condition	Total contacts after filtering	Cis contacts	Trans contacts	100_TotalReads	102_mappedSide1	104_mappedSide2	112_M-to-M_reads	114_M-to-Any_reads	116_M-to-SS_reads	118_M-to-DS_reads	122_Y-to-Y_reads	124_Y-to-Any_reads	126_Y-to-SS_reads	128_Y-to-DS_reads	150_ReadsWithoutUnusedChromosomes	152_removedUnusedChromosomes	200_totalDSReads	201_DS+SS	202_SSReadsRemoved	210_sameFragmentReadsRemoved	212_Self-Circles	214_DandlingEnds	216_error	220_extraDandlingEndsRemoved	300_ValidPairs	321_quasiDuplicatesRemoved	350_removedNonUniqueInteractions	360_removedMoreThan8readsPerFragment
1	47552	maternal	Wapl-control	124062	117895	6167	20188582	19054271	19009424	527360	832124	284617	547507	3	37	17	20	19356422	832160	17327587	19356422	2028835	4402941	71456	4203293	128192	7660915	5263731	4849523	36450	253696
2	47553	paternal	Wapl-control	58657	55010	3647	17693164	16634886	16601788	142181	220420	73093	147327	827	7182	6225	957	17465564	227600	15395228	17465564	2070336	3625752	67062	3461411	97279	7028123	4741353	4485881	24791	172024
3	47554	paternal	Wapl-control	44098	41885	2213	17060488	16190935	16153782	150999	271512	113212	158300	851	1352	464	888	16787625	272863	15125042	16787625	1662583	2830388	56595	2679073	94720	7675349	4619305	4290200	26190	258817
4	47555	paternal	Wapl-control	56986	54843	2143	17799897	17024653	16974773	98084	163934	61315	102619	1	8	2	6	17635955	163942	16096904	17635955	1539051	2989401	29942	2840746	118713	8445656	4661847	4325048	30798	249015
5	47556	maternal	Wapl-KO	219419	206562	12857	18398425	16989844	16946465	88254	144402	52805	91597	10	450	366	84	18253573	144852	15446203	18253573	2807370	4130831	35456	4016058	79317	6399595	4915777	4337338	43061	315959
6	47557	maternal	Wapl-KO	274017	249413	24604	16827615	15255441	15215912	3190019	4932109	1674771	3257338	0	32	27	5	11895474	4932141	10386395	11895474	1509079	2256395	33882	2157843	64670	5148610	2981390	2580679	22681	104013
7	47558	paternal	Wapl-KO	244423	225580	18843	17704873	16648357	16616485	99756	151032	48408	102624	7	53	33	20	17553788	151085	15457325	17553788	2096463	5500157	41285	5359268	99604	6463865	3493303	3012128	29184	207568
8	47559	maternal	Wapl-KO	288585	269292	19293	17248194	15888036	15855528	758	1455	652	803	0	24	15	9	17246715	1479	14494558	17246715	2752157	4010065	33172	3891330	85563	6072130	4412363	3835059	32284	256435
9	47560	paternal	Wapl-KO	117224	112752	4472	18016188	16461724	16407681	716188	1270299	520256	750043	0	15	6	9	16745874	1270314	14103165	16745874	2642709	2391791	150053	2169895	71843	6358457	5352917	4962349	38201	235143
10	47561	paternal	Wapl-KO	46945	43564	3381	17628789	16694743	16665884	597870	921944	302893	619051	1	18	10	8	16706827	921962	15112779	16706827	1594048	3660572	84198	3482394	93980	7357522	4094685	3876074	26648	145018
11	47563	paternal	G2	202381	187143	15238	19132325	18063839	18016975	430	847	387	460	1453	2200	661	1539	19129280	3045	16946492	19129280	2182788	4093288	59353	3923522	110413	8275516	4577688	4090428	39125	245754
12	47564	maternal	G2	78291	73357	4934	17046223	16418298	16391281	458	915	408	507	1	14	11	3	17045294	929	15762846	17045294	1282448	4396357	91885	4216840	87632	7510439	3856050	3618411	27442	131906
13	47580	paternal	Wapl-KO	46186	43180	3006	16537034	15788853	15766159	25852	39545	12895	26650	37	193	149	44	16497296	39738	14991284	16497296	1506012	4278602	95217	4080190	103195	6961457	3751225	3563173	20364	121502
14	47566	paternal	Wapl-control	272112	251397	20715	18097419	16843837	16808232	32354	60633	26929	33704	1734	5161	3166	1995	18031626	65793	15518952	18031626	2512674	3281700	91093	3082590	108017	6570284	5666968	5085723	40917	268216
15	47567	maternal	Wapl-control	22026	20727	1299	18327247	17719877	17694877	281	574	267	307	0	10	4	6	18326663	584	17087194	18326663	1239469	3428836	290235	3036119	102482	8084551	5573807	5345838	32241	173702
16	47568	paternal	Wapl-KO	79353	74386	4967	16116753	15251356	15228060	313451	532935	205042	327893	397	860	429	431	15582959	533794	14034340	15582959	1548619	2934309	153821	2671207	109281	6744825	4355206	4081073	27897	166883
17	47569	paternal	Wapl-KO	96788	93219	3569	16623914	15641165	15603404	1925	2782	763	2019	16	107	77	30	16621025	2889	14618606	16621025	2002419	2559259	150092	2297422	111745	6593678	5465669	5131015	34635	203231
18	47570	paternal	Wapl-control	145206	133995	11211	17311908	16218255	16190506	1832	3843	1892	1951	289	593	257	336	17307472	4436	15094566	17307472	2212906	3758810	51203	3621890	85717	6776041	4559715	4163843	34130	216536
19	47750	paternal	G2	186792	173809	12983	29527244	27822553	27762382	48	85	31	54	1	36	25	11	29527123	121	26057626	29527123	3469497	8980391	63749	8762791	153851	10655097	6422138	5683957	50938	500451
20	47751	maternal	G2	110240	102532	7708	28084185	26627383	26545912	8	12	0	12	1	21	9	12	28084152	33	25089086	28084152	2995066	5628211	95637	5350080	182494	12089431	7371444	6863307	48966	348931
21	47752	paternal	G2	151677	138076	13601	28075599	26837828	26769438	4	4	0	4	1519	2457	663	1794	28073138	2461	25529869	28073138	2543269	7465689	173985	7121614	170090	11113972	6950208	6365046	53681	379804
22	47753	paternal	G2	278527	261895	16632	40618441	38264734	38169884	6416	11152	4400	6752	1	21	8	13	40607268	11173	35809412	40607268	4797856	12203756	217690	11792452	193614	14769922	8835734	7895946	62728	598533
23	47754	maternal	G2	354051	328609	25442	37795166	35563753	35470792	1	6	5	1	0	41	14	27	37795119	47	33239351	37795119	4555768	11088832	97668	10825357	165807	14477829	7672690	6857173	44496	416970
24	47755	paternal	G2	187484	176684	10800	38313052	36288216	36219864	107	198	61	137	0	30	20	10	38312824	228	34194881	38312824	4117943	10104114	100482	9847625	156007	14325404	9765363	9037586	60182	480111
25	47756	maternal	G2	252870	235419	17451	29597999	28003356	27939275	1	2	1	1	0	144	135	9	29597853	146	26344622	29597853	3253231	9144518	680396	8359826	104296	11175876	6024228	5342518	38921	389919
26	47768	paternal	G2	403251	347100	56151	20807864	19540015	19498219	109	152	37	115	1539	4833	2936	1897	20802879	4985	18228358	20802879	2574521	4911759	94512	4716968	100279	7764766	5551833	4710482	47386	390714
27	47769	maternal	G2	395862	368473	27389	20981737	19691866	19623998	4	4	0	4	0	44	31	13	20981689	48	18334110	20981689	2647579	4439922	116984	4211287	111651	7844063	6050125	5204470	44982	404811
28	47770	paternal	G2	162111	150683	11428	19101083	18029194	17991094	0	0	0	0	46891	51356	3288	48068	19049727	51356	16871137	19049727	2178590	5167163	65645	5008310	93208	7140625	4563349	4149831	29008	222399
29	47771	paternal	G2	97556	92819	4737	20332717	19354172	19306060	1	6	5	1	5	50	29	21	20332661	56	18327493	20332661	2005168	4958642	28174	4855586	74882	8551693	4817158	4323074	42468	354060
30	47772	maternal	G2	359167	337223	21944	20655504	19272515	19183862	2	4	2	2	16	63	35	28	20655437	67	17800843	20655437	2854594	3649864	127495	3418015	104354	7650694	6500285	5620152	51208	469758
31	47773	paternal	G2	206843	193645	13198	18445311	17321328	17250415	1	6	5	1	0	15	11	4	18445290	21	16126427	18445290	2318863	2962704	123869	2721657	117178	8140189	5023534	4374440	41573	400678
32	47774	maternal	G2	118098	111811	6287	19736780	18613173	18549737	19	29	8	21	0	23	17	6	19736728	52	17426103	19736728	2310625	4252064	84033	4070166	97865	7349789	5824250	5291068	42487	372597
33	47775	maternal	G2	141523	131958	9565	20879344	19769334	19708175	1	1	0	1	2	18	11	7	20879325	19	18598157	20879325	2281168	3959646	78455	3766914	114277	8014966	6623545	6138701	44562	298759
34	47776	paternal	G2	332918	303678	29240	20387857	19173535	19108108	0	2	2	0	4	33	20	13	20387822	35	17893773	20387822	2494049	4749838	27686	4633378	88774	8257080	4886855	4012646	36146	505145
35	47777	maternal	G2	246368	232519	13849	19692361	18406115	18335098	0	0	0	0	5	24	13	11	19692337	24	17048841	19692337	2643496	3399419	129046	3171327	99046	7423125	6226297	5636735	34912	308282
36	47778	paternal	G2	255374	239154	16220	19564550	18384103	18314328	4	6	2	4	2	140	77	63	19564404	146	17133814	19564404	2430590	3334442	83223	3121426	129793	8595987	5203385	4549112	39516	359383
37	47779	maternal	G2	304023	285274	18749	21075619	19875532	19786013	48	129	74	55	2	67	24	43	21075423	196	18585828	21075423	2489595	4024957	177456	3680210	167291	7940389	6620482	5834741	53986	427732
38	47780	maternal	G2	237573	222614	14959	21341657	20041101	19971208	214	447	215	232	1	31	18	13	21341179	478	18670407	21341179	2670772	4252984	43401	4112484	97099	8628284	5789139	5110130	38017	403419
39	47782	maternal	G2	114555	107071	7484	22520919	21406867	21361817	88	142	48	94	0	23	13	10	22520754	165	20247661	22520754	2273093	6814403	175881	6557685	80837	8169329	5263929	4823027	33899	292448
40	47783	paternal	G2	83307	77384	5923	10675231	10070885	10042778	10157	13903	3498	10405	326	957	620	337	10660371	14860	9427690	10660371	1232681	2497429	66325	2361806	69298	4402988	2527273	2342345	14165	87456
41	47784	maternal	G2	136256	128396	7860	18436030	17121929	17067660	155	358	195	163	0	148	134	14	18435524	506	15753382	18435524	2682142	4876186	129556	4641391	105239	6285143	4592053	4114836	35013	305948
42	47785	maternal	G2	232063	221834	10229	19168797	17882884	17819710	1300	2756	1404	1352	0	15	8	7	19166026	2771	16532438	19166026	2633588	3496902	85964	3320961	89977	7432031	5603505	5037301	37776	296365
43	47786	maternal	G2	180264	169251	11013	18586905	17487537	17418351	2562	4859	2175	2684	0	9	1	8	18582037	4868	16316291	18582037	2265746	3362356	77975	3187078	97303	7200236	5753699	5241976	37755	293704
44	47787	paternal	G2	77337	72313	5024	18756046	17844281	17804361	21923	30254	7389	22865	348	790	408	382	18725002	31044	16869349	18725002	1855653	4797042	137050	4566358	93634	7570418	4501889	4166933	34825	222794
45	47788	maternal	G2	87982	83629	4353	18707524	17917758	17864113	1659	2617	875	1742	0	15	9	6	18704892	2632	17072599	18704892	1632293	5097761	129186	4843632	124943	7477341	4497497	4124967	29235	255313
46	47792	bad	G2	243568	200125	43443	19023196	18006960	17949458	3	5	1	4	3	35	24	11	19023156	40	16933207	19023156	2089949	5029130	4891	4990580	33659	10890553	1013524	344578	24948	400430
47	47793	maternal	G2	98957	91909	7048	19996640	18871838	18832279	2658	3944	1143	2801	0	6	3	3	19992690	3950	17704673	19992690	2288017	6108555	80149	5922473	105933	7074564	4521554	4063198	34069	325330
48	47794	maternal	G2	105895	101228	4667	19130451	18064097	17964699	1615	3574	1826	1748	1	21	13	8	19126856	3595	16896589	19126856	2230267	3230158	57044	3088381	84733	7928812	5737619	5225581	36846	369297
49	41669	paternal	Scc1-KO	395507	329307	66200	24614444	22381655	22154732	3709	10043	5115	4928	567	1612	894	718	24602789	11655	19916297	24602789	4686492	2782301	376018	2294866	111417	7828260	9305736	8189726	80359	640144
50	41670	maternal	Scc1-KO	204334	186733	17601	25612061	23443521	23148386	632	1061	359	702	0	116	83	33	25610884	1177	20979111	25610884	4631773	3807666	262880	3420430	124356	8612518	8558927	7804669	67020	482904
51	41671	maternal	Scc1-KO	302146	272843	29303	26242731	24074260	23937476	17	27	9	18	0	161	55	106	26242543	188	21768881	26242543	4473662	3752415	137454	3498804	116157	8985191	9031275	8121078	58672	549379
52	41672	maternal	Scc1-KO	252018	228293	23725	24133927	22081139	21920382	49	251	175	76	0	24	13	11	24133652	275	19867507	24133652	4266145	3022338	45794	2813186	163358	9126261	7718908	6944984	71482	450424
53	41673	maternal	Scc1-KO	173058	155811	17247	21822658	19915180	19740884	40356	63033	20160	42873	0	49	27	22	21759576	63082	17790511	21759576	3969065	2614201	174323	2352997	86881	7536402	7639908	7025118	44529	397203
54	41674	maternal	Scc1-KO	292837	263596	29241	23566639	21692796	21473353	328	694	323	371	0	56	31	25	23565889	750	19599114	23565889	3966775	2462824	172218	2171165	119441	8353298	8782992	7856261	66916	566978
55	41675	maternal	Scc1-KO	337426	276159	61267	25486776	23082723	22832027	1883	3697	1594	2103	0	72	40	32	25483007	3769	20425839	25483007	5057168	2661184	84615	2475897	100672	8351507	9413148	8340406	76694	658622
56	41676	maternal	Scc1-KO	212979	192310	20669	26193473	23807523	23677125	512	1213	520	693	0	66	51	15	26192194	1279	21290467	26192194	4901727	3675887	191320	3363458	121109	9390056	8224524	7534757	65163	411625
57	41677	maternal	Scc1-KO	652545	528253	124292	26689813	24794862	24673131	6327	12556	5790	6766	350	1120	711	409	26676137	13676	22771005	26676137	3905132	4406917	183700	4076804	146413	9735249	8628839	7382339	56074	537881
58	41678	maternal	Scc1-KO	191531	152481	39050	28146923	26419008	26252701	6	16	8	8	0	58	36	22	28146849	74	24524756	28146849	3622093	3499758	68085	3287449	144224	11148723	9876275	9290598	65376	328770
59	41688	paternal	Scc1-control	276589	252849	23740	16762134	15572997	15485117	155989	313013	143487	169526	0	28	13	15	16449093	313041	14126439	16449093	2322654	3017952	124936	2806307	86709	6250111	4858376	4078801	41717	461269
60	41689	maternal	Scc1-control	16499	14626	1873	11102219	10601274	10514339	46	78	25	53	1	42	36	6	11102099	120	10013335	11102099	1088764	2686479	438072	2174095	74312	4415099	2911757	2747414	25379	122465
61	41690	paternal	Scc1-control	145096	133983	11113	15054903	14033386	13965084	147	522	325	197	1676	3537	1641	1896	15050844	4059	12941474	15050844	2109370	2916428	85626	2763055	67747	5565488	4459558	3971072	38513	304877
62	41691	paternal	Scc1-control	247241	227005	20236	13463486	12554454	12444263	37	96	47	49	0	31	13	18	13463359	127	11535164	13463359	1928195	2854424	138710	2621822	93892	4483108	4197632	3558833	37912	353646
63	41692	paternal	Scc1-control	108610	99771	8839	12591991	11687445	11641349	265770	446382	157421	288961	0	6	4	2	12145603	446388	10447840	12145603	1697763	2651232	23876	2575236	52120	4493690	3302918	2965885	25578	202845
64	41693	paternal	Scc1-control	100736	88839	11897	16601645	15606241	15543637	4043	6156	1716	4440	0	24	11	13	16595465	6180	14543780	16595465	2051685	3853340	52365	3724171	76804	6310707	4379733	3918139	38844	322014
65	41694	maternal	Scc1-control	124964	107320	17644	16795029	15331715	15201774	34	84	41	43	260	612	173	439	16794333	696	13737978	16794333	3056355	2743814	191671	2475549	76594	5259451	5734713	5129024	53729	426996
66	41695	paternal	Scc1-control	249378	229210	20168	11626235	10882064	10840525	589	966	334	632	0	28	13	15	11625241	994	10095707	11625241	1529534	2638691	71258	2493292	74141	4059274	3397742	2848875	30699	268790
67	48227	maternal	Scc1-KO	131525	119661	11864	15059976	13764320	13735351	232038	330222	91718	238504	0	169	159	10	14729585	330391	12201181	14729585	2528404	2364092	56354	2259892	47846	6022075	3815014	3492501	25116	165872
68	48228	paternal	Scc1-KO	348551	284235	64316	22166315	20341422	20259632	283785	483928	180320	303608	645	1978	1100	878	21680409	485906	18130253	21680409	3550156	2003452	126370	1744621	132461	7885396	8241405	7377007	78053	437794
69	48229	maternal	Scc1-KO	245556	197044	48512	20949567	19186164	19156776	152562	282546	121418	161128	284	723	314	409	20666298	283269	17231836	20666298	3434462	2208211	15806	2125412	66993	9141303	5882322	5279122	52810	304834
70	48230	maternal	Scc1-KO	137008	126628	10380	13714145	12415456	12371881	568241	1030248	430244	600004	2	123	48	75	12683774	1030371	10473113	12683774	2210661	1145513	104539	962690	78284	4641011	4686589	4316619	39614	193348
71	48231	maternal	Scc1-KO	65933	62898	3035	20176411	18896812	18834322	464830	747013	261545	485468	0	14	9	5	19429384	747027	17069250	19429384	2360134	2426339	89297	2247701	89341	9489237	5153674	4810045	37353	240343
72	48232	paternal	Scc1-KO	73444	64977	8467	20285646	18819904	18783993	764748	1101999	309202	792797	0	23	10	13	19183624	1102022	16525441	19183624	2658183	2664658	70322	2511648	82688	8361893	5498890	5180462	31663	213321
73	48233	maternal	Scc1-KO	323658	278046	45612	19243291	17642202	17601953	469801	746393	255482	490911	0	44	15	29	18496854	746437	15509924	18496854	2986930	2599779	22508	2517975	59296	7943852	4966293	4263647	41934	337054
74	48234	paternal	Scc1-KO	138885	120786	18099	18475337	16969217	16929458	1124801	1963688	793852	1169836	0	35	25	10	16511614	1963723	14253492	16511614	2258122	2617690	206947	2307069	103674	6466054	5169748	4788805	35862	206196
75	48235	maternal	Scc1-KO	215299	197790	17509	20773985	18779143	18738358	1209143	2178860	915985	1262875	0	67	41	26	18595058	2178927	15480615	18595058	3114443	2077825	160711	1835736	81378	7164794	6237996	5615314	54519	352864
76	48236	maternal	Scc1-KO	214536	196986	17550	16650999	15248728	15216527	409810	722231	292329	429902	0	33	10	23	15928735	722264	13384331	15928735	2544404	1806414	45724	1696474	64216	7074099	4503818	3929100	41823	318359
77	48237	maternal	Scc1-KO	237336	218808	18528	19640200	18123579	18074991	242746	406308	153396	252912	0	28	18	10	19233864	406336	16305448	19233864	2928416	2311755	32072	2184616	95067	8941466	5052227	4400083	47877	366931
78	48238	maternal	Scc1-KO	240043	219685	20358	20568940	19054496	18990300	558296	912869	323942	588927	0	46	17	29	19656025	912915	16886900	19656025	2769125	1766329	31645	1669737	64947	9750758	5369813	4581595	54138	494037
79	48239	paternal	Scc1-KO	168195	144145	24050	17431210	15842847	15804866	537016	854231	296384	557847	0	26	17	9	16576953	854257	13658647	16576953	2918306	1810253	133509	1592941	83803	6279850	5568544	5056508	46573	297268
80	48240	paternal	Scc1-KO	136780	118250	18530	14323365	12913445	12865289	349738	542547	180295	362252	0	34	9	25	13780784	542581	11093092	13780784	2687692	1429765	69400	1284995	75370	5159494	4503833	4151237	34218	181598
81	48241	maternal	Scc1-KO	125424	116920	8504	20689812	19199882	19143944	778241	1291533	482758	808775	0	28	17	11	19398251	1291561	16845228	19398251	2553023	3532152	547939	2899936	84277	7252198	6060878	5697391	39396	198667
82	48242	maternal	Scc1-KO	208542	195380	13162	20366356	18843988	18773417	162215	246240	76098	170142	0	33	17	16	20120084	246272	17080892	20120084	3039192	2380570	228740	1912846	238984	7204512	7495810	6798511	70218	418539
83	48243	maternal	Scc1-KO	45441	42018	3423	18376369	16839024	16789514	1596448	2972577	1295701	1676876	0	136	116	20	15403657	2972712	13575274	15403657	1828383	1771726	212871	1498665	60190	6974747	4828801	4589531	31352	162477
84	48244	maternal	Scc1-KO	158090	134378	23712	19847217	18265294	18197902	150	290	131	159	0	109	40	69	19846818	399	16615751	19846818	3231067	1919961	46413	1783782	89766	7951846	6743944	6125849	52498	407507
85	48245	paternal	Scc1-KO	155236	129640	25596	19612080	18082739	18010040	100	201	91	110	195	616	328	288	19611263	817	16480301	19611263	3130962	1906862	36772	1778541	91549	7726184	6847255	6290534	56721	344764
86	48246	maternal	Scc1-KO	595231	536751	58480	17144965	15555470	15481310	6037	10694	4368	6326	1	103	39	64	17134168	10797	13885425	17134168	3248743	1428449	41683	1315200	71566	6050933	6406043	5316340	63776	430696
87	48247	paternal	Scc1-KO	177764	146699	31065	17966997	16653789	16594993	102	243	126	117	8	79	54	25	17966675	322	15281643	17966675	2685032	1474237	41942	1352786	79509	7027759	6779647	6226883	41040	333960
88	48248	maternal	Scc1-KO	188136	160958	27178	20426851	19098264	19023360	69	163	85	78	0	39	15	24	20426649	202	17694671	20426649	2731978	2371039	124020	2137488	109531	7811190	7512442	6879975	51744	392587
89	48249	paternal	Scc1-KO	72970	65100	7870	17323323	15427426	15394909	44014	65141	19437	45704	0	33	27	6	17258149	65174	13453302	17258149	3804847	1865409	98711	1702338	64360	6702329	4885564	4614216	30582	167796
90	48250	maternal	Scc1-control	73729	68939	4790	20359043	19366781	19320048	69	169	88	81	0	22	2	20	20358852	191	18327685	20358852	2031167	2618717	66809	2427807	124101	8832177	6876791	6571371	42572	189119
91	48251	maternal	Scc1-control	314452	294284	20168	17547662	16212253	16148281	1145	1977	756	1221	0	40	21	19	17545645	2017	14811632	17545645	2734013	2102031	304109	1703531	94391	6134660	6574941	5780501	64324	415664
92	48252	paternal	Scc1-control	143931	134753	9178	19199727	17606347	17545299	16476	24179	6908	17271	32	136	77	59	19175412	24315	15934589	19175412	3240823	2188787	154155	1945620	89012	6879925	6865877	6261549	65148	395249
93	48253	paternal	Scc1-control	191051	177038	14013	14528979	13398011	13332891	27175	40704	12106	28598	0	23	16	7	14488252	40727	12173318	14488252	2314934	1496565	52993	1364201	79371	5154914	5521839	4903472	56415	370901
94	48254	maternal	Scc1-control	47549	39746	7803	22249796	20704738	20604410	57	199	136	63	1	25	9	16	22249575	221	19059276	22249575	3190299	2692810	59223	2555203	78384	8234144	8132322	7891707	40502	152564
95	48255	maternal	Scc1-control	210506	196004	14502	14548619	13516934	13460727	43	145	101	44	0	48	20	28	14548426	193	12428970	14548426	2119456	1552354	81717	1397911	72726	5361956	5514660	4947981	50762	305411
96	48256	maternal	Scc1-control	262798	235184	27614	15380381	14271690	14219023	14075	24016	8835	15181	0	57	11	46	15356308	24073	13095105	15356308	2261203	2002565	120243	1796772	85550	6071183	5021357	4497695	39224	221640
97	48257	paternal	Scc1-control	206195	185276	20919	17672527	16351618	16282836	969	1494	479	1015	1	49	15	34	17670984	1543	14960878	17670984	2710106	2463197	69235	2265880	128082	6413243	6084438	5470906	55172	352165
98	48258	maternal	Scc1-control	332467	309894	22573	17491034	16142413	16080748	13467	24528	10318	14210	511	1101	435	666	17465405	25629	14717251	17465405	2748154	2698616	153630	2458592	86394	6305035	5713600	4986832	51374	342927
99	48259	paternal	Scc1-control	179042	163792	15250	18354930	17166272	17123988	74338	127459	49030	78429	266	654	318	336	18226817	128113	15856565	18226817	2370252	2562875	64119	2402854	95902	7275987	6017703	5463506	44404	330751
100	48260	paternal	Scc1-control	108285	101110	7175	14363745	13479529	13433132	44	123	75	48	55	137	62	75	14363485	260	12548793	14363485	1814692	1450942	61557	1318702	70683	5544296	5553555	5177174	39290	228806
101	48261	maternal	Scc1-control	123036	111741	11295	15681108	14397184	14360332	28223	41526	12140	29386	0	30	14	16	15639553	41555	13047007	15639553	2592546	1967338	31817	1871100	64421	6052746	5026923	4666436	32815	204636
102	48262	paternal	Scc1-control	177806	165548	12258	23245968	21512606	21424070	6724	11561	4471	7090	5149	10900	5448	5452	23223507	22461	19678166	23223507	3545341	2632946	109737	2418616	104593	9141235	7903985	7235774	67439	422966
103	48263	bad	Scc1-control	4548	4139	409	7879653	7191675	7171750	191	395	198	197	0	19	17	2	7879241	412	6483575	7879241	1395666	1252127	257945	961066	33116	3254209	1977239	1952853	5352	14486
104	48264	maternal	Scc1-control	74701	72315	2386	18247559	17045049	16986890	64	139	72	67	1	16	11	5	18247404	155	15784308	18247404	2463096	2869088	86769	2701417	80902	7224224	5690996	5394458	38133	183704
105	50950	paternal	Scc1-control	282430	260464	21966	18317977	17065422	17013101	7480	11440	3147	8293	1163	2556	1272	1284	18303981	13996	15750969	18303981	2553012	1310696	68276	1143783	98637	8336181	6104092	5607946	54947	158769
106	50951	paternal	Scc1-control	77205	74509	2696	16692771	15520784	15476770	1	3	2	1	0	40	5	35	16692728	43	14304747	16692728	2387981	1513168	176284	1213363	123521	6868589	5922990	5752836	23162	69787
107	50952	paternal	Scc1-control	111741	108056	3685	17969323	17310939	17262146	129	390	261	129	0	9	2	7	17968924	399	16603626	17968924	1365298	2018485	426655	1472919	118911	8705123	5880018	5667197	29945	71135
108	50953	maternal	Scc1-control	128207	124324	3883	17347747	16231450	16167061	2	7	4	3	0	12	3	9	17347728	19	15050752	17347728	2296976	1299460	51429	1135572	112459	6903550	6847742	6598517	31626	89392
109	50954	paternal	Scc1-KO	162616	147821	14795	17736800	16636151	16593678	3813	5670	1826	3844	306	1008	200	808	17730122	6678	15488377	17730122	2241745	1426657	65393	1288440	72824	7995915	6065805	5772753	34226	96210
110	50955	paternal	Scc1-KO	218234	179711	38523	16789356	15716261	15678360	20	58	18	40	1434	3530	1807	1723	16785768	3588	14603502	16785768	2182266	1406866	28627	1311065	67174	8672357	4524279	4147782	39715	118548
111	50956	paternal	Scc1-KO	89907	77634	12273	16466675	15600651	15560626	11	26	10	16	0	22	15	7	16466627	48	14694579	16466627	1772048	1652849	47849	1499405	105595	7285808	5755922	5543385	30794	91836
112	50957	paternal	Scc1-KO	141553	125132	16421	18339606	17209059	17182976	1106	1901	269	1632	201	442	217	225	18337263	2343	16050572	18337263	2286691	2344420	26301	2245008	73111	8480053	5226099	4958975	33379	92192
113	50958	maternal	Scc1-KO	226108	205487	20621	19475679	18431594	18399585	7	13	4	9	4	89	48	41	19475577	102	17355450	19475577	2120127	4051748	22304	3947448	81996	9456860	3846842	3452373	40659	127702
114	50959	maternal	Scc1-KO	132557	119506	13051	21876280	20365070	20266829	10	24	13	11	0	28	10	18	21876228	52	18755590	21876228	3120638	844038	67908	683690	92440	9249693	8661859	8367274	37613	124415
115	50960	maternal	Scc1-KO	100579	93930	6649	16851976	15742494	15680420	4	17	4	13	0	20	9	11	16851939	37	14570914	16851939	2281025	843731	32928	745272	65531	7613999	6113184	5913984	28651	69970
116	50961	maternal	Scc1-KO	218570	205370	13200	19003699	17941682	17848923	171	328	122	206	0	35	25	10	19003336	363	16786690	19003336	2216646	816352	40581	682003	93768	10673673	5296665	4913118	47541	117436
117	50974	paternal	Scc1-KO	64134	56380	7754	10415950	9721739	9682797	281	427	136	291	253	422	150	272	10415101	849	8988023	10415101	1427078	389228	16120	321863	51245	4923037	3675758	3540874	20180	50570
118	50975	paternal	Scc1-KO	195527	172408	23119	10451278	9699401	9650352	774	1181	400	781	1577	1774	154	1620	10448323	2955	8896074	10448323	1552249	428938	62321	327893	38724	4219089	4248047	3945634	31370	75516
119	50976	paternal	Scc1-KO	124883	110797	14086	10957417	10122348	10074360	204	321	105	216	4264	7877	3559	4318	10949219	8198	9234757	10949219	1714462	543593	6519	498394	38680	6436024	2255140	2017356	26166	86735
120	50977	paternal	Scc1-KO	99411	87929	11482	13136170	12202994	12155183	76	149	58	91	291	716	311	405	13135305	865	11221511	13135305	1913794	601885	25874	509845	66166	5796016	4823610	4627873	27322	69004
121	50978	maternal	Scc1-control	98423	94958	3465	11175402	10420467	10373285	47	87	28	59	0	10	4	6	11175305	97	9618285	11175305	1557020	515930	47393	401286	67251	5042772	4059583	3864195	29324	67641
122	50979	paternal	Scc1-control	106602	99230	7372	11968909	11242903	11193308	62	114	36	78	1	29	18	11	11968766	143	10467213	11968766	1501553	672026	89326	538120	44580	5490059	4305128	4104175	24484	69867
123	50980	paternal	Scc1-control	178233	164849	13384	11860036	10935641	10888902	118	197	69	128	68587	166600	97303	69297	11693239	166797	9895082	11693239	1798157	480256	26870	407318	46068	4657442	4757384	4435862	33974	109315
124	50981	maternal	Scc1-control	99229	95678	3551	12236355	11272331	11235044	84	137	37	100	0	20	10	10	12236198	157	10270910	12236198	1965288	586049	75626	459889	50534	5351869	4332992	4147457	21722	64584
125	56996	maternal	Wapl-KO	38379	37026	1353	13860238	12906857	12438878	87	431	228	203	0	16	7	9	13859791	447	11485285	13859791	2374506	1625926	41378	1541469	43079	6359719	3499640	3388999	15031	57231
126	56997	maternal	Wapl-KO	278015	265222	12793	14285138	12974789	12634759	3	6	3	3	0	24	5	19	14285108	30	11324388	14285108	2960720	1350299	15782	1292650	41867	5239086	4735003	4301448	31894	123646
127	56998	paternal	Wapl-KO	181934	171901	10033	15358817	14166614	13804584	1	1	0	1	1081	3515	2388	1127	15355301	3516	12611253	15355301	2744048	1742302	50896	1632557	58849	6256013	4612938	4319859	25964	85181
128	56999	both	Wapl-KO	106761	101259	5502	9218510	8575844	8307239	1	4	3	1	11	45	29	16	9218461	49	7664556	9218461	1553905	758105	41518	682566	34021	4067993	2838458	2663324	16686	51687
129	57000	both	Wapl-KO	425241	402348	22893	13029549	11963477	11426603	12	21	9	12	196	556	349	207	13028972	577	10360312	13028972	2668660	863981	13798	814555	35628	5853329	3643002	3077500	30049	110212
130	57001	bad	Wapl-KO	420989	384260	36729	13352300	12292938	12181727	6	6	0	6	4	58	39	19	13352236	64	11122340	13352236	2229896	1087453	1105	1058058	28290	9378274	656613	136828	13383	85413
131	57002	maternal	Wapl-KO	243872	230467	13405	12365721	11318231	11245532	1	2	0	2	411	1518	977	541	12364201	1520	10197499	12364201	2166702	1202309	13301	1157581	31427	5741548	3253642	2888477	25261	96032
132	57003	maternal	Wapl-KO	251036	215587	35449	11558105	10526896	10450014	4	4	0	4	0	35	23	12	11558066	39	9418789	11558066	2139277	1467786	16634	1409914	41238	5197277	2753726	2376242	28640	97808
133	57004	maternal	Wapl-KO	240097	219406	20691	12435304	11284219	11070699	170	287	114	173	2	72	47	25	12434945	359	9919416	12434945	2515529	860923	5780	828095	27048	5692910	3365583	2961688	29356	134442
134	57005	maternal	Wapl-control	231171	214268	16903	13206616	11956201	11483654	4	6	2	4	1	34	23	11	13206576	40	10233224	13206576	2973352	1020314	31461	953982	34871	5121308	4091602	3722031	27811	110589
135	57006	maternal	Wapl-control	70098	64798	5300	13134465	12111435	12027659	3	8	5	3	2	33	22	11	13134424	41	11004615	13134424	2129809	1177850	11496	1121079	45275	5210715	4616050	4445883	20956	79113
136	57007	maternal	Wapl-control	25234	23122	2112	14962822	14132745	13637671	0	3	3	0	0	12	8	4	14962807	15	12807590	14962807	2155217	1388686	51940	1290614	46132	7246361	4172543	4086664	13216	47429
137	57008	paternal	Wapl-control	74244	66948	7296	14456484	13431067	13307829	1	7	6	1	1	27	18	9	14456450	34	12282402	14456450	2174048	2310335	561064	1690875	58396	5696387	4275680	4111542	20262	69632
138	57009	maternal	Wapl-control	196511	181408	15103	14294448	12892948	12381847	2	4	2	2	0	24	14	10	14294420	28	10980335	14294420	3314085	1178366	34798	1094223	49345	5185485	4616484	4285120	28974	105879
139	57010	maternal	Wapl-control	174161	159078	15083	14365409	13357281	12896274	2	3	0	3	4854	12321	7411	4910	14353085	12324	11883233	14353085	2469852	1555991	14820	1487614	53557	6741329	3585913	3291173	26186	94393
140	57011	both	Wapl-control	205099	193408	11691	12592191	11555241	11312428	1	2	1	1	0	27	13	14	12592162	29	10275463	12592162	2316699	1536985	84915	1410520	41550	4814650	3923828	3606599	25271	86859
141	57012	both	Wapl-control	306898	281108	25790	13768553	12801080	12517646	6746	10884	4041	6843	0	32	18	14	13757637	10916	11543316	13757637	2214321	1749564	1684	1722410	25470	8382037	1411715	1000436	18189	86192
142	57013	both	Wapl-control	303279	284019	19260	12814440	11770710	11297777	4063	5897	1803	4094	4263	6196	1858	4338	12802347	12093	10245615	12802347	2556732	1717631	26773	1651877	38981	4879027	3648957	3243763	25464	76451
143	57014	both	Wapl-control	210722	195230	15492	12694607	11760476	11342622	9021	13254	4149	9105	0	13	4	9	12681340	13267	10399377	12681340	2281963	2506517	24963	2443974	37580	5194405	2698455	2399087	19289	69357
144	57015	both	Wapl-control	403703	378210	25493	11937536	10936781	10748536	19898	33581	13342	20239	225	543	304	239	11903412	34124	9727303	11903412	2176109	1820051	18591	1755651	45809	4731937	3175315	2673575	27069	70968

## Sheet: Legend
EV1
The table provides information about all snHi-C data generated in this study. Each row corresponds to a single sequencing library, in most cases derived from a single nucleus of a zygote. The order in the GEO submission is indicated, together with an internal ID number, followed by the parental origin of the nucleus, the genotype or other condition, total number of contacts after filtering (and s…
