# Supplementary material for: A mechanism of cohesin‐dependent loop extrusion organizes zygotic genome architecture
Source: EMBO J. 2017 Dec 7;36(24):3600–18. doi: 10.15252/embj.201798083 (PMC5730859; doi:10.15252/embj.201798083)
Supplement: Supplementary file 4 — Table EV2 [file EMBJ-36-3600-s004.xlsx]

## Sheet: Table EV2
	files_merged	Total contacts after filtering	Cis contacts	Trans contacts	100_TotalReads	102_mappedSide1	104_mappedSide2	112_M-to-M_reads	114_M-to-Any_reads	116_M-to-SS_reads	118_M-to-DS_reads	122_Y-to-Y_reads	124_Y-to-Any_reads	126_Y-to-SS_reads	128_Y-to-DS_reads	152_removedUnusedChromosomes	150_ReadsWithoutUnusedChromosomes	200_totalDSReads	201_DS+SS	202_SSReadsRemoved	210_sameFragmentReadsRemoved	212_Self-Circles	214_DandlingEnds	216_error	220_extraDandlingEndsRemoved	300_ValidPairs	321_quasiDuplicatesRemoved	350_removedNonUniqueInteractions	360_removedMoreThan8readsPerFragment
G2_combined	31	6179596	5747490	432106	697171161	658030019	656087886	49993	76414	24196	52218	52118	63645	9265	54380	140057	697031104	616840148	697031104	80190956	167449352	3699954	160177600	3571798	271235998	178154798	159850118	1266313	10858771
G2_maternal	18	3554038	3333107	220931	393433841	371035336	369833980	10793	19799	8379	11420	29	727	499	228	20526	393413315	347423827	393413315	45989488	91223095	2458211	86744107	2020777	151672341	104528391	94148292	714572	6111489
G2_paternal	13	2625558	2414383	211175	303737320	286994683	286253906	39200	56615	15817	40798	52089	62918	8766	54152	119531	303617789	269416321	303617789	34201468	76226257	1241743	73433493	1551021	119563657	73626407	65701826	551741	4747282
Scc1-KO_maternal	28	6428446	5684723	743723	588731719	542704674	539981128	6900929	11961117	4734281	7226836	641	3589	2014	1575	11964704	576767015	486725674	576767015	90041341	68569213	3244432	62566753	2758028	231647451	186509010	169042582	1430558	9607424
Scc1-KO_paternal	17	2763597	2360951	402646	286491969	264341048	263376244	3114298	5031754	1787644	3244110	9741	20227	8877	11350	5051981	281439988	237969863	281439988	43470125	27349063	1438995	24571718	1338350	117245518	93375282	86430010	678223	3503452
Scc1-control_maternall	13	1906560	1765013	141547	210161954	195514279	194671962	57356	93092	32581	60511	774	2035	749	1286	95123	210066831	179962494	210066831	30104337	26335251	1708508	23558724	1068019	81188866	72438377	67223588	521486	2786743
Scc1-control_paternal	17	2890171	2666282	223889	270275286	251926659	250896418	560091	984799	379914	604885	76930	184787	106231	78556	1169586	269105700	231864350	269105700	37241350	36722010	1795978	33475259	1450773	105629372	89512968	81422002	707643	4493152
Scc1KO_combined	45	9192043	8045674	1146369	875223688	807045722	803357372	10015227	16992871	6521925	10470946	10382	23816	10891	12925	17016685	858207003	724695537	858207003	133511466	95918276	4683427	87138471	4096378	348892969	279884292	255472592	2108781	13110876
Scc1_Control_combined	30	4796731	4431295	365436	480437240	447440938	445568380	617447	1077891	412495	665396	77704	186822	106980	79842	1264709	479172531	411826844	479172531	67345687	63057261	3504486	57033983	2518792	186818238	161951345	148645590	1229129	7279895
Wapl-KO_maternal	8	1833420	1692975	140445	116978740	107144313	105857787	3279296	5078696	1728573	3350123	423	2171	1467	704	5080867	111897873	92672533	111897873	19225340	16904534	195385	16294940	414209	45850875	29917124	26669930	228208	1185566
Wapl-KO_paternal	7	812853	764582	48271	117986368	110652812	110092257	1755043	2918538	1090257	1828281	1539	4761	3092	1669	2923298	115063070	100928752	115063070	14134318	23066992	725562	21692933	648497	46735817	31125943	28945671	202893	1164526
Wapl-control_maternal	7	843263	781296	61967	108479589	101224758	99131406	527652	832722	284896	547826	4860	12471	7499	4972	845192	107634397	91323778	107634397	16310619	14152984	506206	13186924	459854	45250664	31920130	30026232	185834	864801
Wapl-control_paternal	6	651303	604078	47225	102419360	96343633	96036910	425451	720349	276447	443902	3703	14323	10132	4191	734668	101684692	89513094	101684692	12171598	18796386	856959	17376585	562842	42191840	28524868	26462237	177088	1234240
WaplKO_combined*	17	3178275	2961164	217111	257213167	238336446	235683886	5034352	7997259	2818842	5178417	2169	7533	4937	2596	8004791	249208376	211626153	249208376	37582223	41593612	976263	39484994	1132355	102508014	67524527	61356425	477836	2511991
Wapl_control_combined*	18	2924267	2717349	206918	274706276	256392679	252387325	992832	1616689	584679	1032010	13051	33605	19828	13777	1650289	273055987	233027946	273055987	40028041	42280118	1520091	39547941	1212086	115444560	75303268	69411929	478204	2488868
G1_S_Flyamer2017_maternal	31	4331401	3959990	371411	475310806	443004832	440508143	1297003	2033171	697796	1335375	140	4526	3649	877	2037697	473273109	406865917	473273109	66407192	115664913	3491186	109494995	2678732	161474026	129726978	118936311	968424	5490842
G1_S_Flyamer2017_paternal	24	2965203	2627375	337828	378636375	353510377	349712633	656621	1008813	297325	711488	9351	40526	27910	12616	1049339	377587036	323862531	377587036	53724505	85499048	4631630	78378986	2488432	126056336	112307147	104547956	788207	4005781
*including nuclei containing both maternal and paternal DNA (improper lysis)

## Sheet: Legend
EV2
The table provides information about all pooled snHi-C data used in this study. Each row corresponds to a single condition (genotype or cell cycle stage). The description of the dataset is followed by the number of files (i.e. nuclei) used to create the pooled data, total number of contacts after filtering (and separately for cis/intra-chromosome and trans/inter-chromosomal contacts), followed by…
