# Supplementary material for: A mechanism of cohesin‐dependent loop extrusion organizes zygotic genome architecture
Source: EMBO J. 2017 Dec 7;36(24):3600–18. doi: 10.15252/embj.201798083 (PMC5730859; doi:10.15252/embj.201798083)
Supplement: Supplementary file 5 — Movie EV1 [file EMBJ-36-3600-s005.zip]

Archive with 5 entries (4 files):
- EMBOJ_98083R1_Movie_EV1.avi
- __MACOSX/
- __MACOSX/._EMBOJ_98083R1_Movie_EV1.avi
- EMBOJ_98083R1_Movie_legend_EV1.docx
- __MACOSX/._EMBOJ_98083R1_Movie_legend_EV1.docx
