# Supplementary material for: A mechanism of cohesin‐dependent loop extrusion organizes zygotic genome architecture
Source: EMBO J. 2017 Dec 7;36(24):3600–18. doi: 10.15252/embj.201798083 (PMC5730859; doi:10.15252/embj.201798083)
Supplement: Supplementary file 6 — Movie EV2 [file EMBJ-36-3600-s006.zip]

Archive with 5 entries (4 files):
- EMBOJ_98083R1_Movie_EV2.avi
- __MACOSX/
- __MACOSX/._EMBOJ_98083R1_Movie_EV2.avi
- EMBOJ_98083R1_Movie_legend_EV2.docx
- __MACOSX/._EMBOJ_98083R1_Movie_legend_EV2.docx
