# Supplementary material for: A mechanism of cohesin‐dependent loop extrusion organizes zygotic genome architecture
Source: EMBO J. 2017 Dec 7;36(24):3600–18. doi: 10.15252/embj.201798083 (PMC5730859; doi:10.15252/embj.201798083)
Supplement: Supplementary file 7 — Source Data for Expanded View and Appendix [file EMBJ-36-3600-s012.zip]

Archive with 7 entries (7 files):
- source_data_Appendix_FigureS1.xls
- source_data_Appendix_FigureS7.xls
- source_data_Appendix_FigureS8.xls
- source_data_Appendix_FigureS9.xls
- source_data_FigureEV1.xls
- source_data_FigureEV3.xls
- source_data_FigureEV4.xls
