# Supplementary material for: A mechanism of cohesin‐dependent loop extrusion organizes zygotic genome architecture
Source: EMBO J. 2017 Dec 7;36(24):3600–18. doi: 10.15252/embj.201798083 (PMC5730859; doi:10.15252/embj.201798083)
Supplement: Supplementary file 7 — Source Data for Expanded View and Appendix [file EMBJ-36-3600-s012.zip › source_data_Appendix_FigureS1.xls]

## Sheet: Loops_PN3_maternal100000-150000
	0	1	2	3	4	5	6	7	8	9	10	11	12	13	14	15	16	17	18	19
0	0.991316	0.953621	0.9604	0.984147	1.00361	0.953781	1.03098	1.01139	1.05664	0.97362	1.11778	1.08036	1.12206	0.96315	0.910974	0.975714	0.975137	1.02407	0.878896	0.897554
1	0.966717	0.963731	0.971656	1.01051	1.00999	0.970405	0.988505	1.02979	1.00152	1.02843	1.16624	1.10041	1.08077	1.01981	0.970239	0.922726	0.904746	0.98491	0.936595	0.94578
2	0.966099	0.948265	0.952609	0.955119	0.967866	0.979535	0.955154	1.05492	0.999193	0.988668	1.2132	1.04515	1.06895	0.973849	0.97618	0.973776	0.912795	0.988108	0.861856	0.939822
3	1.01582	0.956205	1.01379	1.02066	0.994832	1.01994	1.05381	1.01553	1.04088	1.02221	1.16525	0.986174	1.04488	0.983973	1.00768	0.907689	1.02705	0.894128	1.00225	0.940619
4	0.978195	0.960414	0.981092	0.997825	1.02381	1.02977	1.01644	1.03934	1.08541	1.06834	1.15343	1.08639	1.11507	1.07328	0.972962	0.980988	0.936973	0.983902	1.02726	0.915115
5	0.988429	1.02985	0.986477	1.00914	1.0025	1.03322	1.08268	0.999987	1.02748	1.13002	1.173	1.08681	1.03903	1.01235	0.900908	0.988987	1.0435	1.04012	0.994441	0.975431
6	0.994656	1.00486	1.02402	1.02038	1.01233	1.0036	1.0415	1.09046	1.08274	1.14082	1.18989	1.1554	1.05809	0.967984	1.05071	0.960777	1.06446	1.00973	1.02928	0.963313
7	1.04253	1.01359	1.01398	1.05434	1.02829	1.05318	1.08615	1.07802	1.10468	1.18617	1.23284	1.15924	1.16962	1.01638	1.01846	1.08978	0.908606	0.992981	1.03979	0.957163
8	1.02628	1.08033	1.051	1.06209	1.07615	1.01836	1.13699	1.13851	1.14585	1.10588	1.20498	1.17413	1.17376	1.11286	1.12018	1.09597	1.06955	1.07757	1.00236	1.04245
9	1.07537	1.02991	1.10149	1.06769	1.09376	1.10792	1.12163	1.14875	1.18558	1.21296	1.34158	1.20188	1.25377	1.03573	1.08675	1.12381	1.11636	1.11242	1.00835	1.04887
10	1.17154	1.20867	1.15797	1.23018	1.20629	1.25229	1.27351	1.25601	1.3814	1.4044	1.52455	1.3443	1.33822	1.30212	1.19251	1.19879	1.17416	1.21839	1.22111	1.25641
11	1.07848	1.1136	1.12692	1.15877	1.17515	1.14006	1.20735	1.10992	1.23045	1.28357	1.42401	1.24688	1.20025	1.12875	1.11385	1.10337	1.1281	1.07406	1.05089	1.02552
12	1.10929	1.11461	1.12346	1.1494	1.16153	1.15678	1.13888	1.16283	1.22461	1.24999	1.37771	1.17436	1.11118	1.16704	1.09095	1.11301	1.08757	1.08165	1.02328	1.03135
13	1.12276	1.12976	1.11817	1.16697	1.15355	1.13596	1.17749	1.15901	1.17258	1.1805	1.30909	1.21486	1.12913	1.08339	1.08713	1.06929	1.09494	1.04228	1.02526	1.00631
14	1.1458	1.11988	1.1512	1.14194	1.14012	1.15018	1.16624	1.1677	1.16307	1.22571	1.31856	1.20259	1.10693	1.12003	1.02995	1.1084	1.0729	1.07212	1.04759	1.00198
15	1.13931	1.12499	1.11456	1.11949	1.10628	1.12235	1.11191	1.14628	1.18524	1.20058	1.27068	1.16218	1.09154	1.07905	1.06242	1.01768	1.00093	0.953352	0.965462	1.01599
16	1.17177	1.1029	1.12557	1.11468	1.1176	1.09876	1.13297	1.16357	1.16419	1.12969	1.30734	1.1038	1.10158	1.09692	1.08079	1.04539	1.01275	1.06343	0.99112	1.01165
17	1.15949	1.11724	1.13545	1.09535	1.08517	1.11441	1.10179	1.12998	1.14554	1.17286	1.22559	1.09841	1.05514	1.03126	1.03042	0.996937	0.985627	1.02681	0.979874	0.957511
18	1.13928	1.13939	1.13127	1.10198	1.10077	1.11096	1.11699	1.11331	1.10036	1.1393	1.1957	1.08908	1.05657	1.03175	1.04743	0.989082	0.974488	1.00592	0.950683	0.986126
19	1.19446	1.17694	1.1492	1.1587	1.12568	1.1171	1.13271	1.11434	1.09219	1.10229	1.2041	1.06701	1.03996	0.983062	1.00054	1.01908	0.97296	1.00328	0.946236	1.02175

## Sheet: Loops_PN3_paternal100000-150000
	0	1	2	3	4	5	6	7	8	9	10	11	12	13	14	15	16	17	18	19
0	0.999668	0.916738	0.947703	0.95661	0.955303	0.99271	1.0067	1.00685	1.07232	1.09362	1.29562	1.1315	1.13401	1.06787	1.08123	1.04297	0.967258	1.06971	1.06516	1.06216
1	0.931297	0.960212	0.974766	0.985109	0.944244	1.03522	1.05311	1.01561	1.12777	1.112	1.22843	1.16336	1.10957	1.0779	1.08062	0.968348	0.989848	1.03032	1.01025	0.966305
2	0.995476	0.93486	0.921441	0.999427	0.956371	1.02744	1.11009	1.07565	1.0736	1.09794	1.32357	1.1282	1.093	1.08722	1.12096	1.06621	1.00407	1.07104	1.08072	1.03899
3	0.965404	0.928404	0.988267	0.999083	0.980813	1.05785	1.06344	1.1018	1.06969	1.10433	1.33133	1.17755	1.10525	1.07651	1.05319	1.01345	0.997247	1.07022	0.983957	0.977303
4	0.986767	0.98457	0.985124	1.00337	1.03019	1.04287	1.10158	1.10514	1.13501	1.09215	1.32689	1.18163	1.16785	1.15032	1.08671	1.06985	0.990522	0.99305	1.05253	1.01666
5	0.987219	1.02385	1.04463	1.03763	1.00204	1.03932	1.1145	1.13067	1.1798	1.24346	1.30431	1.22015	1.10995	1.03871	1.15432	1.04979	1.08484	1.09633	1.07737	0.961052
6	1.04472	0.95331	1.01303	1.00345	1.07003	1.06804	1.13382	1.13754	1.14905	1.1865	1.34937	1.20623	1.17326	1.20644	1.16089	1.13168	1.07307	1.08581	1.05296	1.02596
7	1.00576	0.989375	0.990859	1.04413	1.08827	1.08125	1.14825	1.0861	1.17188	1.23026	1.40594	1.18275	1.25628	1.19372	1.25553	1.18274	1.21496	1.09664	1.15885	1.07153
8	1.02525	1.01691	1.06823	1.08522	1.14134	1.144	1.16014	1.22357	1.25519	1.321	1.45445	1.36309	1.30728	1.24522	1.21182	1.19457	1.06671	1.1517	1.13211	1.16353
9	1.08254	1.04829	1.09031	1.15134	1.13782	1.18902	1.19051	1.29142	1.28354	1.41131	1.51975	1.37998	1.28555	1.22026	1.19705	1.12944	1.16125	1.22165	1.25037	1.1171
10	1.19115	1.21936	1.26507	1.31798	1.31196	1.36733	1.39662	1.44216	1.41289	1.53157	1.74899	1.5135	1.43215	1.32381	1.31612	1.2674	1.32318	1.27844	1.30988	1.22504
11	1.11162	1.12493	1.15257	1.18354	1.14603	1.23602	1.28457	1.30888	1.37731	1.37873	1.53475	1.37047	1.30279	1.22203	1.20224	1.22595	1.22807	1.1286	1.09364	1.13423
12	1.12283	1.09292	1.12472	1.18061	1.15543	1.20091	1.23339	1.29306	1.28361	1.32236	1.48964	1.34861	1.25335	1.18956	1.20273	1.15132	1.21853	1.02883	1.15101	1.10153
13	1.12423	1.1021	1.11437	1.12916	1.13237	1.19033	1.1646	1.20988	1.25892	1.25613	1.48686	1.21325	1.24616	1.19359	1.1322	1.11783	1.09419	1.12183	1.06015	1.03687
14	1.14324	1.12457	1.1339	1.12646	1.14921	1.19105	1.20149	1.23171	1.22056	1.228	1.40394	1.2703	1.14964	1.15838	1.12026	1.03243	1.03256	1.01219	1.06838	1.08231
15	1.12834	1.09574	1.10968	1.09408	1.06723	1.13851	1.14848	1.16704	1.18825	1.19813	1.38058	1.22583	1.12939	1.07999	1.12316	1.01444	1.05445	1.0221	0.949197	1.08053
16	1.19635	1.15156	1.14487	1.12166	1.11302	1.1338	1.14694	1.16509	1.18282	1.20946	1.333	1.1613	1.14397	1.03343	1.04818	0.997768	1.06172	1.0145	1.02052	1.11089
17	1.23459	1.15477	1.13095	1.12781	1.09839	1.12328	1.11993	1.12164	1.19577	1.17441	1.28082	1.15503	1.09222	1.04887	1.04144	1.00004	1.02985	0.981309	0.945449	0.979215
18	1.24534	1.18339	1.16593	1.16575	1.10471	1.12145	1.09923	1.11996	1.10422	1.13668	1.26842	1.12417	1.05249	0.994854	0.966022	0.969779	0.960647	0.991411	1.00027	0.89252
19	1.26299	1.22728	1.19658	1.18514	1.1587	1.12035	1.14696	1.1057	1.1018	1.10365	1.22493	1.11818	1.05528	1.05088	1.01426	0.973492	0.960685	0.985944	0.956999	0.983071

## Sheet: Loops_PN5_maternal100000-150000
	0	1	2	3	4	5	6	7	8	9	10	11	12	13	14	15	16	17	18	19
0	0.971488	0.936059	1.00081	0.967106	0.982269	0.982522	0.985024	0.987674	1.01798	1.02631	1.10515	1.02623	1.0582	0.981383	1.00213	0.958632	0.917014	0.992884	0.988339	0.989146
1	0.963542	0.915742	0.99991	0.970095	0.973535	0.968482	0.97208	0.96164	1.0729	0.983287	1.0394	1.06162	0.994772	0.959266	0.95035	0.910252	0.903872	1.01717	0.994225	0.931659
2	1.0198	0.965227	0.966419	0.965052	0.951943	1.00571	0.998882	1.03501	1.01848	1.0468	1.07399	1.05122	1.0178	0.9603	0.968983	1.02677	0.925338	0.982333	1.00475	0.905922
3	0.986857	0.949492	0.975814	1.00614	0.970704	0.977305	0.977351	0.985604	0.970004	1.07425	1.13809	1.10043	0.980663	1.05731	0.987432	0.936992	1.05609	0.984551	0.989508	0.897727
4	0.996596	0.984161	0.989265	1.02348	0.989305	0.980218	1.01019	1.01563	1.03788	1.07163	1.14642	1.03631	1.11087	1.04128	0.986051	1.02155	1.01512	1.01919	0.940535	0.967895
5	1.02023	0.983716	0.963509	1.04702	0.972244	1.03195	1.0262	1.01576	1.06141	1.07502	1.16225	1.02547	0.97169	1.00474	0.976928	1.05314	0.975849	1.02506	1.03471	0.949218
6	1.02128	0.974372	1.01103	1.03886	0.996301	1.00155	1.00993	1.1209	1.07897	1.13093	1.19423	1.13438	1.07313	1.06437	1.0825	1.01148	1.00724	1.03456	1.00149	0.969743
7	1.02675	1.02575	1.01282	1.06405	1.04316	1.09111	1.05479	1.02423	1.12321	1.12028	1.13801	1.15189	1.07468	1.06054	1.05108	1.0065	1.04391	1.01339	1.00419	0.991585
8	1.0461	1.06801	1.0496	1.04713	1.06944	1.04066	1.1322	1.11145	1.13413	1.12773	1.23123	1.12972	1.11263	1.09469	1.05538	1.03939	0.987758	1.07642	1.05293	1.0688
9	1.07666	1.05447	1.08353	1.10573	1.10983	1.14149	1.12925	1.14658	1.19364	1.16872	1.31873	1.20457	1.15026	1.097	1.03795	1.11046	1.04231	1.06463	1.05203	1.03647
10	1.19382	1.19497	1.21065	1.25193	1.24523	1.26054	1.31116	1.29306	1.305	1.32686	1.48043	1.30004	1.29599	1.23515	1.1323	1.14305	1.16505	1.15797	1.10194	1.09775
11	1.12328	1.12995	1.15218	1.17502	1.16388	1.16598	1.18372	1.17174	1.2087	1.2856	1.35298	1.17792	1.18117	1.18663	1.17941	1.08418	1.09872	1.10864	1.07982	1.09849
12	1.14232	1.1426	1.15004	1.16581	1.14908	1.15342	1.16301	1.18645	1.22173	1.21169	1.32759	1.15798	1.17623	1.15738	1.10092	1.12289	1.12677	1.09058	1.05018	1.00977
13	1.16381	1.1381	1.13827	1.1812	1.1681	1.16236	1.16718	1.20094	1.19096	1.19041	1.31386	1.17943	1.1549	1.1132	1.01482	1.06334	1.0523	1.0566	1.03047	1.05411
14	1.16351	1.1389	1.17066	1.16262	1.16913	1.17729	1.16839	1.18888	1.17978	1.22315	1.28081	1.18988	1.15059	1.09799	1.06396	1.03831	1.02664	1.07608	1.05459	1.02672
15	1.17489	1.12311	1.13216	1.12707	1.13186	1.15968	1.15904	1.15893	1.14771	1.19275	1.21559	1.16217	1.08496	1.0801	1.04756	1.05631	1.03268	1.02404	0.966531	0.960948
16	1.16666	1.15525	1.14518	1.15446	1.15443	1.15879	1.15733	1.15001	1.15889	1.19194	1.26618	1.14093	1.07944	1.04473	1.08489	1.01144	0.99425	1.04395	1.00656	0.998383
17	1.18041	1.14511	1.15741	1.13364	1.12587	1.13306	1.13126	1.12511	1.14803	1.14206	1.23495	1.11117	1.08962	1.03357	0.994907	0.999883	1.00611	1.00753	1.00712	0.979626
18	1.17731	1.15975	1.14911	1.14663	1.12166	1.12233	1.11151	1.1436	1.13824	1.16776	1.233	1.11556	1.07859	1.03542	1.01751	1.01592	0.983474	1.00413	1.01948	1.02087
19	1.18552	1.18778	1.16958	1.16042	1.13863	1.13608	1.13959	1.12385	1.12156	1.13422	1.21626	1.08481	1.05939	1.03982	1.01163	1.02073	1.01812	1.02905	0.99748	0.998888

## Sheet: Loops_PN5_paternal100000-150000
	0	1	2	3	4	5	6	7	8	9	10	11	12	13	14	15	16	17	18	19
0	1.00978	0.9714	0.927978	0.999498	1.00863	1.04405	0.948525	1.02968	1.11203	1.09868	1.08051	1.07969	1.00892	0.950281	0.953896	0.960788	0.998644	0.95214	1.07233	0.96595
1	0.997227	0.939472	0.956307	1.02925	0.95544	1.04639	0.983994	1.065	1.10333	1.03941	1.14469	1.09304	1.07584	1.01453	1.06805	1.05371	1.00598	0.990295	0.940031	0.939448
2	0.976826	0.922067	1.00519	1.00388	0.980962	1.04571	1.02906	1.00438	1.08946	1.14713	1.13138	0.984082	1.06548	1.02631	0.961793	0.931994	1.0065	0.961266	0.94467	0.961557
3	0.97865	0.980366	0.984429	0.964682	1.00238	0.989628	1.03712	1.05221	1.00883	1.05686	1.22614	1.06291	1.02693	1.02023	1.01951	1.00884	0.939198	1.06092	1.05232	1.06874
4	0.987824	0.971648	0.945617	0.987117	1.02433	1.01021	1.06674	1.04905	1.05604	1.11035	1.19618	1.13592	1.00711	1.11522	1.01973	1.06784	1.05556	0.95152	1.0279	1.01678
5	1.00577	0.989634	0.997159	1.02528	1.02764	1.04502	1.03498	1.08467	1.05865	1.13398	1.24159	1.10609	1.10877	1.11337	0.95232	1.07335	1.04964	1.00269	0.96577	0.959839
6	1.00936	0.987778	1.00233	1.03602	1.02615	1.07749	1.0747	1.08939	1.11661	1.12782	1.23325	1.16551	1.17818	1.15613	1.04426	1.02204	1.03686	1.07793	1.00834	1.06197
7	1.02074	1.01367	1.03571	1.05304	1.00487	1.08171	1.10962	1.05683	1.1198	1.17738	1.1858	1.1488	1.10327	1.08767	1.11474	1.07783	1.06861	1.06412	1.0702	1.06169
8	1.06297	1.03537	1.08592	1.05037	1.05618	1.15601	1.10326	1.15345	1.19709	1.17349	1.33154	1.13835	1.11661	1.16249	1.13915	1.15826	1.08151	1.05385	1.03477	1.0776
9	1.07396	1.06401	1.07795	1.11085	1.13886	1.16518	1.17988	1.17026	1.22096	1.24306	1.34128	1.23526	1.11388	1.11479	1.06138	1.10205	1.1011	1.06236	1.04254	1.01903
10	1.15696	1.20446	1.21924	1.26075	1.27107	1.27288	1.2984	1.26605	1.33466	1.37406	1.49204	1.30987	1.29328	1.27419	1.15891	1.24042	1.17658	1.11388	1.12961	1.148
11	1.12974	1.11199	1.14039	1.20019	1.18308	1.19131	1.18192	1.22467	1.24631	1.26693	1.35021	1.2534	1.19816	1.13143	1.1052	1.05008	1.12716	1.09234	1.14403	1.0092
12	1.11458	1.1073	1.12263	1.16732	1.1268	1.17283	1.1425	1.21535	1.19792	1.24326	1.30942	1.20436	1.19761	1.07575	1.10357	1.12722	1.06435	0.968088	1.02865	1.08283
13	1.13358	1.10992	1.10712	1.1537	1.13016	1.14242	1.15891	1.18506	1.169	1.24023	1.31563	1.14882	1.14355	1.11616	1.09665	1.06733	1.04037	1.08994	1.05536	0.971553
14	1.15863	1.11862	1.12628	1.13625	1.12305	1.1626	1.18881	1.2045	1.21015	1.19812	1.30905	1.20182	1.0943	1.11176	1.10725	1.07128	1.11093	1.03377	1.0166	0.977207
15	1.14248	1.10104	1.10376	1.10827	1.06986	1.12811	1.11842	1.12441	1.15655	1.15653	1.25952	1.17131	1.06968	1.11611	1.01417	1.03343	1.0003	1.02675	0.998034	0.957489
16	1.21189	1.15535	1.13114	1.12263	1.11391	1.14429	1.15934	1.17545	1.18917	1.1877	1.29084	1.16865	1.11411	1.08954	1.01363	1.04434	1.04202	1.05955	0.985934	0.930964
17	1.13391	1.12597	1.13658	1.11032	1.10117	1.12485	1.11193	1.14376	1.13403	1.14121	1.26172	1.10914	1.05248	1.04453	0.997294	1.00358	1.03307	1.02532	1.00954	0.953169
18	1.16824	1.16302	1.14235	1.13116	1.10595	1.12649	1.10968	1.10972	1.10532	1.14279	1.24238	1.10216	1.02958	1.03321	0.981974	0.996241	0.988086	0.992869	0.942356	0.958334
19	1.21834	1.18769	1.1458	1.17446	1.14543	1.12989	1.10554	1.1139	1.11246	1.12006	1.1871	1.06703	1.04148	1.04727	1.00698	1.02171	1.00804	0.998022	0.981368	0.940969

## Sheet: Loops_PN3_maternal150000-250000
	0	1	2	3	4	5	6	7	8	9	10	11	12	13	14	15	16	17	18	19
0	0.926095	0.964718	0.92773	1.00906	0.963771	1.05968	1.00038	1.02669	1.03944	1.1264	1.25617	1.11785	1.05586	1.01806	0.988562	1.02682	0.929243	1.04302	0.989126	1.00643
1	0.941244	0.988374	0.968119	0.943755	1.00429	0.975964	1.00761	0.986076	1.046	1.11009	1.22543	1.07464	0.99823	1.08735	1.11708	0.971149	1.02182	1.03092	0.91187	1.01333
2	0.923999	0.998398	0.990305	1.01227	0.993453	1.01156	1.04574	1.02722	1.08208	1.07502	1.2636	1.0502	1.08572	0.96101	1.07664	1.02798	1.01986	0.987025	0.969759	0.993696
3	0.980173	1.0023	0.96816	1.00477	1.03936	1.03337	1.03711	1.04088	1.09422	1.07788	1.29487	1.10192	1.10585	1.11219	1.0314	1.03787	1.04491	1.05593	0.982362	0.997656
4	0.96367	0.958664	0.997464	1.00378	0.990219	1.03185	0.998218	1.06333	1.11311	1.05383	1.19619	1.05216	1.10424	1.11249	0.974565	1.00997	1.10534	1.09435	0.893984	0.970365
5	0.969508	0.974998	1.01965	0.983882	1.00717	1.02744	1.09648	1.09346	1.12336	1.10112	1.30641	1.18861	1.11037	1.09874	1.07559	0.974636	1.01978	1.01026	0.933762	1.04772
6	0.962811	1.01959	0.993118	1.05755	1.05659	1.07054	1.09335	1.16765	1.08501	1.17421	1.23671	1.17863	1.14007	1.07494	1.07246	1.05842	1.04567	1.04858	0.993961	0.917871
7	1.02005	1.03154	1.04251	1.07723	1.06316	1.09271	1.01378	1.07817	1.20057	1.15442	1.22015	1.16181	1.11637	1.07155	1.15083	1.05857	1.03495	1.06729	1.02798	0.994825
8	1.08732	1.06259	1.10259	1.09246	1.11039	1.10895	1.08424	1.1711	1.20224	1.18992	1.37136	1.18698	1.21975	1.13747	1.0531	1.13514	1.11391	1.08079	1.16716	1.09054
9	1.10409	1.157	1.14616	1.15306	1.24711	1.14066	1.20769	1.22916	1.20946	1.29456	1.45959	1.32118	1.2887	1.19572	1.18647	1.10867	1.03252	1.153	1.1074	1.06357
10	1.2608	1.23617	1.30471	1.35612	1.27944	1.34574	1.35387	1.38528	1.38259	1.50058	1.66486	1.47308	1.43925	1.34381	1.37722	1.25867	1.21748	1.16957	1.23486	1.16322
11	1.11853	1.15997	1.12173	1.18891	1.20649	1.17894	1.16812	1.25171	1.26899	1.33334	1.45437	1.28494	1.17187	1.15373	1.19526	1.09638	1.06459	1.09519	1.07794	0.922745
12	1.09535	1.14305	1.16271	1.15479	1.14411	1.153	1.16245	1.28021	1.19149	1.27709	1.41315	1.31723	1.17367	1.10793	1.10211	1.11822	1.07691	1.02453	1.12704	1.10082
13	1.11842	1.11372	1.10905	1.15769	1.11702	1.13556	1.16232	1.19363	1.15392	1.23363	1.37085	1.15697	1.19188	1.16539	1.04926	1.08588	1.05054	1.0622	0.967045	0.935535
14	1.07744	1.11066	1.119	1.10281	1.1228	1.12015	1.18174	1.2002	1.22327	1.21991	1.27625	1.20849	1.13797	1.08142	1.06878	1.05049	1.1009	1.04329	0.949074	1.0741
15	1.05456	1.08141	1.10832	1.07261	1.08036	1.12466	1.11832	1.12847	1.14298	1.1904	1.31056	1.15595	1.16534	1.0255	1.0517	1.06237	1.06137	0.999878	0.990719	1.0603
16	1.06936	1.05035	1.09452	1.08616	1.09776	1.06913	1.12337	1.14496	1.1524	1.1507	1.28731	1.17561	1.1011	1.04452	0.996611	1.02743	1.02258	0.980548	0.989312	0.960335
17	1.05947	1.06711	1.0824	1.09392	1.09942	1.09211	1.1214	1.13687	1.15207	1.17078	1.28225	1.1158	1.08169	1.04026	1.05397	0.966092	1.01164	0.950146	1.00189	0.991961
18	1.05622	1.09647	1.06514	1.0782	1.07988	1.08716	1.11679	1.11258	1.15799	1.17863	1.24745	1.1575	1.0876	0.994744	1.03957	0.956844	1.01112	0.999894	0.977069	1.00714
19	1.07636	1.09773	1.09284	1.10076	1.09005	1.10282	1.11296	1.14477	1.15879	1.09826	1.2412	1.18855	1.12134	1.02751	1.0046	1.03564	1.03895	0.966631	0.970084	0.967766

## Sheet: Loops_PN3_paternal150000-250000
	0	1	2	3	4	5	6	7	8	9	10	11	12	13	14	15	16	17	18	19
0	0.975973	0.950519	0.929211	0.973482	1.02552	0.951249	1.09843	1.07866	1.10213	1.04925	1.14951	1.05274	1.22953	1.05571	0.908193	1.03171	0.952967	0.969096	0.960493	1.03393
1	0.971397	0.944429	1.00173	0.982866	1.00634	1.00889	1.04779	1.06206	1.08665	1.10588	1.21346	1.15375	1.11266	1.05491	0.924796	1.08886	1.12776	1.00603	1.10215	1.02468
2	0.95473	0.947179	0.97227	0.97558	1.03859	1.01606	1.11879	1.08874	1.09153	1.13482	1.24127	1.09647	1.06268	1.05099	1.1234	1.14072	1.07089	0.987878	0.953839	0.988266
3	0.996804	0.92855	1.00895	0.942006	1.01627	1.04806	1.08177	1.10641	1.16412	1.10677	1.22281	1.14822	1.09268	1.07697	1.10126	1.00913	1.03487	1.05878	1.08792	0.933022
4	0.988336	0.999471	0.979937	0.951746	0.957324	0.978449	1.08438	1.1301	1.15724	1.1328	1.28143	1.10115	1.17319	1.15998	1.14533	1.03758	1.06935	1.07925	0.918603	1.06766
5	0.929428	1.00941	1.02187	1.00929	0.989239	1.02431	1.11121	1.03861	1.09135	1.10224	1.27483	1.25	1.24037	1.17648	1.07887	1.11609	1.08782	1.02613	1.01553	0.990366
6	0.971402	0.990405	1.00679	1.10233	1.04026	1.05239	1.07588	1.14988	1.12382	1.12374	1.34445	1.26947	1.12014	1.10808	1.12654	1.07802	1.09351	1.02742	1.04002	1.06657
7	0.994459	1.02614	1.01165	1.08582	1.08617	1.10297	1.07929	1.20629	1.10947	1.22793	1.31896	1.16802	1.2987	1.23677	1.11167	1.14774	1.10274	1.07603	1.13357	1.07421
8	1.09962	1.0943	1.10987	1.17575	1.16392	1.11829	1.13651	1.22844	1.262	1.34652	1.47015	1.35831	1.24922	1.29669	1.31231	1.19673	1.15946	1.08769	1.06151	1.10259
9	1.12404	1.16826	1.18733	1.16558	1.24453	1.20883	1.23485	1.24268	1.2814	1.32889	1.55078	1.39047	1.31265	1.27338	1.15632	1.11509	1.15119	1.13094	1.12466	1.08119
10	1.25824	1.33558	1.33737	1.36019	1.33069	1.36092	1.39198	1.4382	1.46539	1.4942	1.71047	1.43827	1.46768	1.40571	1.41895	1.25722	1.19629	1.27778	1.12237	1.1498
11	1.14546	1.19716	1.19024	1.23036	1.26724	1.21186	1.22691	1.25353	1.37059	1.32354	1.60033	1.35015	1.26978	1.20006	1.22715	1.16288	1.19676	1.16906	1.05816	1.04879
12	1.12661	1.15375	1.16454	1.18911	1.16425	1.1815	1.21276	1.26146	1.25577	1.23252	1.44572	1.28962	1.23065	1.23414	1.17723	1.07919	1.12205	1.12591	1.12345	1.01351
13	1.11765	1.10671	1.11541	1.16331	1.14974	1.13426	1.1606	1.17601	1.2123	1.27514	1.33529	1.30767	1.16851	1.16644	1.20086	1.04815	1.09437	1.04562	1.05862	1.08322
14	1.076	1.0801	1.11149	1.15702	1.13182	1.1277	1.16609	1.16138	1.22019	1.22829	1.32243	1.23609	1.25085	1.19452	1.09228	1.01579	1.07663	1.01292	0.995898	1.07823
15	1.05005	1.02702	1.051	1.08916	1.08785	1.06043	1.1618	1.12491	1.12775	1.23358	1.31895	1.17044	1.17345	1.14388	1.15569	1.11141	1.02284	1.01473	1.02744	0.97604
16	1.03314	1.04401	1.04868	1.07104	1.06661	1.10253	1.14631	1.10162	1.17784	1.14296	1.32748	1.16193	1.10092	1.13175	1.11709	1.0437	1.0377	0.997145	0.953266	0.955552
17	1.0411	1.0378	1.03713	1.06238	1.09094	1.10423	1.09531	1.12943	1.11717	1.18851	1.3188	1.19943	1.11052	1.12427	0.987496	0.938109	1.03065	0.948493	0.987738	0.978736
18	1.04021	1.05488	1.05087	1.09022	1.06789	1.09266	1.1269	1.15209	1.14054	1.23386	1.3477	1.15672	1.05939	1.08363	1.01743	1.01586	1.02602	0.977822	1.02781	0.988032
19	1.06854	1.06822	1.08195	1.07641	1.08447	1.0818	1.1247	1.15857	1.14506	1.17873	1.36111	1.18305	1.09749	1.11141	1.00289	0.987321	1.00347	0.982365	1.05169	0.958258

## Sheet: Loops_PN5_maternal150000-250000
	0	1	2	3	4	5	6	7	8	9	10	11	12	13	14	15	16	17	18	19
0	0.976149	0.964053	0.912012	0.976207	0.998731	0.948165	0.985761	1.03121	1.05984	1.05706	1.16476	1.01056	1.01466	0.984287	0.966366	0.9662	1.03332	0.989818	0.943053	0.937879
1	0.926087	0.985866	0.965331	1.02301	0.998165	1.05303	1.01109	1.0071	1.04079	1.0756	1.1625	1.03568	1.0084	1.03564	0.98147	0.97277	1.06536	0.944901	1.00822	1.01241
2	0.956752	1.03098	0.960334	0.975599	1.02753	0.98627	0.964891	1.03861	1.02566	1.01811	1.15108	1.05555	1.09307	1.09085	1.03787	0.969153	1.04086	1.05867	1.01916	1.04488
3	0.931042	0.990492	1.01392	1.0108	1.00888	1.00991	1.02067	1.07967	1.1476	1.01584	1.2141	1.13053	1.05144	1.053	0.95544	0.953412	1.04269	1.00266	1.00475	0.988507
4	0.985018	0.953746	1.01343	0.994568	1.00417	0.986077	1.03241	1.10207	1.0707	1.0863	1.21951	1.11276	1.08646	1.03898	0.996609	1.04482	0.981546	1.0594	1.01851	1.011
5	0.967065	0.968574	1.00687	0.976774	1.01099	1.02156	1.02998	1.07473	1.10909	1.0843	1.15067	1.09783	1.08639	1.12216	1.05756	1.03779	1.04357	1.01267	1.02489	0.979772
6	0.973328	1.02438	1.07348	1.03017	1.06766	1.10023	1.06715	1.12518	1.06063	1.13015	1.21266	1.17822	1.10005	1.11584	1.07497	1.03591	1.03086	0.996374	1.0576	0.992715
7	1.05698	1.05239	1.06844	1.06451	1.08838	1.07068	1.08582	1.09141	1.13067	1.12576	1.22112	1.13571	1.09808	1.11233	1.05555	1.05783	1.11752	1.09286	1.00607	1.12382
8	1.07562	1.07866	1.09183	1.07463	1.11079	1.14253	1.16177	1.15264	1.20023	1.20326	1.28991	1.23677	1.16896	1.12526	1.15807	1.07731	1.11056	1.09128	1.01087	1.10026
9	1.08451	1.12379	1.15309	1.12544	1.15216	1.15278	1.18436	1.19457	1.24701	1.22347	1.3487	1.18957	1.14946	1.11599	1.07961	1.0791	1.13626	1.09637	1.04909	1.04182
10	1.22333	1.27457	1.29628	1.3072	1.30271	1.27968	1.30508	1.30936	1.37594	1.37957	1.53122	1.32738	1.31002	1.32019	1.21727	1.16175	1.17208	1.17701	1.19168	1.16514
11	1.14368	1.17923	1.20296	1.1965	1.19498	1.21217	1.19327	1.25331	1.21456	1.23985	1.41959	1.25415	1.22685	1.14804	1.07724	1.14969	1.06956	1.05984	1.07696	1.03341
12	1.14105	1.16032	1.14367	1.16197	1.1905	1.1941	1.20735	1.23473	1.24303	1.24596	1.34817	1.24504	1.18236	1.18283	1.16901	1.10865	1.0963	1.08473	1.03979	1.05011
13	1.12087	1.15538	1.15853	1.13755	1.16233	1.18789	1.18488	1.23321	1.20249	1.23043	1.36602	1.20923	1.1333	1.15542	1.11407	1.0249	1.06943	1.05545	1.06406	1.01452
14	1.1253	1.15678	1.12948	1.13894	1.1647	1.14261	1.137	1.21849	1.18564	1.21098	1.29464	1.16397	1.14851	1.14438	1.07997	1.06278	1.0852	0.990993	1.07062	1.04133
15	1.11296	1.07681	1.09655	1.12867	1.09946	1.11718	1.1661	1.13632	1.18981	1.23	1.27851	1.14762	1.1016	1.07598	1.03554	1.00158	1.03387	0.99978	1.03561	0.976929
16	1.07968	1.1028	1.11022	1.10703	1.11087	1.13742	1.13968	1.11768	1.1622	1.16045	1.309	1.16256	1.09545	1.09284	1.0237	1.01292	0.968285	1.0122	1.02512	1.001
17	1.09494	1.11679	1.10305	1.10184	1.13651	1.1169	1.09106	1.10611	1.15758	1.17253	1.2981	1.1059	1.13963	1.06631	1.02157	1.02553	1.02772	1.00868	0.978924	0.990621
18	1.10042	1.09533	1.09501	1.12918	1.11658	1.12823	1.11729	1.13456	1.15867	1.16965	1.26289	1.16513	1.07116	1.05547	1.00429	1.0253	0.981589	0.982021	1.00749	1.00551
19	1.10307	1.12732	1.13793	1.1179	1.15798	1.13794	1.14296	1.16816	1.1883	1.18895	1.29712	1.15644	1.09978	1.08476	1.03163	1.02461	0.959539	0.98171	0.982247	0.985429

## Sheet: Loops_PN5_paternal150000-250000
	0	1	2	3	4	5	6	7	8	9	10	11	12	13	14	15	16	17	18	19
0	0.9283	0.945804	0.885957	1.04002	0.993436	0.972675	1.03773	1.05723	1.04254	1.0132	1.03494	1.00498	0.977689	1.0458	0.977237	1.01457	0.925848	0.9643	1.02695	0.858944
1	1.01055	1.00898	0.97463	0.979559	0.994107	0.970626	0.963448	1.00511	1.0632	1.01358	1.11864	1.00794	0.999543	1.04496	1.05772	0.904285	0.981713	0.897662	0.989814	0.934234
2	0.948822	1.04468	0.963245	0.998122	1.01852	1.05796	1.02732	1.06875	1.01274	1.05376	1.2324	1.03527	1.00158	1.0317	0.955237	1.0485	0.995212	1.00658	1.11126	0.876982
3	1.02083	0.991544	1.001	0.983665	1.01232	0.992368	0.989228	1.04026	1.1008	1.08739	1.14535	1.00567	1.04033	1.05151	1.03047	1.01618	0.990682	1.03778	0.930195	0.951243
4	0.984417	0.98942	0.988355	0.973249	1.05656	0.968335	1.06423	1.09261	1.06201	1.06506	1.15831	1.08921	1.0638	1.03019	0.997847	0.983939	1.05147	0.994641	1.01483	0.945532
5	0.996204	0.997445	0.991621	1.01292	1.02589	1.00584	1.01511	1.00707	1.181	0.988901	1.15304	1.05463	1.10738	0.993119	1.04749	1.04338	0.966466	1.04884	1.04696	0.905464
6	1.02516	1.03304	0.990776	1.07137	1.04043	1.09716	1.05925	1.1188	1.11955	1.10706	1.15933	1.13797	1.12396	1.05763	1.01356	1.07263	0.954545	0.871603	1.00131	0.978605
7	1.05213	0.998641	1.02866	1.04394	1.10156	1.06349	1.12942	1.0849	1.05408	1.11112	1.21127	1.07696	1.13759	1.01537	1.0484	1.03232	1.13011	1.0526	1.00686	0.966174
8	1.07748	1.09838	1.11228	1.1212	1.13179	1.12453	1.13887	1.22093	1.21197	1.2296	1.26913	1.14827	1.11887	1.07419	1.09319	1.08448	1.06416	1.04212	1.05017	0.965573
9	1.13907	1.12783	1.12419	1.1223	1.17663	1.11225	1.16038	1.14719	1.15708	1.14647	1.29544	1.20568	1.20414	1.09607	1.09301	1.05042	1.07886	1.03321	0.982555	1.12989
10	1.21891	1.24879	1.24468	1.28082	1.24462	1.24828	1.27279	1.25327	1.36403	1.30431	1.46499	1.29852	1.22025	1.24523	1.17332	1.16072	1.18342	1.20268	1.13955	1.12703
11	1.14673	1.1502	1.1693	1.17607	1.13285	1.16032	1.19442	1.17264	1.21042	1.22278	1.41917	1.20806	1.1738	1.10151	1.15561	1.02384	1.10749	1.03015	1.03627	1.02709
12	1.12582	1.10474	1.14514	1.16491	1.18103	1.13039	1.13739	1.17921	1.18146	1.21647	1.36893	1.18197	1.17886	1.09575	1.12553	1.08002	1.04424	1.09873	0.982896	1.10888
13	1.11724	1.1404	1.16739	1.16519	1.14284	1.16757	1.18631	1.18873	1.17297	1.23258	1.30903	1.123	1.09564	1.10627	1.06457	1.07291	1.01954	0.985286	0.988765	0.929002
14	1.13649	1.10411	1.13115	1.15418	1.14999	1.11558	1.11994	1.20247	1.18183	1.2147	1.29925	1.18419	1.14942	1.14311	1.12003	1.03156	1.03292	1.04067	1.00985	1.03173
15	1.07897	1.06812	1.06941	1.09329	1.10187	1.08399	1.1557	1.12902	1.19087	1.17887	1.28542	1.17022	1.12235	1.06206	0.960973	1.01614	0.993221	0.995585	1.00651	1.038
16	1.06168	1.08171	1.08249	1.12121	1.11669	1.13289	1.0928	1.12459	1.13191	1.1227	1.2897	1.12538	1.15125	1.06144	1.08538	0.976653	1.0282	1.02611	1.02813	1.01492
17	1.0539	1.07697	1.06982	1.0786	1.11803	1.11747	1.1037	1.11299	1.12394	1.15585	1.27271	1.10302	1.07325	1.09195	1.04669	0.977496	1.01099	0.929894	0.998563	0.944486
18	1.08922	1.09096	1.07055	1.10583	1.08196	1.11458	1.12446	1.11941	1.16322	1.1573	1.24953	1.15303	1.10897	1.02845	1.0369	0.975649	0.993966	0.968839	1.0375	0.936653
19	1.08911	1.09735	1.08708	1.10167	1.10373	1.1069	1.10314	1.15421	1.14031	1.14785	1.26981	1.12531	1.12041	1.09623	1.03834	1.01441	1.03778	0.959699	0.963966	0.963625

## Sheet: Loops_PN3_maternal250000-500000
	0	1	2	3	4	5	6	7	8	9	10	11	12	13	14	15	16	17	18	19
0	0.953343	0.892403	1.03279	0.861328	1.00848	1.01045	0.909541	1.05052	1.05973	0.964215	1.15476	1.0786	1.15876	1.02149	1.05091	1.0093	1.04521	0.929858	0.959328	0.890818
1	0.894855	1.02585	0.95314	0.967723	1.10442	1.06634	1.08138	1.08898	1.12492	1.32025	1.23233	1.08252	1.13894	1.1184	1.05017	0.94441	1.13637	1.13563	0.908876	1.01568
2	0.987354	0.873504	0.909801	0.897488	0.980419	0.916619	0.983112	1.1874	1.11376	1.07025	1.27312	1.03515	1.08175	1.07863	1.13042	0.817422	0.991943	1.0112	0.887217	1.01405
3	0.991199	0.912577	0.998628	0.974311	0.959397	0.965646	1.0402	0.988943	1.18382	1.10206	1.28486	1.11223	1.19531	1.05516	0.967078	1.01032	1.07996	0.987548	0.984703	0.999399
4	1.03891	0.968808	1.05352	1.0709	1.01584	1.09026	1.1191	1.16993	1.12971	1.17093	1.21562	1.13713	1.13608	1.09176	1.06108	1.07857	1.12065	1.13634	1.04687	0.902218
5	0.953144	0.964656	0.942415	1.06368	1.01676	1.03844	1.10728	1.282	1.17525	1.15206	1.31123	1.3019	1.25382	0.999788	1.17814	1.15687	1.06134	0.965714	1.08925	1.0635
6	1.02727	1.07075	0.942789	1.03748	1.14687	1.0177	1.11122	1.08006	1.08559	1.07971	1.24383	1.2419	1.24567	1.15893	1.18112	1.19417	1.13025	1.07268	0.996813	0.992659
7	1.05223	1.05582	1.00827	0.970178	1.12234	1.15513	1.10706	1.20547	1.13743	1.188	1.44972	1.24994	1.22635	1.12887	1.12029	1.18026	1.22529	1.01487	1.04024	0.975572
8	1.05948	1.04591	1.01895	1.09478	1.11443	1.19738	1.12067	1.27561	1.21211	1.31215	1.42165	1.40265	1.24233	1.30163	1.12871	1.1452	1.1258	1.22341	1.10528	0.982266
9	1.15805	1.09271	1.13265	1.1968	1.11621	1.19206	1.22423	1.2291	1.33052	1.36954	1.58637	1.36238	1.22953	1.24223	1.2373	1.21357	1.15045	1.20664	1.17592	1.09457
10	1.27026	1.2321	1.33077	1.2595	1.30644	1.38609	1.3992	1.53323	1.5406	1.59121	1.70391	1.49342	1.48376	1.45211	1.5003	1.40784	1.30174	1.22768	1.1718	1.242
11	1.15451	1.17783	1.17621	1.16915	1.18679	1.28726	1.25057	1.29281	1.2501	1.4332	1.6118	1.29828	1.41115	1.2567	1.38754	1.10853	1.20889	1.10471	0.989607	1.04973
12	1.18199	1.16002	1.1007	1.14521	1.21079	1.18275	1.22689	1.25276	1.33273	1.39209	1.4643	1.32441	1.23595	1.34537	1.13812	1.09881	1.10057	1.18037	1.00477	0.99728
13	1.14169	1.1258	1.1475	1.08551	1.14087	1.19833	1.12781	1.28545	1.30866	1.27246	1.37091	1.28722	1.27951	1.20226	1.1839	1.12013	1.13234	1.07554	0.988215	0.942143
14	1.02384	1.05191	1.0455	1.06042	1.09281	1.1127	1.21836	1.18055	1.19006	1.17509	1.41141	1.25759	1.24419	1.17913	1.11523	1.07023	1.06046	1.06279	0.955441	1.03828
15	1.01809	1.06195	1.07929	1.109	1.12608	1.15837	1.17084	1.17276	1.23309	1.28242	1.34762	1.21879	1.14985	1.13706	1.10891	1.01882	1.10657	1.03327	0.987643	1.01022
16	0.996315	1.1005	1.04522	1.11334	1.12628	1.16068	1.07371	1.15992	1.18213	1.17758	1.32071	1.22453	1.10904	1.14	1.10692	1.0693	1.04149	0.983294	0.972689	1.00383
17	1.0187	0.99512	1.09087	1.10606	1.05557	1.16249	1.00387	1.12989	1.21338	1.21562	1.24051	1.15012	1.14152	1.1665	1.0437	1.05762	0.966814	0.954589	0.945208	0.92889
18	1.00772	1.01923	1.03034	1.00292	1.0957	1.10634	1.09859	1.14805	1.08772	1.23249	1.26966	1.09509	1.11846	1.03363	1.08135	1.07392	0.965409	0.961997	0.947199	0.986299
19	0.951775	1.02387	1.03932	1.03461	1.04982	1.09008	1.07382	1.06995	1.08261	1.17071	1.30262	1.23141	1.07867	1.03212	1.05217	1.00859	0.994283	0.989222	0.995527	0.946426

## Sheet: Loops_PN3_paternal250000-500000
	0	1	2	3	4	5	6	7	8	9	10	11	12	13	14	15	16	17	18	19
0	0.876279	0.93108	0.970781	0.908785	0.930433	0.840718	1.13326	0.932905	1.0047	0.952285	1.0806	1.12937	1.11859	0.980623	1.15137	0.981589	0.928223	0.975375	0.887484	0.917402
1	0.890952	1.01079	0.901045	1.00257	0.896036	0.973331	0.933313	1.02936	1.07462	1.01618	1.37306	1.05598	1.24681	1.09429	1.12974	1.04722	0.983678	1.09424	1.06679	1.10247
2	1.02527	0.995639	0.994958	0.954138	0.888075	1.13231	0.893579	1.14024	1.14425	1.11612	1.10899	1.2038	1.25402	1.0988	1.05702	0.915446	0.959459	0.917032	0.893079	1.19973
3	0.909339	0.972124	1.05872	0.994027	1.03081	1.12431	1.12971	1.16142	1.26393	1.23581	1.18899	1.04669	1.09973	1.22632	1.24905	0.982249	1.07531	1.13626	1.19871	1.01296
4	1.05457	1.051	0.951482	1.00559	1.20521	0.89649	1.17463	1.11953	1.12461	1.09348	1.1978	0.920982	1.15943	1.12728	1.11123	0.983888	1.05321	1.03844	1.02121	1.08947
5	1.069	1.05188	0.921669	1.06612	1.04982	1.00719	1.17795	1.16215	1.24219	1.08726	1.38615	1.16861	0.996613	1.12472	1.09128	1.12191	1.02342	0.996832	1.10992	1.01276
6	1.14335	1.09667	1.00389	0.978373	1.11207	1.03993	0.967038	1.24327	1.13846	1.20855	1.23958	1.14474	1.26811	1.23371	1.17899	1.00124	1.17031	0.906364	1.01336	1.06164
7	1.08921	1.10547	1.10431	1.20153	1.07009	1.11167	1.23376	1.20111	1.18797	1.23171	1.37284	1.04439	1.23029	1.10137	1.00261	1.1001	1.12362	1.02516	0.875	1.0808
8	1.11536	1.11665	1.16364	1.13364	1.16782	1.04498	1.22416	1.24304	1.28205	1.23499	1.39495	1.15438	1.30474	1.22157	1.1192	1.03713	0.981468	1.10654	1.15418	1.05473
9	1.10319	1.1937	1.10116	1.24573	1.20399	1.18696	1.2479	1.26331	1.17666	1.39294	1.43319	1.2788	1.23808	1.30143	1.02488	1.19819	1.1601	0.98371	1.03607	1.28082
10	1.21144	1.43941	1.23557	1.2692	1.34229	1.29624	1.22487	1.49788	1.35902	1.44924	1.60209	1.5971	1.32695	1.26137	1.34417	1.24259	1.17434	1.13014	1.06701	1.06431
11	1.14752	1.16685	1.14022	1.12495	1.23215	1.25852	1.22056	1.30175	1.23665	1.17531	1.44224	1.30354	1.36008	1.28196	1.06894	1.36528	1.16333	0.997952	1.1196	1.06099
12	1.06816	1.15207	1.18392	1.10206	1.114	1.17499	1.14421	1.20209	1.18145	1.27844	1.41862	1.29754	1.16926	1.15632	1.13303	1.15195	1.16249	1.22117	1.02812	0.992714
13	1.0068	1.13287	1.08812	1.12036	1.11074	1.22806	1.13662	1.1011	1.27374	1.20575	1.39593	1.31774	1.25025	1.2384	1.09405	1.20471	1.00939	1.12298	0.964039	1.07597
14	1.02356	1.10163	1.03753	1.0593	1.01778	1.10541	1.11878	1.10123	1.29093	1.29629	1.30758	1.29811	1.23124	1.1315	1.10116	1.07266	1.03683	0.931771	1.11239	1.0005
15	1.0058	1.01399	1.06063	1.0719	1.02769	1.08749	1.11768	1.22515	1.21768	1.19188	1.24157	1.19688	1.16528	1.07374	1.01001	0.983795	1.03381	1.07302	1.01357	1.09534
16	1.02205	1.03104	1.08271	1.08881	1.07526	1.14387	1.12408	1.18227	1.2114	1.20034	1.32828	1.20298	1.12871	1.10562	1.03238	1.07423	1.12682	0.953629	0.957061	1.02086
17	0.999926	1.00932	1.02181	0.994512	1.02765	1.02495	1.13551	1.05218	1.18269	1.23758	1.29211	1.18872	1.11503	1.00503	1.02309	0.975234	0.976674	0.992755	0.925402	0.995329
18	0.975057	1.02178	1.03072	1.0582	1.08872	1.00916	1.04886	1.07323	1.17575	1.098	1.2914	1.25208	1.03356	1.10309	0.971598	1.11242	0.967608	0.98464	0.827488	0.971437
19	1.0204	1.05929	1.06428	0.998637	1.06959	1.06654	1.01944	1.04985	1.12921	1.26736	1.3032	1.28074	1.14201	1.0755	1.02875	1.0072	0.940831	0.969901	1.10383	1.05343

[truncated: 20 more sheets: Loops_PN5_maternal250000-500000, Loops_PN5_paternal250000-500000, Loops_Ke_MII_oocyte_combined_me, TADs_Ke_MII_oocyte_combined_me, Compartments_Ke_MII_oocyte_combined_m, Loops_Ke_Zygote_combined_merged, TADs_Ke_Zygote_combined_merged, Compartments_Ke_Zygote_combined_merge, Loops_Ke_2_Cell_combined_merged, TADs_Ke_2_Cell_combined_merged, Compartments_Ke_2_Cell_combined_merge, Loops_Ke_4_Cell_combined_merged, TADs_Ke_4_Cell_combined_merged, Compartments_Ke_4_Cell_combined_merge, Loops_Ke_8_Cell_combined_merged, TADs_Ke_8_Cell_combined_merged, Compartments_Ke_8_Cell_combined_merge, short_distances, intermediate_distances, long_distances]
