# Supplementary material for: A mechanism of cohesin‐dependent loop extrusion organizes zygotic genome architecture
Source: EMBO J. 2017 Dec 7;36(24):3600–18. doi: 10.15252/embj.201798083 (PMC5730859; doi:10.15252/embj.201798083)
Supplement: Supplementary file 7 — Source Data for Expanded View and Appendix [file EMBJ-36-3600-s012.zip › source_data_Appendix_FigureS7.xls]

Group	Size	Window	Offset	contrast
WaplKO	Big	8	1	715.9445153061224
WaplKO	Big	8	6	764.28125
WaplKO	Big	8	1	847.1020408163264
WaplKO	Big	8	6	992.71875
WaplKO	Big	8	1	1027.0663265306123
WaplKO	Big	8	6	1461.53125
WaplKO	Big	8	1	1759.705994897959
WaplKO	Big	8	6	2487.546875
WaplKO	Big	8	1	379.5127551020407
WaplKO	Big	8	6	483.171875
WaplKO	Big	8	1	424.34821428571416
WaplKO	Big	8	6	410.390625
WaplKO	Big	8	1	475.1683673469388
WaplKO	Big	8	6	732.1875
WaplKO	Big	8	1	496.8494897959184
WaplKO	Big	8	6	397.5
WaplKO	Big	8	1	648.827806122449
WaplKO	Big	8	6	620.609375
WaplKO	Big	8	1	1313.075892857143
WaplKO	Big	8	6	1542.5625
WaplKO	Big	8	1	645.5369897959183
WaplKO	Big	8	6	853.171875
WaplKO	Big	8	1	1130.018494897959
WaplKO	Big	8	6	1333.703125
WaplKO	Big	8	1	466.8864795918367
WaplKO	Big	8	6	1668.0
WaplKO	Big	8	1	379.9088010204082
WaplKO	Big	8	6	482.140625
WaplKO	Big	8	1	1094.3660714285716
WaplKO	Big	8	6	924.90625
WaplKO	Big	8	1	489.6192602040816
WaplKO	Big	8	6	463.140625
WaplKO	Big	8	1	704.6855867346937
WaplKO	Big	8	6	871.203125
WaplKO	Big	8	1	451.842474489796
WaplKO	Big	8	6	678.796875
WaplKO	Big	8	1	635.7110969387754
WaplKO	Big	8	6	707.734375
WaplKO	Big	8	1	759.6447704081633
WaplKO	Big	8	6	1313.109375
WaplKO	Big	8	1	932.1141581632652
WaplKO	Big	8	6	1532.453125
WaplKO	Big	8	1	688.8392857142856
WaplKO	Big	8	6	1921.546875
WaplKO	Big	8	1	665.4451530612242
WaplKO	Big	8	6	807.578125
WaplKO	Big	8	1	829.4247448979589
WaplKO	Big	8	6	798.375
WaplKO	Big	8	1	1054.566326530612
WaplKO	Big	8	6	1101.84375
WaplKO	Big	8	1	443.81058673469386
WaplKO	Big	8	6	591.484375
WaplKO	Big	8	1	469.85841836734687
WaplKO	Big	8	6	474.53125
WaplKO	Big	8	1	762.5038265306122
WaplKO	Big	8	6	678.171875
WaplKO	Big	8	1	669.2640306122447
WaplKO	Big	8	6	853.015625
WaplKO	Big	8	1	690.2684948979593
WaplKO	Big	8	6	1033.453125
WaplKO	Big	8	1	636.2723214285712
WaplKO	Big	8	6	700.515625
WaplKO	Big	8	1	695.0038265306122
WaplKO	Big	8	6	979.03125
WaplKO	Big	8	1	434.26020408163254
WaplKO	Big	8	6	860.484375
WaplKO	Big	8	1	788.3698979591836
WaplKO	Big	8	6	810.515625
WaplKO	Big	8	1	540.125637755102
WaplKO	Big	8	6	612.09375
WaplKO	Big	8	1	652.5758928571429
WaplKO	Big	8	6	723.734375
WaplKO	Big	8	1	457.1683673469388
WaplKO	Big	8	6	884.09375
WaplKO	Big	8	1	610.7200255102042
WaplKO	Big	8	6	621.4375
WaplKO	Big	8	1	889.69387755102
WaplKO	Big	8	6	871.109375
WaplKO	Big	8	1	488.751275510204
WaplKO	Big	8	6	627.828125
WaplKO	Big	8	1	1120.6785714285713
WaplKO	Big	8	6	1065.46875
WaplKO	Big	8	1	527.6224489795918
WaplKO	Big	8	6	899.890625
WaplKO	Big	8	1	547.4426020408164
WaplKO	Big	8	6	664.078125
WaplKO	Big	8	1	742.0950255102042
WaplKO	Big	8	6	873.5625
WaplKO	Big	8	1	931.7372448979589
WaplKO	Big	8	6	846.296875
WaplKO	Big	8	1	677.0369897959183
WaplKO	Big	8	6	1028.109375
WaplKO	Big	8	1	643.4878826530612
WaplKO	Big	8	6	690.53125
WaplKO	Big	8	1	1017.2882653061224
WaplKO	Big	8	6	1101.078125
WaplKO	Big	8	1	406.26658163265313
WaplKO	Big	8	6	695.171875
WaplKO	Big	8	1	756.4177295918367
WaplKO	Big	8	6	795.15625
WaplKO	Big	8	1	523.4100765306122
WaplKO	Big	8	6	741.25
WaplKO	Big	8	1	623.4177295918366
WaplKO	Big	8	6	958.15625
WaplKO	Big	8	1	393.71237244897947
WaplKO	Big	8	6	347.125
WaplKO	Big	8	1	416.2908163265306
WaplKO	Big	8	6	1033.53125
WaplKO	Big	8	1	1019.0299744897957
WaplKO	Big	8	6	1440.875
WaplKO	Big	8	1	424.92665816326524
WaplKO	Big	8	6	503.484375
WaplKO	Big	8	1	1259.7691326530612
WaplKO	Big	8	6	1107.796875
WaplKO	Big	8	1	545.1868622448978
WaplKO	Big	8	6	618.328125
WaplKO	Big	8	1	275.9126275510204
WaplKO	Big	8	6	243.53125
WaplKO	Big	8	1	488.48596938775495
WaplKO	Big	8	6	783.8125
WaplKO	Big	8	1	619.7404336734693
WaplKO	Big	8	6	461.9375
WaplKO	Big	8	1	749.0873724489795
WaplKO	Big	8	6	855.15625
WaplKO	Big	8	1	1208.892219387755
WaplKO	Big	8	6	1292.0
WaplKO	Big	8	1	290.90497448979585
WaplKO	Big	8	6	308.1875
WaplKO	Big	8	1	854.7506377551019
WaplKO	Big	8	6	1093.59375
WaplKO	Big	8	1	541.0223214285713
WaplKO	Big	8	6	1532.96875
WaplKO	Big	8	1	723.1269132653061
WaplKO	Big	8	6	1061.484375
WaplKO	Big	8	1	336.0057397959183
WaplKO	Big	8	6	469.921875
WaplKO	Big	8	1	905.0631377551024
WaplKO	Big	8	6	729.375
WaplKO	Big	8	1	500.5070153061223
WaplKO	Big	8	6	547.1875
WaplKO	Big	8	1	817.9451530612242
WaplKO	Big	8	6	1006.609375
WaplKO	Big	8	1	377.99298469387764
WaplKO	Big	8	6	312.796875
WaplKO	Big	8	1	797.9521683673468
WaplKO	Big	8	6	548.59375
WaplKO	Big	8	1	1048.813137755102
WaplKO	Big	8	6	2506.34375
WaplKO	Big	8	1	436.46683673469386
WaplKO	Big	8	6	342.375
WaplKO	Big	8	1	838.9024234693878
WaplKO	Big	8	6	1287.75
WaplKO	Big	8	1	404.23341836734704
WaplKO	Big	8	6	393.46875
WaplKO	Big	8	1	974.4693877551019
WaplKO	Big	8	6	995.8125
WaplKO	Big	8	1	903.9017857142856
WaplKO	Big	8	6	1192.0
WaplKO	Big	8	1	816.7633928571428
WaplKO	Big	8	6	895.40625
WaplKO	Big	8	1	291.4980867346938
WaplKO	Big	8	6	344.96875
WaplKO	Big	8	1	713.7474489795917
WaplKO	Big	8	6	857.90625
WaplKO	Big	8	1	383.49553571428567
WaplKO	Big	8	6	510.296875
WaplKO	Big	8	1	749.390306122449
WaplKO	Big	8	6	1027.046875
WaplKO	Big	8	1	470.22640306122435
WaplKO	Big	8	6	408.875
WaplKO	Big	8	1	382.1753826530612
WaplKO	Big	8	6	322.359375
WaplKO	Big	8	1	1144.799744897959
WaplKO	Big	8	6	938.140625
WaplKO	Big	8	1	419.06887755102036
WaplKO	Big	8	6	420.359375
WaplKO	Big	8	1	813.9464285714282
WaplKO	Big	8	6	933.078125
WaplKO	Big	8	1	1006.1288265306123
WaplKO	Big	8	6	917.0625
WaplKO	Big	8	1	485.6422193877551
WaplKO	Big	8	6	498.234375
WaplKO	Big	8	1	614.0727040816325
WaplKO	Big	8	6	651.0625
WaplKO	Big	8	1	637.6862244897958
WaplKO	Big	8	6	759.671875
WaplKO	Big	8	1	456.7091836734694
WaplKO	Big	8	6	536.125
WaplKO	Big	8	1	601.3743622448977
WaplKO	Big	8	6	854.421875
WaplKO	Big	8	1	966.7844387755099
WaplKO	Big	8	6	845.484375
WaplKO	Big	8	1	691.8297193877553
WaplKO	Big	8	6	1075.3125
WaplKO	Big	8	1	315.3730867346938
WaplKO	Big	8	6	253.09375
WaplKO	Big	8	1	729.7410714285713
WaplKO	Big	8	6	1240.984375
WaplKO	Big	8	1	1000.220025510204
WaplKO	Big	8	6	1033.9375
WaplKO	Big	8	1	606.0529336734694
WaplKO	Big	8	6	811.453125
WaplKO	Big	8	1	413.41326530612236
WaplKO	Big	8	6	580.390625
WaplKO	Big	8	1	971.9368622448977
WaplKO	Big	8	6	1423.515625
WaplKO	Big	8	1	929.9910714285717
WaplKO	Big	8	6	1408.25
WaplKO	Big	8	1	324.86096938775506
WaplKO	Big	8	6	367.109375
WaplKO	Big	8	1	512.5739795918369
WaplKO	Big	8	6	470.0
WaplKO	Big	8	1	605.8016581632652
WaplKO	Big	8	6	571.0
WaplKO	Big	8	1	1342.5752551020407
WaplKO	Big	8	6	1784.390625
WaplKO	Big	8	1	1096.9215561224491
WaplKO	Big	8	6	957.609375
WaplKO	Big	8	1	776.1230867346937
WaplKO	Big	8	6	1138.0
WaplKO	Big	8	1	448.4177295918368
WaplKO	Big	8	6	494.953125
WaplKO	Big	8	1	435.64094387755097
WaplKO	Big	8	6	402.359375
WaplKO	Big	8	1	810.1792091836733
WaplKO	Big	8	6	822.421875
WaplKO	Big	8	1	483.90816326530603
WaplKO	Big	8	6	440.59375
WaplKO	Big	8	1	793.1594387755102
WaplKO	Big	8	6	873.03125
WaplKO	Big	8	1	955.4840561224487
WaplKO	Big	8	6	873.171875
WaplKO	Big	8	1	394.12117346938766
WaplKO	Big	8	6	423.9375
WaplKO	Big	8	1	450.2723214285714
WaplKO	Big	8	6	542.46875
WaplKO	Big	8	1	170.2799744897959
WaplKO	Big	8	6	373.140625
WaplKO	Big	8	1	580.3494897959183
WaplKO	Big	8	6	1050.828125
WaplKO	Big	8	1	847.9598214285717
WaplKO	Big	8	6	1276.359375
WaplKO	Big	8	1	417.3520408163265
WaplKO	Big	8	6	607.703125
WaplKO	Big	8	1	1014.0312499999997
WaplKO	Big	8	6	2242.765625
WaplKO	Big	8	1	467.67793367346934
WaplKO	Big	8	6	687.40625
WaplKO	Big	8	1	524.6964285714283
WaplKO	Big	8	6	516.359375
WaplKO	Big	8	1	1351.5031887755106
WaplKO	Big	8	6	1358.046875
WaplKO	Big	8	1	621.2595663265306
WaplKO	Big	8	6	637.890625
WaplKO	Big	8	1	542.9585459183671
WaplKO	Big	8	6	735.109375
WaplKO	Big	8	1	748.8769132653063
WaplKO	Big	8	6	763.890625
WaplKO	Big	8	1	393.72959183673464
WaplKO	Big	8	6	293.21875
WaplKO	Big	8	1	605.4343112244898
WaplKO	Big	8	6	534.1875
WaplKO	Big	8	1	473.89158163265296
WaplKO	Big	8	6	593.5
WaplKO	Big	8	1	870.5688775510204
WaplKO	Big	8	6	1196.25
WaplKO	Big	8	1	468.0707908163265
WaplKO	Big	8	6	861.578125
WaplKO	Big	8	1	333.3220663265306
WaplKO	Big	8	6	347.46875
WaplKO	Big	8	1	600.4451530612246
WaplKO	Big	8	6	669.765625
WaplKO	Big	8	1	1095.8176020408164
WaplKO	Big	8	6	2029.78125
WaplKO	Big	8	1	969.3482142857142
WaplKO	Big	8	6	1175.453125
WaplKO	Big	8	1	674.4738520408163
WaplKO	Big	8	6	897.609375
WaplKO	Big	8	1	471.35395408163276
WaplKO	Big	8	6	539.984375
WaplKO	Big	8	1	1360.81568877551
WaplKO	Big	8	6	1949.265625
WaplKO	Big	8	1	943.0280612244898
WaplKO	Big	8	6	1473.375
WaplKO	Big	8	1	557.0057397959183
WaplKO	Big	8	6	541.0
WaplKO	Big	8	1	752.25
WaplKO	Big	8	6	932.953125
WaplKO	Big	8	1	785.2149234693877
WaplKO	Big	8	6	1958.40625
WaplKO	Big	8	1	1041.408163265306
WaplKO	Big	8	6	1145.109375
WaplKO	Big	8	1	885.221301020408
WaplKO	Big	8	6	989.71875
WaplKO	Big	8	1	1178.7863520408166
WaplKO	Big	8	6	1145.875
WaplKO	Big	8	1	671.3558673469388
WaplKO	Big	8	6	628.90625
WaplKO	Big	8	1	818.0070153061224
WaplKO	Big	8	6	966.609375
WaplKO	Big	8	1	384.21875
WaplKO	Big	8	6	359.0625
WaplKO	Big	8	1	854.5363520408164
WaplKO	Big	8	6	1031.859375
WaplKO	Big	8	1	707.4661989795917
WaplKO	Big	8	6	743.75
WaplKO	Big	8	1	717.4540816326529
WaplKO	Big	8	6	1282.5
WaplKO	Big	8	1	289.13839285714283
WaplKO	Big	8	6	469.921875
WaplKO	Big	8	1	319.5235969387755
WaplKO	Big	8	6	300.875
WaplKO	Big	8	1	1203.441326530612
WaplKO	Big	8	6	806.96875
WaplKO	Big	8	1	793.5280612244898
WaplKO	Big	8	6	935.828125
WaplKO	Big	8	1	893.7786989795917
WaplKO	Big	8	6	891.6875
WaplKO	Big	8	1	502.2933673469388
WaplKO	Big	8	6	591.203125
WaplKO	Big	8	1	885.5038265306122
WaplKO	Big	8	6	1225.390625
WaplKO	Big	8	1	478.13137755102036
WaplKO	Big	8	6	979.984375
WaplKO	Big	8	1	420.6906887755102
WaplKO	Big	8	6	534.59375
WaplKO	Big	8	1	216.6766581632653
WaplKO	Big	8	6	233.484375
WaplKO	Big	8	1	630.0427295918367
WaplKO	Big	8	6	521.953125
WaplKO	Big	8	1	733.5816326530612
WaplKO	Big	8	6	638.859375
WaplKO	Big	8	1	929.3125
WaplKO	Big	8	6	919.28125
WaplKO	Big	8	1	5.065051020408163
WaplKO	Big	8	6	16.921875
WaplKO	Big	8	1	411.87053571428567
WaplKO	Big	8	6	355.5625
WaplKO	Big	8	1	694.6536989795917
WaplKO	Big	8	6	674.640625
WaplKO	Big	8	1	768.3679846938776
WaplKO	Big	8	6	1128.03125
WaplKO	Big	8	1	593.5905612244898
WaplKO	Big	8	6	702.4375
WaplKO	Big	8	1	826.8979591836734
WaplKO	Big	8	6	1010.03125
WaplKO	Big	8	1	413.66645408163276
WaplKO	Big	8	6	476.171875
WaplKO	Big	8	1	692.1779336734694
WaplKO	Big	8	6	728.71875
WaplKO	Big	8	1	737.3252551020407
WaplKO	Big	8	6	1204.84375
WaplKO	Big	8	1	357.2506377551021
WaplKO	Big	8	6	451.03125
WaplKO	Big	8	1	933.9789540816324
WaplKO	Big	8	6	1251.15625
WaplKO	Big	8	1	801.8985969387753
WaplKO	Big	8	6	1094.28125
WaplKO	Big	8	1	559.1874999999999
WaplKO	Big	8	6	1573.8125
WaplKO	Big	8	1	985.1352040816324
WaplKO	Big	8	6	1761.890625
WaplKO	Big	8	1	1219.4132653061224
WaplKO	Big	8	6	2125.234375
WaplKO	Big	8	1	830.7908163265303
WaplKO	Big	8	6	1082.421875
WaplKO	Big	8	1	845.4598214285713
WaplKO	Big	8	6	1125.15625
WaplKO	Big	8	1	295.1607142857144
WaplKO	Big	8	6	352.515625
WaplKO	Big	8	1	633.6670918367348
WaplKO	Big	8	6	536.0
WaplKO	Big	8	1	271.35586734693874
WaplKO	Big	8	6	337.578125
WaplKO	Big	8	1	572.8067602040817
WaplKO	Big	8	6	705.984375
WaplKO	Big	8	1	783.3724489795917
WaplKO	Big	8	6	753.359375
WaplKO	Big	8	1	739.2602040816325
WaplKO	Big	8	6	861.6875
WaplKO	Big	8	1	448.0031887755102
WaplKO	Big	8	6	539.796875
WaplKO	Big	8	1	939.1983418367344
WaplKO	Big	8	6	1117.046875
WaplKO	Big	8	1	645.077168367347
WaplKO	Big	8	6	529.59375
WaplKO	Big	8	1	579.6849489795917
WaplKO	Big	8	6	626.078125
WaplKO	Big	8	1	784.954719387755
WaplKO	Big	8	6	630.09375
WaplKO	Big	8	1	664.6403061224489
WaplKO	Big	8	6	653.4375
WaplKO	Big	8	1	979.8552295918367
WaplKO	Big	8	6	1101.71875
WaplKO	Big	8	1	1154.4413265306125
WaplKO	Big	8	6	1171.46875
WaplKO	Big	8	1	1468.5459183673468
WaplKO	Big	8	6	5079.515625
WaplKO	Big	8	1	366.0172193877551
WaplKO	Big	8	6	578.9375
WaplKO	Big	8	1	824.5369897959183
WaplKO	Big	8	6	1106.21875
WaplKO	Big	8	1	850.0994897959183
WaplKO	Big	8	6	851.546875
WaplKO	Big	8	1	697.6485969387753
WaplKO	Big	8	6	777.890625
WaplKO	Big	8	1	683.6179846938776
WaplKO	Big	8	6	737.078125
WaplKO	Big	8	1	512.4343112244899
WaplKO	Big	8	6	940.484375
WaplKO	Big	8	1	850.4815051020407
WaplKO	Big	8	6	1208.25
WaplKO	Big	8	1	1048.9719387755104
WaplKO	Big	8	6	1152.609375
WaplKO	Big	8	1	799.4757653061224
WaplKO	Big	8	6	957.265625
WaplKO	Big	8	1	401.6269132653061
WaplKO	Big	8	6	404.21875
WaplKO	Big	8	1	706.8329081632652
WaplKO	Big	8	6	926.1875
WaplKO	Big	8	1	829.3144132653059
WaplKO	Big	8	6	1298.640625
WaplKO	Big	8	1	433.86096938775495
WaplKO	Big	8	6	605.296875
WaplKO	Big	8	1	678.0809948979592
WaplKO	Big	8	6	660.171875
WaplKO	Big	8	1	266.422193877551
WaplKO	Big	8	6	332.65625
WaplKO	Big	8	1	629.5082908163265
WaplKO	Big	8	6	1011.546875
WaplKO	Big	8	1	631.7098214285712
WaplKO	Big	8	6	791.15625
WaplKO	Big	8	1	695.1307397959184
WaplKO	Big	8	6	832.046875
WaplKO	Big	8	1	745.0408163265305
WaplKO	Big	8	6	1031.375
WaplKO	Big	8	1	648.7321428571427
WaplKO	Big	8	6	779.59375
WaplKO	Big	8	1	788.9502551020407
WaplKO	Big	8	6	2189.953125
WaplKO	Big	8	1	513.3348214285714
WaplKO	Big	8	6	465.90625
WaplKO	Big	8	1	1074.483418367347
WaplKO	Big	8	6	1164.9375
WaplKO	Big	8	1	537.9247448979589
WaplKO	Big	8	6	1062.3125
WaplKO	Big	8	1	1007.3061224489796
WaplKO	Big	8	6	894.609375
WaplKO	Big	8	1	427.626275510204
WaplKO	Big	8	6	464.484375
WaplKO	Big	8	1	554.8992346938775
WaplKO	Big	8	6	615.5625
WaplKO	Big	8	1	649.6052295918366
WaplKO	Big	8	6	518.328125
WaplKO	Big	8	1	952.3775510204083
WaplKO	Big	8	6	967.390625
WaplKO	Big	8	1	879.0127551020407
WaplKO	Big	8	6	683.78125
WaplKO	Big	8	1	757.9311224489795
WaplKO	Big	8	6	703.3125
WaplKO	Big	8	1	673.0599489795917
WaplKO	Big	8	6	729.15625
WaplKO	Big	8	1	983.7206632653059
WaplKO	Big	8	6	884.359375
WaplKO	Big	8	1	250.375
WaplKO	Big	8	6	234.453125
WaplKO	Big	8	1	1371.3278061224491
WaplKO	Big	8	6	1759.765625
WaplKO	Big	8	1	736.8309948979593
WaplKO	Big	8	6	896.9375
WaplKO	Big	8	1	561.6339285714287
WaplKO	Big	8	6	615.078125
WaplKO	Big	8	1	427.0357142857141
WaplKO	Big	8	6	445.34375
WaplKO	Big	8	1	635.0427295918367
WaplKO	Big	8	6	721.34375
WaplKO	Big	8	1	480.75063775510216
WaplKO	Big	8	6	460.15625
WaplKO	Big	8	1	956.8437499999997
WaplKO	Big	8	6	953.34375
WaplKO	Big	8	1	366.7595663265306
WaplKO	Big	8	6	403.4375
WaplKO	Big	8	1	529.9521683673468
WaplKO	Big	8	6	662.28125
WaplKO	Big	8	1	881.3641581632652
WaplKO	Big	8	6	1382.515625
WaplKO	Big	8	1	831.8048469387753
WaplKO	Big	8	6	629.34375
WaplKO	Big	8	1	1120.4451530612243
WaplKO	Big	8	6	1212.96875
WaplKO	Big	8	1	597.3099489795917
WaplKO	Big	8	6	1409.609375
WaplKO	Big	8	1	698.1989795918367
WaplKO	Big	8	6	756.578125
WaplKO	Big	8	1	560.0369897959183
WaplKO	Big	8	6	487.1875
WaplKO	Big	8	1	664.1919642857142
WaplKO	Big	8	6	700.53125
WaplKO	Big	8	1	661.9100765306123
WaplKO	Big	8	6	632.703125
WaplKO	Big	8	1	937.6441326530612
WaplKO	Big	8	6	927.359375
WaplKO	Big	8	1	1300.6543367346935
WaplKO	Big	8	6	962.546875
WaplKO	Big	8	1	935.9432397959184
WaplKO	Big	8	6	920.734375
WaplKO	Big	8	1	371.3941326530612
WaplKO	Big	8	6	471.890625
WaplKO	Big	8	1	666.6230867346937
WaplKO	Big	8	6	837.765625
WaplKO	Big	8	1	309.30165816326524
WaplKO	Big	8	6	323.203125
WaplKO	Big	8	1	414.67410714285705
WaplKO	Big	8	6	433.875
WaplKO	Big	8	1	560.0433673469387
WaplKO	Big	8	6	765.125
WaplKO	Big	8	1	1034.264668367347
WaplKO	Big	8	6	847.28125
WaplKO	Big	8	1	649.8533163265306
WaplKO	Big	8	6	731.140625
WaplKO	Big	8	1	361.5899234693877
WaplKO	Big	8	6	796.3125
WaplKO	Big	8	1	1004.8858418367348
WaplKO	Big	8	6	1055.859375
WaplKO	Big	8	1	1004.7168367346936
WaplKO	Big	8	6	1138.296875
WaplKO	Big	8	1	819.3794642857142
WaplKO	Big	8	6	1193.3125
WaplKO	Big	8	1	257.35140306122446
WaplKO	Big	8	6	281.765625
WaplKO	Big	8	1	606.7838010204083
WaplKO	Big	8	6	642.15625
WaplKO	Big	8	1	978.3367346938774
WaplKO	Big	8	6	1275.59375
WaplKO	Big	8	1	839.2002551020407
WaplKO	Big	8	6	862.765625
WaplKO	Big	8	1	438.0663265306122
WaplKO	Big	8	6	433.46875
WaplKO	Big	8	1	457.0127551020408
WaplKO	Big	8	6	452.078125
WaplKO	Big	8	1	657.3105867346939
WaplKO	Big	8	6	1125.078125
WaplKO	Big	8	1	465.09375
WaplKO	Big	8	6	642.890625
WaplKO	Big	8	1	290.51849489795916
WaplKO	Big	8	6	232.296875
WaplKO	Big	8	1	1180.419642857143
WaplKO	Big	8	6	1069.34375
WaplKO	Big	8	1	959.4929846938776
WaplKO	Big	8	6	2113.15625
WaplKO	Big	8	1	459.9349489795918
WaplKO	Big	8	6	479.53125
WaplKO	Big	8	1	1738.5854591836735
WaplKO	Big	8	6	6364.90625
WaplKO	Big	8	1	1082.4815051020407
WaplKO	Big	8	6	926.890625
WaplKO	Big	8	1	360.8520408163265
WaplKO	Big	8	6	436.171875
WaplKO	Big	8	1	413.4987244897959
WaplKO	Big	8	6	451.578125
WaplKO	Big	8	1	1026.9789540816323
WaplKO	Big	8	6	1821.375
WaplKO	Big	8	1	636.3635204081633
WaplKO	Big	8	6	687.015625
WaplKO	Big	8	1	269.74681122448976
WaplKO	Big	8	6	293.328125
WaplKO	Big	8	1	367.3239795918368
WaplKO	Big	8	6	354.140625
WaplKO	Big	8	1	761.6696428571429
WaplKO	Big	8	6	855.59375
WaplKO	Big	8	1	986.0784438775513
WaplKO	Big	8	6	1137.578125
WaplKO	Big	8	1	367.063137755102
WaplKO	Big	8	6	371.515625
WaplKO	Big	8	1	939.3966836734694
WaplKO	Big	8	6	813.875
WaplKO	Big	8	1	1683.9164540816323
WaplKO	Big	8	6	2496.359375
WaplKO	Big	8	1	828.7053571428571
WaplKO	Big	8	6	859.671875
WaplKO	Big	8	1	828.047193877551
WaplKO	Big	8	6	1185.890625
WaplKO	Big	8	1	1528.6084183673468
WaplKO	Big	8	6	1991.03125
WaplKO	Big	8	1	981.4445153061224
WaplKO	Big	8	6	957.90625
WaplKO	Big	8	1	384.33992346938766
WaplKO	Big	8	6	1432.796875
WaplKO	Big	8	1	626.264668367347
WaplKO	Big	8	6	623.65625
WaplKO	Big	8	1	837.9381377551019
WaplKO	Big	8	6	1244.5625
WaplKO	Big	8	1	883.0752551020407
WaplKO	Big	8	6	875.734375
WaplKO	Big	8	1	799.6218112244898
WaplKO	Big	8	6	1635.65625
WaplKO	Big	8	1	663.3067602040817
WaplKO	Big	8	6	798.296875
WaplKO	Big	8	1	721.9451530612247
WaplKO	Big	8	6	1071.4375
WaplKO	Big	16	1	789.9627083333332
WaplKO	Big	16	6	996.3960069444445
WaplKO	Big	16	11	979.46015625
WaplKO	Big	16	1	659.4319444444445
WaplKO	Big	16	6	918.6142361111107
WaplKO	Big	16	11	1263.1843749999996
WaplKO	Big	16	1	557.8963194444443
WaplKO	Big	16	6	715.2515625
WaplKO	Big	16	11	948.8390625
WaplKO	Big	16	1	113.97229166666668
WaplKO	Big	16	6	280.18402777777766
WaplKO	Big	16	11	512.3234375
WaplKO	Big	16	1	900.0404166666667
WaplKO	Big	16	6	1116.8083333333334
WaplKO	Big	16	11	1304.84453125
WaplKO	Big	16	1	1016.5872916666667
WaplKO	Big	16	6	1278.701909722222
WaplKO	Big	16	11	1409.6562500000002
WaplKO	Big	16	1	674.2784027777775
WaplKO	Big	16	6	697.5046875
WaplKO	Big	16	11	896.5125
WaplKO	Big	16	1	666.1130555555553
WaplKO	Big	16	6	1024.4696180555554
WaplKO	Big	16	11	1009.59765625
WaplKO	Big	16	1	749.8829166666667
WaplKO	Big	16	6	1027.6857638888887
WaplKO	Big	16	11	1316.878125
WaplKO	Big	16	1	752.2936111111113
WaplKO	Big	16	6	823.8680555555554
WaplKO	Big	16	11	898.06953125
WaplKO	Big	16	1	559.0296527777778
WaplKO	Big	16	6	877.2598958333333
WaplKO	Big	16	11	1413.521875
WaplKO	Big	16	1	909.3519444444444
WaplKO	Big	16	6	1008.3197916666667
WaplKO	Big	16	11	1018.59765625
WaplKO	Big	16	1	457.99097222222224
WaplKO	Big	16	6	1140.583159722222
WaplKO	Big	16	11	1300.39453125
WaplKO	Big	16	1	271.8349305555556
WaplKO	Big	16	6	711.0272569444444
WaplKO	Big	16	11	1256.265625
WaplKO	Big	16	1	740.9925
WaplKO	Big	16	6	1201.1178819444444
WaplKO	Big	16	11	1737.9054687499995
WaplKO	Big	16	1	885.3563888888889
WaplKO	Big	16	6	1011.4340277777776
WaplKO	Big	16	11	1190.19921875
WaplKO	Big	16	1	537.4897916666666
WaplKO	Big	16	6	656.7026041666667
WaplKO	Big	16	11	932.76640625
WaplKO	Big	16	1	293.5878472222222
WaplKO	Big	16	6	707.2567708333332
WaplKO	Big	16	11	1174.6328125000002
WaplKO	Big	16	1	437.9602777777777
WaplKO	Big	16	6	608.6920138888888
WaplKO	Big	16	11	742.95078125
WaplKO	Big	16	1	1169.7356944444443
WaplKO	Big	16	6	1829.7545138888888
WaplKO	Big	16	11	2172.1859375
WaplKO	Big	16	1	548.5215277777778
WaplKO	Big	16	6	704.996875
WaplKO	Big	16	11	883.8039062500002
WaplKO	Big	16	1	649.3138194444443
WaplKO	Big	16	6	688.3253472222221
WaplKO	Big	16	11	800.69921875
WaplKO	Big	16	1	635.2454861111112
WaplKO	Big	16	6	883.6076388888887
WaplKO	Big	16	11	847.71484375
WaplKO	Big	16	1	1339.198125
WaplKO	Big	16	6	2138.235763888889
WaplKO	Big	16	11	3238.50703125
WaplKO	Big	16	1	471.0672222222223
WaplKO	Big	16	6	1244.446527777778
WaplKO	Big	16	11	2125.865625000001
WaplKO	Big	16	1	918.9057638888887
WaplKO	Big	16	6	1496.9815972222225
WaplKO	Big	16	11	1288.12890625
WaplKO	Big	16	1	598.9048611111111
WaplKO	Big	16	6	740.2128472222224
WaplKO	Big	16	11	936.97421875
WaplKO	Big	16	1	596.9525694444445
WaplKO	Big	16	6	688.2796875000001
WaplKO	Big	16	11	703.4953125000002
WaplKO	Big	16	1	660.3854861111109
WaplKO	Big	16	6	757.8342013888888
WaplKO	Big	16	11	629.38984375
WaplKO	Big	16	1	591.8996527777778
WaplKO	Big	16	6	657.0578125
WaplKO	Big	16	11	782.53203125
WaplKO	Big	16	1	718.5598611111111
WaplKO	Big	16	6	835.5762152777776
WaplKO	Big	16	11	990.94296875
WaplKO	Big	16	1	593.7788194444445
WaplKO	Big	16	6	689.6182291666668
WaplKO	Big	16	11	927.478125
WaplKO	Big	16	1	924.1525
WaplKO	Big	16	6	1115.427951388889
WaplKO	Big	16	11	1342.9609375
WaplKO	Big	16	1	485.29381944444435
WaplKO	Big	16	6	510.44357638888886
WaplKO	Big	16	11	615.12734375
WaplKO	Big	16	1	878.8501388888888
WaplKO	Big	16	6	963.5810763888887
WaplKO	Big	16	11	1190.60078125
WaplKO	Big	16	1	819.2757638888887
WaplKO	Big	16	6	905.3133680555554
WaplKO	Big	16	11	891.79296875
WaplKO	Big	16	1	834.7856944444444
WaplKO	Big	16	6	1060.4536458333334
WaplKO	Big	16	11	1342.2375
WaplKO	Big	16	1	932.4816666666667
WaplKO	Big	16	6	1184.4526041666666
WaplKO	Big	16	11	1325.7492187500004
WaplKO	Big	16	1	628.1209722222222
WaplKO	Big	16	6	1362.672222222222
WaplKO	Big	16	11	2013.56953125
WaplKO	Big	16	1	546.7995138888888
WaplKO	Big	16	6	636.1498263888888
WaplKO	Big	16	11	673.1390625
WaplKO	Big	16	1	935.9872222222223
WaplKO	Big	16	6	1112.6322916666666
WaplKO	Big	16	11	1269.18359375
WaplKO	Big	16	1	761.6857638888887
WaplKO	Big	16	6	942.140625
WaplKO	Big	16	11	1094.0921875
WaplKO	Big	16	1	378.6084722222222
WaplKO	Big	16	6	438.7635416666668
WaplKO	Big	16	11	454.88671875
WaplKO	Big	16	1	531.1734027777778
WaplKO	Big	16	6	642.4217013888889
WaplKO	Big	16	11	692.62890625
WaplKO	Big	16	1	977.2850694444444
WaplKO	Big	16	6	1138.5956597222225
WaplKO	Big	16	11	1086.3281250000002
WaplKO	Big	16	1	665.7969444444445
WaplKO	Big	16	6	926.1565972222223
WaplKO	Big	16	11	1104.6859375
WaplKO	Big	16	1	674.0279166666667
WaplKO	Big	16	6	1012.8756944444448
WaplKO	Big	16	11	1452.371875
WaplKO	Big	16	1	424.8794444444445
WaplKO	Big	16	6	506.07986111111114
WaplKO	Big	16	11	439.7781250000001
WaplKO	Big	16	1	993.58
WaplKO	Big	16	6	1385.454861111111
WaplKO	Big	16	11	1990.725
WaplKO	Big	16	1	517.6284027777778
WaplKO	Big	16	6	522.2782986111113
WaplKO	Big	16	11	657.08984375
WaplKO	Big	16	1	614.670277777778
WaplKO	Big	16	6	702.2968749999999
WaplKO	Big	16	11	731.5437499999998
WaplKO	Big	16	1	683.3581944444445
WaplKO	Big	16	6	846.1098958333333
WaplKO	Big	16	11	705.415625
WaplKO	Big	16	1	670.7045833333334
WaplKO	Big	16	6	870.4152777777778
WaplKO	Big	16	11	762.6453125
WaplKO	Big	16	1	639.2685416666667
WaplKO	Big	16	6	765.5288194444445
WaplKO	Big	16	11	812.45390625
WaplKO	Big	16	1	1352.863125
WaplKO	Big	16	6	2276.201909722222
WaplKO	Big	16	11	1970.4734375000005
WaplKO	Big	16	1	594.4157638888888
WaplKO	Big	16	6	640.9980902777779
WaplKO	Big	16	11	677.4281249999998
WaplKO	Big	16	1	810.6728472222221
WaplKO	Big	16	6	1020.0689236111107
WaplKO	Big	16	11	891.0125
WaplKO	Big	16	1	629.8209027777777
WaplKO	Big	16	6	705.5194444444444
WaplKO	Big	16	11	614.17578125
WaplKO	Big	16	1	631.1669444444443
WaplKO	Big	16	6	720.1743055555555
WaplKO	Big	16	11	738.1296875
WaplKO	Big	16	1	770.0729166666669
WaplKO	Big	16	6	871.3065972222223
WaplKO	Big	16	11	1220.0148437500004
WaplKO	Big	16	1	820.3715277777777
WaplKO	Big	16	6	1092.4225694444444
WaplKO	Big	16	11	1384.784375
WaplKO	Big	16	1	878.2101388888889
WaplKO	Big	16	6	1049.4461805555554
WaplKO	Big	16	11	1269.73046875
WaplKO	Big	16	1	656.6920833333335
WaplKO	Big	16	6	739.4664930555557
WaplKO	Big	16	11	767.5875000000002
WaplKO	Big	16	1	990.2105555555561
WaplKO	Big	16	6	1102.9213541666668
WaplKO	Big	16	11	1292.984375
WaplKO	Big	16	1	903.6343055555554
WaplKO	Big	16	6	1217.7350694444447
WaplKO	Big	16	11	1205.61171875
WaplKO	Big	16	1	731.3438888888887
WaplKO	Big	16	6	931.4357638888887
WaplKO	Big	16	11	1023.1765625
WaplKO	Big	16	1	691.8578472222223
WaplKO	Big	16	6	876.0357638888886
WaplKO	Big	16	11	934.32421875
WaplKO	Big	16	1	852.2809722222223
WaplKO	Big	16	6	834.5550347222223
WaplKO	Big	16	11	967.09609375
WaplKO	Big	16	1	615.5929166666666
WaplKO	Big	16	6	746.1817708333333
WaplKO	Big	16	11	902.87109375
WaplKO	Big	16	1	742.4461805555558
WaplKO	Big	16	6	835.9852430555553
WaplKO	Big	16	11	968.940625
WaplKO	Big	16	1	577.9670833333333
WaplKO	Big	16	6	1392.2802083333331
WaplKO	Big	16	11	2142.15546875
WaplKO	Big	16	1	727.1745833333333
WaplKO	Big	16	6	904.2008680555556
WaplKO	Big	16	11	911.18125
WaplKO	Big	16	1	1145.1236111111114
WaplKO	Big	16	6	1230.6626736111114
WaplKO	Big	16	11	1353.46328125
WaplKO	Big	16	1	830.0143055555558
WaplKO	Big	16	6	953.0138888888887
WaplKO	Big	16	11	886.32265625
WaplKO	Big	16	1	765.3211805555558
WaplKO	Big	16	6	1012.581076388889
WaplKO	Big	16	11	1239.0
WaplKO	Big	16	1	781.11125
WaplKO	Big	16	6	1095.8270833333333
WaplKO	Big	16	11	988.32578125
WaplKO	Big	16	1	756.2504166666668
WaplKO	Big	16	6	1029.5116319444444
WaplKO	Big	16	11	1421.10859375
WaplKO	Big	16	1	439.34979166666665
WaplKO	Big	16	6	878.4630208333333
WaplKO	Big	16	11	1594.4578125000005
WaplKO	Big	16	1	572.4515972222222
WaplKO	Big	16	6	919.8736111111112
WaplKO	Big	16	11	995.43515625
WaplKO	Big	16	1	639.4097916666667
WaplKO	Big	16	6	906.7597222222224
WaplKO	Big	16	11	1236.63984375
WaplKO	Big	16	1	286.8389583333333
WaplKO	Big	16	6	687.7668402777778
WaplKO	Big	16	11	1179.578125
WaplKO	Big	16	1	969.223611111111
WaplKO	Big	16	6	1170.3232638888894
WaplKO	Big	16	11	1009.7609375
WaplKO	Big	16	1	760.7784027777777
WaplKO	Big	16	6	1567.590451388889
WaplKO	Big	16	11	1658.25546875
WaplKO	Big	16	1	907.2813194444444
WaplKO	Big	16	6	1017.8265625
WaplKO	Big	16	11	854.1312499999998
WaplKO	Big	16	1	476.956875
WaplKO	Big	16	6	522.4263888888888
WaplKO	Big	16	11	548.1929687500002
WaplKO	Big	16	1	373.1943055555557
WaplKO	Big	16	6	359.49565972222223
WaplKO	Big	16	11	404.85390625
WaplKO	Big	16	1	665.3899305555557
WaplKO	Big	16	6	729.6239583333332
WaplKO	Big	16	11	836.3492187500002
WaplKO	Big	16	1	1064.7368055555553
WaplKO	Big	16	6	1182.5897569444442
WaplKO	Big	16	11	1151.6046875
WaplKO	Big	16	1	518.7681944444444
WaplKO	Big	16	6	1018.0350694444446
WaplKO	Big	16	11	1522.80234375
WaplKO	Big	16	1	739.0133333333333
WaplKO	Big	16	6	828.5362847222221
WaplKO	Big	16	11	924.63125
WaplKO	Big	16	1	732.2641666666667
WaplKO	Big	16	6	1846.763020833333
WaplKO	Big	16	11	2718.55234375
WaplKO	Big	16	1	454.09763888888887
WaplKO	Big	16	6	497.12934027777777
WaplKO	Big	16	11	604.7882812500002
WaplKO	Big	16	1	593.8400694444445
WaplKO	Big	16	6	750.5946180555558
WaplKO	Big	16	11	738.459375
WaplKO	Big	16	1	743.0261805555556
WaplKO	Big	16	6	893.757986111111
WaplKO	Big	16	11	1067.0734375
WaplKO	Big	16	1	570.5872222222224
WaplKO	Big	16	6	707.6020833333333
WaplKO	Big	16	11	927.21328125
WaplKO	Big	16	1	745.6510416666665
WaplKO	Big	16	6	792.3730902777777
WaplKO	Big	16	11	794.0390625
WaplKO	Big	16	1	447.9078472222222
WaplKO	Big	16	6	1059.6024305555554
WaplKO	Big	16	11	1597.2195312500005
WaplKO	Big	16	1	402.51506944444435
WaplKO	Big	16	6	431.8963541666667
WaplKO	Big	16	11	542.2875
WaplKO	Big	16	1	515.1492361111111
WaplKO	Big	16	6	523.7550347222223
WaplKO	Big	16	11	565.60234375
WaplKO	Big	16	1	631.198263888889
WaplKO	Big	16	6	801.8175347222221
WaplKO	Big	16	11	879.7687500000002
WaplKO	Big	16	1	892.171111111111
WaplKO	Big	16	6	971.9779513888888
WaplKO	Big	16	11	1220.575
WaplKO	Big	16	1	960.7600694444444
WaplKO	Big	16	6	1049.6480902777778
WaplKO	Big	16	11	1581.3007812500002
WaplKO	Big	16	1	1108.2869444444448
WaplKO	Big	16	6	2231.8625
WaplKO	Big	16	11	3867.7703125
WaplKO	Big	16	1	905.9904861111113
WaplKO	Big	16	6	1236.3131944444444
WaplKO	Big	16	11	1233.2046875
WaplKO	Big	16	1	1266.1672916666666
WaplKO	Big	16	6	1715.317361111111
WaplKO	Big	16	11	1913.25546875
WaplKO	Big	16	1	300.235
WaplKO	Big	16	6	864.1345486111113
WaplKO	Big	16	11	1603.7750000000005
WaplKO	Big	16	1	683.4116666666667
WaplKO	Big	16	6	853.6423611111113
WaplKO	Big	16	11	844.50625
WaplKO	Big	16	1	615.5059722222222
WaplKO	Big	16	6	1355.8289930555557
WaplKO	Big	16	11	2029.2734375
WaplKO	Big	16	1	736.9294444444445
WaplKO	Big	16	6	864.9256944444444
WaplKO	Big	16	11	874.8562499999997
WaplKO	Big	16	1	834.6422222222221
WaplKO	Big	16	6	1081.5661458333336
WaplKO	Big	16	11	1023.16484375
WaplKO	Big	16	1	842.0577083333333
WaplKO	Big	16	6	1178.6932291666667
WaplKO	Big	16	11	1467.9375
WaplKO	Big	16	1	790.6346527777777
WaplKO	Big	16	6	1314.2234375000005
WaplKO	Big	16	11	1309.47890625
WaplKO	Big	16	1	781.3227083333335
WaplKO	Big	16	6	928.2428819444444
WaplKO	Big	16	11	864.0898437500001
WaplKO	Big	16	1	954.9799305555556
WaplKO	Big	16	6	1461.626909722222
WaplKO	Big	16	11	1874.478125
WaplKO	Big	16	1	668.9288888888888
WaplKO	Big	16	6	791.1819444444443
WaplKO	Big	16	11	724.584375
WaplKO	Big	16	1	712.3190277777777
WaplKO	Big	16	6	1006.70625
WaplKO	Big	16	11	1329.21328125
WaplKO	Big	16	1	629.5799999999998
WaplKO	Big	16	6	765.8472222222223
WaplKO	Big	16	11	936.5734375
WaplKO	Big	16	1	368.0693055555557
WaplKO	Big	16	6	743.9494791666666
WaplKO	Big	16	11	1231.1476562500004
WaplKO	Big	16	1	931.0686805555556
WaplKO	Big	16	6	1015.410590277778
WaplKO	Big	16	11	1088.78515625
WaplKO	Big	16	1	524.6786805555556
WaplKO	Big	16	6	564.2524305555555
WaplKO	Big	16	11	618.8875
WaplKO	Big	16	1	649.153125
WaplKO	Big	16	6	751.9291666666666
WaplKO	Big	16	11	811.20703125
WaplKO	Big	16	1	1023.5437499999997
WaplKO	Big	16	6	1164.3541666666665
WaplKO	Big	16	11	1448.8453125
WaplKO	Big	16	1	696.6588194444445
WaplKO	Big	16	6	762.5354166666667
WaplKO	Big	16	11	1016.7546875
WaplKO	Big	16	1	1160.8061111111112
WaplKO	Big	16	6	3372.1140624999994
WaplKO	Big	16	11	6105.2046875
WaplKO	Big	16	1	588.0687500000001
WaplKO	Big	16	6	877.8743055555556
WaplKO	Big	16	11	830.30859375
WaplKO	Big	16	1	759.7065972222223
WaplKO	Big	16	6	848.0720486111109
WaplKO	Big	16	11	874.3796875
WaplKO	Big	16	1	470.0070833333333
WaplKO	Big	16	6	541.2244791666667
WaplKO	Big	16	11	591.875
WaplKO	Big	16	1	736.8849305555556
WaplKO	Big	16	6	943.9328124999997
WaplKO	Big	16	11	987.4890625
WaplKO	Big	16	1	13.128402777777776
WaplKO	Big	16	6	18.83194444444445
WaplKO	Big	16	11	39.3453125
WaplKO	Big	16	1	586.873125
WaplKO	Big	16	6	635.846701388889
WaplKO	Big	16	11	604.54140625
WaplKO	Big	16	1	1088.6193055555557
WaplKO	Big	16	6	1228.6258680555557
WaplKO	Big	16	11	1289.909375
WaplKO	Big	16	1	670.774375
WaplKO	Big	16	6	942.1626736111112
WaplKO	Big	16	11	1207.425
WaplKO	Big	16	1	746.8411111111111
WaplKO	Big	16	6	955.1447916666666
WaplKO	Big	16	11	991.24140625
WaplKO	Big	16	1	532.5905555555555
WaplKO	Big	16	6	558.2361111111112
WaplKO	Big	16	11	568.88125
WaplKO	Big	16	1	714.6522222222221
WaplKO	Big	16	6	751.9729166666666
WaplKO	Big	16	11	828.425
WaplKO	Big	16	1	1262.0444444444445
WaplKO	Big	16	6	2743.633159722222
WaplKO	Big	16	11	4728.0875
WaplKO	Big	16	1	584.308888888889
WaplKO	Big	16	6	774.404861111111
WaplKO	Big	16	11	852.2554687499999
WaplKO	Big	16	1	798.0179166666667
WaplKO	Big	16	6	1109.3902777777778
WaplKO	Big	16	11	1372.2976562500005
WaplKO	Big	16	1	529.5965972222222
WaplKO	Big	16	6	650.3463541666666
WaplKO	Big	16	11	662.60234375
WaplKO	Big	16	1	818.1952777777775
WaplKO	Big	16	6	826.3697916666665
WaplKO	Big	16	11	1022.86953125
WaplKO	Big	16	1	728.6731249999998
WaplKO	Big	16	6	1415.356423611111
WaplKO	Big	16	11	2367.9171875
WaplKO	Big	16	1	530.370625
WaplKO	Big	16	6	675.0467013888888
WaplKO	Big	16	11	969.48125
WaplKO	Big	16	1	1097.8976388888887
WaplKO	Big	16	6	1445.8197916666668
WaplKO	Big	16	11	1372.83359375
WaplKO	Big	16	1	770.5297222222223
WaplKO	Big	16	6	878.5838541666667
WaplKO	Big	16	11	873.83125
WaplKO	Big	16	1	655.3419444444444
WaplKO	Big	16	6	824.2850694444444
WaplKO	Big	16	11	1006.4859375
WaplKO	Big	16	1	895.7451388888887
WaplKO	Big	16	6	1068.0654513888885
WaplKO	Big	16	11	1172.3742187500004
WaplKO	Big	16	1	419.8981944444445
WaplKO	Big	16	6	1054.6211805555556
WaplKO	Big	16	11	2016.1335937500005
WaplKO	Big	16	1	804.6722916666668
WaplKO	Big	16	6	1104.9406249999997
WaplKO	Big	16	11	1483.36875
WaplKO	Big	16	1	347.06694444444435
WaplKO	Big	16	6	752.0545138888889
WaplKO	Big	16	11	999.6328125
WaplKO	Big	16	1	967.0898611111113
WaplKO	Big	16	6	1656.9220486111114
WaplKO	Big	16	11	1698.7851562499998
WaplKO	Big	16	1	797.6478472222221
WaplKO	Big	16	6	906.2098958333332
WaplKO	Big	16	11	1040.29296875
WaplKO	Big	16	1	985.2790277777775
WaplKO	Big	16	6	1031.7508680555557
WaplKO	Big	16	11	1296.74375
WaplKO	Big	16	1	774.4318749999996
WaplKO	Big	16	6	1177.0836805555555
WaplKO	Big	16	11	1512.57734375
WaplKO	Big	16	1	451.41416666666674
WaplKO	Big	16	6	475.1296875000001
WaplKO	Big	16	11	570.9000000000002
WaplKO	Big	16	1	585.5851388888888
WaplKO	Big	16	6	613.6383680555555
WaplKO	Big	16	11	669.7421875
WaplKO	Big	16	1	765.9036805555555
WaplKO	Big	16	6	957.248090277778
WaplKO	Big	16	11	901.93203125
WaplKO	Big	16	1	900.4104861111108
WaplKO	Big	16	6	1018.1583333333333
WaplKO	Big	16	11	1177.2703125
WaplKO	Big	16	1	577.2649305555552
WaplKO	Big	16	6	807.0604166666667
WaplKO	Big	16	11	1050.24453125
WaplKO	Big	16	1	559.5457638888888
WaplKO	Big	16	6	761.156423611111
WaplKO	Big	16	11	1011.25
WaplKO	Big	16	1	786.4625694444446
WaplKO	Big	16	6	1016.9529513888887
WaplKO	Big	16	11	1101.15625
WaplKO	Big	16	1	728.0236805555555
WaplKO	Big	16	6	847.643923611111
WaplKO	Big	16	11	963.1375
WaplKO	Big	16	1	913.7157638888887
WaplKO	Big	16	6	1242.2569444444443
WaplKO	Big	16	11	1120.58828125
WaplKO	Big	16	1	651.4131944444447
WaplKO	Big	16	6	832.9772569444443
WaplKO	Big	16	11	1091.0671874999996
WaplKO	Big	16	1	230.658125
WaplKO	Big	16	6	536.8748263888889
WaplKO	Big	16	11	965.3609375
WaplKO	Big	16	1	520.7188888888887
WaplKO	Big	16	6	597.1315972222224
WaplKO	Big	16	11	880.2726562500002
WaplKO	Big	16	1	999.8238194444444
WaplKO	Big	16	6	1390.954340277778
WaplKO	Big	16	11	1707.4953125000004
WaplKO	Big	16	1	648.0209027777778
WaplKO	Big	16	6	730.3522569444444
WaplKO	Big	16	11	914.0109375
WaplKO	Big	16	1	578.3740972222222
WaplKO	Big	16	6	746.7416666666667
WaplKO	Big	16	11	1076.971875
WaplKO	Big	16	1	793.0310416666665
WaplKO	Big	16	6	1804.3473958333332
WaplKO	Big	16	11	2554.3625
WaplKO	Big	16	1	460.6089583333333
WaplKO	Big	16	6	826.4586805555556
WaplKO	Big	16	11	1371.4515625
WaplKO	Big	16	1	614.5159722222221
WaplKO	Big	16	6	709.0470486111111
WaplKO	Big	16	11	706.82578125
WaplKO	Big	16	1	1030.4424999999997
WaplKO	Big	16	6	1465.8590277777773
WaplKO	Big	16	11	1489.2765625000004
WaplKO	Big	16	1	970.5693749999997
WaplKO	Big	16	6	1312.553125
WaplKO	Big	16	11	1174.6296874999996
WaplKO	Big	16	1	653.8806250000001
WaplKO	Big	16	6	838.6833333333333
WaplKO	Big	16	11	975.1125
WaplKO	Big	16	1	1001.7880555555556
WaplKO	Big	16	6	1265.867361111111
WaplKO	Big	16	11	2036.55390625
WaplKO	Big	16	1	493.40909722222216
WaplKO	Big	16	6	635.0255208333333
WaplKO	Big	16	11	737.65703125
WaplKO	Big	16	1	841.1256944444443
WaplKO	Big	16	6	861.643923611111
WaplKO	Big	16	11	823.4109375
WaplKO	Big	16	1	710.9318055555556
WaplKO	Big	16	6	971.7666666666668
WaplKO	Big	16	11	798.4039062500002
WaplKO	Big	16	1	542.63875
WaplKO	Big	16	6	636.3571180555557
WaplKO	Big	16	11	639.6968749999999
WaplKO	Big	16	1	595.0045833333334
WaplKO	Big	16	6	701.4973958333333
WaplKO	Big	16	11	870.2945312500002
WaplKO	Big	16	1	995.650625
WaplKO	Big	16	6	1292.276388888889
WaplKO	Big	16	11	1343.109375
WaplKO	Big	16	1	570.88375
WaplKO	Big	16	6	623.7510416666668
WaplKO	Big	16	11	619.2281250000002
WaplKO	Big	16	1	535.6325694444444
WaplKO	Big	16	6	671.4340277777778
WaplKO	Big	16	11	744.5703125
WaplKO	Big	16	1	417.98861111111097
WaplKO	Big	16	6	483.71979166666665
WaplKO	Big	16	11	605.98125
WaplKO	Big	16	1	551.5121527777778
WaplKO	Big	16	6	653.5520833333334
WaplKO	Big	16	11	752.22734375
WaplKO	Big	16	1	535.4826388888888
WaplKO	Big	16	6	1839.623263888889
WaplKO	Big	16	11	2912.516406250001
WaplKO	Big	16	1	533.562638888889
WaplKO	Big	16	6	720.8118055555556
WaplKO	Big	16	11	965.05859375
WaplKO	Big	16	1	714.5019444444442
WaplKO	Big	16	6	1037.196527777778
WaplKO	Big	16	11	1652.76484375
WaplKO	Big	16	1	1037.7702777777781
WaplKO	Big	16	6	1483.0119791666668
WaplKO	Big	16	11	1436.34765625
WaplKO	Big	16	1	622.409861111111
WaplKO	Big	16	6	676.8315972222224
WaplKO	Big	16	11	685.19921875
WaplKO	Big	16	1	1022.3722222222225
WaplKO	Big	16	6	1277.541666666667
WaplKO	Big	16	11	1238.04609375
WaplKO	Big	16	1	508.5518055555555
WaplKO	Big	16	6	551.6086805555557
WaplKO	Big	16	11	620.5500000000002
WaplKO	Big	16	1	916.5205555555556
WaplKO	Big	16	6	1115.3048611111112
WaplKO	Big	16	11	1497.73828125
WaplKO	Big	16	1	821.5013194444442
WaplKO	Big	16	6	918.0916666666667
WaplKO	Big	16	11	882.45859375
WaplKO	Big	16	1	347.613125
WaplKO	Big	16	6	968.4461805555554
WaplKO	Big	16	11	1616.9859375
WaplKO	Big	16	1	563.8009722222222
WaplKO	Big	16	6	597.7916666666667
WaplKO	Big	16	11	571.3484375
WaplKO	Big	16	1	433.0483333333333
WaplKO	Big	16	6	459.9371527777778
WaplKO	Big	16	11	497.51328125
WaplKO	Big	16	1	557.754375
WaplKO	Big	16	6	763.2057291666669
WaplKO	Big	16	11	820.23671875
WaplKO	Big	16	1	815.4841666666665
WaplKO	Big	16	6	981.7953125
WaplKO	Big	16	11	1112.96484375
WaplKO	Big	16	1	688.4563194444444
WaplKO	Big	16	6	804.3416666666667
WaplKO	Big	16	11	736.0101562500001
WaplKO	Big	24	1	456.45268194707
WaplKO	Big	24	6	907.0555324074077
WaplKO	Big	24	11	1287.317558092949
WaplKO	Big	24	16	1246.973719489645
WaplKO	Big	24	21	1011.4614197530864
WaplKO	Big	24	1	459.3804938563328
WaplKO	Big	24	6	997.9100231481481
WaplKO	Big	24	11	1554.425380608974
WaplKO	Big	24	16	2006.280271511341
WaplKO	Big	24	21	2437.4139660493825
WaplKO	Big	24	1	352.9810176433523
WaplKO	Big	24	6	801.8453472222221
WaplKO	Big	24	11	1273.6326872996797
WaplKO	Big	24	16	1596.5879252958584
WaplKO	Big	24	21	1861.5902777777774
WaplKO	Big	24	1	702.0005513547576
WaplKO	Big	24	6	907.7860185185184
WaplKO	Big	24	11	1065.1077974759617
WaplKO	Big	24	16	1033.1990569526629
WaplKO	Big	24	21	1123.013888888889
WaplKO	Big	24	1	648.3821873030876
WaplKO	Big	24	6	691.1016666666666
WaplKO	Big	24	11	729.0211087740387
WaplKO	Big	24	16	737.9231385601578
WaplKO	Big	24	21	768.5748456790125
WaplKO	Big	24	1	827.3059821991177
WaplKO	Big	24	6	1056.2825000000003
WaplKO	Big	24	11	1086.2440404647436
WaplKO	Big	24	16	1091.741339990138
WaplKO	Big	24	21	834.5092592592594
WaplKO	Big	24	1	755.2485231568999
WaplKO	Big	24	6	907.7329629629628
WaplKO	Big	24	11	1068.5984575320513
WaplKO	Big	24	16	1094.7329804610454
WaplKO	Big	24	21	1031.1400462962963
WaplKO	Big	24	1	843.9042611846253
WaplKO	Big	24	6	1239.216527777778
WaplKO	Big	24	11	1942.448167067308
WaplKO	Big	24	16	2311.276218873274
WaplKO	Big	24	21	2198.6261574074074
WaplKO	Big	24	1	556.5732711090109
WaplKO	Big	24	6	618.1553009259259
WaplKO	Big	24	11	661.5183543669872
WaplKO	Big	24	16	692.4821252465482
WaplKO	Big	24	21	835.5621141975308
WaplKO	Big	24	1	526.3910877441715
WaplKO	Big	24	6	542.1959722222219
WaplKO	Big	24	11	572.0990584935898
WaplKO	Big	24	16	676.2388205744572
WaplKO	Big	24	21	729.3634259259261
WaplKO	Big	24	1	666.8546983301826
WaplKO	Big	24	6	917.9802546296294
WaplKO	Big	24	11	978.1228465544873
WaplKO	Big	24	16	923.835174741124
WaplKO	Big	24	21	1044.7129629629628
WaplKO	Big	24	1	701.0677772526781
WaplKO	Big	24	6	808.8895370370369
WaplKO	Big	24	11	839.7066055689102
WaplKO	Big	24	16	791.7893552761341
WaplKO	Big	24	21	638.1554783950617
WaplKO	Big	24	1	804.1994132010083
WaplKO	Big	24	6	942.1038425925926
WaplKO	Big	24	11	999.2340244391028
WaplKO	Big	24	16	962.3054425542405
WaplKO	Big	24	21	894.9104938271605
WaplKO	Big	24	1	639.624783396345
WaplKO	Big	24	6	760.612986111111
WaplKO	Big	24	11	997.0216346153844
WaplKO	Big	24	16	1224.6796489768244
WaplKO	Big	24	21	1543.7646604938273
WaplKO	Big	24	1	160.5668123818526
WaplKO	Big	24	6	334.23680555555563
WaplKO	Big	24	11	521.3944060496794
WaplKO	Big	24	16	804.7005054240631
WaplKO	Big	24	21	1430.3572530864194
WaplKO	Big	24	1	751.2900322936358
WaplKO	Big	24	6	952.9318981481481
WaplKO	Big	24	11	1124.9300380608977
WaplKO	Big	24	16	1232.1080652120318
WaplKO	Big	24	21	1396.9652777777774
WaplKO	Big	24	1	289.8969754253308
WaplKO	Big	24	6	451.9134722222221
WaplKO	Big	24	11	750.6564002403845
WaplKO	Big	24	16	934.3474251109468
WaplKO	Big	24	21	1039.6385030864194
WaplKO	Big	24	1	903.3727551984875
WaplKO	Big	24	6	1186.2102546296296
WaplKO	Big	24	11	1170.2418118990386
WaplKO	Big	24	16	1233.6090591099605
WaplKO	Big	24	21	1202.0412808641975
WaplKO	Big	24	1	671.4827701638312
WaplKO	Big	24	6	857.7484953703703
WaplKO	Big	24	11	959.7965244391023
WaplKO	Big	24	16	878.736231817061
WaplKO	Big	24	21	780.6593364197531
WaplKO	Big	24	1	203.28158475110268
WaplKO	Big	24	6	431.09155092592596
WaplKO	Big	24	11	620.2478715945513
WaplKO	Big	24	16	835.2541913214992
WaplKO	Big	24	21	1264.2056327160494
WaplKO	Big	24	1	959.7706167296787
WaplKO	Big	24	6	1120.7620601851852
WaplKO	Big	24	11	1364.0496544471152
WaplKO	Big	24	16	1256.0008243959571
WaplKO	Big	24	21	1398.3761574074076
WaplKO	Big	24	1	30.69468730308759
WaplKO	Big	24	6	36.62847222222222
WaplKO	Big	24	11	53.00105168269231
WaplKO	Big	24	16	83.91503328402365
WaplKO	Big	24	21	203.412037037037
WaplKO	Big	24	1	104.38112397605543
WaplKO	Big	24	6	238.96634259259255
WaplKO	Big	24	11	352.3344851762821
WaplKO	Big	24	16	557.8410071499013
WaplKO	Big	24	21	998.3823302469136
WaplKO	Big	24	1	1017.6871061751732
WaplKO	Big	24	6	1671.6164583333332
WaplKO	Big	24	11	1614.8635817307693
WaplKO	Big	24	16	1936.6828849235706
WaplKO	Big	24	21	2006.703703703704
WaplKO	Big	24	1	580.9669974795211
WaplKO	Big	24	6	630.7343749999999
WaplKO	Big	24	11	700.3244190705128
WaplKO	Big	24	16	666.1997965976329
WaplKO	Big	24	21	722.0922067901233
WaplKO	Big	24	1	830.7485428481411
WaplKO	Big	24	6	939.732986111111
WaplKO	Big	24	11	1017.5603465544873
WaplKO	Big	24	16	959.2062222633133
WaplKO	Big	24	21	1008.8788580246913
WaplKO	Big	24	1	462.4991138941398
WaplKO	Big	24	6	551.0556481481482
WaplKO	Big	24	11	646.4872295673076
WaplKO	Big	24	16	805.5923862795854
WaplKO	Big	24	21	949.2334104938273
WaplKO	Big	24	1	639.3064547889097
WaplKO	Big	24	6	721.0436111111113
WaplKO	Big	24	11	780.3196364182692
WaplKO	Big	24	16	741.2169317061142
WaplKO	Big	24	21	659.4826388888888
WaplKO	Big	24	1	776.7978890989286
WaplKO	Big	24	6	1130.8721527777775
WaplKO	Big	24	11	1184.136944110577
WaplKO	Big	24	16	987.8685897435896
WaplKO	Big	24	21	811.3402777777777
WaplKO	Big	24	1	211.97591761184623
WaplKO	Big	24	6	392.51736111111114
WaplKO	Big	24	11	577.8609525240385
WaplKO	Big	24	16	693.1638929980277
WaplKO	Big	24	21	631.7364969135803
WaplKO	Big	24	1	37.770931789540015
WaplKO	Big	24	6	68.84905092592592
WaplKO	Big	24	11	99.62392327724359
WaplKO	Big	24	16	157.731678377712
WaplKO	Big	24	21	382.70871913580237
WaplKO	Big	24	1	566.5258545998739
WaplKO	Big	24	6	713.0345138888886
WaplKO	Big	24	11	774.7593149038461
WaplKO	Big	24	16	788.4291712894476
WaplKO	Big	24	21	603.756172839506
WaplKO	Big	24	1	607.8262444864524
WaplKO	Big	24	6	738.7835879629628
WaplKO	Big	24	11	922.8626552483977
WaplKO	Big	24	16	1140.3651226577906
WaplKO	Big	24	21	1300.613425925926
WaplKO	Big	24	1	605.685038594833
WaplKO	Big	24	6	713.7764351851849
WaplKO	Big	24	11	814.895207331731
WaplKO	Big	24	16	771.1610037598616
WaplKO	Big	24	21	766.3348765432097
WaplKO	Big	24	1	943.3242950535604
WaplKO	Big	24	6	1136.9109027777777
WaplKO	Big	24	11	1339.7823517628203
WaplKO	Big	24	16	1299.529447115385
WaplKO	Big	24	21	1433.70524691358
WaplKO	Big	24	1	965.2210735664777
WaplKO	Big	24	6	1179.5834259259261
WaplKO	Big	24	11	1340.7293169070513
WaplKO	Big	24	16	1334.33308678501
WaplKO	Big	24	21	1228.9945987654319
WaplKO	Big	24	1	782.1618816950223
WaplKO	Big	24	6	987.2823611111113
WaplKO	Big	24	11	970.7977263621796
WaplKO	Big	24	16	996.6044363288953
WaplKO	Big	24	21	854.2727623456792
WaplKO	Big	24	1	581.1040879017013
WaplKO	Big	24	6	643.7352314814814
WaplKO	Big	24	11	858.4430088141028
WaplKO	Big	24	16	1058.3614629561143
WaplKO	Big	24	21	1229.0270061728395
WaplKO	Big	24	1	195.0507837114052
WaplKO	Big	24	6	385.59631944444453
WaplKO	Big	24	11	517.6053185096155
WaplKO	Big	24	16	728.1567276873767
WaplKO	Big	24	21	988.0277777777776
WaplKO	Big	24	1	738.2561042848143
WaplKO	Big	24	6	882.5687731481482
WaplKO	Big	24	11	929.355443709936
WaplKO	Big	24	16	1058.3046720907296
WaplKO	Big	24	21	997.8599537037036
WaplKO	Big	24	1	1201.0804781033396
WaplKO	Big	24	6	2060.873194444445
WaplKO	Big	24	11	2466.3972105368584
WaplKO	Big	24	16	2391.547291050296
WaplKO	Big	24	21	2196.028163580247
WaplKO	Big	24	1	207.33772448015125
WaplKO	Big	24	6	477.8872222222223
WaplKO	Big	24	11	651.9444110576923
WaplKO	Big	24	16	891.3141719058182
WaplKO	Big	24	21	1341.6030092592591
WaplKO	Big	24	1	605.6913004095777
WaplKO	Big	24	6	638.8064814814817
WaplKO	Big	24	11	667.5746193910257
WaplKO	Big	24	16	702.3676343688361
WaplKO	Big	24	21	824.5081018518518
WaplKO	Big	24	1	864.8088177378702
WaplKO	Big	24	6	1164.6806712962962
WaplKO	Big	24	11	1150.6866235977566
WaplKO	Big	24	16	1093.7152443910256
WaplKO	Big	24	21	1097.3314043209875
WaplKO	Big	24	1	708.7153434152488
WaplKO	Big	24	6	784.9818518518518
WaplKO	Big	24	11	832.2015975560896
WaplKO	Big	24	16	907.8277243589743
WaplKO	Big	24	21	993.1246141975308
WaplKO	Big	24	1	661.9832821361059
WaplKO	Big	24	6	880.7608796296295
WaplKO	Big	24	11	1035.692883613782
WaplKO	Big	24	16	978.084388868343
WaplKO	Big	24	21	904.6006944444446
WaplKO	Big	24	1	619.1304938563328
WaplKO	Big	24	6	659.5486111111112
WaplKO	Big	24	11	733.1467097355769
WaplKO	Big	24	16	785.6986640162721
WaplKO	Big	24	21	728.4776234567902
WaplKO	Big	24	1	620.5577741020794
WaplKO	Big	24	6	631.597962962963
WaplKO	Big	24	11	689.5143729967949
WaplKO	Big	24	16	657.693047337278
WaplKO	Big	24	21	722.1172839506172
WaplKO	Big	24	1	61.24409262759925
WaplKO	Big	24	6	136.41483796296296
WaplKO	Big	24	11	189.7052033253205
WaplKO	Big	24	16	290.4400194156805
WaplKO	Big	24	21	557.7214506172838
WaplKO	Big	24	1	884.024692816635
WaplKO	Big	24	6	1027.470324074074
WaplKO	Big	24	11	1153.4126101762818
WaplKO	Big	24	16	1061.2299063116373
WaplKO	Big	24	21	992.3800154320987
WaplKO	Big	24	1	113.01821439823568
WaplKO	Big	24	6	225.2075231481481
WaplKO	Big	24	11	349.7003956330129
WaplKO	Big	24	16	518.5270355645957
WaplKO	Big	24	21	813.8815586419753
WaplKO	Big	24	1	916.891836011342
WaplKO	Big	24	6	1123.5681944444439
WaplKO	Big	24	11	1228.906976161859
WaplKO	Big	24	16	1397.0879484097634
WaplKO	Big	24	21	1786.7692901234568
WaplKO	Big	24	1	688.2423794896031
WaplKO	Big	24	6	787.5926157407408
WaplKO	Big	24	11	921.6663411458335
WaplKO	Big	24	16	905.2501078648912
WaplKO	Big	24	21	1165.226466049383
WaplKO	Big	24	1	252.4357671707625
WaplKO	Big	24	6	474.5993518518518
WaplKO	Big	24	11	685.0792017227564
WaplKO	Big	24	16	974.2626510108479
WaplKO	Big	24	21	1378.0868055555554
WaplKO	Big	24	1	699.1278946124762
WaplKO	Big	24	6	889.9004166666663
WaplKO	Big	24	11	1102.7693058894229
WaplKO	Big	24	16	1174.2408854166667
WaplKO	Big	24	21	1196.9780092592591
WaplKO	Big	24	1	787.3849046943923
WaplKO	Big	24	6	982.0194907407407
WaplKO	Big	24	11	1211.2026742788462
WaplKO	Big	24	16	1033.8340729783033
WaplKO	Big	24	21	1010.2395833333336
WaplKO	Big	24	1	792.6584948015121
WaplKO	Big	24	6	918.3676851851848
WaplKO	Big	24	11	1008.1040915464743
WaplKO	Big	24	16	1151.3559002095662
WaplKO	Big	24	21	1175.8939043209875
WaplKO	Big	24	1	750.8483774417139
WaplKO	Big	24	6	878.4859259259257
WaplKO	Big	24	11	905.1462590144231
WaplKO	Big	24	16	769.3965729783034
WaplKO	Big	24	21	807.6685956790125
WaplKO	Big	24	1	219.33947700063013
WaplKO	Big	24	6	455.00766203703705
WaplKO	Big	24	11	713.0948016826923
WaplKO	Big	24	16	784.7435435157789
WaplKO	Big	24	21	780.0401234567902
WaplKO	Big	24	1	883.9276346880906
WaplKO	Big	24	6	947.2378472222223
WaplKO	Big	24	11	949.4099559294873
WaplKO	Big	24	16	980.3244961168635
WaplKO	Big	24	21	1102.5354938271603
WaplKO	Big	24	1	567.4804072148708
WaplKO	Big	24	6	688.9317592592591
WaplKO	Big	24	11	768.1510166266023
WaplKO	Big	24	16	703.2400918392505
WaplKO	Big	24	21	665.3009259259259
WaplKO	Big	24	1	846.5880395400128
WaplKO	Big	24	6	1101.512222222222
WaplKO	Big	24	11	1092.083258213141
WaplKO	Big	24	16	1169.49113196499
WaplKO	Big	24	21	1241.4124228395062
WaplKO	Big	24	1	823.3103536546943
WaplKO	Big	24	6	1243.0083101851849
WaplKO	Big	24	11	1544.0620993589746
WaplKO	Big	24	16	1378.8442430966463
WaplKO	Big	24	21	894.0343364197532
WaplKO	Big	24	1	740.6072188090737
WaplKO	Big	24	6	823.3110416666667
WaplKO	Big	24	11	885.2818008814102
WaplKO	Big	24	16	870.4925804363902
WaplKO	Big	24	21	868.2094907407408
WaplKO	Big	24	1	733.2986964398234
WaplKO	Big	24	6	992.050625
WaplKO	Big	24	11	1026.1400741185898
WaplKO	Big	24	16	951.0769538954634
WaplKO	Big	24	21	953.6820987654323
WaplKO	Big	24	1	813.1068840579712
WaplKO	Big	24	6	896.8682870370368
WaplKO	Big	24	11	960.9854016426282
WaplKO	Big	24	16	890.2664648052266
WaplKO	Big	24	21	854.0285493827159
WaplKO	Big	24	1	653.1456561121614
WaplKO	Big	24	6	714.9160185185182
WaplKO	Big	24	11	795.9542267628204
WaplKO	Big	24	16	885.5920626849112
WaplKO	Big	24	21	1108.9969135802467
WaplKO	Big	24	1	514.1708018273473
WaplKO	Big	24	6	985.5674537037033
WaplKO	Big	24	11	1579.5412910657049
WaplKO	Big	24	16	1568.2272328032543
WaplKO	Big	24	21	1217.0690586419755
WaplKO	Big	24	1	860.2479914933838
WaplKO	Big	24	6	1418.6035648148147
WaplKO	Big	24	11	1841.4986728766025
WaplKO	Big	24	16	2028.541335367357
WaplKO	Big	24	21	2011.7689043209875
WaplKO	Big	24	1	750.5604718021425
WaplKO	Big	24	6	992.6196064814814
WaplKO	Big	24	11	1069.2168219150642
WaplKO	Big	24	16	1247.7780294625247
WaplKO	Big	24	21	1789.6550925925924
WaplKO	Big	24	1	619.2271975425333
WaplKO	Big	24	6	965.6377314814816
WaplKO	Big	24	11	1213.681164863782
WaplKO	Big	24	16	1255.945851824458
WaplKO	Big	24	21	1066.8479938271603
WaplKO	Big	24	1	710.8572778827978
WaplKO	Big	24	6	784.6592129629628
WaplKO	Big	24	11	930.6474108573718
WaplKO	Big	24	16	971.9113042406308
WaplKO	Big	24	21	1033.5212191358023
WaplKO	Big	24	1	31.278473534971642
WaplKO	Big	24	6	61.046342592592595
WaplKO	Big	24	11	82.18722455929486
WaplKO	Big	24	16	128.61793484960555
WaplKO	Big	24	21	257.46720679012344
WaplKO	Big	24	1	937.9257443289224
WaplKO	Big	24	6	1033.0067361111107
WaplKO	Big	24	11	1100.3175831330127
WaplKO	Big	24	16	1049.2264623397434
WaplKO	Big	24	21	1243.0787037037035
WaplKO	Big	24	1	168.07681553245118
WaplKO	Big	24	6	426.41462962962953
WaplKO	Big	24	11	557.7137419871794
WaplKO	Big	24	16	856.9171135355027
WaplKO	Big	24	21	1178.9182098765432
WaplKO	Big	24	1	447.526504410838
WaplKO	Big	24	6	1326.8397222222225
WaplKO	Big	24	11	1615.9611127804485
WaplKO	Big	24	16	1146.9963634122287
WaplKO	Big	24	21	533.7885802469135
WaplKO	Big	24	1	757.0019494328925
WaplKO	Big	24	6	884.6884027777776
WaplKO	Big	24	11	926.794921875
WaplKO	Big	24	16	946.1807584442801
WaplKO	Big	24	21	1110.195987654321
WaplKO	Big	24	1	778.5964477000629
WaplKO	Big	24	6	835.9722685185187
WaplKO	Big	24	11	802.8828625801282
WaplKO	Big	24	16	868.7091577292897
WaplKO	Big	24	21	1095.724922839506
WaplKO	Big	24	1	169.79221802142402
WaplKO	Big	24	6	420.6575231481482
WaplKO	Big	24	11	741.6854467147435
WaplKO	Big	24	16	1048.8231478057198
WaplKO	Big	24	21	1376.26350308642
WaplKO	Big	24	1	857.7933798046629
WaplKO	Big	24	6	983.0823148148147
WaplKO	Big	24	11	1065.6771834935896
WaplKO	Big	24	16	1090.5133059048324
WaplKO	Big	24	21	984.1288580246916
WaplKO	Big	24	1	693.9886381537492
WaplKO	Big	24	6	896.2653009259259
WaplKO	Big	24	11	1147.2994541266025
WaplKO	Big	24	16	1295.2891934787974
WaplKO	Big	24	21	1210.9058641975307
WaplKO	Big	24	1	608.1655639571517
WaplKO	Big	24	6	769.1677314814813
WaplKO	Big	24	11	785.2630458733976
WaplKO	Big	24	16	804.5522759492113
WaplKO	Big	24	21	869.2754629629629
WaplKO	Big	24	1	794.5095305608063
WaplKO	Big	24	6	881.3141203703702
WaplKO	Big	24	11	950.258313301282
WaplKO	Big	24	16	965.6776688856012
WaplKO	Big	24	21	957.727237654321
WaplKO	Big	24	1	949.8604678638942
WaplKO	Big	24	6	1515.8303703703702
WaplKO	Big	24	11	1692.7771183894229
WaplKO	Big	24	16	1651.2423030695263
WaplKO	Big	24	21	1506.2665895061725
WaplKO	Big	24	1	624.6081639886578
WaplKO	Big	24	6	674.0144444444443
WaplKO	Big	24	11	684.2113631810896
WaplKO	Big	24	16	751.4382473496054
WaplKO	Big	24	21	822.5725308641977
WaplKO	Big	24	1	538.5527922180214
WaplKO	Big	24	6	617.8523611111111
WaplKO	Big	24	11	660.6813401442307
WaplKO	Big	24	16	705.8640517135108
WaplKO	Big	24	21	786.4027777777777
WaplKO	Big	24	1	10.302595305608063
WaplKO	Big	24	6	17.00238425925926
WaplKO	Big	24	11	24.602288661858967
WaplKO	Big	24	16	38.95209257889546
WaplKO	Big	24	21	89.26427469135803
WaplKO	Big	24	1	614.038456994329
WaplKO	Big	24	6	772.452685185185
WaplKO	Big	24	11	835.951171875
WaplKO	Big	24	16	869.9856154462523
WaplKO	Big	24	21	877.1049382716047
WaplKO	Big	24	1	548.5144927536232
WaplKO	Big	24	6	1099.5590046296297
WaplKO	Big	24	11	1522.216796875
WaplKO	Big	24	16	1593.4510524531565
WaplKO	Big	24	21	1527.079475308642
WaplKO	Big	24	1	934.613559388784
WaplKO	Big	24	6	1045.2214351851853
WaplKO	Big	24	11	1069.418169070513
WaplKO	Big	24	16	1151.8188717332346
WaplKO	Big	24	21	1204.4679783950614
WaplKO	Big	24	1	18.274574669187146
WaplKO	Big	24	6	27.910717592592587
WaplKO	Big	24	11	40.386543469551285
WaplKO	Big	24	16	63.94284701676527
WaplKO	Big	24	21	136.81635802469134
WaplKO	Big	24	1	800.2002599243857
WaplKO	Big	24	6	880.7793287037036
WaplKO	Big	24	11	965.6372946714743
WaplKO	Big	24	16	913.1291759122284
WaplKO	Big	24	21	993.8591820987656
WaplKO	Big	24	1	209.17202268431004
WaplKO	Big	24	6	480.76789351851835
WaplKO	Big	24	11	668.8621544471155
WaplKO	Big	24	16	1016.968619021203
WaplKO	Big	24	21	1748.0262345679007
WaplKO	Big	24	1	774.1561515437932
WaplKO	Big	24	6	1003.3697685185186
WaplKO	Big	24	11	1189.8509364983975
WaplKO	Big	24	16	1302.1709119206112
WaplKO	Big	24	21	1351.7947530864196
WaplKO	Big	24	1	392.63781899810965
WaplKO	Big	24	6	863.1342592592592
WaplKO	Big	24	11	1356.6641626602566
WaplKO	Big	24	16	1604.1584843441813
WaplKO	Big	24	21	1576.648533950617
WaplKO	Big	24	1	196.03867359798372
WaplKO	Big	24	6	439.39254629629636
WaplKO	Big	24	11	556.0453225160256
WaplKO	Big	24	16	690.6532837154832
WaplKO	Big	24	21	906.028549382716
WaplKO	Big	24	1	36.02642564587272
WaplKO	Big	24	6	77.5355787037037
WaplKO	Big	24	11	102.97420873397436
WaplKO	Big	24	16	163.03608851084812
WaplKO	Big	24	21	306.0165895061728
WaplKO	Big	24	1	501.3229757403907
WaplKO	Big	24	6	528.4752314814814
WaplKO	Big	24	11	570.7589893830128
WaplKO	Big	24	16	614.6891179733726
WaplKO	Big	24	21	672.221064814815
WaplKO	Big	24	1	784.238145872716
WaplKO	Big	24	6	855.2050231481485
WaplKO	Big	24	11	923.1969150641023
WaplKO	Big	24	16	839.6290834566072
WaplKO	Big	24	21	995.1967592592594
WaplKO	Big	24	1	1018.0308561751732
WaplKO	Big	24	6	1510.811481481482
WaplKO	Big	24	11	1924.9260817307688
WaplKO	Big	24	16	1873.2228796844186
WaplKO	Big	24	21	1967.8441358024688
WaplKO	Big	24	1	490.50387917454316
WaplKO	Big	24	6	538.3024999999999
WaplKO	Big	24	11	574.0680839342947
WaplKO	Big	24	16	580.0481231508875
WaplKO	Big	24	21	614.4239969135803
WaplKO	Big	24	1	805.3193722432263
WaplKO	Big	24	6	944.8336805555556
WaplKO	Big	24	11	999.1779847756408
WaplKO	Big	24	16	1055.7527890779097
WaplKO	Big	24	21	1029.1797839506173
WaplKO	Big	24	1	307.63996534341516
WaplKO	Big	24	6	619.5559722222222
WaplKO	Big	24	11	990.1086488381408
WaplKO	Big	24	16	1378.0151781311636
WaplKO	Big	24	21	1900.139274691358
WaplKO	Big	24	1	767.2990311909264
WaplKO	Big	24	6	857.0500462962959
WaplKO	Big	24	11	881.4125350560898
WaplKO	Big	24	16	887.5498721030568
WaplKO	Big	24	21	1006.1246141975308
WaplKO	Big	24	1	12.963571203528671
WaplKO	Big	24	6	18.964768518518518
WaplKO	Big	24	11	26.82291666666667
WaplKO	Big	24	16	42.467948717948715
WaplKO	Big	24	21	91.3869598765432
WaplKO	Big	24	1	711.2587232199116
WaplKO	Big	24	6	953.4293055555556
WaplKO	Big	24	11	1045.9970202323716
WaplKO	Big	24	16	1005.1862441444772
WaplKO	Big	24	21	867.7368827160493
WaplKO	Big	24	1	802.5812460617517
WaplKO	Big	24	6	1086.7261805555556
WaplKO	Big	24	11	1291.2544070512818
WaplKO	Big	24	16	1346.5598727194279
WaplKO	Big	24	21	1288.624614197531
WaplKO	Big	24	1	710.2588413673598
WaplKO	Big	24	6	868.327476851852
WaplKO	Big	24	11	1019.330053084936
WaplKO	Big	24	16	1195.5303331484222
WaplKO	Big	24	21	1157.456404320988
WaplKO	Big	24	1	726.2654379332073
WaplKO	Big	24	6	785.8408101851851
WaplKO	Big	24	11	762.3439252804487
WaplKO	Big	24	16	866.1129576553253
WaplKO	Big	24	21	956.7002314814813
WaplKO	Big	24	1	766.3555056710776
WaplKO	Big	24	6	921.8957638888887
WaplKO	Big	24	11	1035.2200771233977
WaplKO	Big	24	16	1127.3171690088755
WaplKO	Big	24	21	1323.8032407407404
WaplKO	Big	24	1	710.6438051354756
WaplKO	Big	24	6	853.1179166666666
WaplKO	Big	24	11	822.6290564903845
WaplKO	Big	24	16	833.2379730645952
WaplKO	Big	24	21	838.1493055555555
WaplKO	Big	24	1	661.2770360743541
WaplKO	Big	24	6	1993.3551851851853
WaplKO	Big	24	11	2690.396960136218
WaplKO	Big	24	16	3088.213510848125
WaplKO	Big	24	21	3342.1643518518513
WaplKO	Big	24	1	703.4478772841838
WaplKO	Big	24	6	858.9201620370369
WaplKO	Big	24	11	1044.2482471955127
WaplKO	Big	24	16	1201.6554564225842
WaplKO	Big	24	21	1045.1195987654319
WaplKO	Big	24	1	322.20984955891623
WaplKO	Big	24	6	774.5371064814816
WaplKO	Big	24	11	1140.2494491185894
WaplKO	Big	24	16	1431.0644415680474
WaplKO	Big	24	21	1545.6651234567898
WaplKO	Big	24	1	927.4299976370507
WaplKO	Big	24	6	1196.0989814814816
WaplKO	Big	24	11	1373.9898086939102
WaplKO	Big	24	16	1253.7245053624256
WaplKO	Big	24	21	1024.8831018518517
WaplKO	Big	24	1	562.677299936988
WaplKO	Big	24	6	626.6020138888888
WaplKO	Big	24	11	639.5766977163463
WaplKO	Big	24	16	718.802730522682
WaplKO	Big	24	21	763.5567129629628
WaplKO	Big	24	1	889.3146857277884
WaplKO	Big	24	6	1046.7247453703703
WaplKO	Big	24	11	1030.8683143028843
WaplKO	Big	24	16	1034.0657590606509
WaplKO	Big	24	21	1001.9259259259261
WaplKO	Big	24	1	58.7441713925646
WaplKO	Big	24	6	120.91120370370369
WaplKO	Big	24	11	171.00265424679486
WaplKO	Big	24	16	264.2788923816568
WaplKO	Big	24	21	470.1516203703704
WaplKO	Big	24	1	513.424247794581
WaplKO	Big	24	6	633.1165972222223
WaplKO	Big	24	11	729.3246193910255
WaplKO	Big	24	16	701.3141333826428
WaplKO	Big	24	21	654.2110339506172
WaplKO	Big	24	1	731.7372991493386
WaplKO	Big	24	6	1034.9712731481482
WaplKO	Big	24	11	1223.8971854967947
WaplKO	Big	24	16	1402.145286304241
WaplKO	Big	24	21	1622.4629629629626
WaplKO	Big	32	1	1008.0590286810616
WaplKO	Big	32	6	1211.155569319074
WaplKO	Big	32	11	1295.2640128968255
WaplKO	Big	32	16	1415.3576477465986
WaplKO	Big	32	21	1599.6197457927021
WaplKO	Big	32	26	1720.6827434098639
WaplKO	Big	32	1	657.9305817507807
WaplKO	Big	32	6	1032.5593725470958
WaplKO	Big	32	11	1191.3495783730161
WaplKO	Big	32	16	1154.5553186118198
WaplKO	Big	32	21	1093.979511540579
WaplKO	Big	32	26	1188.38174957483
WaplKO	Big	32	1	725.8112561784601
WaplKO	Big	32	6	971.0784500098116
WaplKO	Big	32	11	1107.9898933531747
WaplKO	Big	32	16	1134.4458173894557
WaplKO	Big	32	21	1040.2883350699906
WaplKO	Big	32	26	1123.8385150935374
WaplKO	Big	32	1	811.3569767819981
WaplKO	Big	32	6	916.3543220172684
WaplKO	Big	32	11	1025.1553819444446
WaplKO	Big	32	16	1025.158663725907
WaplKO	Big	32	21	1047.6152583359546
WaplKO	Big	32	26	1091.4575361394561
WaplKO	Big	32	1	717.4667420005203
WaplKO	Big	32	6	1148.7402864992148
WaplKO	Big	32	11	1551.471168154762
WaplKO	Big	32	16	1649.7874769699545
WaplKO	Big	32	21	1570.9486916089966
WaplKO	Big	32	26	1745.7232142857144
WaplKO	Big	32	1	705.0435093652444
WaplKO	Big	32	6	817.3055214874411
WaplKO	Big	32	11	908.0252976190477
WaplKO	Big	32	16	1013.499893707483
WaplKO	Big	32	21	1136.1491305245356
WaplKO	Big	32	26	1146.6554528061222
WaplKO	Big	32	1	641.0972457075964
WaplKO	Big	32	6	820.8554626177392
WaplKO	Big	32	11	944.3847966269842
WaplKO	Big	32	16	1057.499778557256
WaplKO	Big	32	21	1147.7120949984273
WaplKO	Big	32	26	1110.2965029761904
WaplKO	Big	32	1	613.4652299037461
WaplKO	Big	32	6	2154.1055116758234
WaplKO	Big	32	11	2871.560019841271
WaplKO	Big	32	16	3462.35529602466
WaplKO	Big	32	21	4309.93353845549
WaplKO	Big	32	26	4659.211150085033
WaplKO	Big	32	1	721.1139275494277
WaplKO	Big	32	6	922.4521254415226
WaplKO	Big	32	11	1095.1046626984123
WaplKO	Big	32	16	1043.3052721088436
WaplKO	Big	32	21	1283.854359173482
WaplKO	Big	32	26	1590.7846247874152
WaplKO	Big	32	1	886.8555541103018
WaplKO	Big	32	6	998.1604076726843
WaplKO	Big	32	11	1037.8371775793648
WaplKO	Big	32	16	980.022142059949
WaplKO	Big	32	21	1008.4538352272727
WaplKO	Big	32	26	1103.8169642857142
WaplKO	Big	32	1	213.28417663891773
WaplKO	Big	32	6	393.73205700549454
WaplKO	Big	32	11	547.4748263888888
WaplKO	Big	32	16	690.4746935232425
WaplKO	Big	32	21	814.5721753106324
WaplKO	Big	32	26	913.6442389455783
WaplKO	Big	32	1	665.4829441987512
WaplKO	Big	32	6	831.4885755985086
WaplKO	Big	32	11	1088.2035590277776
WaplKO	Big	32	16	1210.01118285856
WaplKO	Big	32	21	1172.8053117135894
WaplKO	Big	32	26	1051.4770142431976
WaplKO	Big	32	1	524.0579230619146
WaplKO	Big	32	6	694.412204425039
WaplKO	Big	32	11	747.1917162698413
WaplKO	Big	32	16	844.3449457908162
WaplKO	Big	32	21	1064.1319990563072
WaplKO	Big	32	26	1156.864769345238
WaplKO	Big	32	1	109.76317800468263
WaplKO	Big	32	6	247.8156581142072
WaplKO	Big	32	11	348.13671875
WaplKO	Big	32	16	444.9952655541383
WaplKO	Big	32	21	657.4473375078642
WaplKO	Big	32	26	1011.372794430272
WaplKO	Big	32	1	76.61666720863684
WaplKO	Big	32	6	158.86908850078493
WaplKO	Big	32	11	216.74634176587298
WaplKO	Big	32	16	282.6110424638605
WaplKO	Big	32	21	365.8383655434098
WaplKO	Big	32	26	522.9891581632653
WaplKO	Big	32	1	270.3940881893861
WaplKO	Big	32	6	537.0165571036108
WaplKO	Big	32	11	885.3949652777776
WaplKO	Big	32	16	1144.6158809878118
WaplKO	Big	32	21	1554.1191731873228
WaplKO	Big	32	26	2030.1195790816328
WaplKO	Big	32	1	613.4806028876168
WaplKO	Big	32	6	781.9933526295134
WaplKO	Big	32	11	895.719308035714
WaplKO	Big	32	16	954.7648366638323
WaplKO	Big	32	21	1192.2859193142497
WaplKO	Big	32	26	1319.0416135204084
WaplKO	Big	32	1	196.8670655567118
WaplKO	Big	32	6	448.7574568288852
WaplKO	Big	32	11	613.4699900793652
WaplKO	Big	32	16	772.2982479450113
WaplKO	Big	32	21	976.2548634594212
WaplKO	Big	32	26	1279.945950255102
WaplKO	Big	32	1	282.0911566727368
WaplKO	Big	32	6	566.2828995781005
WaplKO	Big	32	11	768.6646205357141
WaplKO	Big	32	16	915.6579949688208
WaplKO	Big	32	21	1045.4934408422462
WaplKO	Big	32	26	1168.8058832908162
WaplKO	Big	32	1	803.1760129422478
WaplKO	Big	32	6	1012.8514030612247
WaplKO	Big	32	11	1189.0116567460318
WaplKO	Big	32	16	1251.211894132653
WaplKO	Big	32	21	1259.9967191923558
WaplKO	Big	32	26	1330.377604166667
WaplKO	Big	32	1	81.60505007804372
WaplKO	Big	32	6	167.6081301510989
WaplKO	Big	32	11	226.48790922619045
WaplKO	Big	32	16	283.2910709856859
WaplKO	Big	32	21	365.56074040578795
WaplKO	Big	32	26	496.5672034438775
WaplKO	Big	32	1	100.4493528876171
WaplKO	Big	32	6	187.44021659144428
WaplKO	Big	32	11	281.6220238095238
WaplKO	Big	32	16	354.24530098497735
WaplKO	Big	32	21	484.8996466066372
WaplKO	Big	32	26	662.4716464710882
WaplKO	Big	32	1	864.0658249869928
WaplKO	Big	32	6	973.7181245094192
WaplKO	Big	32	11	1015.6395709325396
WaplKO	Big	32	16	1083.4245190263603
WaplKO	Big	32	21	1038.477213746461
WaplKO	Big	32	26	1016.562340561224
WaplKO	Big	32	1	82.76459254682622
WaplKO	Big	32	6	159.7559482927786
WaplKO	Big	32	11	198.40525793650795
WaplKO	Big	32	16	239.8204121492347
WaplKO	Big	32	21	326.4040382195658
WaplKO	Big	32	26	465.423044217687
WaplKO	Big	32	1	730.4636202523415
WaplKO	Big	32	6	1066.0109460851643
WaplKO	Big	32	11	1064.9388640873017
WaplKO	Big	32	16	1074.4915829613092
WaplKO	Big	32	21	1181.3203444479393
WaplKO	Big	32	26	1219.035581420068
WaplKO	Big	32	1	324.1161550468262
WaplKO	Big	32	6	516.48560758438
WaplKO	Big	32	11	769.7363591269841
WaplKO	Big	32	16	1007.335634123441
WaplKO	Big	32	21	1339.4676416522486
WaplKO	Big	32	26	1423.0694887329932
WaplKO	Big	32	1	799.1333490504683
WaplKO	Big	32	6	888.9982093799057
WaplKO	Big	32	11	974.4032118055555
WaplKO	Big	32	16	1027.3908818735827
WaplKO	Big	32	21	1077.5139563345392
WaplKO	Big	32	26	1105.0784970238096
WaplKO	Big	32	1	885.50124382154
WaplKO	Big	32	6	1073.188064167975
WaplKO	Big	32	11	1057.5200892857142
WaplKO	Big	32	16	1041.1160315688776
WaplKO	Big	32	21	1008.5561202422148
WaplKO	Big	32	26	970.0823767006801
WaplKO	Big	32	1	754.7625357700313
WaplKO	Big	32	6	863.7923984497645
WaplKO	Big	32	11	928.3733258928568
WaplKO	Big	32	16	889.8872834289966
WaplKO	Big	32	21	990.528544255269
WaplKO	Big	32	26	1067.979432397959
WaplKO	Big	32	1	635.5480456555672
WaplKO	Big	32	6	769.6780195251177
WaplKO	Big	32	11	902.2892485119046
WaplKO	Big	32	16	888.1485327203798
WaplKO	Big	32	21	878.8636363636368
WaplKO	Big	32	26	890.6783588435371
WaplKO	Big	32	1	920.0377048647244
WaplKO	Big	32	6	1310.530802344976
WaplKO	Big	32	11	1477.8472842261906
WaplKO	Big	32	16	1634.3012772817465
WaplKO	Big	32	21	1823.58926745832
WaplKO	Big	32	26	1958.079001913265
WaplKO	Big	32	1	584.7577474635797
WaplKO	Big	32	6	767.9564425529828
WaplKO	Big	32	11	1012.5138268849204
WaplKO	Big	32	16	1112.1240234375
WaplKO	Big	32	21	1021.1608283854983
WaplKO	Big	32	26	917.8036511479589
WaplKO	Big	32	1	549.9792208636836
WaplKO	Big	32	6	1222.6854824862635
WaplKO	Big	32	11	1872.125992063492
WaplKO	Big	32	16	2431.981403238379
WaplKO	Big	32	21	2981.6390423482235
WaplKO	Big	32	26	3381.047911352041
WaplKO	Big	32	1	643.6497707466182
[truncated: 401,201 more rows]
