# Supplementary material for: A mechanism of cohesin‐dependent loop extrusion organizes zygotic genome architecture
Source: EMBO J. 2017 Dec 7;36(24):3600–18. doi: 10.15252/embj.201798083 (PMC5730859; doi:10.15252/embj.201798083)
Supplement: Supplementary file 7 — Source Data for Expanded View and Appendix [file EMBJ-36-3600-s012.zip › source_data_Appendix_FigureS8.xls]

Group	Size	Window	Offset	correlation
WaplKO	Big	8	1	-0.006267606228356693
WaplKO	Big	8	6	-0.14378649843420868
WaplKO	Big	8	1	0.04802432170061105
WaplKO	Big	8	6	-0.10587866441543678
WaplKO	Big	8	1	0.2719781879563695
WaplKO	Big	8	6	-0.14039591316272593
WaplKO	Big	8	1	0.13036436125137904
WaplKO	Big	8	6	-0.240561504405281
WaplKO	Big	8	1	0.061866668694885
WaplKO	Big	8	6	-0.12789597909230446
WaplKO	Big	8	1	-0.032241153265921856
WaplKO	Big	8	6	0.04066413039472396
WaplKO	Big	8	1	0.25492487379161866
WaplKO	Big	8	6	-0.1085982820912185
WaplKO	Big	8	1	-0.0448507201481029
WaplKO	Big	8	6	0.09174848318912343
WaplKO	Big	8	1	0.05961486739595188
WaplKO	Big	8	6	-0.041161608777347765
WaplKO	Big	8	1	-0.038715532724501366
WaplKO	Big	8	6	-0.191239019261721
WaplKO	Big	8	1	0.1192922717182252
WaplKO	Big	8	6	-0.12662901550723718
WaplKO	Big	8	1	0.1200573536107231
WaplKO	Big	8	6	-0.03424650060619105
WaplKO	Big	8	1	0.6060394569913831
WaplKO	Big	8	6	-0.3889234061878796
WaplKO	Big	8	1	0.1028329847715268
WaplKO	Big	8	6	-0.23107430210178706
WaplKO	Big	8	1	-0.00010974674444699796
WaplKO	Big	8	6	-0.2453373326738547
WaplKO	Big	8	1	0.04331384438969367
WaplKO	Big	8	6	0.10009392795757856
WaplKO	Big	8	1	0.07279298276386444
WaplKO	Big	8	6	-0.0658900431492944
WaplKO	Big	8	1	0.15517970596394978
WaplKO	Big	8	6	-0.11104216933881278
WaplKO	Big	8	1	-0.06357595227157796
WaplKO	Big	8	6	-0.03228741672291174
WaplKO	Big	8	1	0.2571977172685633
WaplKO	Big	8	6	0.06321875666503066
WaplKO	Big	8	1	0.24122750930028605
WaplKO	Big	8	6	-0.4548412819960632
WaplKO	Big	8	1	0.4605055413856123
WaplKO	Big	8	6	-0.3196482233165755
WaplKO	Big	8	1	0.044585537836203414
WaplKO	Big	8	6	-0.2891610323712569
WaplKO	Big	8	1	0.01387134422474243
WaplKO	Big	8	6	-0.011665630667294992
WaplKO	Big	8	1	0.08586499668133997
WaplKO	Big	8	6	-0.11059238756681457
WaplKO	Big	8	1	0.11357469731305415
WaplKO	Big	8	6	-0.09099399880703604
WaplKO	Big	8	1	-0.032809869954010834
WaplKO	Big	8	6	-0.1330516668601097
WaplKO	Big	8	1	0.010192151202889773
WaplKO	Big	8	6	0.008071490738702183
WaplKO	Big	8	1	0.1346188312137412
WaplKO	Big	8	6	-0.035310126062772215
WaplKO	Big	8	1	0.2614041127840679
WaplKO	Big	8	6	-0.16511325094624796
WaplKO	Big	8	1	0.06692883977506299
WaplKO	Big	8	6	-0.1326301048401538
WaplKO	Big	8	1	0.20274868943296584
WaplKO	Big	8	6	-0.2414701867552249
WaplKO	Big	8	1	0.30349274167078194
WaplKO	Big	8	6	-0.2383561734758945
WaplKO	Big	8	1	0.0707950968117211
WaplKO	Big	8	6	-0.06372465461158669
WaplKO	Big	8	1	-0.02310975249764374
WaplKO	Big	8	6	0.00020389010152233215
WaplKO	Big	8	1	0.062406633331383375
WaplKO	Big	8	6	-0.1613413087258946
WaplKO	Big	8	1	0.19699019295552225
WaplKO	Big	8	6	-0.14578756154674272
WaplKO	Big	8	1	-0.0917947669698122
WaplKO	Big	8	6	-0.21609132269228026
WaplKO	Big	8	1	0.08498303082988032
WaplKO	Big	8	6	0.09715001726518263
WaplKO	Big	8	1	0.2012743090574342
WaplKO	Big	8	6	-0.0005074008872617136
WaplKO	Big	8	1	0.007220952531054194
WaplKO	Big	8	6	-0.11814445516303786
WaplKO	Big	8	1	0.18693571534929893
WaplKO	Big	8	6	-0.2591215359390404
WaplKO	Big	8	1	-0.0856692414314841
WaplKO	Big	8	6	-0.07623286853788011
WaplKO	Big	8	1	0.01081215365210002
WaplKO	Big	8	6	-0.16479400766261432
WaplKO	Big	8	1	0.09166054036395843
WaplKO	Big	8	6	-0.006149157115293761
WaplKO	Big	8	1	0.2852207223423022
WaplKO	Big	8	6	-0.08185271490676509
WaplKO	Big	8	1	0.013763653667989949
WaplKO	Big	8	6	0.0432786305919671
WaplKO	Big	8	1	0.1644846937607366
WaplKO	Big	8	6	0.04053989321577596
WaplKO	Big	8	1	0.2442894277689025
WaplKO	Big	8	6	-0.011487332200423386
WaplKO	Big	8	1	0.06457155857319112
WaplKO	Big	8	6	0.2362145620139329
WaplKO	Big	8	1	0.07363678268318115
WaplKO	Big	8	6	-0.09457016873700552
WaplKO	Big	8	1	0.10290365465766813
WaplKO	Big	8	6	-0.12554469150689898
WaplKO	Big	8	1	-0.09784872839361324
WaplKO	Big	8	6	0.030385725524099363
WaplKO	Big	8	1	0.337585922641505
WaplKO	Big	8	6	-0.22058045303438328
WaplKO	Big	8	1	0.1890728476758971
WaplKO	Big	8	6	-0.1501175056193859
WaplKO	Big	8	1	0.023944808683228156
WaplKO	Big	8	6	-0.1308822392651942
WaplKO	Big	8	1	-0.032357339287610865
WaplKO	Big	8	6	0.060118297238882276
WaplKO	Big	8	1	-0.014896909158233124
WaplKO	Big	8	6	-0.08409782543333498
WaplKO	Big	8	1	0.007598828216300052
WaplKO	Big	8	6	0.07589068193069243
WaplKO	Big	8	1	0.2986894876711723
WaplKO	Big	8	6	-0.10909208809249184
WaplKO	Big	8	1	-0.01408140182954929
WaplKO	Big	8	6	0.1309489175940858
WaplKO	Big	8	1	0.1000682090510536
WaplKO	Big	8	6	-0.03860596197711877
WaplKO	Big	8	1	-0.02463663227308871
WaplKO	Big	8	6	0.03265601959522712
WaplKO	Big	8	1	0.015588952816605446
WaplKO	Big	8	6	-0.016849612298976618
WaplKO	Big	8	1	-0.04418126915269231
WaplKO	Big	8	6	0.008607579375253572
WaplKO	Big	8	1	0.474840340448677
WaplKO	Big	8	6	-0.2012327200396668
WaplKO	Big	8	1	0.16013652672755874
WaplKO	Big	8	6	-0.1194286017917897
WaplKO	Big	8	1	0.1795884712710993
WaplKO	Big	8	6	-0.14830271064208408
WaplKO	Big	8	1	-0.03852409731048039
WaplKO	Big	8	6	-0.047918712607362336
WaplKO	Big	8	1	-0.031594833760107334
WaplKO	Big	8	6	-0.223690137194475
WaplKO	Big	8	1	-0.014922059783452688
WaplKO	Big	8	6	-0.1082891178113122
WaplKO	Big	8	1	-0.08082971018075435
WaplKO	Big	8	6	0.06975424699790496
WaplKO	Big	8	1	-0.05817660771080808
WaplKO	Big	8	6	0.17554762492717796
WaplKO	Big	8	1	0.5098532400494461
WaplKO	Big	8	6	-0.18997315325860376
WaplKO	Big	8	1	0.019291272804472216
WaplKO	Big	8	6	0.07965148807653177
WaplKO	Big	8	1	0.2222485724684891
WaplKO	Big	8	6	-0.25236430969252405
WaplKO	Big	8	1	-0.08166261975367803
WaplKO	Big	8	6	-0.012022703643256524
WaplKO	Big	8	1	0.008162151639268677
WaplKO	Big	8	6	-0.003429537600822638
WaplKO	Big	8	1	0.07046118422007777
WaplKO	Big	8	6	-0.2795073322184109
WaplKO	Big	8	1	0.04085039627729548
WaplKO	Big	8	6	-0.06516115227343236
WaplKO	Big	8	1	0.0774654870241632
WaplKO	Big	8	6	-0.0729828011738681
WaplKO	Big	8	1	0.22098284349156425
WaplKO	Big	8	6	-0.0013424386158689822
WaplKO	Big	8	1	-0.08552736825632598
WaplKO	Big	8	6	-0.04589846311272615
WaplKO	Big	8	1	0.03931833345054034
WaplKO	Big	8	6	-0.23249599748037564
WaplKO	Big	8	1	0.015889975163264628
WaplKO	Big	8	6	0.21421476034486006
WaplKO	Big	8	1	0.07137876029302265
WaplKO	Big	8	6	0.028212081151079305
WaplKO	Big	8	1	-0.04541401491355437
WaplKO	Big	8	6	0.08652337346529633
WaplKO	Big	8	1	0.09194938437119174
WaplKO	Big	8	6	0.06011757661235634
WaplKO	Big	8	1	0.04132631018625242
WaplKO	Big	8	6	-0.0957042491416905
WaplKO	Big	8	1	-0.04212379858201568
WaplKO	Big	8	6	-0.030429830627651644
WaplKO	Big	8	1	-0.07950847000383134
WaplKO	Big	8	6	0.03192313983309086
WaplKO	Big	8	1	-0.0819874172149641
WaplKO	Big	8	6	0.05780099047324884
WaplKO	Big	8	1	0.03468552164686428
WaplKO	Big	8	6	0.0706870733919518
WaplKO	Big	8	1	0.17393647927869862
WaplKO	Big	8	6	-0.05860825131570136
WaplKO	Big	8	1	0.2648857742039562
WaplKO	Big	8	6	0.11809712807288755
WaplKO	Big	8	1	-0.08539345757593947
WaplKO	Big	8	6	-0.07797832359123644
WaplKO	Big	8	1	0.1314677915242114
WaplKO	Big	8	6	-0.22404416378597927
WaplKO	Big	8	1	-0.03610823050707949
WaplKO	Big	8	6	0.004271980212868056
WaplKO	Big	8	1	0.1762291361787846
WaplKO	Big	8	6	-0.18778944970624908
WaplKO	Big	8	1	0.0590322000826206
WaplKO	Big	8	6	-0.06733553998816569
WaplKO	Big	8	1	0.15219631327752092
WaplKO	Big	8	6	-0.09518557566493302
WaplKO	Big	8	1	0.023926778050475647
WaplKO	Big	8	6	-0.218410618984083
WaplKO	Big	8	1	0.04492341793577713
WaplKO	Big	8	6	-0.13945177856726446
WaplKO	Big	8	1	0.1893775770425311
WaplKO	Big	8	6	-0.17745842539312873
WaplKO	Big	8	1	0.06264961461276942
WaplKO	Big	8	6	-0.03948285729276265
WaplKO	Big	8	1	-0.020804413630256487
WaplKO	Big	8	6	-0.016088581822687506
WaplKO	Big	8	1	-0.06883657759024095
WaplKO	Big	8	6	-0.136496380777676
WaplKO	Big	8	1	0.0726757605479168
WaplKO	Big	8	6	-0.04820553986634712
WaplKO	Big	8	1	0.03988024939171826
WaplKO	Big	8	6	0.12789378224824086
WaplKO	Big	8	1	0.0911232346568918
WaplKO	Big	8	6	-0.24416903252084496
WaplKO	Big	8	1	0.006677592082327321
WaplKO	Big	8	6	0.00503074475860317
WaplKO	Big	8	1	0.01840341133266937
WaplKO	Big	8	6	-0.0022197866117623713
WaplKO	Big	8	1	0.06673552550418534
WaplKO	Big	8	6	-0.024993691652584568
WaplKO	Big	8	1	-0.054900363774955815
WaplKO	Big	8	6	-0.07501905057589373
WaplKO	Big	8	1	-0.027530605898994417
WaplKO	Big	8	6	-0.1315989073424959
WaplKO	Big	8	1	0.015785058208445283
WaplKO	Big	8	6	-0.0021960310704973035
WaplKO	Big	8	1	0.14489089791926954
WaplKO	Big	8	6	0.010674683884852931
WaplKO	Big	8	1	0.02372173256913393
WaplKO	Big	8	6	-0.11820786047554452
WaplKO	Big	8	1	0.15025701436585212
WaplKO	Big	8	6	0.1136889503118861
WaplKO	Big	8	1	0.21163057500543506
WaplKO	Big	8	6	-0.036250421817233834
WaplKO	Big	8	1	0.2608063994388272
WaplKO	Big	8	6	-0.18481253625165328
WaplKO	Big	8	1	0.1278993638971133
WaplKO	Big	8	6	-0.11208409695225974
WaplKO	Big	8	1	0.4543994762205406
WaplKO	Big	8	6	-0.4003704447061913
WaplKO	Big	8	1	0.02009712950914243
WaplKO	Big	8	6	-0.22106114852967015
WaplKO	Big	8	1	0.0927549105733028
WaplKO	Big	8	6	0.042651312394654764
WaplKO	Big	8	1	0.10287352731962604
WaplKO	Big	8	6	0.023600757758331925
WaplKO	Big	8	1	-0.04942629609886885
WaplKO	Big	8	6	0.04904386685741355
WaplKO	Big	8	1	0.14442338979777766
WaplKO	Big	8	6	-0.16938826201751847
WaplKO	Big	8	1	-0.009621966487017408
WaplKO	Big	8	6	-0.09268138854149023
WaplKO	Big	8	1	-0.06411970671875455
WaplKO	Big	8	6	0.1184386784702951
WaplKO	Big	8	1	-0.023171004388145976
WaplKO	Big	8	6	-0.05201813719210016
WaplKO	Big	8	1	0.05809197916195725
WaplKO	Big	8	6	-0.005726179201417856
WaplKO	Big	8	1	0.179411652236957
WaplKO	Big	8	6	-0.16439863840698116
WaplKO	Big	8	1	0.3073178093317838
WaplKO	Big	8	6	-0.1518792544401773
WaplKO	Big	8	1	0.11456591599072995
WaplKO	Big	8	6	0.006613374565822658
WaplKO	Big	8	1	0.13583967891212878
WaplKO	Big	8	6	-0.006388332859560957
WaplKO	Big	8	1	0.3238610996683797
WaplKO	Big	8	6	-0.2705356876771913
WaplKO	Big	8	1	0.12704241567695265
WaplKO	Big	8	6	-0.02696499766419388
WaplKO	Big	8	1	0.17009232885191733
WaplKO	Big	8	6	-0.20727654861299927
WaplKO	Big	8	1	0.029658792662212694
WaplKO	Big	8	6	-0.10081855172557473
WaplKO	Big	8	1	0.14251675865823227
WaplKO	Big	8	6	-0.14996174513868882
WaplKO	Big	8	1	0.09237281602538512
WaplKO	Big	8	6	-0.2506877038764385
WaplKO	Big	8	1	-0.046160747393978366
WaplKO	Big	8	6	-0.00979479715796587
WaplKO	Big	8	1	0.17066728940552212
WaplKO	Big	8	6	-0.08945845104986111
WaplKO	Big	8	1	0.4938376267514066
WaplKO	Big	8	6	-0.2235490715842352
WaplKO	Big	8	1	-0.10304264514651663
WaplKO	Big	8	6	-0.165952221797668
WaplKO	Big	8	1	-0.0605423280895991
WaplKO	Big	8	6	0.0016896997316771525
WaplKO	Big	8	1	-0.0857377693262739
WaplKO	Big	8	6	0.008646008413824012
WaplKO	Big	8	1	0.005323748728252814
WaplKO	Big	8	6	-0.06380304941625227
WaplKO	Big	8	1	0.10307303066129496
WaplKO	Big	8	6	-0.2276724079919241
WaplKO	Big	8	1	-0.0450450712762755
WaplKO	Big	8	6	0.037094786545906484
WaplKO	Big	8	1	0.13697427597905532
WaplKO	Big	8	6	0.012367370627366085
WaplKO	Big	8	1	-0.00459665185200844
WaplKO	Big	8	6	0.02801641705452677
WaplKO	Big	8	1	0.2783587203279088
WaplKO	Big	8	6	-0.13186824864971555
WaplKO	Big	8	1	0.1520626847146016
WaplKO	Big	8	6	-0.3916389564843281
WaplKO	Big	8	1	0.08144348645874598
WaplKO	Big	8	6	0.14251728281494186
WaplKO	Big	8	1	-0.10178996691208587
WaplKO	Big	8	6	0.13750779651912015
WaplKO	Big	8	1	0.04332195254584467
WaplKO	Big	8	6	-0.04876170613058516
WaplKO	Big	8	1	-0.05502137589899087
WaplKO	Big	8	6	0.04114228965272418
WaplKO	Big	8	1	0.07080922660371651
WaplKO	Big	8	6	-0.1498476941420271
WaplKO	Big	8	1	0.06932063982664491
WaplKO	Big	8	6	-0.10717888679364457
WaplKO	Big	8	1	0.3451631811201329
WaplKO	Big	8	6	-0.20415445062858434
WaplKO	Big	8	1	0.08631807533761435
WaplKO	Big	8	6	-0.026083842588341496
WaplKO	Big	8	1	-0.006440411732047541
WaplKO	Big	8	6	0.001038370557772072
WaplKO	Big	8	1	-0.05306530904871717
WaplKO	Big	8	6	0.22288204866324984
WaplKO	Big	8	1	0.03346691103675506
WaplKO	Big	8	6	0.13885692945033912
WaplKO	Big	8	1	0.11008940588866857
WaplKO	Big	8	6	0.1621521382019576
WaplKO	Big	8	1	0.24291817590786666
WaplKO	Big	8	6	0.2258064516129032
WaplKO	Big	8	1	0.021632715018650425
WaplKO	Big	8	6	0.004289050590930182
WaplKO	Big	8	1	0.06622872761750148
WaplKO	Big	8	6	0.0709159356578264
WaplKO	Big	8	1	0.16370750815214807
WaplKO	Big	8	6	-0.13864812139392566
WaplKO	Big	8	1	0.07393571541088527
WaplKO	Big	8	6	0.014594501843382728
WaplKO	Big	8	1	-0.0059800721345057975
WaplKO	Big	8	6	-0.14717981386192824
WaplKO	Big	8	1	0.0377956053286433
WaplKO	Big	8	6	-0.056135030088960286
WaplKO	Big	8	1	-0.012159973762521854
WaplKO	Big	8	6	-0.1591490794163255
WaplKO	Big	8	1	0.12185507182554407
WaplKO	Big	8	6	-0.1450864239973168
WaplKO	Big	8	1	0.018272829944095514
WaplKO	Big	8	6	-0.17386645050998556
WaplKO	Big	8	1	0.11911487722407205
WaplKO	Big	8	6	-0.15150331722708302
WaplKO	Big	8	1	0.0974965382587203
WaplKO	Big	8	6	-0.22306944686038846
WaplKO	Big	8	1	0.5175166633595949
WaplKO	Big	8	6	-0.2690510990824188
WaplKO	Big	8	1	0.4173280054936401
WaplKO	Big	8	6	-0.3614588801777239
WaplKO	Big	8	1	0.22664735732468105
WaplKO	Big	8	6	-0.20963112572230905
WaplKO	Big	8	1	0.2140182584651436
WaplKO	Big	8	6	-0.07489987270173745
WaplKO	Big	8	1	0.0999673298788761
WaplKO	Big	8	6	-0.09381211578759567
WaplKO	Big	8	1	0.062183494729228364
WaplKO	Big	8	6	-0.1847788000495452
WaplKO	Big	8	1	0.005296804267699851
WaplKO	Big	8	6	0.07104164718600127
WaplKO	Big	8	1	0.05273574830627805
WaplKO	Big	8	6	-0.12903683539463046
WaplKO	Big	8	1	0.0249810954787496
WaplKO	Big	8	6	-0.033926563644462414
WaplKO	Big	8	1	0.0393449968925328
WaplKO	Big	8	6	0.12970751127851146
WaplKO	Big	8	1	0.05141077786158022
WaplKO	Big	8	6	-0.05700772342936177
WaplKO	Big	8	1	0.02074267518893725
WaplKO	Big	8	6	0.017202313949450806
WaplKO	Big	8	1	0.055114835814722936
WaplKO	Big	8	6	-0.2567464639649112
WaplKO	Big	8	1	0.012213562664521286
WaplKO	Big	8	6	0.05696686549537513
WaplKO	Big	8	1	0.09180147714875712
WaplKO	Big	8	6	-0.017966688784224274
WaplKO	Big	8	1	-0.00344928612303471
WaplKO	Big	8	6	0.15320114094335885
WaplKO	Big	8	1	-0.03106821089021006
WaplKO	Big	8	6	0.006526175629351635
WaplKO	Big	8	1	0.1196725100045362
WaplKO	Big	8	6	0.1044304997103057
WaplKO	Big	8	1	-0.006787624037778175
WaplKO	Big	8	6	-0.11694893661933307
WaplKO	Big	8	1	0.566596955640329
WaplKO	Big	8	6	-0.3287607985059867
WaplKO	Big	8	1	0.15547999965250342
WaplKO	Big	8	6	-0.13346560476483274
WaplKO	Big	8	1	0.0017506895458534524
WaplKO	Big	8	6	-0.17149357312307914
WaplKO	Big	8	1	-0.013691696991346229
WaplKO	Big	8	6	-0.025991742559365663
WaplKO	Big	8	1	0.04307611720037369
WaplKO	Big	8	6	-0.042693544853503726
WaplKO	Big	8	1	0.05826602823873485
WaplKO	Big	8	6	-0.03046485249352897
WaplKO	Big	8	1	0.23309930738073004
WaplKO	Big	8	6	-0.13492438092838252
WaplKO	Big	8	1	0.0632243189505124
WaplKO	Big	8	6	-0.16911970818210034
WaplKO	Big	8	1	0.04568931397075735
WaplKO	Big	8	6	0.04932749449697129
WaplKO	Big	8	1	0.1257557928759261
WaplKO	Big	8	6	-0.08029874920093089
WaplKO	Big	8	1	-0.10557651116803328
WaplKO	Big	8	6	-0.11152051005954954
WaplKO	Big	8	1	0.1581045666104108
WaplKO	Big	8	6	-0.08028316272910524
WaplKO	Big	8	1	0.17809193782215313
WaplKO	Big	8	6	-0.22386427469520606
WaplKO	Big	8	1	0.15746349014601554
WaplKO	Big	8	6	-0.14555716739210245
WaplKO	Big	8	1	0.03351006920866508
WaplKO	Big	8	6	-0.03417379112498585
WaplKO	Big	8	1	0.03830795664097432
WaplKO	Big	8	6	-0.0746917365253246
WaplKO	Big	8	1	0.2008863617416971
WaplKO	Big	8	6	-0.30806416667347825
WaplKO	Big	8	1	0.096401055462509
WaplKO	Big	8	6	-0.13468281916621985
WaplKO	Big	8	1	0.15137266131897514
WaplKO	Big	8	6	-0.0479968735813637
WaplKO	Big	8	1	0.22748863909624506
WaplKO	Big	8	6	-0.09272460984117492
WaplKO	Big	8	1	0.08099194064845157
WaplKO	Big	8	6	-0.002902345532167712
WaplKO	Big	8	1	0.5325651120818921
WaplKO	Big	8	6	-0.39382640306249067
WaplKO	Big	8	1	0.048414908698263856
WaplKO	Big	8	6	0.16849871084339693
WaplKO	Big	8	1	0.05113201520873638
WaplKO	Big	8	6	-0.11625965847625773
WaplKO	Big	8	1	0.31311857847533325
WaplKO	Big	8	6	-0.14592825141103533
WaplKO	Big	8	1	-0.02000450400476636
WaplKO	Big	8	6	-0.05767710192204626
WaplKO	Big	8	1	-0.017571870453323504
WaplKO	Big	8	6	-0.048226499026181334
WaplKO	Big	8	1	-0.07884193770890116
WaplKO	Big	8	6	-0.03763986150160625
WaplKO	Big	8	1	-0.07952868236964157
WaplKO	Big	8	6	0.14969069157122022
WaplKO	Big	8	1	-0.005348639246542684
WaplKO	Big	8	6	-0.024073679539404768
WaplKO	Big	8	1	0.14252062224133966
WaplKO	Big	8	6	0.07286174438018449
WaplKO	Big	8	1	-0.07359787280295504
WaplKO	Big	8	6	0.032844011534148565
WaplKO	Big	8	1	0.07463879322802805
WaplKO	Big	8	6	-0.09730683621231144
WaplKO	Big	8	1	-0.037017308405584336
WaplKO	Big	8	6	-0.1346377209273624
WaplKO	Big	8	1	-0.041470524239285565
WaplKO	Big	8	6	-0.022542306973099654
WaplKO	Big	8	1	0.10413783440934796
WaplKO	Big	8	6	-0.2295286941881928
WaplKO	Big	8	1	0.05066258070327302
WaplKO	Big	8	6	-0.2437169713553593
WaplKO	Big	8	1	0.21791487690359265
WaplKO	Big	8	6	0.016314991860494118
WaplKO	Big	8	1	0.06762963666839175
WaplKO	Big	8	6	0.028577297825478017
WaplKO	Big	8	1	-0.0013189922450188955
WaplKO	Big	8	6	-0.14029458015163745
WaplKO	Big	8	1	0.06542733904979611
WaplKO	Big	8	6	-0.08477568519654144
WaplKO	Big	8	1	-0.05047048898836723
WaplKO	Big	8	6	-0.13327174303581865
WaplKO	Big	8	1	0.00025075218646734837
WaplKO	Big	8	6	-0.16002003046158944
WaplKO	Big	8	1	0.12818507616081853
WaplKO	Big	8	6	0.038951903777032885
WaplKO	Big	8	1	0.1664488331223355
WaplKO	Big	8	6	-0.1954982675440607
WaplKO	Big	8	1	-0.0228627683548824
WaplKO	Big	8	6	0.17717888496063916
WaplKO	Big	8	1	0.006959345464318121
WaplKO	Big	8	6	-0.1798004383336645
WaplKO	Big	8	1	0.3961577287275867
WaplKO	Big	8	6	-0.23199388935323825
WaplKO	Big	8	1	-0.045455903555129386
WaplKO	Big	8	6	-0.2484240452430214
WaplKO	Big	8	1	-0.043380011707101006
WaplKO	Big	8	6	0.027811718485989685
WaplKO	Big	8	1	0.010003968402756476
WaplKO	Big	8	6	-0.037249607118588365
WaplKO	Big	8	1	0.03963406948639305
WaplKO	Big	8	6	0.049374063012894084
WaplKO	Big	8	1	-0.02078039102274954
WaplKO	Big	8	6	-0.16688149813627387
WaplKO	Big	8	1	-0.07999652365518692
WaplKO	Big	8	6	0.13530177356745393
WaplKO	Big	8	1	-0.008156618400451312
WaplKO	Big	8	6	-0.16869953067658475
WaplKO	Big	8	1	0.0959707702328568
WaplKO	Big	8	6	-0.10629365139150833
WaplKO	Big	8	1	0.13556184406141364
WaplKO	Big	8	6	-0.29825108301585923
WaplKO	Big	8	1	0.010273033208373313
WaplKO	Big	8	6	0.07609952372913094
WaplKO	Big	8	1	-0.06325163688663303
WaplKO	Big	8	6	-0.0359892443288387
WaplKO	Big	8	1	0.009520593218303891
WaplKO	Big	8	6	-0.053904178895359936
WaplKO	Big	8	1	-0.02260558993498132
WaplKO	Big	8	6	-0.0005234179755840632
WaplKO	Big	8	1	0.14560862826973284
WaplKO	Big	8	6	-0.09804285112874586
WaplKO	Big	8	1	0.4092936187248237
WaplKO	Big	8	6	-0.28145412783647106
WaplKO	Big	8	1	0.14026211898206695
WaplKO	Big	8	6	0.08642295102700727
WaplKO	Big	8	1	0.13459912728111206
WaplKO	Big	8	6	-0.10553692068942948
WaplKO	Big	8	1	0.2068054114129336
WaplKO	Big	8	6	-0.11156360253039208
WaplKO	Big	8	1	0.052116369540243936
WaplKO	Big	8	6	0.03269905676168598
WaplKO	Big	8	1	0.06796161306543869
WaplKO	Big	8	6	0.010533034088268016
WaplKO	Big	8	1	0.12464465851595102
WaplKO	Big	8	6	-0.07582768064804052
WaplKO	Big	8	1	0.17643595705275414
WaplKO	Big	8	6	0.06527127497140511
WaplKO	Big	8	1	-0.05330038612050702
WaplKO	Big	8	6	-0.08948155331394543
WaplKO	Big	8	1	0.1353195507454163
WaplKO	Big	8	6	0.0948420213220661
WaplKO	Big	8	1	0.3161150142131766
WaplKO	Big	8	6	-0.07670689442904152
WaplKO	Big	8	1	0.11008212213170863
WaplKO	Big	8	6	-0.16120664120715889
WaplKO	Big	8	1	-0.0015060842241521669
WaplKO	Big	8	6	0.17956183855431307
WaplKO	Big	8	1	0.060903206625669434
WaplKO	Big	8	6	0.07884786851762197
WaplKO	Big	8	1	0.4705771262130069
WaplKO	Big	8	6	-0.2797413656122633
WaplKO	Big	8	1	0.03305082758855206
WaplKO	Big	8	6	0.14229989360970413
WaplKO	Big	8	1	0.6180934304459944
WaplKO	Big	8	6	-0.4031537893336901
WaplKO	Big	8	1	-0.017730521758579632
WaplKO	Big	8	6	0.00457311252363464
WaplKO	Big	8	1	-0.043251965432945384
WaplKO	Big	8	6	-0.3154690152623044
WaplKO	Big	8	1	0.04491426970710656
WaplKO	Big	8	6	0.03571136282438152
WaplKO	Big	8	1	0.3351089003495978
WaplKO	Big	8	6	-0.16725927444173358
WaplKO	Big	8	1	0.022587359611597475
WaplKO	Big	8	6	-0.09823212283396647
WaplKO	Big	8	1	0.02316796475438584
WaplKO	Big	8	6	-0.11427526774523293
WaplKO	Big	8	1	0.09062942705783307
WaplKO	Big	8	6	0.026886403054871444
WaplKO	Big	8	1	0.046086863640103316
WaplKO	Big	8	6	-0.1348084388946267
WaplKO	Big	8	1	-0.0504998225089994
WaplKO	Big	8	6	0.045175341942515185
WaplKO	Big	8	1	-0.08000549305264726
WaplKO	Big	8	6	-0.06336312149268966
WaplKO	Big	8	1	-0.07406970305367809
WaplKO	Big	8	6	0.10449859428790838
WaplKO	Big	8	1	0.1862727766893464
WaplKO	Big	8	6	-0.14964748185178306
WaplKO	Big	8	1	0.0335101350862633
WaplKO	Big	8	6	-0.010692363632989713
WaplKO	Big	8	1	0.13069709102500374
WaplKO	Big	8	6	-0.2735697107513784
WaplKO	Big	8	1	0.2672998737962693
WaplKO	Big	8	6	-0.05915622751450945
WaplKO	Big	8	1	0.050889153188877836
WaplKO	Big	8	6	0.07219894780432022
WaplKO	Big	8	1	0.6449574826030454
WaplKO	Big	8	6	-0.09775569741787388
WaplKO	Big	8	1	-0.007621729607175112
WaplKO	Big	8	6	0.0905318724405616
WaplKO	Big	8	1	0.11731708212089692
WaplKO	Big	8	6	-0.1073713912188723
WaplKO	Big	8	1	0.12832443767040722
WaplKO	Big	8	6	-0.0069058197322113685
WaplKO	Big	8	1	0.18259527086977576
WaplKO	Big	8	6	-0.3862868878851559
WaplKO	Big	8	1	-0.07740925846085472
WaplKO	Big	8	6	-0.228927357811957
WaplKO	Big	8	1	0.08756370791528134
WaplKO	Big	8	6	0.04186820758778713
WaplKO	Big	16	1	0.15808211999917832
WaplKO	Big	16	6	-0.0398263968305763
WaplKO	Big	16	11	-0.011513583707309104
WaplKO	Big	16	1	0.3950622893399339
WaplKO	Big	16	6	0.13396560177048755
WaplKO	Big	16	11	-0.08460142813996495
WaplKO	Big	16	1	0.3377940362339245
WaplKO	Big	16	6	0.10405053700354303
WaplKO	Big	16	11	-0.1143604690735424
WaplKO	Big	16	1	0.6590705790757898
WaplKO	Big	16	6	0.039985463688277635
WaplKO	Big	16	11	-0.05614185396100819
WaplKO	Big	16	1	0.2550318464252125
WaplKO	Big	16	6	0.06030844094056422
WaplKO	Big	16	11	-0.10332022237462483
WaplKO	Big	16	1	0.22371487376577595
WaplKO	Big	16	6	0.048267192575121305
WaplKO	Big	16	11	-0.08941824904589822
WaplKO	Big	16	1	0.19364714169414085
WaplKO	Big	16	6	0.14779905877303273
WaplKO	Big	16	11	-0.05146648988992041
WaplKO	Big	16	1	0.31701031195403595
WaplKO	Big	16	6	-0.005248350126816429
WaplKO	Big	16	11	-0.06372788354569846
WaplKO	Big	16	1	0.3409926644330813
WaplKO	Big	16	6	0.054447974174534036
WaplKO	Big	16	11	-0.11140929301409924
WaplKO	Big	16	1	0.08827920977290021
WaplKO	Big	16	6	0.004440249483643711
WaplKO	Big	16	11	-0.050549171544878174
WaplKO	Big	16	1	0.5056201800181472
WaplKO	Big	16	6	0.15789524337919986
WaplKO	Big	16	11	-0.10623447115922276
WaplKO	Big	16	1	0.09093932206241416
WaplKO	Big	16	6	0.01978869071746552
WaplKO	Big	16	11	-0.0806323484605307
WaplKO	Big	16	1	0.5984550263807175
WaplKO	Big	16	6	0.09120165932737924
WaplKO	Big	16	11	-0.3528679119897624
WaplKO	Big	16	1	0.7033316267752651
WaplKO	Big	16	6	0.1134295737495836
WaplKO	Big	16	11	-0.22230282958474326
WaplKO	Big	16	1	0.4718937392290304
WaplKO	Big	16	6	0.11562038840511173
WaplKO	Big	16	11	-0.18496250772362066
WaplKO	Big	16	1	0.15810128565334516
WaplKO	Big	16	6	0.04938267025599407
WaplKO	Big	16	11	-0.04691800788182127
WaplKO	Big	16	1	0.3136734109741297
WaplKO	Big	16	6	0.14991893873530435
WaplKO	Big	16	11	-0.1499350238623857
WaplKO	Big	16	1	0.6726392164426981
WaplKO	Big	16	6	0.06884492752744706
WaplKO	Big	16	11	-0.1428336827636894
WaplKO	Big	16	1	0.3748380748228287
WaplKO	Big	16	6	0.14999270779822768
WaplKO	Big	16	11	-0.056937231867294325
WaplKO	Big	16	1	0.3418381603411512
WaplKO	Big	16	6	-0.08686116281520251
WaplKO	Big	16	11	-0.15287662504655147
WaplKO	Big	16	1	0.27739449201859434
WaplKO	Big	16	6	0.03902740725381311
WaplKO	Big	16	11	-0.15346525335284392
WaplKO	Big	16	1	0.06869631402235969
WaplKO	Big	16	6	-0.02763288459584749
WaplKO	Big	16	11	-0.07081843729468043
WaplKO	Big	16	1	0.28373530258655993
WaplKO	Big	16	6	0.025994336672537317
WaplKO	Big	16	11	-0.04802537862106397
WaplKO	Big	16	1	0.4650997532082576
WaplKO	Big	16	6	0.10488502255075953
WaplKO	Big	16	11	-0.30621856066998104
WaplKO	Big	16	1	0.7194155510911191
WaplKO	Big	16	6	0.13594022127046226
WaplKO	Big	16	11	-0.2086425777720622
WaplKO	Big	16	1	0.3355806793951186
WaplKO	Big	16	6	-0.04221379213200101
WaplKO	Big	16	11	-0.08723497642051051
WaplKO	Big	16	1	0.23938311563088846
WaplKO	Big	16	6	0.08068425440185997
WaplKO	Big	16	11	-0.14884583372507215
WaplKO	Big	16	1	0.14288870758678107
WaplKO	Big	16	6	0.03421672411504232
WaplKO	Big	16	11	-0.03731876011937448
WaplKO	Big	16	1	0.07855501970082349
WaplKO	Big	16	6	-0.039530501637552055
WaplKO	Big	16	11	0.040048851940668616
WaplKO	Big	16	1	0.13995053481072764
WaplKO	Big	16	6	-0.034237209324445336
WaplKO	Big	16	11	-0.08522690002495026
WaplKO	Big	16	1	0.1709242740063857
WaplKO	Big	16	6	0.022458163128406868
WaplKO	Big	16	11	-0.13054423638357285
WaplKO	Big	16	1	0.2220810169113307
WaplKO	Big	16	6	0.10490015584101076
WaplKO	Big	16	11	-0.10896100846452096
WaplKO	Big	16	1	0.2311025524716209
WaplKO	Big	16	6	0.07941790844209347
WaplKO	Big	16	11	-0.18301163599454254
WaplKO	Big	16	1	0.08168364451617736
WaplKO	Big	16	6	0.029002816454596094
WaplKO	Big	16	11	-0.06874627759777681
WaplKO	Big	16	1	0.1756104020714256
WaplKO	Big	16	6	0.0338817680375422
WaplKO	Big	16	11	-0.06499207632740088
WaplKO	Big	16	1	0.12574469451490172
WaplKO	Big	16	6	-0.0028292399223024765
WaplKO	Big	16	11	0.03310483521675725
WaplKO	Big	16	1	0.2620158901739233
WaplKO	Big	16	6	-0.0007258263983812548
WaplKO	Big	16	11	-0.15550916634957213
WaplKO	Big	16	1	0.2499663150133758
WaplKO	Big	16	6	0.009044177047337443
WaplKO	Big	16	11	-0.08666315126506026
WaplKO	Big	16	1	0.6028850450528331
WaplKO	Big	16	6	0.14211470815189553
WaplKO	Big	16	11	-0.3095522409168137
WaplKO	Big	16	1	0.16759293186426552
WaplKO	Big	16	6	0.018628500484763715
WaplKO	Big	16	11	-0.00609639845212169
WaplKO	Big	16	1	0.1905700099975145
WaplKO	Big	16	6	0.02267062876093408
WaplKO	Big	16	11	-0.11350419533488955
WaplKO	Big	16	1	0.2566627299608677
WaplKO	Big	16	6	0.06924575967265349
WaplKO	Big	16	11	-0.020994158679800118
WaplKO	Big	16	1	0.08304569348851401
WaplKO	Big	16	6	-0.06293424458714891
WaplKO	Big	16	11	0.0009617324303253704
WaplKO	Big	16	1	0.19244814639067687
WaplKO	Big	16	6	0.044359815207963116
WaplKO	Big	16	11	0.057372054439115326
WaplKO	Big	16	1	0.1084516394623553
WaplKO	Big	16	6	-0.013526885751180785
WaplKO	Big	16	11	-0.017235575553367653
WaplKO	Big	16	1	0.29754528986870005
WaplKO	Big	16	6	0.024855330784346867
WaplKO	Big	16	11	-0.1566137015693851
WaplKO	Big	16	1	0.4450541118604612
WaplKO	Big	16	6	0.13599869907160894
WaplKO	Big	16	11	-0.16352497391185142
WaplKO	Big	16	1	0.0786544809599626
WaplKO	Big	16	6	-0.051010484117789495
WaplKO	Big	16	11	0.05201788441147096
WaplKO	Big	16	1	0.38258898179405776
WaplKO	Big	16	6	0.10326103653879364
WaplKO	Big	16	11	-0.15778539327383012
WaplKO	Big	16	1	0.13522916953285713
WaplKO	Big	16	6	0.10438249966147918
WaplKO	Big	16	11	-0.03414771436655392
WaplKO	Big	16	1	0.11756131613579635
WaplKO	Big	16	6	-0.0021633641985966397
WaplKO	Big	16	11	-0.026392074867249368
WaplKO	Big	16	1	0.1387682617209522
WaplKO	Big	16	6	0.031296568831585755
WaplKO	Big	16	11	-0.07912086343797975
WaplKO	Big	16	1	0.17374088138021587
WaplKO	Big	16	6	-0.04188530455501618
WaplKO	Big	16	11	0.025233514708225498
WaplKO	Big	16	1	0.16643474365174982
WaplKO	Big	16	6	-0.017560554778113118
WaplKO	Big	16	11	-0.05195304496432281
WaplKO	Big	16	1	0.3328711155230692
WaplKO	Big	16	6	-0.06192995263868446
WaplKO	Big	16	11	-0.11182019529484136
WaplKO	Big	16	1	0.04190861315244748
WaplKO	Big	16	6	-0.052939501267609414
WaplKO	Big	16	11	-0.015780262905284594
WaplKO	Big	16	1	0.1480297176306541
WaplKO	Big	16	6	-0.028187999426307675
WaplKO	Big	16	11	0.05782681712337896
WaplKO	Big	16	1	0.07732041536837995
WaplKO	Big	16	6	0.026960150598170057
WaplKO	Big	16	11	0.09745554996692414
WaplKO	Big	16	1	0.15410245111463955
WaplKO	Big	16	6	-0.008676365456766326
WaplKO	Big	16	11	-0.016241934671771072
WaplKO	Big	16	1	0.2571234493667969
WaplKO	Big	16	6	0.09759437981438583
WaplKO	Big	16	11	-0.1159737681258968
WaplKO	Big	16	1	0.29019843875243057
WaplKO	Big	16	6	0.004558510844614496
WaplKO	Big	16	11	-0.1281905844810692
WaplKO	Big	16	1	0.2127376886782783
WaplKO	Big	16	6	0.028067933582447663
WaplKO	Big	16	11	-0.1097181312905996
WaplKO	Big	16	1	0.10359536009349793
WaplKO	Big	16	6	0.030578340859316894
WaplKO	Big	16	11	-0.08104413618458464
WaplKO	Big	16	1	0.10971934846541638
WaplKO	Big	16	6	0.01900615924642445
WaplKO	Big	16	11	-0.10275101951977768
WaplKO	Big	16	1	0.22692648546032226
WaplKO	Big	16	6	-0.007024339646278589
WaplKO	Big	16	11	-0.12388654052189027
WaplKO	Big	16	1	0.2027305161935342
WaplKO	Big	16	6	-0.02798962377996329
WaplKO	Big	16	11	-0.014545129552727722
WaplKO	Big	16	1	0.23179374278078044
WaplKO	Big	16	6	0.0748211650181684
WaplKO	Big	16	11	-0.1451767691073434
WaplKO	Big	16	1	0.06640200517787577
WaplKO	Big	16	6	0.06564607097351552
WaplKO	Big	16	11	-0.04075355883163987
WaplKO	Big	16	1	0.23938784347614844
WaplKO	Big	16	6	0.06746511824756643
WaplKO	Big	16	11	-0.145040916070983
WaplKO	Big	16	1	0.13800092483218726
WaplKO	Big	16	6	-0.01050101806518
WaplKO	Big	16	11	-0.1289143296508932
WaplKO	Big	16	1	0.6634509819003128
WaplKO	Big	16	6	0.16988281376165945
WaplKO	Big	16	11	-0.3127203730436448
WaplKO	Big	16	1	0.17782975844911725
WaplKO	Big	16	6	-0.016768011570625768
WaplKO	Big	16	11	-0.049041613114016766
WaplKO	Big	16	1	0.11954892049918048
WaplKO	Big	16	6	0.04893094124366333
WaplKO	Big	16	11	-0.035310467286348346
WaplKO	Big	16	1	0.057705991539825335
WaplKO	Big	16	6	-0.057978184872040074
WaplKO	Big	16	11	-0.08649091263505501
WaplKO	Big	16	1	0.2626606207378114
WaplKO	Big	16	6	-0.039839043894806137
WaplKO	Big	16	11	-0.10100473021727448
WaplKO	Big	16	1	0.21071719202455347
WaplKO	Big	16	6	-0.05323834554831175
WaplKO	Big	16	11	-0.047830530969614406
WaplKO	Big	16	1	0.35254707666368035
WaplKO	Big	16	6	0.04511020321664064
WaplKO	Big	16	11	-0.13266669557930716
WaplKO	Big	16	1	0.6421606942100675
WaplKO	Big	16	6	0.15499079781546304
WaplKO	Big	16	11	-0.2041540438182572
WaplKO	Big	16	1	0.3353475117244998
WaplKO	Big	16	6	-0.05657715639416053
WaplKO	Big	16	11	-0.1037629436925694
WaplKO	Big	16	1	0.3514614470125578
WaplKO	Big	16	6	-0.03161135173324923
WaplKO	Big	16	11	-0.17750260954876745
WaplKO	Big	16	1	0.6762814934974456
WaplKO	Big	16	6	0.2098083310453957
WaplKO	Big	16	11	-0.30743322823494634
WaplKO	Big	16	1	0.07533790124556508
WaplKO	Big	16	6	-0.07392937249374706
WaplKO	Big	16	11	0.027000095372089968
WaplKO	Big	16	1	0.5044978171273187
WaplKO	Big	16	6	-0.020027845426179275
WaplKO	Big	16	11	-0.14506099044354492
WaplKO	Big	16	1	0.07472552984703835
WaplKO	Big	16	6	-0.007393166639574608
WaplKO	Big	16	11	0.09420658033328708
WaplKO	Big	16	1	0.13648864618364376
WaplKO	Big	16	6	0.06622779539691352
WaplKO	Big	16	11	0.059088301179963186
WaplKO	Big	16	1	-0.00029527304535944057
WaplKO	Big	16	6	0.03296035032275347
WaplKO	Big	16	11	-0.07605707176986921
WaplKO	Big	16	1	0.13203222058266892
WaplKO	Big	16	6	0.010424371743450343
WaplKO	Big	16	11	-0.07586866759944995
WaplKO	Big	16	1	0.08322240116489378
WaplKO	Big	16	6	-0.00987192928128235
WaplKO	Big	16	11	-0.018582906197789618
WaplKO	Big	16	1	0.5700769638082178
WaplKO	Big	16	6	0.16316676977448127
WaplKO	Big	16	11	-0.2857201128563136
WaplKO	Big	16	1	0.13413136490861488
WaplKO	Big	16	6	0.009042037529248951
WaplKO	Big	16	11	-0.05212273235829253
WaplKO	Big	16	1	0.6681763431322646
WaplKO	Big	16	6	0.17700483224505872
WaplKO	Big	16	11	-0.3014804461809326
WaplKO	Big	16	1	0.1683920771584994
WaplKO	Big	16	6	0.05719281833026778
WaplKO	Big	16	11	-0.036100657888723915
WaplKO	Big	16	1	0.16475009990343892
WaplKO	Big	16	6	-0.011382853888428015
WaplKO	Big	16	11	-0.05157670837218671
WaplKO	Big	16	1	0.23802312998195305
WaplKO	Big	16	6	0.03855776130750258
WaplKO	Big	16	11	-0.01664960948244274
WaplKO	Big	16	1	0.3123320477948145
WaplKO	Big	16	6	0.11043365528696493
WaplKO	Big	16	11	-0.10545062672188324
WaplKO	Big	16	1	0.1061737080720091
WaplKO	Big	16	6	0.01336719771958898
WaplKO	Big	16	11	0.04540238468470359
WaplKO	Big	16	1	0.6423185626835717
WaplKO	Big	16	6	0.11051438313554376
WaplKO	Big	16	11	-0.2278450530315788
WaplKO	Big	16	1	0.13707255314112615
WaplKO	Big	16	6	0.028693887270206064
WaplKO	Big	16	11	-0.0781980590873315
WaplKO	Big	16	1	0.05354817040289203
WaplKO	Big	16	6	0.008853107741302803
WaplKO	Big	16	11	-0.0333329273106007
WaplKO	Big	16	1	0.2273501188864445
WaplKO	Big	16	6	-0.013281236803636031
WaplKO	Big	16	11	-0.0739907388319562
WaplKO	Big	16	1	0.14618356517700234
WaplKO	Big	16	6	0.05608170661340533
WaplKO	Big	16	11	-0.12322760171498895
WaplKO	Big	16	1	0.20260497346994874
WaplKO	Big	16	6	0.07440708365646033
WaplKO	Big	16	11	-0.16723714642036758
WaplKO	Big	16	1	0.6122068827562019
WaplKO	Big	16	6	0.16312778492357588
WaplKO	Big	16	11	-0.2421606045894727
WaplKO	Big	16	1	0.18896314627848265
WaplKO	Big	16	6	-0.07111986439068832
WaplKO	Big	16	11	-0.15039165581960534
WaplKO	Big	16	1	0.2705384680202351
WaplKO	Big	16	6	-0.025102604927320242
WaplKO	Big	16	11	-0.07625424971945277
WaplKO	Big	16	1	0.7277107358210537
WaplKO	Big	16	6	0.1132321705658837
WaplKO	Big	16	11	-0.17659386553557727
WaplKO	Big	16	1	0.10548175003384556
WaplKO	Big	16	6	-0.07716314313967552
WaplKO	Big	16	11	-0.10403340240700397
WaplKO	Big	16	1	0.6037914104823516
WaplKO	Big	16	6	0.07685811424824505
WaplKO	Big	16	11	-0.21190842623103776
WaplKO	Big	16	1	0.16702902361787192
WaplKO	Big	16	6	-0.001325026041282925
WaplKO	Big	16	11	-0.002965414463993069
WaplKO	Big	16	1	0.19744999946214914
WaplKO	Big	16	6	-0.06601652227880675
WaplKO	Big	16	11	-0.0011251079973624498
WaplKO	Big	16	1	0.3429987806449629
WaplKO	Big	16	6	0.08839674506108819
WaplKO	Big	16	11	-0.15334431443193472
WaplKO	Big	16	1	0.3708489535120281
WaplKO	Big	16	6	-0.002667302838506361
WaplKO	Big	16	11	-0.15602234512006488
WaplKO	Big	16	1	0.12619623507324695
WaplKO	Big	16	6	-0.01906928807984013
WaplKO	Big	16	11	0.035444491505904584
WaplKO	Big	16	1	0.4119019616844702
WaplKO	Big	16	6	0.08827987545540557
WaplKO	Big	16	11	-0.184851784552448
WaplKO	Big	16	1	0.101208095048317
WaplKO	Big	16	6	-0.06114390168710336
WaplKO	Big	16	11	-0.027253051891393716
WaplKO	Big	16	1	0.3498210423404101
WaplKO	Big	16	6	-0.0003705577024561493
WaplKO	Big	16	11	-0.2431932911360271
WaplKO	Big	16	1	0.2654010667613675
WaplKO	Big	16	6	0.042359077673314365
WaplKO	Big	16	11	-0.019974651151822856
WaplKO	Big	16	1	0.5900957397847685
WaplKO	Big	16	6	0.12370602326290615
WaplKO	Big	16	11	-0.4065497237387186
WaplKO	Big	16	1	0.08946607263378889
WaplKO	Big	16	6	-0.02549680733640082
WaplKO	Big	16	11	-0.046005348548647663
WaplKO	Big	16	1	0.10077682964829277
WaplKO	Big	16	6	-0.03357268300045138
WaplKO	Big	16	11	-0.030248082135921086
WaplKO	Big	16	1	0.12866443669963445
WaplKO	Big	16	6	0.010577303828305795
WaplKO	Big	16	11	-0.08900283652286423
WaplKO	Big	16	1	0.20237668140792747
WaplKO	Big	16	6	-0.005126814660961486
WaplKO	Big	16	11	-0.10365769370764047
WaplKO	Big	16	1	0.23169032427364905
WaplKO	Big	16	6	0.04644191322877042
WaplKO	Big	16	11	-0.03352076849801989
WaplKO	Big	16	1	0.7310259012449388
WaplKO	Big	16	6	0.05754435894217851
WaplKO	Big	16	11	-0.1375175824765718
WaplKO	Big	16	1	0.2998451977590073
WaplKO	Big	16	6	-0.05300833200611154
WaplKO	Big	16	11	0.0689113581422184
WaplKO	Big	16	1	0.1342072131247446
WaplKO	Big	16	6	0.04137024548116637
WaplKO	Big	16	11	-0.04447136094755631
WaplKO	Big	16	1	0.12537731354057016
WaplKO	Big	16	6	-0.004409077401687847
WaplKO	Big	16	11	-0.12395433684239715
WaplKO	Big	16	1	0.19570732182094933
WaplKO	Big	16	6	-0.0004857440343148966
WaplKO	Big	16	11	-0.10894128781763003
WaplKO	Big	16	1	0.32155797666437425
WaplKO	Big	16	6	0.239577425310042
WaplKO	Big	16	11	0.2278824142011245
WaplKO	Big	16	1	0.02891800411472895
WaplKO	Big	16	6	-0.062326317796796475
WaplKO	Big	16	11	-0.019856837531299597
WaplKO	Big	16	1	0.09450033739205137
WaplKO	Big	16	6	-0.013385940284983456
WaplKO	Big	16	11	-0.15346205343150626
WaplKO	Big	16	1	0.34508246304282664
WaplKO	Big	16	6	0.041143945683481134
WaplKO	Big	16	11	-0.12052788765686318
WaplKO	Big	16	1	0.2377801609185773
WaplKO	Big	16	6	0.04734284970579872
WaplKO	Big	16	11	-0.041607974066572864
WaplKO	Big	16	1	0.055913451277140515
WaplKO	Big	16	6	-0.01896340869441164
WaplKO	Big	16	11	-0.00021268347769226592
WaplKO	Big	16	1	0.062094489995772564
WaplKO	Big	16	6	-0.00016609973099480056
WaplKO	Big	16	11	-0.037131211563879864
WaplKO	Big	16	1	0.6458738097424376
WaplKO	Big	16	6	0.17311744930789338
WaplKO	Big	16	11	-0.304358741828817
WaplKO	Big	16	1	0.24084742324079125
WaplKO	Big	16	6	0.06703789711101718
WaplKO	Big	16	11	-0.16504976120880047
WaplKO	Big	16	1	0.3266903753495829
WaplKO	Big	16	6	0.06945699259630744
WaplKO	Big	16	11	-0.2393569637012452
WaplKO	Big	16	1	0.18170597295905255
WaplKO	Big	16	6	-0.012694022765704513
WaplKO	Big	16	11	-0.018074329075086375
WaplKO	Big	16	1	0.12642210452103894
WaplKO	Big	16	6	0.0910701694745854
WaplKO	Big	16	11	-0.09278545503189073
WaplKO	Big	16	1	0.568602136316234
WaplKO	Big	16	6	0.12467015716409904
WaplKO	Big	16	11	-0.3151803950743299
WaplKO	Big	16	1	0.33985916343152894
WaplKO	Big	16	6	0.1312810963569706
WaplKO	Big	16	11	-0.08399103698454549
WaplKO	Big	16	1	0.17062170314826908
WaplKO	Big	16	6	-0.036859857664173566
WaplKO	Big	16	11	-0.09938199715141943
WaplKO	Big	16	1	0.1056228453708879
WaplKO	Big	16	6	-0.037022020513996216
WaplKO	Big	16	11	-0.02812880143229813
WaplKO	Big	16	1	0.25233519535417376
WaplKO	Big	16	6	0.09223857326289704
WaplKO	Big	16	11	-0.19361136899404596
WaplKO	Big	16	1	0.1952696122219288
WaplKO	Big	16	6	-0.009567227426281405
WaplKO	Big	16	11	-0.08855959750978293
WaplKO	Big	16	1	0.7102630426094105
WaplKO	Big	16	6	0.20322041409717911
WaplKO	Big	16	11	-0.2998606083210775
WaplKO	Big	16	1	0.3827767973967746
WaplKO	Big	16	6	0.1029895824099342
WaplKO	Big	16	11	-0.18978448147263974
WaplKO	Big	16	1	0.5816135043806595
WaplKO	Big	16	6	0.06466872183424464
WaplKO	Big	16	11	-0.2815721692420051
WaplKO	Big	16	1	0.3866485598718066
WaplKO	Big	16	6	-0.05214848939709121
WaplKO	Big	16	11	-0.004413484675516787
WaplKO	Big	16	1	0.18300860175896905
WaplKO	Big	16	6	0.020141339224533487
WaplKO	Big	16	11	-0.0166201245926966
WaplKO	Big	16	1	0.11905402736418355
WaplKO	Big	16	6	0.07401312142757918
WaplKO	Big	16	11	-0.09988046252569313
WaplKO	Big	16	1	0.3816305734447065
WaplKO	Big	16	6	0.07911265399128174
WaplKO	Big	16	11	-0.25201933241053
WaplKO	Big	16	1	0.06828998922307614
WaplKO	Big	16	6	-0.03898595210011459
WaplKO	Big	16	11	-0.067192321483517
WaplKO	Big	16	1	0.10913759632353763
WaplKO	Big	16	6	0.029888211019188624
WaplKO	Big	16	11	0.049138995697522274
WaplKO	Big	16	1	0.1612372037379094
WaplKO	Big	16	6	-0.011179001055859205
WaplKO	Big	16	11	-0.04194012310155769
WaplKO	Big	16	1	0.10860154130841704
WaplKO	Big	16	6	0.011711242060258174
WaplKO	Big	16	11	-0.18190950213663476
WaplKO	Big	16	1	0.3664842408266628
WaplKO	Big	16	6	0.0539341887934643
WaplKO	Big	16	11	-0.14325751666082254
WaplKO	Big	16	1	0.28859012905243064
WaplKO	Big	16	6	0.03326605736491592
WaplKO	Big	16	11	-0.16679614912073326
WaplKO	Big	16	1	0.2560300712359964
WaplKO	Big	16	6	0.027324639548266312
WaplKO	Big	16	11	-0.09286301248230706
WaplKO	Big	16	1	0.2358935150482903
WaplKO	Big	16	6	0.05973198508821762
WaplKO	Big	16	11	-0.032655042143416434
WaplKO	Big	16	1	0.17815121470646136
WaplKO	Big	16	6	-0.044572121891624655
WaplKO	Big	16	11	-0.15238457424964466
WaplKO	Big	16	1	0.2864694454640335
WaplKO	Big	16	6	0.04793612718448527
WaplKO	Big	16	11	-0.10619228439814944
WaplKO	Big	16	1	0.6677992086181135
WaplKO	Big	16	6	0.042465209132159815
WaplKO	Big	16	11	-0.09850408719117316
WaplKO	Big	16	1	0.24355577353111235
WaplKO	Big	16	6	0.1030187203370614
WaplKO	Big	16	11	-0.1340130782548449
WaplKO	Big	16	1	0.3050321332978411
WaplKO	Big	16	6	-0.03754267953793168
WaplKO	Big	16	11	-0.12843520737613498
WaplKO	Big	16	1	0.15949536796422958
WaplKO	Big	16	6	0.024331649782374582
WaplKO	Big	16	11	-0.13356944980923202
WaplKO	Big	16	1	0.3310998166312103
WaplKO	Big	16	6	0.08496963711029487
WaplKO	Big	16	11	-0.19247061066051704
WaplKO	Big	16	1	0.6260532078799755
WaplKO	Big	16	6	0.1363796793493132
WaplKO	Big	16	11	-0.31902853410045856
WaplKO	Big	16	1	0.5787717318454972
WaplKO	Big	16	6	0.235797215121248
WaplKO	Big	16	11	-0.19535151586806768
WaplKO	Big	16	1	0.14727018212545093
WaplKO	Big	16	6	-0.013421702684943587
WaplKO	Big	16	11	-0.05844646688537894
WaplKO	Big	16	1	0.2927066700513356
WaplKO	Big	16	6	-0.017199562895890506
WaplKO	Big	16	11	-0.13513366101151847
WaplKO	Big	16	1	0.20338223720430149
WaplKO	Big	16	6	-0.04077144492326328
WaplKO	Big	16	11	-0.04581135877364465
WaplKO	Big	16	1	0.3108104060527351
WaplKO	Big	16	6	0.0969143814754998
WaplKO	Big	16	11	-0.0004020064455742788
WaplKO	Big	16	1	0.3730904718597373
WaplKO	Big	16	6	0.13515701822540327
WaplKO	Big	16	11	-0.19230791480767304
WaplKO	Big	16	1	0.2528096407102645
WaplKO	Big	16	6	-0.010008196834999069
WaplKO	Big	16	11	-0.0008685378267567247
WaplKO	Big	16	1	0.03272626568466906
WaplKO	Big	16	6	0.0037374683098365226
WaplKO	Big	16	11	0.017956360160421448
WaplKO	Big	16	1	0.2043887203291405
WaplKO	Big	16	6	-0.07919708605252905
WaplKO	Big	16	11	0.06490528157798521
WaplKO	Big	16	1	0.0818453203110704
WaplKO	Big	16	6	-0.033205730234811534
WaplKO	Big	16	11	-0.09321152386505813
WaplKO	Big	16	1	0.21507033862567426
WaplKO	Big	16	6	0.04656480108891722
WaplKO	Big	16	11	-0.09839619894989524
WaplKO	Big	16	1	0.21850237232995234
WaplKO	Big	16	6	0.01725709846744344
WaplKO	Big	16	11	-0.0953099702257429
WaplKO	Big	16	1	0.0958930006220184
WaplKO	Big	16	6	-0.0055427525600897296
WaplKO	Big	16	11	0.054563005694098214
WaplKO	Big	16	1	0.1962586582749626
WaplKO	Big	16	6	0.05057711690841332
WaplKO	Big	16	11	-0.1018023929323642
WaplKO	Big	16	1	0.17391416273349503
WaplKO	Big	16	6	0.03193556211607275
WaplKO	Big	16	11	-0.11076905270606292
WaplKO	Big	16	1	0.22762887343420146
WaplKO	Big	16	6	0.07663958894361701
WaplKO	Big	16	11	0.033658386580895684
WaplKO	Big	16	1	0.7566901413961598
WaplKO	Big	16	6	0.149039448704552
WaplKO	Big	16	11	-0.3071338017306696
WaplKO	Big	16	1	0.3132184424387762
WaplKO	Big	16	6	0.05116149690724206
WaplKO	Big	16	11	-0.1173132114824664
WaplKO	Big	16	1	0.4755242300557335
WaplKO	Big	16	6	0.18358360253605024
WaplKO	Big	16	11	-0.0881414976156974
WaplKO	Big	16	1	0.27501413321444457
WaplKO	Big	16	6	-0.02310045122644178
WaplKO	Big	16	11	-0.051748071493511516
WaplKO	Big	16	1	0.06698436825739458
WaplKO	Big	16	6	0.0030779702881192604
WaplKO	Big	16	11	-0.016371796404486633
WaplKO	Big	16	1	0.164222112502655
WaplKO	Big	16	6	-0.01855546708699269
WaplKO	Big	16	11	-0.08621298530234932
WaplKO	Big	16	1	0.1281544562973352
WaplKO	Big	16	6	0.03264538330598598
WaplKO	Big	16	11	-0.05895451298265333
WaplKO	Big	16	1	0.2667569784060748
WaplKO	Big	16	6	0.06634421746989981
WaplKO	Big	16	11	-0.14279587981215314
WaplKO	Big	16	1	0.10770220864196048
WaplKO	Big	16	6	0.034082403516361735
WaplKO	Big	16	11	-0.0004257954140230412
WaplKO	Big	16	1	0.7075854990023426
WaplKO	Big	16	6	0.13814002460120092
WaplKO	Big	16	11	-0.20432975707411044
WaplKO	Big	16	1	0.0409106630528792
WaplKO	Big	16	6	-0.035200435928776044
WaplKO	Big	16	11	-0.01752962257574981
WaplKO	Big	16	1	0.06929741167976695
WaplKO	Big	16	6	-0.028799211322150256
WaplKO	Big	16	11	-0.07302047894119873
WaplKO	Big	16	1	0.2753070582052439
WaplKO	Big	16	6	-0.0013426618891942965
WaplKO	Big	16	11	-0.03698509612468417
WaplKO	Big	16	1	0.22326038810656107
WaplKO	Big	16	6	0.03270535648792275
WaplKO	Big	16	11	-0.07592308905184705
WaplKO	Big	16	1	0.03116049398924645
WaplKO	Big	16	6	-0.0912975381942155
WaplKO	Big	16	11	-0.016425703231063817
WaplKO	Big	24	1	0.587806332655025
WaplKO	Big	24	6	0.22137826114714976
WaplKO	Big	24	11	-0.09870975194184108
WaplKO	Big	24	16	-0.2601932782379981
WaplKO	Big	24	21	-0.3403733341391129
WaplKO	Big	24	1	0.7166866650710144
WaplKO	Big	24	6	0.3759001233284999
WaplKO	Big	24	11	-0.006773848459893928
WaplKO	Big	24	16	-0.2362128545271892
WaplKO	Big	24	21	-0.3661165876488423
WaplKO	Big	24	1	0.7332859723210918
WaplKO	Big	24	6	0.34550656768745364
WaplKO	Big	24	11	0.04039495147577005
WaplKO	Big	24	16	-0.13755826695546086
WaplKO	Big	24	21	-0.3767237799230648
WaplKO	Big	24	1	0.3019253502535062
WaplKO	Big	24	6	0.08275336063139495
WaplKO	Big	24	11	-0.12950258217528546
WaplKO	Big	24	16	-0.07324889517665117
WaplKO	Big	24	21	-0.21453880650138504
WaplKO	Big	24	1	0.08767697244597566
WaplKO	Big	24	6	0.016106922109186
WaplKO	Big	24	11	-0.02929765754186304
WaplKO	Big	24	16	-0.02850366492741143
WaplKO	Big	24	21	-0.09674697085851616
WaplKO	Big	24	1	0.2347172061621453
WaplKO	Big	24	6	0.06557935906140439
WaplKO	Big	24	11	0.000716008281436125
WaplKO	Big	24	16	-0.06964982785059434
WaplKO	Big	24	21	-0.12185169509720785
WaplKO	Big	24	1	0.27173108192024314
WaplKO	Big	24	6	0.07220326856882868
WaplKO	Big	24	11	-0.09430457616907216
WaplKO	Big	24	16	-0.05733508210740715
WaplKO	Big	24	21	0.04418332179305757
WaplKO	Big	24	1	0.5428442571041133
WaplKO	Big	24	6	0.32222199865641976
WaplKO	Big	24	11	-0.04202837376306921
WaplKO	Big	24	16	-0.25108566249365016
WaplKO	Big	24	21	-0.3642545636215274
WaplKO	Big	24	1	0.13471114151347474
WaplKO	Big	24	6	0.03086330384439822
WaplKO	Big	24	11	-0.027116658908467046
WaplKO	Big	24	16	-0.04469940770031523
WaplKO	Big	24	21	-0.16943097965559795
WaplKO	Big	24	1	0.11727093370035617
WaplKO	Big	24	6	0.016281767009357868
WaplKO	Big	24	11	0.0040325933819458865
WaplKO	Big	24	16	-0.08886608702447094
WaplKO	Big	24	21	-0.0521043059443244
WaplKO	Big	24	1	0.2438912789457051
WaplKO	Big	24	6	-0.008045169387097158
WaplKO	Big	24	11	-0.053185177220113324
WaplKO	Big	24	16	-0.02857207848131329
WaplKO	Big	24	21	-0.05756447800822625
WaplKO	Big	24	1	0.10809556154399967
WaplKO	Big	24	6	0.0054600804339076285
WaplKO	Big	24	11	-0.014929381091389063
WaplKO	Big	24	16	-0.05085138272454343
WaplKO	Big	24	21	0.040890915354698
WaplKO	Big	24	1	0.1521551138153075
WaplKO	Big	24	6	-0.006082575840308109
WaplKO	Big	24	11	-0.06637534190535284
WaplKO	Big	24	16	-0.0335739949337274
WaplKO	Big	24	21	-0.007978212326994511
WaplKO	Big	24	1	0.3569768160452206
WaplKO	Big	24	6	0.19517220737297009
WaplKO	Big	24	11	-0.014128770870884532
WaplKO	Big	24	16	-0.17995154445168354
WaplKO	Big	24	21	-0.2600868864919811
WaplKO	Big	24	1	0.7249243325400607
WaplKO	Big	24	6	0.30980222612836883
WaplKO	Big	24	11	0.10387324532998804
WaplKO	Big	24	16	0.15869135729112746
WaplKO	Big	24	21	0.07939410324778567
WaplKO	Big	24	1	0.3235910321988697
WaplKO	Big	24	6	0.13619517633463907
WaplKO	Big	24	11	-0.03359584930560279
WaplKO	Big	24	16	-0.11291183354767062
WaplKO	Big	24	21	-0.16572238580051396
WaplKO	Big	24	1	0.6181799590175814
WaplKO	Big	24	6	0.4127101273431987
WaplKO	Big	24	11	-0.009436134870727874
WaplKO	Big	24	16	-0.24460821468478355
WaplKO	Big	24	21	-0.3713468727867972
WaplKO	Big	24	1	0.24134470604259398
WaplKO	Big	24	6	0.022992065139276017
WaplKO	Big	24	11	-0.008527929383133839
WaplKO	Big	24	16	-0.039380016139866345
WaplKO	Big	24	21	-0.07222226684391829
WaplKO	Big	24	1	0.2465478158156461
WaplKO	Big	24	6	0.03525996313189828
WaplKO	Big	24	11	-0.100807435385304
WaplKO	Big	24	16	-0.030329718467406445
WaplKO	Big	24	21	0.0885710786767503
WaplKO	Big	24	1	0.7035291288410909
WaplKO	Big	24	6	0.22551605055122914
WaplKO	Big	24	11	0.013481246688219584
WaplKO	Big	24	16	-0.07934100840475933
WaplKO	Big	24	21	-0.24922860606620856
WaplKO	Big	24	1	0.2463156044864453
WaplKO	Big	24	6	0.14471871057395513
WaplKO	Big	24	11	-0.05096278326067101
WaplKO	Big	24	16	-0.031295081183897885
WaplKO	Big	24	21	-0.20704288180012947
WaplKO	Big	24	1	0.20183279970414
WaplKO	Big	24	6	0.2470111967307849
WaplKO	Big	24	11	0.2456673034434965
WaplKO	Big	24	16	0.2431171049132664
WaplKO	Big	24	21	0.23389597486964706
WaplKO	Big	24	1	0.7439214073375651
WaplKO	Big	24	6	0.2289191420523877
WaplKO	Big	24	11	0.2067835410517012
WaplKO	Big	24	16	0.17921072294653093
WaplKO	Big	24	21	0.12014404125236287
WaplKO	Big	24	1	0.4193174646652661
WaplKO	Big	24	6	0.01747063058866546
WaplKO	Big	24	11	0.02024516472090309
WaplKO	Big	24	16	-0.08573455774789765
WaplKO	Big	24	21	-0.23507189310576965
WaplKO	Big	24	1	0.15068510071711827
WaplKO	Big	24	6	0.04702641665943525
WaplKO	Big	24	11	-0.02381775669964446
WaplKO	Big	24	16	0.04763660686841872
WaplKO	Big	24	21	0.019283913600766457
WaplKO	Big	24	1	0.1533246963165677
WaplKO	Big	24	6	0.021504615289207937
WaplKO	Big	24	11	-0.029322736524380062
WaplKO	Big	24	16	0.01490333901177127
WaplKO	Big	24	21	0.006165926973955572
WaplKO	Big	24	1	0.3203097437429812
WaplKO	Big	24	6	0.12899674719001386
WaplKO	Big	24	11	-0.006300430039955189
WaplKO	Big	24	16	-0.1144175795440968
WaplKO	Big	24	21	-0.14166769468685025
WaplKO	Big	24	1	0.12166586274268075
WaplKO	Big	24	6	0.024868510960876347
WaplKO	Big	24	11	-0.0615959570300553
WaplKO	Big	24	16	-0.016042362441377852
WaplKO	Big	24	21	0.019976300627276275
WaplKO	Big	24	1	0.2611078091378556
WaplKO	Big	24	6	-0.02788976943635959
WaplKO	Big	24	11	-0.022183283525345016
WaplKO	Big	24	16	-0.03753645873191559
WaplKO	Big	24	21	0.004320931138108578
WaplKO	Big	24	1	0.6346485235066012
WaplKO	Big	24	6	0.3088051130867889
WaplKO	Big	24	11	-0.02607166102372652
WaplKO	Big	24	16	-0.1842682407885144
WaplKO	Big	24	21	-0.4012915609036424
WaplKO	Big	24	1	0.6371826718495879
WaplKO	Big	24	6	0.2438303108395348
WaplKO	Big	24	11	0.2410386694995827
WaplKO	Big	24	16	0.2357127728693716
WaplKO	Big	24	21	0.2152970548946686
WaplKO	Big	24	1	0.2309019489038149
WaplKO	Big	24	6	0.0523366249681693
WaplKO	Big	24	11	-0.05188906214330552
WaplKO	Big	24	16	-0.10978089046069868
WaplKO	Big	24	21	-0.02308991963550321
WaplKO	Big	24	1	0.3458792794604706
WaplKO	Big	24	6	0.11744123501039384
WaplKO	Big	24	11	-0.044810053597073414
WaplKO	Big	24	16	-0.13546070121290826
WaplKO	Big	24	21	-0.08558058626971543
WaplKO	Big	24	1	0.1904337547001942
WaplKO	Big	24	6	0.038455743194524
WaplKO	Big	24	11	-0.07458543167311005
WaplKO	Big	24	16	-0.061713136065864635
WaplKO	Big	24	21	-0.061604350522762585
WaplKO	Big	24	1	0.2713164525614925
WaplKO	Big	24	6	0.058311695032733375
WaplKO	Big	24	11	-0.07897764503399986
WaplKO	Big	24	16	0.009138062772884308
WaplKO	Big	24	21	0.0021531448326643256
WaplKO	Big	24	1	0.21827091315691888
WaplKO	Big	24	6	0.05068996561089824
WaplKO	Big	24	11	-0.08105480946464055
WaplKO	Big	24	16	-0.10333078918251454
WaplKO	Big	24	21	-0.11675907871057832
WaplKO	Big	24	1	0.19960993524227427
WaplKO	Big	24	6	0.03403737201339757
WaplKO	Big	24	11	0.014413197776987487
WaplKO	Big	24	16	-0.06294015141306464
WaplKO	Big	24	21	-0.08246306336123259
WaplKO	Big	24	1	0.35408010374184296
WaplKO	Big	24	6	0.1975248130337984
WaplKO	Big	24	11	-0.03589038937869801
WaplKO	Big	24	16	-0.1288549892197657
WaplKO	Big	24	21	-0.14293504110031408
WaplKO	Big	24	1	0.681396722150489
WaplKO	Big	24	6	0.2448678367164323
WaplKO	Big	24	11	0.016472285060767002
WaplKO	Big	24	16	-0.0935464159033533
WaplKO	Big	24	21	-0.19744956260215116
WaplKO	Big	24	1	0.24858269100233396
WaplKO	Big	24	6	0.0917455394699068
WaplKO	Big	24	11	0.04200371327320938
WaplKO	Big	24	16	-0.08457618579499733
WaplKO	Big	24	21	-0.08646068913647273
WaplKO	Big	24	1	0.4574921219240339
WaplKO	Big	24	6	0.11436258085869384
WaplKO	Big	24	11	-0.08455166326799332
WaplKO	Big	24	16	-0.15369481412989822
WaplKO	Big	24	21	-0.18536642293967728
WaplKO	Big	24	1	0.7233821548886271
WaplKO	Big	24	6	0.2260218660381389
WaplKO	Big	24	11	-0.018323218629404774
WaplKO	Big	24	16	0.15284766409646322
WaplKO	Big	24	21	0.07629666636088002
WaplKO	Big	24	1	0.10542976773201647
WaplKO	Big	24	6	0.028201161447389638
WaplKO	Big	24	11	0.0028720260182201144
WaplKO	Big	24	16	-0.013434818646508707
WaplKO	Big	24	21	-0.11517973969194893
WaplKO	Big	24	1	0.2491366518324904
WaplKO	Big	24	6	-0.012913252787570271
WaplKO	Big	24	11	-0.02695181686724016
WaplKO	Big	24	16	0.012334264244765523
WaplKO	Big	24	21	-0.04587150532740086
WaplKO	Big	24	1	0.1653168261829817
WaplKO	Big	24	6	0.04599436005728738
WaplKO	Big	24	11	0.001384889459073624
WaplKO	Big	24	16	-0.03824322815629253
WaplKO	Big	24	21	-0.10389043840059896
WaplKO	Big	24	1	0.2846098674336173
WaplKO	Big	24	6	0.028131233336272488
WaplKO	Big	24	11	-0.08062683920635375
WaplKO	Big	24	16	-0.0699209959484027
WaplKO	Big	24	21	-0.02127129339333251
WaplKO	Big	24	1	0.13655942514001854
WaplKO	Big	24	6	0.08118386263416116
WaplKO	Big	24	11	-0.030308902283193887
WaplKO	Big	24	16	-0.09481198833256828
WaplKO	Big	24	21	-0.0481719520064428
WaplKO	Big	24	1	0.07956154189338553
WaplKO	Big	24	6	0.052075547075039634
WaplKO	Big	24	11	-0.04674486139861083
WaplKO	Big	24	16	-0.02418135856744525
WaplKO	Big	24	21	-0.07213361010212478
WaplKO	Big	24	1	0.7030492499662111
WaplKO	Big	24	6	0.1405777277605767
WaplKO	Big	24	11	-0.035471452651679766
WaplKO	Big	24	16	0.193809410398213
WaplKO	Big	24	21	0.1367319870195829
WaplKO	Big	24	1	0.19790546029980904
WaplKO	Big	24	6	0.07808323923481783
WaplKO	Big	24	11	-0.05983908556332436
WaplKO	Big	24	16	-0.011939931637783029
WaplKO	Big	24	21	-0.012593325917730316
WaplKO	Big	24	1	0.7114165725469582
WaplKO	Big	24	6	0.3125481755458595
WaplKO	Big	24	11	-0.031153476676875468
WaplKO	Big	24	16	-0.13614175306373744
WaplKO	Big	24	21	-0.2303314616221272
WaplKO	Big	24	1	0.26805012951199464
WaplKO	Big	24	6	0.03949361598384718
WaplKO	Big	24	11	-0.0162539746021083
WaplKO	Big	24	16	-0.0665223930259258
WaplKO	Big	24	21	-0.1456175136543794
WaplKO	Big	24	1	0.1981064117079565
WaplKO	Big	24	6	0.039845690952142125
WaplKO	Big	24	11	-0.10250154812407897
WaplKO	Big	24	16	-0.032983600772263484
WaplKO	Big	24	21	-0.16622228462521818
WaplKO	Big	24	1	0.6768892698778233
WaplKO	Big	24	6	0.31787381409655946
WaplKO	Big	24	11	0.022122253423852756
WaplKO	Big	24	16	-0.1692582217451057
WaplKO	Big	24	21	-0.30603465667460505
WaplKO	Big	24	1	0.3267924132001782
WaplKO	Big	24	6	0.12702553331161806
WaplKO	Big	24	11	-0.08044548401886932
WaplKO	Big	24	16	-0.1195312144448452
WaplKO	Big	24	21	-0.1669480905762067
WaplKO	Big	24	1	0.2384510098070189
WaplKO	Big	24	6	0.06835100242882737
WaplKO	Big	24	11	-0.10417258852002884
WaplKO	Big	24	16	-0.05742893994560161
WaplKO	Big	24	21	-0.1552701850938385
WaplKO	Big	24	1	0.2301297574413046
WaplKO	Big	24	6	0.05830139544499621
WaplKO	Big	24	11	0.018115123975548583
WaplKO	Big	24	16	-0.0857075863528211
WaplKO	Big	24	21	-0.07136996261161309
WaplKO	Big	24	1	0.119175660659368
WaplKO	Big	24	6	-0.016652856909322326
WaplKO	Big	24	11	-0.04209552510543645
WaplKO	Big	24	16	0.08259328467769789
WaplKO	Big	24	21	-0.02646314044797909
WaplKO	Big	24	1	0.6818705408246202
WaplKO	Big	24	6	0.3637456716442917
WaplKO	Big	24	11	0.010132401623890857
WaplKO	Big	24	16	-0.17975207152958805
WaplKO	Big	24	21	-0.3718326505121631
WaplKO	Big	24	1	0.12203334634199403
WaplKO	Big	24	6	0.03804101647721275
WaplKO	Big	24	11	0.044866954317437945
WaplKO	Big	24	16	0.03183998815118544
WaplKO	Big	24	21	0.010645019695892802
WaplKO	Big	24	1	0.21366571645279828
WaplKO	Big	24	6	0.05107436910261765
WaplKO	Big	24	11	-0.014896396229736703
WaplKO	Big	24	16	-0.028334106878405527
WaplKO	Big	24	21	-0.08943305904951589
WaplKO	Big	24	1	0.2278017462281676
WaplKO	Big	24	6	0.008884990423805991
WaplKO	Big	24	11	-0.001973613816493634
WaplKO	Big	24	16	-0.060132188608490185
WaplKO	Big	24	21	-0.06063966519968717
WaplKO	Big	24	1	0.35404246113137144
WaplKO	Big	24	6	0.09387411519743817
WaplKO	Big	24	11	-0.1103880794495396
WaplKO	Big	24	16	-0.14129964741345716
WaplKO	Big	24	21	-0.07132056118748989
WaplKO	Big	24	1	0.10283584282129464
WaplKO	Big	24	6	0.011660918027688715
WaplKO	Big	24	11	-0.059061182465072214
WaplKO	Big	24	16	-0.009306201847304863
WaplKO	Big	24	21	0.035661239355336716
WaplKO	Big	24	1	0.26785216610728035
WaplKO	Big	24	6	0.00374677920437861
WaplKO	Big	24	11	-0.01495730967208607
WaplKO	Big	24	16	0.040360032799504
WaplKO	Big	24	21	-0.09663149737900976
WaplKO	Big	24	1	0.0983810881254852
WaplKO	Big	24	6	-0.00476966673307342
WaplKO	Big	24	11	-0.07573890594960593
WaplKO	Big	24	16	0.019672856492561147
WaplKO	Big	24	21	0.02624808031650866
WaplKO	Big	24	1	0.22221099171636796
WaplKO	Big	24	6	0.09728338802498968
WaplKO	Big	24	11	0.02343967355282206
WaplKO	Big	24	16	-0.022367668692335387
WaplKO	Big	24	21	-0.0839342836916432
WaplKO	Big	24	1	0.608999966358325
WaplKO	Big	24	6	0.3098201900151739
WaplKO	Big	24	11	-0.0455924481119845
WaplKO	Big	24	16	-0.2873277126786377
WaplKO	Big	24	21	-0.3921798128845488
WaplKO	Big	24	1	0.5185940313982126
WaplKO	Big	24	6	0.19540490674292613
WaplKO	Big	24	11	-0.08236612331367801
WaplKO	Big	24	16	-0.1585408096677806
WaplKO	Big	24	21	-0.21172009740328845
WaplKO	Big	24	1	0.3611664036816316
WaplKO	Big	24	6	0.1297306084795275
WaplKO	Big	24	11	0.07704164473024896
WaplKO	Big	24	16	-0.021393559153428304
WaplKO	Big	24	21	-0.23967408378965846
WaplKO	Big	24	1	0.4167427316434843
WaplKO	Big	24	6	0.09899750159519988
WaplKO	Big	24	11	-0.10617492370907487
WaplKO	Big	24	16	-0.2103573245482928
WaplKO	Big	24	21	-0.15741507655247375
WaplKO	Big	24	1	0.2172585149999184
WaplKO	Big	24	6	0.13502886936512545
WaplKO	Big	24	11	-0.04527030188475471
WaplKO	Big	24	16	-0.054064676682250734
WaplKO	Big	24	21	-0.07287906032781305
WaplKO	Big	24	1	0.6690385111805717
WaplKO	Big	24	6	0.059879778259094615
WaplKO	Big	24	11	-0.028632800290937382
WaplKO	Big	24	16	0.205054057983353
WaplKO	Big	24	21	0.15722092760021006
WaplKO	Big	24	1	0.1246504567540816
WaplKO	Big	24	6	-0.0004634265632107509
WaplKO	Big	24	11	-0.04392218292030084
WaplKO	Big	24	16	0.04692035993520149
WaplKO	Big	24	21	-0.0633051190195785
WaplKO	Big	24	1	0.7553708958242423
WaplKO	Big	24	6	0.21747361727719086
WaplKO	Big	24	11	-0.02652704269824945
WaplKO	Big	24	16	-0.11862893406495695
WaplKO	Big	24	21	0.046284784554797134
WaplKO	Big	24	1	0.6235760565953795
WaplKO	Big	24	6	-0.0027433266248037057
WaplKO	Big	24	11	-0.1031982976663612
WaplKO	Big	24	16	-0.06624288077594051
WaplKO	Big	24	21	0.4987389313623446
WaplKO	Big	24	1	0.17516373927683607
WaplKO	Big	24	6	0.008476907958528106
WaplKO	Big	24	11	-0.03805023552298898
WaplKO	Big	24	16	-0.0036650286038168397
WaplKO	Big	24	21	-0.05049674653507202
WaplKO	Big	24	1	0.10898909007598093
WaplKO	Big	24	6	0.016950735754542392
WaplKO	Big	24	11	0.03377309317444549
WaplKO	Big	24	16	0.04185503469822195
WaplKO	Big	24	21	-0.04897380434409916
WaplKO	Big	24	1	0.7827018039986127
WaplKO	Big	24	6	0.42685583680265504
WaplKO	Big	24	11	0.031956695011591374
WaplKO	Big	24	16	-0.2055874008231945
WaplKO	Big	24	21	-0.33806222398438435
WaplKO	Big	24	1	0.16933203538883815
WaplKO	Big	24	6	0.04169557548078852
WaplKO	Big	24	11	-0.042649993647521096
WaplKO	Big	24	16	-0.049458064069485365
WaplKO	Big	24	21	0.11931407806560355
WaplKO	Big	24	1	0.396079257385372
WaplKO	Big	24	6	0.18963344133278134
WaplKO	Big	24	11	-0.08416859766901967
WaplKO	Big	24	16	-0.14588509802811786
WaplKO	Big	24	21	-0.0980123902974799
WaplKO	Big	24	1	0.2504517999724639
WaplKO	Big	24	6	-0.0003264988740226205
WaplKO	Big	24	11	-0.005276791343653837
WaplKO	Big	24	16	0.05237102084609049
WaplKO	Big	24	21	-0.02382897625838157
WaplKO	Big	24	1	0.13282975746657394
WaplKO	Big	24	6	0.0192628697242918
WaplKO	Big	24	11	-0.03638080825001572
WaplKO	Big	24	16	-0.06181148267102207
WaplKO	Big	24	21	-0.07183835687822884
WaplKO	Big	24	1	0.4154957818293095
WaplKO	Big	24	6	0.009635822316102377
WaplKO	Big	24	11	-0.05275869438976197
WaplKO	Big	24	16	-0.042576392263354856
WaplKO	Big	24	21	-0.035945442500975464
WaplKO	Big	24	1	0.13660584850940116
WaplKO	Big	24	6	0.04404640842962401
WaplKO	Big	24	11	0.01875796438724912
WaplKO	Big	24	16	-0.041312190832431483
WaplKO	Big	24	21	-0.02510358728561915
WaplKO	Big	24	1	0.21800268512451665
WaplKO	Big	24	6	0.07721609462902031
WaplKO	Big	24	11	0.01008637285727633
WaplKO	Big	24	16	-0.039320537820901766
WaplKO	Big	24	21	-0.11653341284062275
WaplKO	Big	24	1	0.4736678561666656
WaplKO	Big	24	6	0.24524018144495816
WaplKO	Big	24	11	0.2430924603300348
WaplKO	Big	24	16	0.2390047575813635
WaplKO	Big	24	21	0.22425741613240446
WaplKO	Big	24	1	0.2397691829046733
WaplKO	Big	24	6	0.025720851291340677
WaplKO	Big	24	11	-0.04449435610054837
WaplKO	Big	24	16	-0.041607509952790965
WaplKO	Big	24	21	-0.04548053449612557
WaplKO	Big	24	1	0.5817206864390289
WaplKO	Big	24	6	0.16119630611151542
WaplKO	Big	24	11	-0.18313085365258053
WaplKO	Big	24	16	-0.2727931468878735
WaplKO	Big	24	21	-0.4017248634978065
WaplKO	Big	24	1	0.12343035613736322
WaplKO	Big	24	6	0.014414512234277152
WaplKO	Big	24	11	-0.030881946315605657
WaplKO	Big	24	16	-0.061555362207852064
WaplKO	Big	24	21	-0.039085250839510415
WaplKO	Big	24	1	0.5989438813539438
WaplKO	Big	24	6	0.2389713025486891
WaplKO	Big	24	11	0.23393306596003585
WaplKO	Big	24	16	0.22424163733713967
WaplKO	Big	24	21	0.19473777908067474
WaplKO	Big	24	1	0.11327587551816252
WaplKO	Big	24	6	0.02387168021609553
WaplKO	Big	24	11	-0.08088919068045544
WaplKO	Big	24	16	-0.022035998344427238
WaplKO	Big	24	21	-0.13368618409544447
WaplKO	Big	24	1	0.7385101122299079
WaplKO	Big	24	6	0.2236333427647539
WaplKO	Big	24	11	0.04331400919520873
WaplKO	Big	24	16	-0.05513456585206177
WaplKO	Big	24	21	-0.2362500311801392
WaplKO	Big	24	1	0.3369305068456472
WaplKO	Big	24	6	0.14485925349969686
WaplKO	Big	24	11	0.0035570125837919154
WaplKO	Big	24	16	-0.07936706988827641
WaplKO	Big	24	21	-0.21639919739505184
WaplKO	Big	24	1	0.7157192300751274
WaplKO	Big	24	6	0.3779052276027944
WaplKO	Big	24	11	0.008371266904402194
WaplKO	Big	24	16	-0.18960472364968092
WaplKO	Big	24	21	-0.4192790703484207
WaplKO	Big	24	1	0.6564404137695969
WaplKO	Big	24	6	0.16651855531127288
WaplKO	Big	24	11	-0.05738200326979846
WaplKO	Big	24	16	-0.10842901127674646
WaplKO	Big	24	21	0.07673934367884919
WaplKO	Big	24	1	0.7037974741088037
WaplKO	Big	24	6	0.06335181692095082
WaplKO	Big	24	11	0.21925935552741813
WaplKO	Big	24	16	0.20014399372901504
WaplKO	Big	24	21	0.14912182425430864
WaplKO	Big	24	1	0.07469380132713424
WaplKO	Big	24	6	0.008312792246088926
WaplKO	Big	24	11	-0.05022456499449161
WaplKO	Big	24	16	-0.08112761140381297
WaplKO	Big	24	21	-0.08768481087775118
WaplKO	Big	24	1	0.11073219203077804
WaplKO	Big	24	6	0.022233128046507386
WaplKO	Big	24	11	-0.03660521171799597
WaplKO	Big	24	16	0.03570028812286491
WaplKO	Big	24	21	-0.08614791994376449
WaplKO	Big	24	1	0.4223487808960709
WaplKO	Big	24	6	0.1835980581642741
WaplKO	Big	24	11	-0.022429975199132264
WaplKO	Big	24	16	-0.06509356961475303
WaplKO	Big	24	21	-0.16699994150562145
WaplKO	Big	24	1	0.14296629356425514
WaplKO	Big	24	6	0.04900046764509276
WaplKO	Big	24	11	-0.028015392992509616
WaplKO	Big	24	16	-0.03305439554270921
WaplKO	Big	24	21	-0.0845991014271653
WaplKO	Big	24	1	0.2085140523190626
WaplKO	Big	24	6	0.06096124516795912
WaplKO	Big	24	11	-0.010912582549154023
WaplKO	Big	24	16	-0.026291640213617497
WaplKO	Big	24	21	-0.03976292374967035
WaplKO	Big	24	1	0.7210652370654508
WaplKO	Big	24	6	0.35868543739983977
WaplKO	Big	24	11	-0.003797922586807168
WaplKO	Big	24	16	-0.11901482316776454
WaplKO	Big	24	21	-0.2392313391437664
WaplKO	Big	24	1	0.13230935500157315
WaplKO	Big	24	6	-0.0031384242056362
WaplKO	Big	24	11	-0.020964059435084743
WaplKO	Big	24	16	0.027272512126973385
WaplKO	Big	24	21	-0.006345384053650316
WaplKO	Big	24	1	0.5492451276991168
WaplKO	Big	24	6	0.04676654368602933
WaplKO	Big	24	11	0.23555881380540905
WaplKO	Big	24	16	0.22687745825352676
WaplKO	Big	24	21	0.20064996564653134
WaplKO	Big	24	1	0.2906001789256503
WaplKO	Big	24	6	0.07120043924203054
WaplKO	Big	24	11	-0.056639772662680214
WaplKO	Big	24	16	-0.0330399688992021
WaplKO	Big	24	21	-0.027112076195597048
WaplKO	Big	24	1	0.35898702627585904
WaplKO	Big	24	6	0.09806344885562043
WaplKO	Big	24	11	-0.05594972439686995
WaplKO	Big	24	16	-0.08087164842957728
WaplKO	Big	24	21	0.024348762446698098
WaplKO	Big	24	1	0.31386010131972164
WaplKO	Big	24	6	0.16365417275315508
WaplKO	Big	24	11	-0.008026229689541331
WaplKO	Big	24	16	-0.13485989874416734
WaplKO	Big	24	21	-0.11477298810980632
WaplKO	Big	24	1	0.07006394178130422
WaplKO	Big	24	6	-0.02168092661199518
WaplKO	Big	24	11	0.03713265493314307
WaplKO	Big	24	16	-0.035978742648543234
WaplKO	Big	24	21	-0.04660254809308585
WaplKO	Big	24	1	0.2550206387297896
WaplKO	Big	24	6	0.047824123213339925
WaplKO	Big	24	11	-0.04766613156518083
WaplKO	Big	24	16	-0.07851122553550713
WaplKO	Big	24	21	-0.14272622563664242
WaplKO	Big	24	1	0.16134291259690065
WaplKO	Big	24	6	0.006909664822453779
WaplKO	Big	24	11	0.0456440999199447
WaplKO	Big	24	16	0.008336094725945504
WaplKO	Big	24	21	-0.0018159005495563922
WaplKO	Big	24	1	0.7470977223874077
WaplKO	Big	24	6	0.19982739977839767
WaplKO	Big	24	11	-0.07678634171325567
WaplKO	Big	24	16	-0.17210212258370686
WaplKO	Big	24	21	-0.2203839362208158
WaplKO	Big	24	1	0.3297845129886266
WaplKO	Big	24	6	0.20115113302762308
WaplKO	Big	24	11	-0.021012505904810137
WaplKO	Big	24	16	-0.12569484499666325
WaplKO	Big	24	21	-0.12463740114409047
WaplKO	Big	24	1	0.7186366339879549
WaplKO	Big	24	6	0.3325594342276894
WaplKO	Big	24	11	-0.020425752665029658
WaplKO	Big	24	16	-0.2330293449381988
WaplKO	Big	24	21	-0.36292574764845104
WaplKO	Big	24	1	0.2593540548285991
WaplKO	Big	24	6	0.06937898330299752
WaplKO	Big	24	11	-0.08245168968733356
WaplKO	Big	24	16	-0.050161834347918
WaplKO	Big	24	21	0.027831966949056285
WaplKO	Big	24	1	0.20810529482722132
WaplKO	Big	24	6	0.07115312237041417
WaplKO	Big	24	11	0.07050876889703282
WaplKO	Big	24	16	0.011918345873884665
WaplKO	Big	24	21	-0.02961254449060525
WaplKO	Big	24	1	0.13483034589400153
WaplKO	Big	24	6	0.006011920919366719
WaplKO	Big	24	11	0.00904501959605835
WaplKO	Big	24	16	-0.009181609149163763
WaplKO	Big	24	21	-0.00868376220786578
WaplKO	Big	24	1	0.6989880824548856
WaplKO	Big	24	6	0.20787507095521351
WaplKO	Big	24	11	-0.03840050756551603
WaplKO	Big	24	16	-0.04284414386439687
WaplKO	Big	24	21	-0.10204726053847134
WaplKO	Big	24	1	0.2234102676967392
WaplKO	Big	24	6	0.08298102196291315
WaplKO	Big	24	11	-0.05075609538221948
WaplKO	Big	24	16	-0.07051716338634012
WaplKO	Big	24	21	-0.0697657859357201
WaplKO	Big	24	1	0.3947023099898793
WaplKO	Big	24	6	0.08761987686271369
WaplKO	Big	24	11	-0.05703315475036656
WaplKO	Big	24	16	-0.12276908225106208
WaplKO	Big	24	21	-0.17917876086310575
WaplKO	Big	32	1	0.2944940874239656
WaplKO	Big	32	6	0.1303266493609874
WaplKO	Big	32	11	0.04444997363186546
WaplKO	Big	32	16	-0.02028379583560941
WaplKO	Big	32	21	-0.12120172632838502
WaplKO	Big	32	26	-0.17030296121644614
WaplKO	Big	32	1	0.4264736961175787
WaplKO	Big	32	6	0.07574650402677988
WaplKO	Big	32	11	-0.06376923870169238
WaplKO	Big	32	16	9.229952376023365e-05
WaplKO	Big	32	21	0.05391413261848825
WaplKO	Big	32	26	0.0038362878759288202
WaplKO	Big	32	1	0.3180551320872005
WaplKO	Big	32	6	0.08781565939450874
WaplKO	Big	32	11	-0.09159473191975928
WaplKO	Big	32	16	-0.10719876200130797
WaplKO	Big	32	21	0.016013614980189
WaplKO	Big	32	26	-0.029269583995113525
WaplKO	Big	32	1	0.19403194127915652
WaplKO	Big	32	6	0.08938612574577337
WaplKO	Big	32	11	-0.016924534892296644
WaplKO	Big	32	16	-0.026263359981804586
WaplKO	Big	32	21	-0.010494773393910776
WaplKO	Big	32	26	-0.057288479300520466
WaplKO	Big	32	1	0.5143143978817081
WaplKO	Big	32	6	0.21487848565654216
WaplKO	Big	32	11	-0.04760906218208511
WaplKO	Big	32	16	-0.11247104753066496
WaplKO	Big	32	21	-0.10332128950766284
WaplKO	Big	32	26	-0.2058301190290181
WaplKO	Big	32	1	0.2769718327135173
WaplKO	Big	32	6	0.10914238910325473
WaplKO	Big	32	11	0.015877708491493774
WaplKO	Big	32	16	-0.0537125540890231
WaplKO	Big	32	21	-0.1351993630846545
WaplKO	Big	32	26	-0.04879791262479138
WaplKO	Big	32	1	0.37039800805235423
WaplKO	Big	32	6	0.20334744611901368
WaplKO	Big	32	11	0.10459628768615307
WaplKO	Big	32	16	-0.007062196463895991
WaplKO	Big	32	21	-0.14128134644589424
WaplKO	Big	32	26	-0.21710570697588788
WaplKO	Big	32	1	0.8304629606033852
WaplKO	Big	32	6	0.4125945190229454
WaplKO	Big	32	11	0.16312457854923768
WaplKO	Big	32	16	0.05755066357431082
WaplKO	Big	32	21	-0.0602457055873589
WaplKO	Big	32	26	0.013144589651137378
WaplKO	Big	32	1	0.34859630718798496
WaplKO	Big	32	6	0.114060357361145
WaplKO	Big	32	11	-0.06994370039568484
WaplKO	Big	32	16	0.017541316340163274
WaplKO	Big	32	21	-0.07061646141763323
WaplKO	Big	32	26	-0.14332377584824094
WaplKO	Big	32	1	0.14875108801671896
WaplKO	Big	32	6	0.04285359482983361
WaplKO	Big	32	11	-0.010396785470477034
WaplKO	Big	32	16	0.048809857647174486
WaplKO	Big	32	21	0.011715098670102626
WaplKO	Big	32	26	-0.038724214758188914
WaplKO	Big	32	1	0.6836538438484265
WaplKO	Big	32	6	0.4067523185191468
WaplKO	Big	32	11	0.15616770806484306
WaplKO	Big	32	16	-0.04745837334594424
WaplKO	Big	32	21	-0.2185236834221191
WaplKO	Big	32	26	-0.3145703364940934
WaplKO	Big	32	1	0.38740499353559626
WaplKO	Big	32	6	0.2302078649622707
WaplKO	Big	32	11	-0.022701866852564874
WaplKO	Big	32	16	-0.13718386358767465
WaplKO	Big	32	21	-0.16202940883698375
WaplKO	Big	32	26	-0.10977566241876603
WaplKO	Big	32	1	0.3977789981234428
WaplKO	Big	32	6	0.18610946485656893
WaplKO	Big	32	11	0.09728119766152846
WaplKO	Big	32	16	0.01058006088996757
WaplKO	Big	32	21	-0.1685951757113543
WaplKO	Big	32	26	-0.2016240658346131
WaplKO	Big	32	1	0.7716520285441614
WaplKO	Big	32	6	0.31807166921430696
WaplKO	Big	32	11	-0.028231761439643475
WaplKO	Big	32	16	-0.03931113835984089
WaplKO	Big	32	21	0.19095844114234087
WaplKO	Big	32	26	0.15733830355527584
WaplKO	Big	32	1	0.7351024948932765
WaplKO	Big	32	6	0.28523572564461586
WaplKO	Big	32	11	0.027576260601894224
WaplKO	Big	32	16	-0.053188254226289734
WaplKO	Big	32	21	-0.08212956357758805
WaplKO	Big	32	26	0.12651314963702898
WaplKO	Big	32	1	0.7832445852095109
WaplKO	Big	32	6	0.5085924338310426
WaplKO	Big	32	11	0.2299236493984096
WaplKO	Big	32	16	0.11333304709916467
WaplKO	Big	32	21	-0.05573013477565415
WaplKO	Big	32	26	-0.14792332837809855
WaplKO	Big	32	1	0.3731046806993471
WaplKO	Big	32	6	0.14053887272223314
WaplKO	Big	32	11	0.019384413008898062
WaplKO	Big	32	16	-0.011986809565335902
WaplKO	Big	32	21	-0.14310690436225254
WaplKO	Big	32	26	-0.1088027469275809
WaplKO	Big	32	1	0.7532046507575949
WaplKO	Big	32	6	0.2990673422705552
WaplKO	Big	32	11	0.03390267531683488
WaplKO	Big	32	16	-0.04236403522806786
WaplKO	Big	32	21	-0.1043736401238994
WaplKO	Big	32	26	-0.15056065967760554
WaplKO	Big	32	1	0.6839802527919521
WaplKO	Big	32	6	0.3543984693761778
WaplKO	Big	32	11	0.13408672940620925
WaplKO	Big	32	16	-0.031166471711152888
WaplKO	Big	32	21	-0.20162677069700585
WaplKO	Big	32	26	-0.34308700202279163
WaplKO	Big	32	1	0.3272152492521205
WaplKO	Big	32	6	0.11644520894675635
WaplKO	Big	32	11	-0.01600267624518449
WaplKO	Big	32	16	-0.03321723174956685
WaplKO	Big	32	21	-0.019517852505121856
WaplKO	Big	32	26	-0.03624905645509203
WaplKO	Big	32	1	0.7278630473625083
WaplKO	Big	32	6	0.3345238977053316
WaplKO	Big	32	11	0.0037328278809183454
WaplKO	Big	32	16	-0.07094804221525479
WaplKO	Big	32	21	-0.1045560434265528
WaplKO	Big	32	26	-0.14703177786316154
WaplKO	Big	32	1	0.7231503728979206
WaplKO	Big	32	6	0.37714207713594106
WaplKO	Big	32	11	0.05427426107071006
WaplKO	Big	32	16	-0.0591420304434035
WaplKO	Big	32	21	-0.092723331979379
WaplKO	Big	32	26	0.11999420397370132
WaplKO	Big	32	1	0.16410887970746296
WaplKO	Big	32	6	0.05975575827836571
WaplKO	Big	32	11	0.034935523795547214
WaplKO	Big	32	16	-0.03534213430950213
WaplKO	Big	32	21	-0.030545856496472432
WaplKO	Big	32	26	-0.01267970796550456
WaplKO	Big	32	1	0.6353842389312684
WaplKO	Big	32	6	0.11730833677880845
WaplKO	Big	32	11	0.011957252449021284
WaplKO	Big	32	16	-0.024880166602538487
WaplKO	Big	32	21	0.21372999783759436
WaplKO	Big	32	26	0.19311538834379646
WaplKO	Big	32	1	0.3655022022220921
WaplKO	Big	32	6	0.04803553381509819
WaplKO	Big	32	11	-0.0051783135152241285
WaplKO	Big	32	16	0.0012207892173492427
WaplKO	Big	32	21	0.030652713217081906
WaplKO	Big	32	26	0.025682494448215583
WaplKO	Big	32	1	0.6902276214054036
WaplKO	Big	32	6	0.4984417750832967
WaplKO	Big	32	11	0.2156034348762562
WaplKO	Big	32	16	-0.020979562190291248
WaplKO	Big	32	21	-0.23156644769188434
WaplKO	Big	32	26	-0.29935830079438697
WaplKO	Big	32	1	0.1905691594960794
WaplKO	Big	32	6	0.0747168413470721
WaplKO	Big	32	11	-0.009189447534219696
WaplKO	Big	32	16	-0.04223215941541352
WaplKO	Big	32	21	-0.06948662221386939
WaplKO	Big	32	26	-0.0972656587151384
WaplKO	Big	32	1	0.13799186299226762
WaplKO	Big	32	6	-0.014806592428180302
WaplKO	Big	32	11	-0.020144531005667
WaplKO	Big	32	16	-0.0012926104108580095
WaplKO	Big	32	21	0.00787840491794718
WaplKO	Big	32	26	-0.04492055015111838
WaplKO	Big	32	1	0.19637470671602347
WaplKO	Big	32	6	0.0710397884334176
WaplKO	Big	32	11	-0.010811800657008082
WaplKO	Big	32	16	0.025635170555709956
WaplKO	Big	32	21	-0.036173848413730815
WaplKO	Big	32	26	-0.07330861696796895
WaplKO	Big	32	1	0.2555089069727981
WaplKO	Big	32	6	0.09059670912559438
WaplKO	Big	32	11	-0.04195559729900263
WaplKO	Big	32	16	-0.03247775318378935
WaplKO	Big	32	21	-0.04003219531293615
WaplKO	Big	32	26	-0.10125251074092252
WaplKO	Big	32	1	0.42382731495189097
WaplKO	Big	32	6	0.1398841163298759
WaplKO	Big	32	11	0.025894026638809072
WaplKO	Big	32	16	-0.04587512896163723
WaplKO	Big	32	21	-0.12452959698156747
WaplKO	Big	32	26	-0.16248281011825982
WaplKO	Big	32	1	0.40757645869984455
WaplKO	Big	32	6	0.2166391688687138
WaplKO	Big	32	11	-0.06417144313760782
WaplKO	Big	32	16	-0.1455906140520385
WaplKO	Big	32	21	-0.07239077694573637
WaplKO	Big	32	26	0.03130316078391785
WaplKO	Big	32	1	0.7697574355318286
WaplKO	Big	32	6	0.4710710929194785
WaplKO	Big	32	11	0.1577777106128372
WaplKO	Big	32	16	-0.05579337715430933
WaplKO	Big	32	21	-0.23834937366734305
WaplKO	Big	32	26	-0.3734222320137812
WaplKO	Big	32	1	0.242583849433096
[truncated: 401,201 more rows]
