# Supplementary material for: A mechanism of cohesin‐dependent loop extrusion organizes zygotic genome architecture
Source: EMBO J. 2017 Dec 7;36(24):3600–18. doi: 10.15252/embj.201798083 (PMC5730859; doi:10.15252/embj.201798083)
Supplement: Supplementary file 7 — Source Data for Expanded View and Appendix [file EMBJ-36-3600-s012.zip › source_data_Appendix_FigureS9.xls]

## Sheet: Figure_S9A
processivity (monomers)	separations (monomers)	fraction_cis	fraction_trans	total_cis	total_trans	volume (mon^3)	surface_area (mon^2)
100	100	0.939228	0.0607722	310798	20110	915232	195812
100	100	0.959117	0.0408828	325486	13874	866976	175996
100	100	0.941049	0.0589509	311667	19524	897010	190988
100	100	0.926087	0.0739126	315643	25192	898178	185716
100	100	0.948189	0.0518107	283739	15504	944996	196200			1 mon = 15 nm
100	100	0.971461	0.0285389	307925	9046	889961	180643			1 mon = 600 bp
100	100	0.97394	0.0260601	316697	8474	880383	177138
100	100	0.946641	0.0533593	297018	16742	926680	198723
100	100	0.950997	0.049003	322931	16640	868493	163900
100	100	0.969103	0.0308968	305064	9726	902301	178921
100	100	0.978938	0.0210622	325442	7002	868519	163397
100	100	0.961645	0.0383552	316761	12634	891930	175042
100	200	0.906548	0.0934519	231051	23818	996609	211364
100	200	0.932052	0.0679476	240463	17530	991646	208767
100	200	0.954569	0.0454312	249068	11854	933927	171482
100	200	0.923709	0.0762912	251670	20786	961385	195119
100	200	0.899752	0.100248	227308	25326	1.01397e+06	216795
100	200	0.923744	0.0762556	231664	19124	978814	191377
100	200	0.896722	0.103278	232885	26822	1.00271e+06	211770
100	200	0.894612	0.105388	227362	26784	1.01173e+06	222500
100	200	0.884523	0.115477	226482	29568	1.00923e+06	221967
100	200	0.932232	0.0677675	232537	16904	979771	183514
100	200	0.86233	0.13767	226847	36216	1.01965e+06	219819
100	200	0.900077	0.0999225	218420	24248	1.02753e+06	222812
100	200	0.863747	0.136253	228050	35974	1.01151e+06	221849
100	200	0.906347	0.0936525	224021	23148	1.00642e+06	214045
100	200	0.834235	0.165765	221678	44048	1.03259e+06	237201
100	200	0.92227	0.0777298	229518	19344	997691	204970
100	200	0.88265	0.11735	231408	30766	1.00852e+06	221066
100	200	0.89854	0.10146	234068	26430	1.01313e+06	214235
100	200	0.887262	0.112738	234231	29762	1.00742e+06	221698
100	200	0.850837	0.149163	217417	38116	1.05285e+06	247343
100	200	0.876751	0.123249	228093	32064	1.0242e+06	228536
100	200	0.909961	0.0900386	229879	22746	1.02156e+06	223786
100	200	0.880171	0.119829	225381	30684	1.02701e+06	226570
100	200	0.888581	0.111419	227005	28464	1.0183e+06	226182
100	200	0.902177	0.0978234	230913	25038	998335	212560
100	200	0.864733	0.135267	236598	37010	1.00828e+06	217953
100	200	0.923889	0.0761105	234837	19346	985751	199590
100	200	0.92673	0.0732701	246512	19490	959470	183479
100	200	0.913741	0.0862589	235779	22258	1.00908e+06	221959
100	200	0.912755	0.0872448	237634	22714	993639	207581
100	200	0.895502	0.104498	231482	27012	987110	203346
100	200	0.930883	0.0691172	235370	17476	964212	175996
100	400	0.812514	0.187486	197202	45504	1.06742e+06	248774
100	400	0.999477	0.000522612	458992	240	559729	65060.9
100	400	0.77979	0.22021	177955	50254	1.11079e+06	264369
100	400	0.893954	0.106046	202687	24044	1.02687e+06	204646
100	400	0.808154	0.191846	185629	44066	1.09241e+06	255761
100	400	0.852942	0.147058	197109	33984	1.05404e+06	222698
100	400	0.781424	0.218576	187033	52316	1.09557e+06	258968
100	400	0.822342	0.177658	190864	41234	1.0897e+06	247523
100	400	0.787468	0.212532	190401	51388	1.09975e+06	272347
100	400	0.811601	0.188399	183912	42692	1.09834e+06	248395
100	400	0.814381	0.185619	188578	42982	1.08742e+06	241923
100	400	0.825051	0.174949	188949	40066	1.1053e+06	263834
100	400	0.760296	0.239704	181910	57352	1.11715e+06	265997
100	400	0.820385	0.179615	192071	42052	1.06816e+06	231038
100	400	0.77594	0.22406	190706	55068	1.0999e+06	263009
100	400	0.834856	0.165144	197886	39144	1.05826e+06	233872
100	400	0.792037	0.207963	186413	48946	1.10305e+06	267327
100	400	0.813888	0.186112	190283	43512	1.09365e+06	255176
100	400	0.831377	0.168623	188903	38314	1.07809e+06	239780
100	400	0.830161	0.169839	193161	39518	1.08245e+06	239463
100	400	0.969738	0.0302621	277891	8672	812331	114956
100	400	0.848656	0.151344	193872	34574	1.07868e+06	244753
100	400	0.827396	0.172604	189855	39606	1.08639e+06	256337
100	400	0.807651	0.192349	187161	44574	1.10383e+06	276691
100	400	0.828149	0.171851	192133	39870	1.0693e+06	234561
100	400	0.83076	0.16924	189076	38518	1.07225e+06	235441
100	400	0.807371	0.192629	190110	45358	1.07816e+06	243455
100	400	0.867023	0.132977	199136	30542	1.04274e+06	220031
100	400	0.807344	0.192656	192105	45842	1.0836e+06	255666
100	400	0.806901	0.193099	192262	46010	1.07596e+06	247904
100	400	0.883436	0.116564	188474	24868	1.05533e+06	215690
100	400	0.809638	0.190362	196164	46122	1.07284e+06	242324
100	400	0.862982	0.137018	201281	31958	1.05573e+06	225633
100	400	0.847668	0.152332	197043	35410	1.05881e+06	224764
100	400	0.771751	0.228249	186864	55266	1.10617e+06	263507
100	400	0.881803	0.118197	200493	26874	1.0417e+06	220092
100	400	0.926461	0.0735394	216512	17186	981136	177830
100	400	0.794042	0.205958	188658	48934	1.09573e+06	263846
100	50	0.985858	0.0141417	493427	7078	730778	138841
100	50	0.989705	0.0102953	492581	5124	708474	134459
100	50	0.988192	0.0118083	479688	5732	726657	135416
100	50	0.987934	0.012066	514518	6284	704768	130337
100	50	0.994628	0.00537184	517326	2794	708930	136903
100	50	0.993188	0.0068121	506501	3474	719436	137282
100	50	0.986982	0.0130176	494644	6524	723642	140732
100	50	0.990698	0.00930203	506530	4756	712543	136987
100	50	0.989231	0.0107689	496043	5400	740791	150132
100	50	0.996125	0.00387456	508018	1976	721094	136569
100	50	0.992218	0.00778227	493924	3874	725069	132836
100	50	0.994716	0.00528399	515431	2738	715623	141876
100	50	0.993532	0.00646824	527468	3434	695167	131879
100	50	0.994992	0.00500846	518906	2612	669267	112715
100	50	0.992394	0.00760602	497892	3816	725146	140197
100	50	0.98592	0.0140804	452194	6458	765258	149161
100	800	0.741299	0.258701	176547	61612	1.12652e+06	272857
100	800	0.77547	0.22453	168771	48866	1.13696e+06	267832
100	800	0.834836	0.165164	180550	35720	1.09222e+06	239474
100	800	0.810782	0.189218	181063	42256	1.10924e+06	255902
100	800	0.749655	0.250345	166074	55460	1.14824e+06	273266
100	800	0.729629	0.270371	170299	63106	1.13485e+06	270369
100	800	0.96239	0.0376102	207165	8096	954747	150301
100	800	0.853993	0.146007	180874	30924	1.07601e+06	230470
200	100	0.969318	0.0306818	374056	11840	837910	161749
200	100	0.984204	0.0157964	353147	5668	850157	159554
200	100	0.965525	0.0344748	357701	12772	838592	164765
200	100	0.988169	0.0118311	348959	4178	825397	139603
200	100	0.960258	0.0397417	367995	15230	834015	158092
200	100	0.980258	0.0197423	361174	7274	824371	146510
200	100	0.968651	0.0313486	353303	11434	829545	159027
200	100	0.955053	0.0449475	342181	16104	848267	159764
200	100	0.96888	0.0311198	352622	11326	829760	160771
200	100	0.973896	0.0261039	343387	9204	849453	162202
200	100	0.959541	0.0404592	368835	15552	828080	161046
200	100	0.967788	0.0322119	358730	11940	842532	165488
200	100	0.972067	0.0279333	356209	10236	832897	157194
200	100	0.979021	0.0209787	352059	7544	832995	157676
200	100	0.980309	0.0196911	376868	7570	736230	110657
200	100	0.967878	0.032122	373508	12396	826995	161369
200	100	0.970613	0.0293867	384458	11640	809710	154482
200	100	0.988012	0.0119882	362134	4394	791075	129865
200	100	0.974914	0.025086	372617	9588	758852	117896
200	100	0.981656	0.0183436	356196	6656	836025	160087
200	100	0.965654	0.0343456	388054	13802	796683	156768
200	100	0.978927	0.0210735	367165	7904	760686	117064
200	100	0.955672	0.0443284	367234	17034	838308	159651
200	100	0.966822	0.0331779	346889	11904	846664	163928
200	100	0.966411	0.0335891	370348	12872	825741	162154
200	100	0.975684	0.024316	357837	8918	843090	167447
200	100	0.967506	0.032494	339613	11406	841004	161184
200	100	0.970673	0.0293272	346139	10458	848455	156794
200	100	0.982823	0.0171767	347660	6076	809198	139984
200	100	0.966732	0.0332682	326911	11250	867081	164734
200	100	0.982234	0.017766	364786	6598	843619	164922
200	100	0.979726	0.0202743	353051	7306	850659	156740
200	100	0.967376	0.032624	363240	12250	828675	161694
200	100	0.981708	0.0182921	350669	6534	821764	151523
200	100	0.971365	0.0286349	379252	11180	837075	171794
200	100	0.952528	0.047472	334966	16694	868253	171458
200	100	0.964385	0.035615	372052	13740	845282	170002
200	100	0.966847	0.0331526	335264	11496	845218	159494
200	100	0.986092	0.0139079	351246	4954	839903	158286
200	100	0.982938	0.0170617	356265	6184	830271	161760
200	100	0.9697	0.0302997	374635	11706	804073	144368
200	100	0.974597	0.0254032	355568	9268	820219	154381
200	100	0.967583	0.0324166	341525	11442	846542	162540
200	100	0.988588	0.0114124	366247	4228	817914	153786
200	100	0.96905	0.03095	386055	12330	813643	154560
200	100	0.975116	0.0248844	332374	8482	862988	161203
200	100	0.96612	0.0338802	384849	13496	794698	142507
200	200	0.964619	0.0353812	260913	9570	880431	128941
200	200	0.913587	0.0864128	254836	24104	955667	193139
200	200	0.930277	0.0697228	258738	19392	945037	188645
200	200	0.92345	0.0765504	253860	21044	963709	195112
200	200	0.909601	0.0903989	249761	24822	964633	195761
200	200	0.901095	0.0989052	252184	27680	970839	198753
200	200	0.962806	0.0371936	260624	10068	917808	163120
200	200	0.928953	0.0710467	249162	19056	972570	198461
200	200	0.934614	0.0653855	245798	17196	980619	200670
200	200	0.93801	0.0619902	240925	15922	962119	180740
200	200	0.946515	0.0534855	264813	14964	940154	183008
200	200	0.89511	0.10489	244663	28670	996997	215399
200	400	0.843542	0.156458	192670	35736	1.08792e+06	242960
200	400	0.907847	0.092153	206744	20986	1.01885e+06	198925
200	400	0.85702	0.14298	204120	34054	1.0609e+06	237755
200	400	0.868667	0.131333	194618	29424	1.06379e+06	226396
200	400	0.886401	0.113599	203843	26124	1.03985e+06	218594
200	400	0.826703	0.173297	200005	41926	1.06195e+06	236905
200	400	0.909915	0.0900855	210011	20792	1.01026e+06	200832
200	400	0.840914	0.159086	199649	37770	1.06042e+06	231721
200	400	0.862548	0.137452	205151	32692	1.04064e+06	221670
200	400	0.874892	0.125108	202240	28920	1.03432e+06	213252
200	400	0.867903	0.132097	201035	30598	1.04983e+06	226512
200	400	0.856465	0.143535	203377	34084	1.03878e+06	212382
200	400	0.854148	0.145852	197169	33668	1.053e+06	216474
200	400	0.848211	0.151789	196701	35200	1.04695e+06	214133
200	50	0.996187	0.00381267	560714	2146	662504	121480
200	50	0.997436	0.00256447	612976	1576	626738	113851
200	50	0.994453	0.00554742	544245	3036	659257	106184
200	50	0.993658	0.00634173	556234	3550	648245	114139
200	50	0.998004	0.00199627	575923	1152	641397	112503
200	50	0.997471	0.00252933	573402	1454	654289	120070
200	50	0.99369	0.00631042	556177	3532	623105	90640
200	50	0.99968	0.000319587	575559	184	623639	100051
200	50	0.999232	0.000767802	517965	398	598320	77762.9
200	50	0.992562	0.0074375	559972	4196	649219	115078
200	50	0.994529	0.00547059	576292	3170	615018	103138
200	50	0.995932	0.00406759	544537	2224	625131	95265.2
200	50	0.991255	0.00874455	530737	4682	667938	113947
200	50	0.997673	0.00232738	598421	1396	610101	99097.6
200	50	1	0	578879	0	627766	100146
200	50	0.989919	0.0100809	539890	5498	656685	109302
200	50	0.987838	0.0121617	536737	6608	664694	110028
200	50	0.999213	0.000787259	591461	466	605630	95378.2
200	50	0.994275	0.00572509	559217	3220	647574	115216
200	50	0.996555	0.00344526	559995	1936	654862	112263
200	50	0.990808	0.00919196	564392	5236	661374	116927
200	50	0.996219	0.00378067	537020	2038	663773	119111
200	50	0.996205	0.00379465	560762	2136	653331	115548
200	50	0.997331	0.00266937	551463	1476	641027	104315
200	50	0.992385	0.00761465	542155	4160	662084	116892
200	50	0.995448	0.00455199	546710	2500	667451	118538
200	50	0.999769	0.000231153	493065	114	628496	85367.2
200	50	0.997354	0.0026461	566126	1502	650965	111051
200	50	0.995385	0.00461501	543524	2520	649697	105216
200	50	0.997725	0.00227465	541266	1234	672288	120130
200	50	0.995297	0.0047029	565488	2672	655349	118256
200	50	0.995853	0.00414677	567238	2362	636233	110434
200	50	0.992176	0.00782357	580323	4576	630841	109453
200	50	0.989593	0.0104073	570327	5998	622829	99664.3
200	50	0.994578	0.00542177	534182	2912	674693	121830
200	50	0.99632	0.00368037	556584	2056	650362	113967
200	50	0.997195	0.00280513	544610	1532	668448	122949
200	50	0.98996	0.0100399	526736	5342	673097	120976
200	50	0.996704	0.00329634	513419	1698	695462	127394
200	50	0.996927	0.00307264	580771	1790	645818	115333
200	50	0.992786	0.0072144	539988	3924	636807	100538
200	50	0.993839	0.0061612	528439	3276	684817	121193
200	50	0.993987	0.00601259	573652	3470	647090	116139
200	50	0.991366	0.00863394	577095	5026	648378	119513
200	50	0.99824	0.0017599	522971	922	679154	122909
200	50	0.990844	0.0091555	554323	5122	653708	109879
200	800	0.763898	0.236102	175291	54178	1.11812e+06	261072
200	800	0.85374	0.14626	181489	31092	1.08617e+06	233382
200	800	0.792413	0.207587	176693	46288	1.11896e+06	261633
200	800	0.925951	0.0740493	193520	15476	1.03591e+06	199062
200	800	0.882227	0.117773	190584	25442	1.04444e+06	207900
200	800	0.806306	0.193694	178816	42956	1.0989e+06	245459
200	800	0.727171	0.272829	165419	62064	1.14681e+06	274637
200	800	0.78374	0.21626	168512	46498	1.14186e+06	269915
200	800	0.79639	0.20361	177763	45448	1.11454e+06	260811
200	800	0.92699	0.0730099	199441	15708	1.01278e+06	186152
200	800	0.832679	0.167321	190930	38366	1.07326e+06	236685
400	100	0.993211	0.00678877	398234	2722	756790	122934
400	100	0.988273	0.0117274	418656	4968	772174	138879
400	100	0.985435	0.014565	394716	5834	781626	140553
400	100	0.989566	0.010434	414265	4368	760143	131624
400	100	0.991895	0.00810519	392343	3206	763270	124377
400	100	0.961907	0.0380928	360089	14260	822976	153116
400	100	0.988841	0.0111585	412426	4654	767702	133272
400	100	0.991913	0.00808722	407940	3326	739343	118593
400	100	0.991843	0.00815729	416080	3422	726290	114491
400	100	0.971243	0.0287568	385974	11428	820642	153983
400	100	0.983005	0.016995	381403	6594	813044	147110
400	100	0.986726	0.013274	420885	5662	737623	125293
400	100	0.980518	0.0194823	379982	7550	798054	142313
400	100	0.971795	0.0282054	395603	11482	768944	132934
400	100	0.968646	0.0313539	412435	13350	769629	133781
400	100	0.991755	0.00824539	429399	3570	727781	119749
400	100	0.995922	0.00407782	417632	1710	754967	126594
400	100	0.985706	0.0142939	415827	6030	749675	124884
400	100	0.982211	0.0177887	363539	6584	795646	136018
400	100	0.981954	0.0180464	409401	7524	756046	127979
400	100	0.981622	0.0183779	391305	7326	781872	132679
400	100	0.966557	0.0334425	393588	13618	779731	141752
400	100	0.982826	0.0171744	395089	6904	790665	142186
400	100	0.977594	0.022406	406640	9320	747832	117903
400	100	0.983343	0.0166569	410413	6952	774938	142150
400	100	0.974311	0.0256889	368577	9718	799849	134179
400	100	0.985286	0.0147143	363196	5424	799506	140464
400	100	0.991024	0.00897583	408739	3702	764923	132554
400	100	0.993597	0.00640268	424585	2736	723484	113767
400	100	0.992415	0.00758497	404033	3088	758193	123746
400	100	0.983266	0.0167339	393568	6698	772754	131756
400	100	0.980555	0.0194448	385268	7640	790812	140428
400	100	0.987537	0.012463	387947	4896	768807	124932
400	100	0.984289	0.0157112	403584	6442	778896	138563
400	100	0.989173	0.0108268	401086	4390	764842	133144
400	100	0.987082	0.0129184	392132	5132	774794	127392
400	200	0.938491	0.061509	262556	17208	940003	182422
400	200	0.955201	0.0447992	279060	13088	921009	170009
400	200	0.917246	0.0827544	256261	23120	969568	195009
400	200	0.941355	0.0586453	260101	16204	945467	182958
400	200	0.935932	0.0640676	266576	18248	957394	193881
400	200	0.969067	0.0309328	296239	9456	886467	151817
400	200	0.948371	0.0516288	274764	14958	933901	182854
400	200	0.920669	0.0793314	264045	22752	943956	181147
400	200	0.948338	0.051662	280966	15306	934869	180555
400	200	0.949593	0.0504066	278247	14770	903721	162168
400	200	0.929076	0.0709241	267284	20404	941376	186074
400	200	0.959673	0.0403272	273334	11486	858249	134905
400	200	0.951741	0.0482593	284422	14422	911208	171598
400	200	0.96981	0.0301898	278256	8662	929402	186255
400	200	0.953806	0.0461938	273337	13238	946161	189424
400	200	0.957068	0.042932	287397	12892	908776	174430
400	200	0.962908	0.0370916	281254	10834	905606	168082
400	200	0.937059	0.0629405	258575	17368	942970	182135
400	200	0.933048	0.0669515	280173	20104	932343	184492
400	200	0.947444	0.0525557	266734	14796	932109	175766
400	200	0.942343	0.0576573	257383	15748	946517	178386
400	200	0.975906	0.0240937	270328	6674	925026	172976
400	200	0.955543	0.0444569	270348	12578	938881	181006
400	200	0.963744	0.0362559	278098	10462	921080	179226
400	200	0.938396	0.0616045	275466	18084	938446	181863
400	400	0.911734	0.0882657	212373	20560	1.03102e+06	211950
400	400	0.849121	0.150879	201667	35834	1.04906e+06	219677
400	400	0.943562	0.0564378	211290	12638	1.00836e+06	193659
400	400	0.881442	0.118558	205167	27596	1.03442e+06	215678
400	400	0.923689	0.0763108	213980	17678	1.02024e+06	206108
400	400	0.997824	0.00217584	345779	754	665546	78644.5
400	400	0.863082	0.136918	208273	33040	1.03534e+06	219068
400	400	0.864028	0.135972	201195	31662	1.04978e+06	214234
400	400	0.842688	0.157312	206418	38534	1.05515e+06	236002
400	400	0.895841	0.104159	211664	24610	992994	182819
400	400	0.925285	0.0747151	224426	18122	1.00209e+06	199300
400	400	0.85699	0.14301	200031	33380	1.04343e+06	214156
400	400	0.839049	0.160951	212005	40668	1.04407e+06	225253
400	50	0.992825	0.0071751	562893	4068	623249	99851.8
400	50	0.997497	0.00250279	567540	1424	618217	97655.9
400	50	0.999552	0.000448317	579687	260	598429	93389.8
400	50	0.996455	0.00354541	564920	2010	625325	98759.9
400	50	0.999433	0.0005666	550341	312	633148	101961
400	50	0.999329	0.000671	577853	388	609361	97375.5
400	50	0.999922	7.79814e-05	564193	44	620055	99410
400	50	0.99421	0.00579035	546696	3184	634357	103725
400	50	0.999586	0.000414399	622331	258	580640	91804.7
400	50	0.997	0.00299966	579656	1744	601710	91286.8
400	50	0.988105	0.0118947	559400	6734	637909	106068
400	50	0.99283	0.00717019	558296	4032	629434	95596
400	50	0.993592	0.00640848	578621	3732	615944	98262.2
400	50	0.999292	0.000708418	575523	408	619838	100414
400	50	0.999041	0.000959442	558122	536	634002	103060
400	50	0.994418	0.00558177	598243	3358	612740	101345
400	50	0.994411	0.00558853	547693	3078	647050	106781
400	50	0.995104	0.00489565	583771	2872	621471	103278
400	50	0.991268	0.00873221	524910	4624	664534	109872
400	50	0.995139	0.00486101	548646	2680	587947	80904.3
400	50	0.994621	0.00537908	602792	3260	579181	88837
400	50	0.999997	3.48416e-06	574024	2	488041	53967.8
400	50	0.996036	0.00396367	569427	2266	610409	99838.9
400	50	0.99767	0.00232985	547254	1278	636707	98240
400	50	0.999019	0.000981437	567996	558	630258	102309
400	50	0.996499	0.00350126	571500	2008	618522	99783.4
400	50	0.999185	0.000815461	568539	464	632274	105316
400	50	0.99767	0.00233036	499186	1166	696185	115096
400	50	0.995619	0.00438085	595438	2620	595633	92330
400	50	0.997741	0.00225895	541505	1226	638762	102899
400	50	0.997152	0.00284845	568511	1624	624683	105413
400	50	0.997585	0.00241486	578344	1400	602394	96673
400	50	0.994396	0.00560363	540530	3046	589694	77560.1
400	50	0.995981	0.00401863	547728	2210	640737	109076
400	50	0.994398	0.00560236	553078	3116	629314	98223.3
400	50	0.990914	0.00908609	564704	5178	636253	109329
400	50	0.996683	0.00331652	561373	1868	618756	100884
400	50	0.997095	0.00290542	593022	1728	589088	93834.7
400	50	0.993998	0.00600206	556117	3358	631530	105151
400	50	0.998602	0.00139823	527073	738	667082	114157
400	50	0.998743	0.00125673	548355	690	621852	100554
400	50	0.995179	0.00482057	582999	2824	624479	102905
400	50	0.995291	0.00470855	543246	2570	631295	98968.9
400	800	0.879116	0.120884	189271	26026	1.06322e+06	217777
400	800	0.8623	0.1377	186374	29762	1.07767e+06	230993
400	800	0.807302	0.192698	185803	44350	1.08041e+06	237773
400	800	0.774511	0.225489	170785	49722	1.11693e+06	253861
400	800	0.820649	0.179351	180793	39512	1.08577e+06	238600
400	800	0.857405	0.142595	184247	30642	1.07154e+06	220562
400	800	0.79282	0.20718	177690	46434	1.11049e+06	250590
400	800	0.809782	0.190218	171673	40326	1.11119e+06	254320
400	800	0.817978	0.182022	177489	39496	1.09058e+06	236945
400	800	0.760669	0.239331	172875	54392	1.12943e+06	274338
400	800	0.808138	0.191862	178592	42400	1.09978e+06	250302
50	100	0.913928	0.0860718	264903	24948	963272	216436
50	100	0.945646	0.0543535	272593	15668	938072	187201
50	100	0.926548	0.0734524	275773	21862	957362	205469
50	100	0.974088	0.025912	295926	7872	834199	127087
50	100	0.952779	0.047221	280501	13902	916993	180784
50	100	0.930265	0.0697348	278967	20912	946378	203040
50	100	0.933093	0.0669074	273956	19644	950985	199135
50	100	0.918597	0.0814026	277421	24584	957161	214596
50	100	0.926382	0.0736177	261766	20802	961652	200279
50	100	0.914738	0.085262	257099	23964	963865	209241
50	100	0.938731	0.0612692	276582	18052	941327	194910
50	100	0.939162	0.0608378	285402	18488	932937	199377
50	100	0.94022	0.0597805	274986	17484	947169	194681
50	100	0.921532	0.0784676	267296	22760	974091	214610
50	100	0.939452	0.0605482	275467	17754	944482	194692
50	100	0.922336	0.0776645	277421	23360	950223	206708
50	100	0.969394	0.0306059	278093	8780	921482	172673
50	100	0.935469	0.0645308	267779	18472	957555	201616
50	100	0.9017	0.0983002	275481	30032	955642	205766
50	100	0.937991	0.0620086	271647	17958	961523	207517
50	100	0.940488	0.0595121	270268	17102	955718	201795
50	100	0.94672	0.0532797	271011	15252	944248	191176
50	100	0.920953	0.0790473	279476	23988	945925	207552
50	100	0.935569	0.0644305	282106	19428	925745	189766
50	100	0.908653	0.0913471	280075	28156	956416	215163
50	100	0.942028	0.0579716	283462	17444	934596	199912
50	100	0.927178	0.0728217	265975	20890	960717	205282
50	100	0.92565	0.0743501	270735	21746	963291	213378
50	100	0.927119	0.0728808	278794	21916	948448	209327
50	100	0.911965	0.0880351	269689	26034	968674	215067
50	100	0.898686	0.101314	272654	30738	970414	221037
50	100	0.94602	0.05398	283280	16164	934430	198834
50	100	0.934177	0.0658234	284042	20014	919128	181688
50	100	0.952751	0.0472492	273953	13586	939760	192119
50	100	0.94504	0.0549601	269996	15702	948561	197552
50	100	0.93326	0.0667399	270302	19330	936551	192777
50	100	0.941907	0.0580929	274370	16922	951226	201436
50	100	0.909088	0.0909116	261152	26116	970896	214777
50	2000	0.726372	0.273628	164017	61786	1.16212e+06	281891
50	2000	0.678071	0.321929	160696	76294	1.18303e+06	305273
50	2000	0.714017	0.285983	157398	63042	1.17136e+06	285630
50	2000	0.783328	0.216672	166924	46172	1.12835e+06	256436
50	2000	0.77053	0.22947	166114	49470	1.12909e+06	261534
50	2000	0.7587	0.2413	161978	51516	1.13442e+06	259586
50	2000	0.732069	0.267931	162987	59652	1.14899e+06	275676
50	2000	0.651969	0.348031	154638	82548	1.19082e+06	310641
50	2000	0.746905	0.253095	162717	55138	1.14194e+06	273524
50	2000	0.728351	0.271649	165174	61604	1.1286e+06	258559
50	2000	0.812117	0.187883	167798	38820	1.11898e+06	246861
50	2000	0.931076	0.0689243	207223	15340	966504	160110
50	2000	0.825465	0.174535	170801	36114	1.11046e+06	248263
50	2000	0.726114	0.273886	156243	58934	1.15281e+06	273326
50	2000	0.811128	0.188872	175700	40912	1.10249e+06	252551
50	2000	0.668174	0.331826	155146	77048	1.19246e+06	306915
50	2000	0.691336	0.308664	156681	69954	1.18176e+06	301134
50	2000	0.756837	0.243163	162259	52132	1.16102e+06	274657
50	2000	0.708745	0.291255	159992	65748	1.17455e+06	295659
50	2000	0.836216	0.163784	171303	33552	1.10527e+06	232220
50	2000	0.654787	0.345213	155705	82090	1.17842e+06	300657
50	2000	0.771096	0.228904	167920	49848	1.15467e+06	284215
50	2000	0.74447	0.25553	164609	56500	1.1408e+06	258993
50	2000	0.853865	0.146135	173175	29638	1.06789e+06	207938
50	2000	0.822225	0.177775	171100	36994	1.11092e+06	237830
50	2000	0.825686	0.174314	175033	36952	1.08635e+06	229760
50	2000	0.761291	0.238709	171113	53654	1.13117e+06	267942
50	2000	0.786394	0.213606	170108	46206	1.13142e+06	264829
50	2000	0.864203	0.135797	173786	27308	1.07621e+06	204972
50	2000	0.689264	0.310736	162982	73476	1.16171e+06	294781
50	2000	0.719667	0.280333	158313	61668	1.17958e+06	298923
50	200	0.787221	0.212779	204683	55324	1.07089e+06	252561
50	200	0.8841	0.1159	220072	28850	1.02194e+06	217369
50	200	0.792741	0.207259	207094	54144	1.08238e+06	265898
50	200	0.854183	0.145817	215630	36810	1.0622e+06	240669
50	200	0.897872	0.102128	224643	25552	1.01701e+06	219343
50	200	0.863331	0.136669	215193	34066	1.04685e+06	234647
50	200	0.807645	0.192355	205351	48908	1.07093e+06	249429
50	200	0.849867	0.150133	210230	37138	1.0597e+06	252162
50	200	0.879765	0.120235	214286	29286	1.03603e+06	221292
50	200	0.798289	0.201711	198259	50096	1.09041e+06	273231
50	200	0.886412	0.113588	215196	27576	1.03292e+06	223315
50	200	0.873967	0.126033	209545	30218	1.03032e+06	217544
50	200	0.796015	0.203985	203896	52250	1.08203e+06	261575
50	200	0.877033	0.122967	215181	30170	1.02562e+06	215893
50	200	0.818071	0.181929	213546	47490	1.07609e+06	257426
50	200	0.869044	0.130956	218887	32984	1.02674e+06	219701
50	200	0.862738	0.137262	215650	34310	1.04079e+06	236588
50	200	0.858225	0.141775	217004	35848	1.04184e+06	224689
50	200	0.892824	0.107176	216176	25950	1.0298e+06	224268
50	200	0.847915	0.152085	214459	38466	1.0457e+06	237732
50	200	0.825346	0.174654	209240	44278	1.06076e+06	251593
50	200	0.892396	0.107604	213885	25790	1.03306e+06	220814
50	200	0.845876	0.154124	212473	38714	1.05399e+06	242399
50	200	0.821499	0.178501	217353	47228	1.05529e+06	252180
50	200	0.822404	0.177596	215237	46480	1.05346e+06	250376
50	200	0.881678	0.118322	221160	29680	1.00959e+06	205970
50	200	0.875062	0.124938	224394	32038	1.01282e+06	217138
50	200	0.839165	0.160835	213533	40926	1.04976e+06	236789
50	200	0.860207	0.139793	217315	35316	1.0423e+06	239118
50	200	0.91493	0.0850703	219875	20444	1.00045e+06	189165
50	200	0.856645	0.143355	223586	37416	1.02456e+06	225822
50	200	0.825025	0.174975	210916	44732	1.05683e+06	244390
50	200	0.852203	0.147797	215130	37310	1.04313e+06	238665
50	200	0.911988	0.0880123	218121	21050	1.01975e+06	205731
50	200	0.971538	0.0284619	265295	7772	838445	125897
50	200	0.922215	0.0777855	233371	19684	978771	186430
50	200	0.878309	0.121691	223210	30926	1.02139e+06	219837
50	200	0.871996	0.128004	211780	31088	1.04312e+06	239619
50	200	0.846337	0.153663	211916	38476	1.04944e+06	246512
50	200	0.855619	0.144381	211267	35650	1.03561e+06	223836
50	200	0.765009	0.234991	197979	60814	1.09083e+06	262334
50	200	0.889133	0.110867	229254	28586	1.00294e+06	214297
50	200	0.858001	0.141999	227505	37652	1.02151e+06	227524
50	400	0.840823	0.159177	196058	37116	1.0743e+06	234263
50	400	0.886645	0.113355	200678	25656	1.04444e+06	217589
50	400	0.817102	0.182898	191523	42870	1.08162e+06	249032
50	400	0.980972	0.0190277	230141	4464	920488	145746
50	400	0.856991	0.143009	193320	32260	1.05936e+06	226713
50	400	0.804867	0.195133	190892	46280	1.08423e+06	249595
50	400	0.858767	0.141233	195695	32184	1.05915e+06	233526
50	400	0.779366	0.220634	182526	51672	1.11129e+06	268112
50	400	0.889442	0.110558	199630	24814	1.0273e+06	190823
50	400	0.784759	0.215241	182546	50068	1.11762e+06	264683
50	400	0.832831	0.167169	187880	37712	1.08148e+06	233527
50	400	0.786641	0.213359	181818	49314	1.10234e+06	257610
50	400	0.758341	0.241659	169813	54114	1.13527e+06	271359
50	400	0.817337	0.182663	183663	41046	1.08206e+06	242102
50	400	0.773055	0.226945	186239	54674	1.08692e+06	239485
50	400	0.83321	0.16679	191930	38420	1.09371e+06	257719
50	400	0.889026	0.110974	204619	25542	1.02923e+06	209889
50	400	0.790191	0.209809	188689	50100	1.09426e+06	247431
50	400	0.872522	0.127478	190728	27866	1.06196e+06	225202
50	400	0.957359	0.0426407	247553	11026	878898	130811
50	400	0.988666	0.0113339	289782	3322	756953	92944.7
50	400	0.794298	0.205702	185540	48050	1.11167e+06	269099
50	400	0.731104	0.268896	181134	66620	1.12129e+06	273568
50	400	0.767218	0.232782	182927	55502	1.10621e+06	258537
50	400	0.82284	0.17716	184048	39626	1.0803e+06	233326
50	400	0.831206	0.168794	184300	37426	1.0907e+06	239840
50	400	0.830638	0.169362	188844	38504	1.08458e+06	235394
50	400	0.811403	0.188597	192279	44692	1.08163e+06	249367
50	400	0.872567	0.127433	193668	28284	1.05779e+06	221745
50	400	0.750903	0.249097	180285	59806	1.12668e+06	278211
50	400	0.835563	0.164437	192146	37814	1.07071e+06	229748
50	400	0.812825	0.187175	190718	43918	1.08664e+06	250939
50	400	0.74322	0.25678	177576	61352	1.12173e+06	270547
50	400	0.789793	0.210207	189371	50402	1.09833e+06	256974
50	400	0.767843	0.232157	176372	53326	1.12106e+06	272579
50	400	0.822734	0.177266	190207	40982	1.08199e+06	250749
50	400	0.80061	0.19939	189787	47266	1.09312e+06	251258
50	400	0.801109	0.198891	187224	46482	1.09981e+06	245289
50	400	0.779741	0.220259	184036	51986	1.11105e+06	258997
50	400	0.812499	0.187501	188993	43614	1.09254e+06	254434
50	400	0.771616	0.228384	177254	52464	1.12327e+06	275324
50	400	0.874836	0.125164	204527	29262	1.02516e+06	205302
50	400	0.829344	0.170656	184855	38038	1.08642e+06	246906
50	400	0.848028	0.151972	186244	33376	1.07958e+06	229144
50	400	0.837764	0.162236	196103	37976	1.07916e+06	248427
50	400	0.824206	0.175794	192556	41070	1.07506e+06	238360
50	400	0.85173	0.14827	186649	32492	1.07866e+06	234022
50	400	0.73683	0.26317	167715	59902	1.16139e+06	298750
50	400	0.782679	0.217321	184353	51188	1.1247e+06	278964
50	50	1	0	533001	0	498308	57912
50	50	0.972575	0.0274245	411521	11604	813970	169100
50	50	0.985948	0.0140517	411592	5866	805440	163653
50	50	0.971515	0.0284854	416431	12210	786394	158091
50	50	0.964822	0.0351784	403664	14718	817830	176379
50	50	0.970231	0.0297693	405245	12434	803943	162978
50	50	0.971839	0.0281606	426482	12358	801048	170449
50	50	0.958707	0.0412929	420696	18120	798484	168139
50	50	0.980748	0.0192521	434232	8524	792227	170320
50	50	0.993498	0.00650154	416865	2728	767623	136680
50	50	0.972412	0.027588	419940	11914	800609	168363
50	50	0.942345	0.0576547	402699	24638	817475	182390
50	50	0.985136	0.0148641	413032	6232	801899	163259
50	50	0.977715	0.0222853	413543	9426	803822	164183
50	50	0.976667	0.0233334	405343	9684	807489	164413
50	800	0.78268	0.21732	173053	48050	1.14186e+06	288058
50	800	0.859167	0.140833	185043	30332	1.0731e+06	218577
50	800	0.835067	0.164933	179253	35404	1.09162e+06	231096
50	800	0.804099	0.195901	180398	43950	1.10808e+06	252511
50	800	0.788799	0.211201	174865	46820	1.11833e+06	257669
50	800	0.809304	0.190696	184960	43582	1.08318e+06	233801
50	800	0.824747	0.175253	181126	38488	1.08775e+06	229028
50	800	0.738652	0.261348	170551	60344	1.13231e+06	272853
50	800	0.74974	0.25026	170104	56780	1.12505e+06	264718
50	800	0.739483	0.260517	164890	58090	1.13426e+06	257064
50	800	0.691139	0.308861	160318	71644	1.19104e+06	323277
50	800	0.713423	0.286577	167486	67278	1.15526e+06	289041
50	800	0.748756	0.251244	168262	56460	1.15136e+06	279754
50	800	0.838825	0.161175	184706	35490	1.09873e+06	252671
50	800	0.82036	0.17964	173552	38004	1.09426e+06	238285
800	100	0.9947	0.00530016	408753	2178	744491	121185
800	100	0.992058	0.00794153	433973	3474	713339	113041
800	100	0.97836	0.0216405	410504	9080	775788	134659
800	100	0.978875	0.0211249	377372	8144	773109	130285
800	100	0.992381	0.0076191	396218	3042	752295	126506
800	100	0.991111	0.00888895	413662	3710	729853	119435
800	100	0.993897	0.00610331	421444	2588	736601	121761
800	100	0.984353	0.0156466	383131	6090	772303	133268
800	100	0.992352	0.00764847	395982	3052	746524	116745
800	100	0.984723	0.0152774	397051	6160	780897	134569
800	100	0.988522	0.0114784	394430	4580	761606	125443
800	100	0.982847	0.0171529	389406	6796	773994	132497
800	100	0.994445	0.00555451	380626	2126	778034	131561
800	100	0.988763	0.0112368	420961	4784	737396	123510
800	100	0.993022	0.00697767	411004	2888	764583	123434
800	100	0.986847	0.0131531	416254	5548	743122	126111
800	100	0.995139	0.00486096	404528	1976	723054	105030
800	100	0.99331	0.00668959	416652	2806	743452	118626
800	100	0.975658	0.0243422	426622	10644	728088	120895
800	100	0.983602	0.0163978	368421	6142	809521	141003
800	100	0.990857	0.00914252	415742	3836	755950	127529
800	100	0.992045	0.00795508	421007	3376	721890	115070
800	100	0.987517	0.0124831	393169	4970	775137	129873
800	100	0.995733	0.00426664	418677	1794	734103	114457
800	100	0.993691	0.00630932	428073	2718	724456	114160
800	100	0.969082	0.0309184	366715	11700	782629	132943
800	100	0.980007	0.0199928	412340	8412	748411	121953
800	100	0.992775	0.00722519	422657	3076	738719	120908
800	100	0.99263	0.00736989	379279	2816	688248	92150.8
800	100	0.972654	0.0273464	397862	11186	757298	125725
800	100	0.989388	0.0106125	401443	4306	751759	121912
800	100	0.990912	0.00908771	391013	3586	778209	132022
800	100	0.990058	0.00994156	406916	4086	755009	124641
800	100	0.997455	0.00254498	432692	1104	722255	110648
800	200	0.94669	0.0533097	275964	15540	912451	169721
800	200	0.955464	0.0445359	284692	13270	916594	162581
800	200	0.950385	0.0496146	286947	14980	905368	170917
800	200	0.964569	0.0354307	293476	10780	882394	154500
800	200	0.982917	0.0170831	326353	5672	827352	135772
800	200	0.972718	0.0272823	284874	7990	891112	154532
800	200	0.958486	0.0415138	289297	12530	897845	162584
800	200	0.946001	0.0539989	272384	15548	954733	193671
800	200	0.923118	0.076882	293810	24470	898650	164076
800	200	0.957865	0.0421351	295577	13002	884461	158723
800	200	0.973068	0.0269318	309424	8564	858842	150567
800	200	0.978767	0.0212332	307368	6668	858636	142560
800	200	0.942576	0.057424	275728	16798	921949	174208
800	200	0.961567	0.0384325	272914	10908	891344	150702
800	400	0.923239	0.0767611	223590	18590	1.00559e+06	199021
800	400	0.886719	0.113281	221209	28260	1.0302e+06	215066
800	400	0.906451	0.0935491	223519	23068	1.00218e+06	199143
800	400	0.915871	0.0841291	227027	20854	1.00184e+06	202319
800	400	0.951416	0.0485845	236755	12090	958833	179185
800	400	0.911915	0.0880851	212126	20490	1.0124e+06	197585
800	400	0.888525	0.111475	221201	27752	1.003e+06	201978
800	400	0.882577	0.117423	205057	27282	1.02783e+06	212123
800	400	0.94278	0.0572197	223520	13566	996524	195080
800	400	0.90274	0.0972602	215948	23266	999687	192967
800	400	0.889641	0.110359	217479	26978	1.01965e+06	205272
800	400	0.889743	0.110257	220078	27272	1.02727e+06	211243
800	400	0.900816	0.0991842	221607	24400	1.0058e+06	209349
800	400	0.899829	0.100171	218554	24330	1.01058e+06	196107
800	400	0.901496	0.098504	208809	22816	1.02869e+06	208460
800	400	0.880701	0.119299	221455	29998	1.02102e+06	211046
800	400	0.903284	0.0967164	220263	23584	1.02278e+06	212330
800	50	0.995396	0.00460406	542661	2510	622581	92460.3
800	50	0.994349	0.00565147	535225	3042	615743	91609.6
800	50	0.996511	0.00348858	569586	1994	627098	105794
800	50	0.99634	0.00366031	544402	2000	624569	98371.8
800	50	0.995422	0.00457811	637072	2930	528073	71991.5
800	50	0.997348	0.00265243	573795	1526	600073	89327
800	50	0.996485	0.00351478	549448	1938	607593	92826.4
800	50	0.985707	0.0142933	553494	8026	594340	85586.2
800	50	0.998046	0.00195362	561957	1100	622691	102427
800	50	0.999489	0.000511349	586383	300	589744	86652.7
800	800	0.805852	0.194148	182889	44062	1.09976e+06	243685
800	800	0.786194	0.213806	174546	47468	1.12453e+06	253310
800	800	0.809073	0.190927	180912	42692	1.10738e+06	250219
800	800	0.86419	0.13581	182676	28708	1.07739e+06	221540
800	800	0.800436	0.199564	179762	44818	1.10428e+06	243126
800	800	0.830604	0.169396	179883	36686	1.08408e+06	238065
800	800	0.911897	0.0881028	197216	19054	1.01473e+06	181630
800	800	0.837806	0.162194	185585	35928	1.08442e+06	231561
800	800	0.83851	0.16149	186208	35862	1.07848e+06	229577
800	800	0.832788	0.167212	184356	37016	1.0954e+06	235705
800	800	0.838035	0.161965	191134	36940	1.07509e+06	233206

## Sheet: FigureS9_B
processivity (monomers)	separations (monomers)	fraction_cis	fraction_trans	total_cis	total_trans	volume (mon^3)	surface_area (mon^2)
100	100	0.945502	0.0544983	749207	43184	915232	195812
100	100	0.964004	0.0359961	774822	28932	866976	175996
100	100	0.950635	0.0493648	748610	38874	897010	190988
100	100	0.939708	0.0602918	753802	48364	898178	185716
100	100	0.955513	0.0444873	700537	32616	944996	196200			1 mon = 15 nm
100	100	0.975946	0.0240544	745235	18368	889961	180643			1 mon = 600 bp
100	100	0.976048	0.0239518	760895	18672	880383	177138
100	100	0.953812	0.0461877	724306	35074	926680	198723
100	100	0.959366	0.0406336	773942	32780	868493	163900
100	100	0.97184	0.0281599	737372	21366	902301	178921
100	100	0.980317	0.0196834	774952	15560	868519	163397
100	100	0.966332	0.033668	757728	26400	891930	175042
100	200	0.925751	0.0742489	615456	49362	996609	211364
100	200	0.944125	0.0558745	631754	37388	991646	208767
100	200	0.963569	0.0364306	652402	24666	933927	171482
100	200	0.939614	0.0603865	655543	42130	961385	195119
100	200	0.921294	0.0787057	610960	52194	1.01397e+06	216795
100	200	0.941293	0.0587069	620250	38684	978814	191377
100	200	0.916465	0.083535	617406	56276	1.00271e+06	211770
100	200	0.915915	0.0840852	611407	56130	1.01173e+06	222500
100	200	0.907652	0.0923478	609552	62018	1.00923e+06	221967
100	200	0.946363	0.0536372	623425	35334	979771	183514
100	200	0.893649	0.106351	605896	72106	1.01965e+06	219819
100	200	0.922093	0.0779068	598586	50574	1.02753e+06	222812
100	200	0.891345	0.108655	611420	74532	1.01151e+06	221849
100	200	0.925474	0.0745261	605234	48738	1.00642e+06	214045
100	200	0.87092	0.12908	600914	89062	1.03259e+06	237201
100	200	0.937462	0.0625382	617118	41168	997691	204970
100	200	0.907662	0.0923377	616388	62706	1.00852e+06	221066
100	200	0.9189	0.0811	620116	54730	1.01313e+06	214235
100	200	0.910901	0.0890987	621957	60836	1.00742e+06	221698
100	200	0.880318	0.119682	592809	80594	1.05285e+06	247343
100	200	0.902637	0.0973627	612749	66094	1.0242e+06	228536
100	200	0.927239	0.0727613	614571	48226	1.02156e+06	223786
100	200	0.905308	0.0946923	606424	63430	1.02701e+06	226570
100	200	0.911024	0.0889764	608418	59422	1.0183e+06	226182
100	200	0.919464	0.0805358	615984	53954	998335	212560
100	200	0.892125	0.107875	624947	75568	1.00828e+06	217953
100	200	0.940357	0.0596432	622046	39454	985751	199590
100	200	0.940215	0.0597847	646398	41102	959470	183479
100	200	0.928288	0.0717117	624505	48244	1.00908e+06	221959
100	200	0.929227	0.0707726	628732	47886	993639	207581
100	200	0.917281	0.0827191	617885	55720	987110	203346
100	200	0.947789	0.0522111	625371	34450	964212	175996
100	400	0.862699	0.137301	561094	89300	1.06742e+06	248774
100	400	0.999299	0.000700657	1044001	732	559729	65060.9
100	400	0.840832	0.159168	530075	100342	1.11079e+06	264369
100	400	0.922093	0.0779067	574892	48572	1.02687e+06	204646
100	400	0.858427	0.141573	540099	89074	1.09241e+06	255761
100	400	0.893086	0.106914	561027	67162	1.05404e+06	222698
100	400	0.837917	0.162083	543520	105136	1.09557e+06	258968
100	400	0.867602	0.132398	548824	83752	1.0897e+06	247523
100	400	0.840688	0.159312	548205	103886	1.09975e+06	272347
100	400	0.864566	0.135434	538923	84422	1.09834e+06	248395
100	400	0.86329	0.13671	546629	86564	1.08742e+06	241923
100	400	0.870549	0.129451	546453	81258	1.1053e+06	263834
100	400	0.825271	0.174729	533934	113046	1.11715e+06	265997
100	400	0.868423	0.131577	552378	83692	1.06816e+06	231038
100	400	0.831929	0.168071	546018	110310	1.0999e+06	263009
100	400	0.88004	0.11996	560685	76428	1.05826e+06	233872
100	400	0.84267	0.15733	541304	101064	1.10305e+06	267327
100	400	0.864102	0.135898	547500	86106	1.09365e+06	255176
100	400	0.875262	0.124738	546398	77870	1.07809e+06	239780
100	400	0.874087	0.125913	553541	79738	1.08245e+06	239463
100	400	0.977361	0.0226393	715429	16572	812331	114956
100	400	0.883216	0.116784	554870	73368	1.07868e+06	244753
100	400	0.868434	0.131566	545591	82656	1.08639e+06	256337
100	400	0.851069	0.148931	544845	95344	1.10383e+06	276691
100	400	0.871477	0.128523	551718	81366	1.0693e+06	234561
100	400	0.876876	0.123124	550238	77260	1.07225e+06	235441
100	400	0.861885	0.138115	549411	88042	1.07816e+06	243455
100	400	0.90215	0.0978498	563400	61108	1.04274e+06	220031
100	400	0.855562	0.144438	552782	93322	1.0836e+06	255666
100	400	0.857598	0.142402	554637	92096	1.07596e+06	247904
100	400	0.913875	0.0861249	548039	51648	1.05533e+06	215690
100	400	0.860102	0.139898	557754	90720	1.07284e+06	242324
100	400	0.898148	0.101852	568137	64428	1.05573e+06	225633
100	400	0.888543	0.111457	561778	70468	1.05881e+06	224764
100	400	0.827708	0.172292	541873	112794	1.10617e+06	263507
100	400	0.909369	0.0906314	570115	56820	1.0417e+06	220092
100	400	0.94312	0.0568801	597109	36012	981136	177830
100	400	0.850326	0.149674	543862	95730	1.09573e+06	263846
100	50	0.98637	0.0136304	1051470	14530	730778	138841
100	50	0.989587	0.0104127	1053953	11090	708474	134459
100	50	0.989062	0.0109381	1033542	11430	726657	135416
100	50	0.988081	0.0119192	1094585	13204	704768	130337
100	50	0.994402	0.00559766	1096077	6170	708930	136903
100	50	0.993179	0.00682088	1073427	7372	719436	137282
100	50	0.986948	0.013052	1058330	13996	723642	140732
100	50	0.990627	0.00937329	1077999	10200	712543	136987
100	50	0.988732	0.0112681	1057863	12056	740791	150132
100	50	0.995576	0.00442364	1078028	4790	721094	136569
100	50	0.991718	0.0082825	1050808	8776	725069	132836
100	50	0.994093	0.00590734	1090461	6480	715623	141876
100	50	0.99306	0.00693977	1111577	7768	695167	131879
100	50	0.994417	0.00558306	1102165	6188	669267	112715
100	50	0.991748	0.00825156	1060790	8826	725146	140197
100	50	0.985955	0.0140445	980443	13966	765258	149161
100	800	0.812905	0.187095	524738	120772	1.12652e+06	272857
100	800	0.838407	0.161593	512311	98742	1.13696e+06	267832
100	800	0.876934	0.123066	532092	74672	1.09222e+06	239474
100	800	0.860555	0.139445	533633	86470	1.10924e+06	255902
100	800	0.819085	0.180915	506425	111856	1.14824e+06	273266
100	800	0.805245	0.194755	516236	124856	1.13485e+06	270369
100	800	0.969755	0.0302446	590807	18426	954747	150301
100	800	0.894516	0.105484	534587	63040	1.07601e+06	230470
200	100	0.971195	0.0288051	867581	25732	837910	161749
200	100	0.985932	0.0140678	826573	11794	850157	159554
200	100	0.968577	0.031423	835696	27112	838592	164765
200	100	0.989531	0.0104685	818394	8658	825397	139603
200	100	0.963592	0.0364083	849514	32098	834015	158092
200	100	0.981586	0.0184136	840554	15768	824371	146510
200	100	0.971913	0.0280866	827246	23906	829545	159027
200	100	0.961694	0.0383064	809747	32254	848267	159764
200	100	0.970866	0.0291343	828431	24860	829760	160771
200	100	0.977184	0.022816	811264	18942	849453	162202
200	100	0.965273	0.0347274	856775	30824	828080	161046
200	100	0.973275	0.0267246	838212	23016	842532	165488
200	100	0.975112	0.0248875	832592	21250	832897	157194
200	100	0.980738	0.0192624	826854	16240	832995	157676
200	100	0.983576	0.0164239	873872	14592	736230	110657
200	100	0.972945	0.0270554	860767	23936	826995	161369
200	100	0.974719	0.0252812	882758	22896	809710	154482
200	100	0.988609	0.0113912	838882	9666	791075	129865
200	100	0.97676	0.0232399	862359	20518	758852	117896
200	100	0.982143	0.0178567	831841	15124	836025	160087
200	100	0.968723	0.0312767	890837	28762	796683	156768
200	100	0.98098	0.0190196	853191	16542	760686	117064
200	100	0.963248	0.0367517	851185	32476	838308	159651
200	100	0.97125	0.0287499	817340	24194	846664	163928
200	100	0.970777	0.029223	853278	25686	825741	162154
200	100	0.978163	0.0218367	832820	18592	843090	167447
200	100	0.971848	0.0281521	805934	23346	841004	161184
200	100	0.974265	0.0257345	814030	21502	848455	156794
200	100	0.98514	0.0148603	822171	12402	809198	139984
200	100	0.969408	0.0305924	776290	24498	867081	164734
200	100	0.98446	0.0155396	849418	13408	843619	164922
200	100	0.981635	0.0183655	824627	15428	850659	156740
200	100	0.971785	0.028215	844522	24520	828675	161694
200	100	0.98362	0.0163804	823867	13720	821764	151523
200	100	0.973484	0.0265163	873099	23782	837075	171794
200	100	0.958905	0.0410947	794197	34036	868253	171458
200	100	0.968074	0.0319259	859463	28344	845282	170002
200	100	0.971201	0.0287987	798984	23692	845218	159494
200	100	0.986096	0.0139043	826080	11648	839903	158286
200	100	0.982859	0.017141	830509	14484	830271	161760
200	100	0.973199	0.0268006	867071	23878	804073	144368
200	100	0.975932	0.024068	831172	20498	820219	154381
200	100	0.971064	0.0289362	807558	24064	846542	162540
200	100	0.98975	0.0102502	854931	8854	817914	153786
200	100	0.971732	0.0282676	884223	25722	813643	154560
200	100	0.977327	0.0226727	788751	18298	862988	161203
200	100	0.971676	0.0283242	884807	25792	794698	142507
200	200	0.972623	0.027377	674019	18972	880431	128941
200	200	0.935125	0.0648752	660113	45796	955667	193139
200	200	0.945426	0.0545739	669287	38634	945037	188645
200	200	0.938289	0.0617107	657662	43254	963709	195112
200	200	0.927985	0.0720149	650873	50510	964633	195761
200	200	0.923413	0.0765872	653104	54168	970839	198753
200	200	0.968677	0.0313233	672931	21760	917808	163120
200	200	0.943795	0.0562054	651492	38798	972570	198461
200	200	0.944913	0.0550866	642595	37462	980619	200670
200	200	0.951596	0.048404	638264	32466	962119	180740
200	200	0.955798	0.0442015	679588	31428	940154	183008
200	200	0.918325	0.081675	638707	56806	996997	215399
200	400	0.881384	0.118616	553858	74538	1.08792e+06	242960
200	400	0.929521	0.0704791	581749	44110	1.01885e+06	198925
200	400	0.891025	0.108975	571158	69854	1.0609e+06	237755
200	400	0.90227	0.0977295	558371	60480	1.06379e+06	226396
200	400	0.910748	0.0892524	573536	56206	1.03985e+06	218594
200	400	0.869793	0.130207	564855	84558	1.06195e+06	236905
200	400	0.930367	0.069633	586121	43868	1.01026e+06	200832
200	400	0.8804	0.1196	564930	76744	1.06042e+06	231721
200	400	0.898102	0.101898	576454	65404	1.04064e+06	221670
200	400	0.906755	0.0932452	571484	58768	1.03432e+06	213252
200	400	0.899456	0.100544	569552	63666	1.04983e+06	226512
200	400	0.896918	0.103082	574179	65990	1.03878e+06	212382
200	400	0.897454	0.102546	562944	64324	1.053e+06	216474
200	400	0.889966	0.110034	562963	69604	1.04695e+06	214133
200	50	0.99629	0.00370967	1185450	4414	662504	121480
200	50	0.997292	0.00270847	1279168	3474	626738	113851
200	50	0.994636	0.00536409	1154826	6228	659257	106184
200	50	0.994176	0.00582426	1177459	6898	648245	114139
200	50	0.997852	0.00214844	1212223	2610	641397	112503
200	50	0.997011	0.00298885	1208215	3622	654289	120070
200	50	0.993221	0.00677932	1170595	7990	623105	90640
200	50	0.999441	0.000559225	1211715	678	623639	100051
200	50	0.998943	0.0010571	1098071	1162	598320	77762.9
200	50	0.992347	0.00765299	1182311	9118	649219	115078
200	50	0.994728	0.00527202	1223782	6486	615018	103138
200	50	0.995444	0.00455643	1150463	5266	625131	95265.2
200	50	0.991212	0.00878803	1132874	10044	667938	113947
200	50	0.997683	0.00231656	1259292	2924	610101	99097.6
200	50	0.999982	1.80717e-05	1217348	22	627766	100146
200	50	0.990301	0.00969934	1142701	11192	656685	109302
200	50	0.987994	0.0120058	1137286	13820	664694	110028
200	50	0.999161	0.000838979	1243326	1044	605630	95378.2
200	50	0.994631	0.00536896	1184525	6394	647574	115216
200	50	0.996255	0.00374526	1184251	4452	654862	112263
200	50	0.991064	0.0089362	1189561	10726	661374	116927
200	50	0.996289	0.00371116	1142018	4254	663773	119111
200	50	0.996417	0.00358316	1186860	4268	653331	115548
200	50	0.99758	0.0024201	1173961	2848	641027	104315
200	50	0.992052	0.00794758	1152379	9232	662084	116892
200	50	0.994466	0.00553435	1156843	6438	667451	118538
200	50	0.999649	0.000351249	1058706	372	628496	85367.2
200	50	0.997483	0.00251709	1196777	3020	650965	111051
200	50	0.99557	0.00442987	1150670	5120	649697	105216
200	50	0.997628	0.00237231	1150572	2736	672288	120130
200	50	0.994838	0.00516167	1198430	6218	655349	118256
200	50	0.995518	0.00448217	1199817	5402	636233	110434
200	50	0.99246	0.00754005	1225166	9308	630841	109453
200	50	0.989539	0.0104606	1200430	12690	622829	99664.3
200	50	0.994302	0.0056983	1140473	6536	674693	121830
200	50	0.996764	0.00323608	1178468	3826	650362	113967
200	50	0.996461	0.00353881	1156734	4108	668448	122949
200	50	0.989346	0.0106544	1124324	12108	673097	120976
200	50	0.996414	0.00358605	1098652	3954	695462	127394
200	50	0.997081	0.0029194	1218602	3568	645818	115333
200	50	0.992677	0.00732271	1150375	8486	636807	100538
200	50	0.993583	0.00641661	1128824	7290	684817	121193
200	50	0.994373	0.00562658	1209173	6842	647090	116139
200	50	0.992505	0.00749459	1217028	9190	648378	119513
200	50	0.998227	0.00177294	1119314	1988	679154	122909
200	50	0.99116	0.00883952	1174432	10474	653708	109879
200	800	0.827966	0.172034	522257	108514	1.11812e+06	261072
200	800	0.89468	0.10532	535057	62986	1.08617e+06	233382
200	800	0.849104	0.150896	525725	93428	1.11896e+06	261633
200	800	0.946149	0.0538514	559382	31838	1.03591e+06	199062
200	800	0.912669	0.0873312	554554	53064	1.04444e+06	207900
200	800	0.857526	0.142474	530836	88196	1.0989e+06	245459
200	800	0.804207	0.195793	507055	123448	1.14681e+06	274637
200	800	0.843944	0.156056	511690	94618	1.14186e+06	269915
200	800	0.852415	0.147585	527617	91350	1.11454e+06	260811
200	800	0.947638	0.0523623	570874	31544	1.01278e+06	186152
200	800	0.875859	0.124141	551361	78148	1.07326e+06	236685
400	100	0.993602	0.00639821	909089	5854	756790	122934
400	100	0.989732	0.0102679	948869	9844	772174	138879
400	100	0.987443	0.0125571	912021	11598	781626	140553
400	100	0.991118	0.0088821	940893	8432	760143	131624
400	100	0.992205	0.00779482	904271	7104	763270	124377
400	100	0.967652	0.0323479	845787	28274	822976	153116
400	100	0.989345	0.0106552	940581	10130	767702	133272
400	100	0.992636	0.00736397	934408	6932	739343	118593
400	100	0.992817	0.00718303	952592	6892	726290	114491
400	100	0.974728	0.0252725	893869	23176	820642	153983
400	100	0.985237	0.0147633	888381	13312	813044	147110
400	100	0.988093	0.0119068	956324	11524	737623	125293
400	100	0.981736	0.0182636	881132	16392	798054	142313
400	100	0.975371	0.0246289	909278	22960	768944	132934
400	100	0.972145	0.0278548	936519	26834	769629	133781
400	100	0.992143	0.00785688	969050	7674	727781	119749
400	100	0.996021	0.0039789	949235	3792	754967	126594
400	100	0.987579	0.0124205	945077	11886	749675	124884
400	100	0.982904	0.0170958	851486	14810	795646	136018
400	100	0.984387	0.0156132	933240	14802	756046	127979
400	100	0.984487	0.015513	904714	14256	781872	132679
400	100	0.970399	0.0296009	908410	27710	779731	141752
400	100	0.984296	0.0157036	906220	14458	790665	142186
400	100	0.980149	0.0198512	927850	18792	747832	117903
400	100	0.984335	0.0156647	935026	14880	774938	142150
400	100	0.977431	0.0225687	863845	19946	799849	134179
400	100	0.986862	0.013138	849551	11310	799506	140464
400	100	0.991727	0.00827307	933819	7790	764923	132554
400	100	0.9942	0.00579956	966162	5636	723484	113767
400	100	0.992431	0.00756929	923034	7040	758193	123746
400	100	0.98488	0.0151202	904619	13888	772754	131756
400	100	0.984294	0.0157063	893029	14250	790812	140428
400	100	0.988795	0.0112045	897675	10172	768807	124932
400	100	0.985123	0.0148767	921774	13920	778896	138563
400	100	0.989852	0.0101479	920607	9438	764842	133144
400	100	0.988257	0.0117431	904347	10746	774794	127392
400	200	0.94986	0.0501397	674909	35626	940003	182422
400	200	0.963672	0.0363283	705929	26612	921009	170009
400	200	0.935439	0.0645611	666851	46024	969568	195009
400	200	0.952361	0.047639	671785	33604	945467	182958
400	200	0.949127	0.0508725	681726	36540	957394	193881
400	200	0.974162	0.0258378	734453	19480	886467	151817
400	200	0.956245	0.0437554	697808	31930	933901	182854
400	200	0.936321	0.0636791	679636	46222	943956	181147
400	200	0.959157	0.0408433	706629	30090	934869	180555
400	200	0.960047	0.0399532	709057	29508	903721	162168
400	200	0.944404	0.0555955	683831	40256	941376	186074
400	200	0.967238	0.0327623	699044	23678	858249	134905
400	200	0.959415	0.0405855	716367	30304	911208	171598
400	200	0.973743	0.0262569	702987	18956	929402	186255
400	200	0.963001	0.0369988	696663	26766	946161	189424
400	200	0.964583	0.0354167	719337	26412	908776	174430
400	200	0.97048	0.0295196	711236	21634	905606	168082
400	200	0.951275	0.0487252	668711	34252	942970	182135
400	200	0.947885	0.0521145	705605	38794	932343	184492
400	200	0.957894	0.0421063	681891	29974	932109	175766
400	200	0.954207	0.0457927	666093	31966	946517	178386
400	200	0.9799	0.0201002	692748	14210	925026	172976
400	200	0.964949	0.0350506	687979	24990	938881	181006
400	200	0.969532	0.0304681	703695	22114	921080	179226
400	200	0.952059	0.047941	700585	35278	938446	181863
400	400	0.932653	0.0673469	588644	42506	1.03102e+06	211950
400	400	0.890848	0.109152	569742	69808	1.04906e+06	219677
400	400	0.953869	0.0461312	590379	28552	1.00836e+06	193659
400	400	0.910349	0.0896514	577273	56850	1.03442e+06	215678
400	400	0.942811	0.0571894	595564	36126	1.02024e+06	206108
400	400	0.998166	0.00183395	844708	1552	665546	78644.5
400	400	0.895489	0.104511	581090	67818	1.03534e+06	219068
400	400	0.900154	0.0998455	571563	63398	1.04978e+06	214234
400	400	0.882187	0.117813	577344	77102	1.05515e+06	236002
400	400	0.924046	0.0759542	591138	48590	992994	182819
400	400	0.942716	0.0572845	609854	37058	1.00209e+06	199300
400	400	0.898352	0.101648	570874	64594	1.04343e+06	214156
400	400	0.882811	0.117189	587381	77972	1.04407e+06	225253
400	50	0.993416	0.00658391	1201349	7962	623249	99851.8
400	50	0.997685	0.00231519	1207467	2802	618217	97655.9
400	50	0.999211	0.000788605	1234119	974	598429	93389.8
400	50	0.996579	0.00342088	1201415	4124	625325	98759.9
400	50	0.999395	0.000605492	1175192	712	633148	101961
400	50	0.999292	0.000707648	1222906	866	609361	97375.5
400	50	0.999801	0.00019919	1204637	240	620055	99410
400	50	0.9951	0.00490043	1166803	5746	634357	103725
400	50	0.999465	0.000534724	1308386	700	580640	91804.7
400	50	0.996834	0.00316553	1231269	3910	601710	91286.8
400	50	0.988908	0.0110921	1181294	13250	637909	106068
400	50	0.992893	0.00710666	1181972	8460	629434	95596
400	50	0.993825	0.00617538	1227921	7630	615944	98262.2
400	50	0.999136	0.000864253	1225432	1060	619838	100414
400	50	0.998612	0.00138754	1194702	1660	634002	103060
400	50	0.994104	0.00589587	1264577	7500	612740	101345
400	50	0.995107	0.00489286	1159670	5702	647050	106781
400	50	0.994857	0.00514261	1235784	6388	621471	103278
400	50	0.992156	0.00784416	1131015	8942	664534	109872
400	50	0.995152	0.00484756	1149620	5600	587947	80904.3
400	50	0.995309	0.00469121	1277231	6020	579181	88837
400	50	0.999979	2.11562e-05	1228928	26	488041	53967.8
400	50	0.996083	0.00391744	1214389	4776	610409	99838.9
400	50	0.997462	0.00253797	1165684	2966	636707	98240
400	50	0.998921	0.001079	1214631	1312	630258	102309
400	50	0.996127	0.00387341	1218475	4738	618522	99783.4
400	50	0.99905	0.00094977	1209670	1150	632274	105316
400	50	0.997526	0.00247398	1076563	2670	696185	115096
400	50	0.995578	0.00442179	1246447	5536	595633	92330
400	50	0.997925	0.0020754	1168427	2430	638762	102899
400	50	0.996909	0.00309077	1209539	3750	624683	105413
400	50	0.997516	0.00248365	1232211	3068	602394	96673
400	50	0.994379	0.00562117	1140997	6450	589694	77560.1
400	50	0.99591	0.00408972	1169849	4804	640737	109076
400	50	0.994466	0.00553397	1183518	6586	629314	98223.3
400	50	0.991743	0.00825746	1206071	10042	636253	109329
400	50	0.996643	0.0033573	1197527	4034	618756	100884
400	50	0.997184	0.00281557	1258711	3554	589088	93834.7
400	50	0.993954	0.00604602	1187611	7224	631530	105151
400	50	0.998142	0.0018582	1126953	2098	667082	114157
400	50	0.998717	0.0012834	1176605	1512	621852	100554
400	50	0.995387	0.00461306	1229923	5700	624479	102905
400	50	0.995513	0.00448673	1170192	5274	631295	98968.9
400	800	0.909382	0.0906181	548671	54674	1.06322e+06	217777
400	800	0.896652	0.103348	545221	62842	1.07767e+06	230993
400	800	0.85952	0.14048	544787	89040	1.08041e+06	237773
400	800	0.838341	0.161659	518805	100042	1.11693e+06	253861
400	800	0.87343	0.12657	536026	77676	1.08577e+06	238600
400	800	0.898203	0.101797	541743	61398	1.07154e+06	220562
400	800	0.849583	0.150417	526842	93276	1.11049e+06	250590
400	800	0.86371	0.13629	520877	82192	1.11119e+06	254320
400	800	0.868194	0.131806	529111	80328	1.09058e+06	236945
400	800	0.827338	0.172662	519559	108430	1.12943e+06	274338
400	800	0.862482	0.137518	531094	84680	1.09978e+06	250302
50	100	0.926514	0.0734865	668448	53018	963272	216436
50	100	0.952269	0.0477314	680993	34134	938072	187201
50	100	0.938738	0.0612625	684273	44656	957362	205469
50	100	0.979032	0.0209684	730056	15636	834199	127087
50	100	0.960492	0.0395079	694723	28576	916993	180784
50	100	0.940068	0.0599322	689535	43960	946378	203040
50	100	0.940473	0.0595267	682177	43178	950985	199135
50	100	0.93159	0.0684103	687611	50494	957161	214596
50	100	0.938557	0.0614434	660986	43272	961652	200279
50	100	0.930173	0.0698271	656543	49286	963865	209241
50	100	0.948807	0.0511925	687615	37100	941327	194910
50	100	0.947125	0.0528751	701381	39156	932937	199377
50	100	0.947467	0.0525328	682724	37854	947169	194681
50	100	0.931596	0.0684038	667171	48988	974091	214610
50	100	0.949019	0.0509813	684549	36774	944482	194692
50	100	0.933256	0.0667445	686066	49066	950223	206708
50	100	0.973199	0.0268014	690064	19004	921482	172673
50	100	0.945182	0.0548184	672716	39016	957555	201616
50	100	0.919431	0.080569	682695	59824	955642	205766
50	100	0.94611	0.0538903	676792	38550	961523	207517
50	100	0.94955	0.0504497	676038	35918	955718	201795
50	100	0.956259	0.0437409	677151	30974	944248	191176
50	100	0.931829	0.0681711	690611	50524	945925	207552
50	100	0.946171	0.0538287	698106	39716	925745	189766
50	100	0.92224	0.0777603	690562	58226	956416	215163
50	100	0.949863	0.0501371	696202	36748	934596	199912
50	100	0.939129	0.0608708	668105	43304	960717	205282
50	100	0.93611	0.0638901	675334	46092	963291	213378
50	100	0.938215	0.0617845	688956	45370	948448	209327
50	100	0.925381	0.0746191	672428	54222	968674	215067
50	100	0.917187	0.0828128	676819	61110	970414	221037
50	100	0.951691	0.0483088	698528	35458	934430	198834
50	100	0.947115	0.0528852	699449	39056	919128	181688
50	100	0.959209	0.040791	682177	29010	939760	192119
50	100	0.953581	0.0464189	675575	32886	948561	197552
50	100	0.943331	0.0566687	681605	40946	936551	192777
50	100	0.949859	0.0501409	682090	36006	951226	201436
50	100	0.925478	0.0745216	659445	53100	970896	214777
50	2000	0.804978	0.195022	500780	121324	1.16212e+06	281891
50	2000	0.763622	0.236378	492206	152362	1.18303e+06	305273
50	2000	0.795188	0.204812	493585	127130	1.17136e+06	285630
50	2000	0.846275	0.153725	508948	92450	1.12835e+06	256436
50	2000	0.834849	0.165151	509673	100824	1.12909e+06	261534
50	2000	0.826684	0.173316	503224	105502	1.13442e+06	259586
50	2000	0.807003	0.192997	503311	120368	1.14899e+06	275676
50	2000	0.748552	0.251448	485269	163008	1.19082e+06	310641
50	2000	0.818349	0.181651	503377	111736	1.14194e+06	273524
50	2000	0.806695	0.193305	508183	121774	1.1286e+06	258559
50	2000	0.865446	0.134554	514081	79926	1.11898e+06	246861
50	2000	0.95014	0.0498599	588989	30908	966504	160110
50	2000	0.876549	0.123451	518812	73068	1.11046e+06	248263
50	2000	0.809409	0.190591	494561	116454	1.15281e+06	273326
50	2000	0.861376	0.138624	526828	84784	1.10249e+06	252551
50	2000	0.76248	0.23752	486798	151642	1.19246e+06	306915
50	2000	0.77835	0.22165	489996	139536	1.18176e+06	301134
50	2000	0.821762	0.178238	497415	107888	1.16102e+06	274657
50	2000	0.789379	0.210621	494103	131836	1.17455e+06	295659
50	2000	0.886528	0.113472	518391	66352	1.10527e+06	232220
50	2000	0.747893	0.252107	488427	164644	1.17842e+06	300657
50	2000	0.833219	0.166781	509860	102056	1.15467e+06	284215
50	2000	0.818556	0.181444	506036	112170	1.1408e+06	258993
50	2000	0.901123	0.0988772	526982	57824	1.06789e+06	207938
50	2000	0.8731	0.1269	518657	75384	1.11092e+06	237830
50	2000	0.879394	0.120606	527975	72410	1.08635e+06	229760
50	2000	0.826374	0.173626	515789	108370	1.13117e+06	267942
50	2000	0.844727	0.155273	514062	94492	1.13142e+06	264829
50	2000	0.906534	0.0934659	523712	53996	1.07621e+06	204972
50	2000	0.77658	0.22342	502917	144688	1.16171e+06	294781
50	2000	0.793835	0.206165	491870	127742	1.17958e+06	298923
50	200	0.83752	0.16248	569761	110534	1.07089e+06	252561
50	200	0.91084	0.0891602	597704	58508	1.02194e+06	217369
50	200	0.839078	0.160922	571632	109630	1.08238e+06	265898
50	200	0.886377	0.113623	584812	74966	1.0622e+06	240669
50	200	0.922705	0.0772953	606873	50838	1.01701e+06	219343
50	200	0.894977	0.105023	589621	69190	1.04685e+06	234647
50	200	0.850348	0.149652	569763	100272	1.07093e+06	249429
50	200	0.884665	0.115335	579774	75586	1.0597e+06	252162
50	200	0.910197	0.0898029	587514	57966	1.03603e+06	221292
50	200	0.847445	0.152555	557679	100392	1.09041e+06	273231
50	200	0.913252	0.0867479	589001	55948	1.03292e+06	223315
50	200	0.90529	0.0947099	581141	60798	1.03032e+06	217544
50	200	0.84307	0.15693	564712	105116	1.08203e+06	261575
50	200	0.908066	0.091934	591022	59836	1.02562e+06	215893
50	200	0.860264	0.139736	578613	93986	1.07609e+06	257426
50	200	0.897361	0.102639	592083	67722	1.02674e+06	219701
50	200	0.896343	0.103657	589497	68172	1.04079e+06	236588
50	200	0.892325	0.107675	591140	71332	1.04184e+06	224689
50	200	0.915366	0.0846343	588971	54456	1.0298e+06	224268
50	200	0.883429	0.116571	586270	77360	1.0457e+06	237732
50	200	0.863506	0.136494	576039	91054	1.06076e+06	251593
50	200	0.915355	0.0846453	586768	54260	1.03306e+06	220814
50	200	0.879609	0.120391	581855	79638	1.05399e+06	242399
50	200	0.860555	0.139445	589579	95536	1.05529e+06	252180
50	200	0.864133	0.135867	588849	92584	1.05346e+06	250376
50	200	0.910834	0.0891662	600847	58820	1.00959e+06	205970
50	200	0.906174	0.0938261	604379	62578	1.01282e+06	217138
50	200	0.870747	0.129253	584578	86774	1.04976e+06	236789
50	200	0.89377	0.10623	590565	70192	1.0423e+06	239118
50	200	0.93351	0.06649	596413	42480	1.00045e+06	189165
50	200	0.88916	0.11084	601008	74920	1.02456e+06	225822
50	200	0.865243	0.134757	578600	90114	1.05683e+06	244390
50	200	0.885779	0.114221	587642	75776	1.04313e+06	238665
50	200	0.930473	0.0695272	594306	44408	1.01975e+06	205731
50	200	0.97601	0.0239903	687959	16910	838445	125897
50	200	0.940496	0.0595039	623152	39426	978771	186430
50	200	0.90537	0.0946298	601451	62864	1.02139e+06	219837
50	200	0.899254	0.100746	580758	65064	1.04312e+06	239619
50	200	0.879295	0.120705	581885	79878	1.04944e+06	246512
50	200	0.893017	0.106983	583308	69880	1.03561e+06	223836
50	200	0.823095	0.176905	557522	119826	1.09083e+06	262334
50	200	0.914454	0.0855457	613864	57426	1.00294e+06	214297
50	200	0.888929	0.111071	606393	75768	1.02151e+06	227524
50	400	0.882075	0.117925	557722	74562	1.0743e+06	234263
50	400	0.910988	0.0890115	564453	55152	1.04444e+06	217589
50	400	0.863565	0.136435	550666	87000	1.08162e+06	249032
50	400	0.985158	0.0148423	627242	9450	920488	145746
50	400	0.8937	0.1063	554899	66002	1.05936e+06	226713
50	400	0.85487	0.14513	549465	93282	1.08423e+06	249595
50	400	0.894644	0.105356	561312	66102	1.05915e+06	233526
50	400	0.838886	0.161114	534039	102566	1.11129e+06	268112
50	400	0.920776	0.0792236	567736	48848	1.0273e+06	190823
50	400	0.838023	0.161977	532004	102828	1.11762e+06	264683
50	400	0.874549	0.125451	547438	78528	1.08148e+06	233527
50	400	0.842461	0.157539	533481	99760	1.10234e+06	257610
50	400	0.826855	0.173145	512200	107256	1.13527e+06	271359
50	400	0.866477	0.133523	539952	83206	1.08206e+06	242102
50	400	0.835912	0.164088	543692	106726	1.08692e+06	239485
50	400	0.873501	0.126499	548423	79422	1.09371e+06	257719
50	400	0.914022	0.0859781	573429	53940	1.02923e+06	209889
50	400	0.844133	0.155867	544975	100628	1.09426e+06	247431
50	400	0.905765	0.0942347	551179	57344	1.06196e+06	225202
50	400	0.969069	0.0309307	658563	21020	878898	130811
50	400	0.991142	0.00885783	739846	6612	756953	92944.7
50	400	0.848126	0.151874	537186	96194	1.11167e+06	269099
50	400	0.799301	0.200699	527972	132570	1.12129e+06	273568
50	400	0.828984	0.171016	536094	110594	1.10621e+06	258537
50	400	0.872298	0.127702	539667	79006	1.0803e+06	233326
50	400	0.871561	0.128439	538223	79316	1.0907e+06	239840
50	400	0.874365	0.125635	545797	78424	1.08458e+06	235394
50	400	0.861731	0.138269	552880	88712	1.08163e+06	249367
50	400	0.909287	0.090713	557222	55590	1.05779e+06	221745
50	400	0.818564	0.181436	529390	117340	1.12668e+06	278211
50	400	0.881066	0.118934	552562	74590	1.07071e+06	229748
50	400	0.860504	0.139496	548593	88932	1.08664e+06	250939
50	400	0.809368	0.190632	523122	123212	1.12173e+06	270547
50	400	0.844382	0.155618	547212	100850	1.09833e+06	256974
50	400	0.83413	0.16587	524534	104306	1.12106e+06	272579
50	400	0.866707	0.133293	549636	84530	1.08199e+06	250749
50	400	0.84938	0.15062	546902	96982	1.09312e+06	251258
50	400	0.854422	0.145578	540890	92158	1.09981e+06	245289
50	400	0.835905	0.164095	531899	104416	1.11105e+06	258997
50	400	0.857729	0.142271	546452	90640	1.09254e+06	254434
50	400	0.830024	0.169976	526701	107860	1.12327e+06	275324
50	400	0.907422	0.092578	575693	58734	1.02516e+06	205302
50	400	0.874402	0.125598	538727	77382	1.08642e+06	246906
50	400	0.887034	0.112966	541220	68926	1.07958e+06	229144
50	400	0.878296	0.121704	558658	77412	1.07916e+06	248427
50	400	0.868883	0.131117	553613	83542	1.07506e+06	238360
50	400	0.890683	0.109317	542981	66642	1.07866e+06	234022
50	400	0.80686	0.19314	506331	121202	1.16139e+06	298750
50	400	0.838104	0.161896	534338	103218	1.1247e+06	278964
50	50	1	0	1158140	0	498308	57912
50	50	0.973293	0.0267071	905468	24846	813970	169100
50	50	0.986512	0.0134881	901222	12322	805440	163653
50	50	0.973763	0.0262366	914505	24640	786394	158091
50	50	0.96766	0.0323396	889995	29744	817830	176379
50	50	0.971084	0.0289163	893766	26614	803943	162978
50	50	0.971356	0.028644	928629	27384	801048	170449
50	50	0.962881	0.0371188	920265	35476	798484	168139
50	50	0.980366	0.0196339	945120	18928	792227	170320
50	50	0.992142	0.00785801	914871	7246	767623	136680
50	50	0.973724	0.0262762	913981	24664	800609	168363
50	50	0.944832	0.0551683	886940	51788	817475	182390
50	50	0.984774	0.0152257	908213	14042	801899	163259
50	50	0.979008	0.020992	907651	19462	803822	164183
50	50	0.976306	0.0236937	892179	21652	807489	164413
50	800	0.836495	0.163505	518548	101358	1.14186e+06	288058
50	800	0.899264	0.100736	540188	60512	1.0731e+06	218577
50	800	0.885967	0.114033	533309	68642	1.09162e+06	231096
50	800	0.85735	0.14265	533125	88704	1.10808e+06	252511
50	800	0.846725	0.153275	523530	94770	1.11833e+06	257669
50	800	0.864119	0.135881	541693	85180	1.08318e+06	233801
50	800	0.874171	0.125829	534704	76966	1.08775e+06	229028
50	800	0.809678	0.190322	514399	120914	1.13231e+06	272853
50	800	0.81879	0.18121	514274	113816	1.12505e+06	264718
50	800	0.813607	0.186393	506558	116050	1.13426e+06	257064
50	800	0.776146	0.223854	494228	142544	1.19104e+06	323277
50	800	0.792634	0.207366	506909	132616	1.15526e+06	289041
50	800	0.817672	0.182328	508896	113476	1.15136e+06	279754
50	800	0.876985	0.123015	537862	75446	1.09873e+06	252671
50	800	0.873358	0.126642	524090	75996	1.09426e+06	238285
800	100	0.995449	0.00455081	942774	4310	744491	121185
800	100	0.992836	0.0071644	989731	7142	713339	113041
800	100	0.979742	0.0202581	939017	19416	775788	134659
800	100	0.981334	0.0186663	883954	16814	773109	130285
800	100	0.992827	0.00717323	917363	6628	752295	126506
800	100	0.991344	0.00865591	948063	8278	729853	119435
800	100	0.994435	0.00556463	960012	5372	736601	121761
800	100	0.985365	0.0146355	896259	13312	772303	133268
800	100	0.993806	0.00619434	918987	5728	746524	116745
800	100	0.986757	0.013243	917388	12312	780897	134569
800	100	0.989298	0.0107019	913690	9884	761606	125443
800	100	0.985176	0.014824	903035	13588	773994	132497
800	100	0.994422	0.005578	888170	4982	778034	131561
800	100	0.990037	0.00996284	961732	9678	737396	123510
800	100	0.993489	0.00651087	937509	6144	764583	123434
800	100	0.988522	0.0114779	950810	11040	743122	126111
800	100	0.995145	0.00485506	935076	4562	723054	105030
800	100	0.993884	0.00611595	957490	5892	743452	118626
800	100	0.978778	0.0212224	971287	21060	728088	120895
800	100	0.984747	0.0152532	864718	13394	809521	141003
800	100	0.991076	0.00892361	945806	8516	755950	127529
800	100	0.992921	0.00707853	964792	6878	721890	115070
800	100	0.989107	0.0108934	909801	10020	775137	129873
800	100	0.996122	0.00387763	958197	3730	734103	114457
800	100	0.994063	0.00593694	967450	5778	724456	114160
800	100	0.974035	0.025965	865659	23076	782629	132943
800	100	0.982586	0.0174137	945364	16754	748411	121953
800	100	0.992867	0.00713273	960193	6898	738719	120908
800	100	0.993016	0.00698364	885286	6226	688248	92150.8
800	100	0.975435	0.0245654	920263	23176	757298	125725
800	100	0.989503	0.0104968	925136	9814	751759	121912
800	100	0.992191	0.00780938	909178	7156	778209	132022
800	100	0.990619	0.00938132	937048	8874	755009	124641
800	100	0.997138	0.00286158	985438	2828	722255	110648
800	200	0.957877	0.0421234	703387	30932	912451	169721
800	200	0.962786	0.0372142	718967	27790	916594	162581
800	200	0.958331	0.0416691	724180	31488	905368	170917
800	200	0.970706	0.0292944	730257	22038	882394	154500
800	200	0.984355	0.0156452	797919	12682	827352	135772
800	200	0.978144	0.0218562	720891	16108	891112	154532
800	200	0.96575	0.0342505	725162	25718	897845	162584
800	200	0.952871	0.0471295	691420	34198	954733	193671
800	200	0.938581	0.0614188	734834	48086	898650	164076
800	200	0.966003	0.0339969	737354	25950	884461	158723
800	200	0.976153	0.0238471	766116	18716	858842	150567
800	200	0.981269	0.0187308	758472	14478	858636	142560
800	200	0.955218	0.0447816	704550	33030	921949	174208
800	200	0.969265	0.0307352	697954	22132	891344	150702
800	400	0.940241	0.0597586	608685	38686	1.00559e+06	199021
800	400	0.912559	0.0874411	601192	57606	1.0302e+06	215066
800	400	0.926232	0.0737682	609794	48566	1.00218e+06	199143
800	400	0.936154	0.0638456	617655	42124	1.00184e+06	202319
800	400	0.962067	0.0379331	635577	25060	958833	179185
800	400	0.931468	0.0685317	590291	43430	1.0124e+06	197585
800	400	0.916031	0.0839695	605629	55516	1.003e+06	201978
800	400	0.914417	0.0855828	579126	54202	1.02783e+06	212123
800	400	0.95495	0.0450496	609139	28736	996524	195080
800	400	0.929094	0.0709056	600601	45836	999687	192967
800	400	0.917935	0.0820652	597727	53438	1.01965e+06	205272
800	400	0.915421	0.0845786	600954	55524	1.02727e+06	211243
800	400	0.926105	0.073895	607611	48482	1.0058e+06	209349
800	400	0.924412	0.0755876	603877	49378	1.01058e+06	196107
800	400	0.927339	0.0726613	585313	45862	1.02869e+06	208460
800	400	0.912343	0.0876574	605270	58154	1.02102e+06	211046
800	400	0.924534	0.0754658	603535	49264	1.02278e+06	212330
800	50	0.994915	0.00508464	1173241	5996	622581	92460.3
800	50	0.994936	0.00506441	1161450	5912	615743	91609.6
800	50	0.996303	0.00369733	1205049	4472	627098	105794
800	50	0.996717	0.00328302	1172494	3862	624569	98371.8
800	50	0.995858	0.00414216	1319905	5490	528073	71991.5
800	50	0.997173	0.00282678	1224073	3470	600073	89327
800	50	0.996615	0.00338532	1182283	4016	607593	92826.4
800	50	0.986853	0.0131474	1199165	15976	594340	85586.2
800	50	0.997811	0.00218866	1197197	2626	622691	102427
800	50	0.999462	0.000537592	1249346	672	589744	86652.7
800	800	0.854685	0.145315	537177	91332	1.09976e+06	243685
800	800	0.846807	0.153193	520578	94176	1.12453e+06	253310
800	800	0.863211	0.136789	534626	84720	1.10738e+06	250219
800	800	0.904007	0.0959934	539729	57312	1.07739e+06	221540
800	800	0.859636	0.140364	533416	87098	1.10428e+06	243126
800	800	0.879264	0.120736	535238	73496	1.08408e+06	238065
800	800	0.937658	0.0623421	568171	37776	1.01473e+06	181630
800	800	0.884636	0.115364	543001	70812	1.08442e+06	231561
800	800	0.882515	0.117485	545110	72568	1.07848e+06	229577
800	800	0.875103	0.124897	540656	77164	1.0954e+06	235705
800	800	0.880733	0.119267	553162	74908	1.07509e+06	233206

## Sheet: Figure_S9C
processivity (monomers)	separations (monomers)	fraction_cis	fraction_trans	total_cis	total_trans	volume (mon^3)	surface_area (mon^2)
100	100	0.865388	0.134612	1489406	231678	1.22076e+06	250923
100	100	0.914185	0.085815	1600013	150194	1.13991e+06	221858
100	100	0.886624	0.113376	1490063	190540	1.19622e+06	232092
100	100	0.873478	0.126522	1517287	219776	1.18852e+06	233279
100	100	0.884136	0.115864	1336427	175136	1.24546e+06	230646
100	100	0.93988	0.0601204	1511238	96668	1.17088e+06	213614
100	100	0.93354	0.0664596	1539521	109600	1.15306e+06	217265			1 mon = 15 nm
100	100	0.885668	0.114332	1429597	184548	1.23547e+06	251551			1 mon = 600 bp
100	100	0.914694	0.085306	1603358	149532	1.12016e+06	192540
100	100	0.930436	0.0695643	1468275	109776	1.17844e+06	208452
100	100	0.948538	0.0514625	1604805	87068	1.11527e+06	190574
100	100	0.916562	0.0834384	1522637	138612	1.16296e+06	206218
100	200	0.820223	0.179777	1130390	247760	1.32336e+06	259636
100	200	0.85051	0.14949	1161758	204196	1.31321e+06	238449
100	200	0.911758	0.0882415	1276998	123590	1.19265e+06	194685
100	200	0.862327	0.137673	1268289	202486	1.26223e+06	227474
100	200	0.813616	0.186384	1120239	256626	1.34658e+06	259355
100	200	0.86645	0.13355	1174670	181058	1.27066e+06	228148
100	200	0.792817	0.207183	1128083	294796	1.32696e+06	252668
100	200	0.796694	0.203306	1123749	286766	1.35703e+06	275007
100	200	0.781403	0.218597	1111398	310912	1.35721e+06	278274
100	200	0.872967	0.127033	1190683	173266	1.25314e+06	200191
100	200	0.763757	0.236243	1082395	334804	1.35948e+06	269595
100	200	0.807047	0.192953	1098403	262612	1.36938e+06	277920
100	200	0.752424	0.247576	1109479	365060	1.35617e+06	274208
100	200	0.820686	0.179314	1106542	241772	1.33706e+06	254998
100	200	0.72568	0.27432	1057711	399834	1.40139e+06	291144
100	200	0.848459	0.151541	1148741	205174	1.31076e+06	240616
100	200	0.787605	0.212395	1125390	303486	1.34912e+06	280494
100	200	0.81219	0.18781	1132411	261858	1.3392e+06	255393
100	200	0.786818	0.213182	1138154	308374	1.34601e+06	279606
100	200	0.725245	0.274755	1042875	395088	1.43359e+06	318841
100	200	0.781118	0.218882	1121607	314292	1.37683e+06	284415
100	200	0.814158	0.185842	1117086	254990	1.3643e+06	277670
100	200	0.771448	0.228552	1091600	323402	1.37538e+06	281705
100	200	0.780089	0.219911	1081075	304760	1.37154e+06	277221
100	200	0.802348	0.197652	1132736	279040	1.32485e+06	261181
100	200	0.765207	0.234793	1154575	354266	1.34249e+06	270627
100	200	0.855459	0.144541	1149834	194280	1.29136e+06	233214
100	200	0.858419	0.141581	1236048	203864	1.23615e+06	210412
100	200	0.816278	0.183722	1138941	256344	1.35595e+06	274000
100	200	0.82273	0.17727	1177584	253728	1.30934e+06	246535
100	200	0.807107	0.192893	1144296	273478	1.30514e+06	244466
100	200	0.881028	0.118972	1193113	161116	1.23042e+06	193733
100	200	0.77997	0.22003	1115126	314578	1.3464e+06	271131
100	4000	0.616819	0.383181	810609	503568	1.56165e+06	346243
100	4000	0.628658	0.371342	826161	488006	1.5373e+06	335529
100	4000	0.662639	0.337361	832214	423694	1.53152e+06	325523
100	4000	0.606571	0.393429	795263	515816	1.57429e+06	352007
100	4000	0.519498	0.480502	729544	674780	1.69246e+06	453430
100	4000	0.536689	0.463311	760500	656522	1.62401e+06	377785
100	4000	0.555338	0.444662	746386	597636	1.64186e+06	400989
100	4000	0.591645	0.408355	777198	536424	1.57392e+06	324074
100	4000	0.60993	0.39007	790513	505558	1.57524e+06	364213
100	4000	0.774539	0.225461	956332	278380	1.4087e+06	257679
100	4000	0.575871	0.424129	748319	551138	1.62336e+06	366153
100	4000	0.695193	0.304807	876153	384148	1.47886e+06	285186
100	4000	0.627784	0.372216	794632	471140	1.55346e+06	328765
100	4000	0.548044	0.451956	745524	614812	1.61957e+06	368917
100	4000	0.694939	0.305061	857080	376236	1.46097e+06	269234
100	4000	0.616536	0.383464	815185	507016	1.55677e+06	343557
100	4000	0.680703	0.319297	837796	392984	1.50137e+06	301877
100	4000	0.648849	0.351151	845562	457610	1.49836e+06	291659
100	4000	0.668096	0.331904	840200	417404	1.50993e+06	310504
100	4000	0.793669	0.206331	983800	255760	1.34733e+06	222691
100	4000	0.991513	0.00848745	2092031	17908	814825	103243
100	4000	0.546647	0.453353	762525	632388	1.63201e+06	403278
100	4000	0.59691	0.40309	791008	534164	1.59597e+06	373153
100	4000	0.655253	0.344747	850633	447542	1.50409e+06	310093
100	4000	0.596468	0.403532	770261	521110	1.59413e+06	361975
100	4000	0.59869	0.40131	805377	539854	1.55693e+06	334252
100	4000	0.597883	0.402117	795376	534944	1.54992e+06	339607
100	4000	0.54562	0.45438	732795	610254	1.65586e+06	402289
100	4000	0.577419	0.422581	770447	563848	1.58745e+06	346516
100	4000	0.618219	0.381781	814014	502694	1.54915e+06	335070
100	4000	0.629267	0.370733	818466	482200	1.55058e+06	346973
100	4000	0.667624	0.332376	839925	418156	1.50391e+06	298388
100	4000	0.658521	0.341479	847226	439332	1.48372e+06	288847
100	4000	0.645104	0.354896	821463	451918	1.55647e+06	342613
100	4000	0.999805	0.000194847	2842697	554	650984	82972.5
100	4000	0.502993	0.497007	665267	657350	1.75632e+06	483147
100	4000	0.998705	0.00129485	2974093	3856	620394	72474.9
100	4000	0.578368	0.421632	785296	572482	1.57822e+06	344466
100	4000	0.612005	0.387995	810458	513810	1.56232e+06	347903
100	4000	0.635119	0.364881	813268	467230	1.56477e+06	355616
100	4000	0.602251	0.397749	769416	508150	1.58674e+06	342394
100	4000	0.582819	0.417181	724290	518446	1.63848e+06	391413
100	4000	0.572308	0.427692	769893	575350	1.58746e+06	363987
100	4000	0.589734	0.410266	783390	544988	1.58185e+06	358848
100	4000	0.690556	0.309444	875470	392306	1.45506e+06	276073
100	400	0.708648	0.291352	960578	394930	1.45321e+06	317013
100	400	0.99842	0.00158005	2840981	4496	659869	82540.1
100	400	0.653325	0.346675	872362	462902	1.52033e+06	351354
100	400	0.819346	0.180654	1052883	232146	1.33266e+06	235134
100	400	0.68366	0.31634	894213	413766	1.48523e+06	316939
100	400	0.75754	0.24246	974561	311920	1.39038e+06	263363
100	400	0.65221	0.34779	908049	484216	1.49524e+06	333067
100	400	0.698714	0.301286	925859	399232	1.47054e+06	306316
100	400	0.651935	0.348065	903480	482364	1.52364e+06	375435
100	400	0.699386	0.300614	908146	390344	1.4785e+06	311789
100	400	0.69895	0.30105	940597	405132	1.46021e+06	292827
100	400	0.699698	0.300302	915923	393104	1.50926e+06	341993
100	400	0.633835	0.366165	868776	501890	1.53099e+06	342380
100	400	0.707352	0.292648	950485	393238	1.42157e+06	275653
100	400	0.642129	0.357871	894892	498740	1.506e+06	341832
100	400	0.734142	0.265858	963617	348958	1.42144e+06	289535
100	400	0.64914	0.35086	899423	486138	1.52076e+06	355335
100	400	0.701904	0.298096	920135	390778	1.4844e+06	323934
100	400	0.712215	0.287785	915888	370084	1.44499e+06	292022
100	400	0.722786	0.277214	936704	359260	1.45024e+06	293725
100	400	0.958286	0.0417138	1626939	70820	983632	129432
100	400	0.712238	0.287762	938120	379024	1.45472e+06	303677
100	400	0.690938	0.309062	923575	413122	1.4827e+06	324605
100	400	0.652149	0.347851	900912	480540	1.53499e+06	378123
100	400	0.714885	0.285115	950181	378958	1.43043e+06	287118
100	400	0.722756	0.277244	953626	365804	1.43308e+06	288072
100	400	0.703885	0.296115	935046	393362	1.45473e+06	295802
100	400	0.770405	0.229595	1003393	299030	1.3782e+06	268049
100	400	0.674089	0.325911	938694	453844	1.48145e+06	331018
100	400	0.69536	0.30464	957903	419662	1.45619e+06	319357
100	400	0.791561	0.208439	969691	255346	1.38238e+06	253560
100	400	0.704007	0.295993	960351	403770	1.44644e+06	293843
100	400	0.757368	0.242632	979641	313840	1.40052e+06	272839
100	400	0.756962	0.243038	994411	319276	1.39719e+06	276631
100	400	0.636207	0.363793	892235	510194	1.51288e+06	333902
100	400	0.773515	0.226485	1010615	295908	1.37918e+06	264771
100	400	0.867672	0.132328	1135105	173114	1.24704e+06	199416
100	400	0.672651	0.327349	905040	440442	1.50548e+06	345250
100	50	0.966834	0.0331655	2351500	80664	949174	171492
100	50	0.973692	0.0263084	2383118	64390	920665	162211
100	50	0.976756	0.0232436	2344438	55790	937621	162040
100	50	0.97338	0.02662	2529475	69176	909678	161501
100	50	0.985633	0.0143675	2531810	36906	925101	170241
100	50	0.979631	0.0203687	2411478	50140	935415	170227
100	50	0.969809	0.0301912	2401328	74756	942878	183837
100	50	0.977975	0.0220249	2459580	55392	929205	169768
100	50	0.970068	0.0299323	2372189	73196	978632	187689
100	50	0.986137	0.0138633	2435597	34240	934886	166599
100	50	0.977289	0.0227115	2320899	53936	932057	150658
100	50	0.984487	0.0155132	2467757	38886	940552	178461
100	50	0.982	0.018	2556037	46852	903531	170517
100	50	0.98433	0.0156701	2569043	40898	843666	132707
100	50	0.977665	0.0223351	2398386	54792	944099	176770
100	50	0.96452	0.0354797	2128431	78294	995691	176107
100	800	0.60705	0.39295	841029	544406	1.55079e+06	348395
100	800	0.633636	0.366364	813682	470466	1.54968e+06	337368
100	800	0.715397	0.284603	900985	358434	1.45673e+06	296755
100	800	0.684016	0.315984	895109	413500	1.50123e+06	312961
100	800	0.602891	0.397109	800570	527316	1.56928e+06	346856
100	800	0.603779	0.396221	832020	546000	1.55157e+06	339740
100	800	0.920016	0.0799844	1187373	103228	1.17596e+06	166137
100	800	0.74632	0.25368	911049	309672	1.43223e+06	273214
200	100	0.938703	0.0612972	1942238	126828	1.08507e+06	204653
200	100	0.965262	0.0347378	1798549	64726	1.09446e+06	193693
200	100	0.92734	0.0726604	1832921	143616	1.09328e+06	202008
200	100	0.973155	0.0268451	1765193	48694	1.03469e+06	154143
200	100	0.918122	0.081878	1827924	163014	1.07666e+06	196375
200	100	0.955256	0.0447438	1843056	86328	1.0474e+06	175051
200	100	0.93729	0.0627099	1819791	121754	1.07685e+06	197345
200	100	0.919615	0.0803855	1742412	152308	1.09264e+06	195570
200	100	0.933362	0.0666384	1803992	128798	1.08013e+06	195269
200	100	0.94631	0.0536897	1744999	99004	1.10082e+06	196472
200	100	0.932359	0.067641	1906126	138286	1.07863e+06	202763
200	100	0.940878	0.0591218	1851206	116324	1.09889e+06	205707
200	100	0.940646	0.0593535	1831259	115550	1.07539e+06	192366
200	100	0.953132	0.0468684	1807088	88860	1.07858e+06	190803
200	100	0.968428	0.0315715	1997865	65132	904602	132008
200	100	0.942831	0.0571687	1912587	115970	1.07454e+06	204562
200	100	0.947133	0.0528669	1992912	111240	1.05022e+06	195001
200	100	0.970545	0.0294552	1810466	54946	988490	147275
200	100	0.94483	0.0551703	1931811	112802	938503	138723
200	100	0.951405	0.0485953	1808431	92370	1.08206e+06	199403
200	100	0.933365	0.0666351	2019489	144176	1.04322e+06	202051
200	100	0.955118	0.0448824	1910814	89792	936163	132573
200	100	0.932372	0.0676276	1889240	137032	1.08034e+06	200158
200	100	0.933021	0.0669795	1766735	126830	1.09935e+06	207144
200	100	0.935792	0.0642084	1876878	128780	1.07821e+06	203156
200	100	0.948692	0.0513076	1819481	98402	1.10224e+06	212318
200	100	0.937062	0.0629376	1746957	117334	1.09484e+06	201573
200	100	0.94365	0.0563502	1754630	104778	1.08389e+06	191141
200	100	0.964077	0.0359229	1847269	68832	1.02078e+06	167568
200	100	0.924621	0.0753794	1615388	131694	1.12071e+06	201019
200	100	0.962133	0.0378675	1884808	74182	1.09754e+06	207677
200	100	0.95387	0.0461301	1752734	84764	1.08885e+06	183662
200	100	0.940174	0.0598255	1871280	119074	1.07956e+06	206996
200	100	0.960135	0.0398645	1809889	75146	1.05574e+06	185680
200	100	0.944177	0.0558234	1944358	114958	1.10076e+06	214664
200	100	0.909951	0.0900493	1685437	166792	1.13081e+06	217014
200	100	0.930719	0.0692809	1894407	141016	1.10752e+06	214006
200	100	0.934934	0.065066	1715200	119368	1.09228e+06	196727
200	100	0.959694	0.0403059	1817198	76320	1.08552e+06	196744
200	100	0.955974	0.0440264	1802971	83034	1.0812e+06	199720
200	100	0.941916	0.0580842	1959165	120814	1.02535e+06	177098
200	100	0.943943	0.0560573	1808698	107412	1.05972e+06	190729
200	100	0.934914	0.0650862	1750399	121858	1.10004e+06	202354
200	100	0.972437	0.0275629	1902333	53920	1.05626e+06	180388
200	100	0.937814	0.0621856	1991795	132074	1.05099e+06	191774
200	100	0.94432	0.0556796	1665835	98222	1.1088e+06	193825
200	100	0.948829	0.0511707	2027466	109342	1.01298e+06	171658
200	200	0.94399	0.0560096	1386147	82244	1.06999e+06	138008
200	200	0.866018	0.133982	1296746	200620	1.24975e+06	234319
200	200	0.880021	0.119979	1332969	181732	1.23437e+06	218856
200	200	0.853656	0.146344	1282739	219902	1.26302e+06	236707
200	200	0.837101	0.162899	1265145	246196	1.26295e+06	238333
200	200	0.836127	0.163873	1275855	250056	1.2729e+06	249850
200	200	0.92486	0.0751397	1357411	110282	1.16222e+06	188696
200	200	0.872911	0.127089	1275083	185642	1.27735e+06	240062
200	200	0.853176	0.146824	1228408	211398	1.28951e+06	245081
200	200	0.886584	0.113416	1236592	158190	1.23636e+06	203216
200	200	0.889677	0.110323	1365976	169386	1.21917e+06	222575
200	200	0.821821	0.178179	1206921	261672	1.32867e+06	270159
200	4000	0.559756	0.440244	736325	579114	1.64008e+06	417109
200	4000	0.684956	0.315044	858920	395058	1.49289e+06	296482
200	4000	0.549501	0.450499	762247	624914	1.62407e+06	392378
200	4000	0.642481	0.357519	815991	454072	1.53016e+06	318231
200	4000	0.988991	0.0110093	1739694	19366	899477	107525
200	4000	0.599755	0.400245	772818	515738	1.58244e+06	340829
200	400	0.717667	0.282333	959414	377438	1.45863e+06	297720
200	400	0.833805	0.166195	1068216	212918	1.3156e+06	227335
200	400	0.749831	0.250169	1000229	333710	1.42951e+06	296792
200	400	0.768106	0.231894	989780	298818	1.40914e+06	280013
200	400	0.776093	0.223907	1006392	290350	1.37702e+06	263247
200	400	0.717028	0.282972	980160	386816	1.42747e+06	289869
200	400	0.83687	0.16313	1085391	211574	1.31526e+06	243265
200	400	0.73306	0.26694	1006224	366412	1.41131e+06	286011
200	400	0.774196	0.225804	1041006	303622	1.37614e+06	271490
200	400	0.787604	0.212396	1022348	275700	1.35889e+06	244641
200	400	0.758225	0.241775	999598	318742	1.39742e+06	276064
200	400	0.771214	0.228786	1031160	305900	1.36322e+06	254832
200	400	0.780096	0.219904	1027244	289574	1.37909e+06	263611
200	400	0.768165	0.231835	1011129	305162	1.37051e+06	249930
200	50	0.991995	0.00800495	2941182	23734	852000	154339
200	50	0.992953	0.00704734	3264593	23170	805456	152101
200	50	0.987641	0.0123592	2792914	34950	823359	125176
200	50	0.990264	0.00973627	2898292	28496	826566	145136
200	50	0.994447	0.00555283	3022293	16876	814798	142474
200	50	0.99186	0.00814008	3005770	24668	842264	157444
200	50	0.984299	0.0157014	2834779	45220	762218	110391
200	50	0.997764	0.00223635	3039221	6812	778615	127419
200	50	0.996711	0.00328903	2618882	8642	715820	93870.8
200	50	0.983857	0.0161434	2908778	47728	828753	145465
200	50	0.990231	0.00976879	3121693	30796	777479	133031
200	50	0.987774	0.0122256	2743974	33962	769872	113908
200	50	0.980814	0.0191857	2754974	53890	843843	141000
200	50	0.994596	0.00540446	3230134	17552	764297	122078
200	50	0.998801	0.00119889	3007511	3610	783808	120357
200	50	0.977715	0.0222847	2747988	62634	821997	130435
200	50	0.973639	0.0263608	2718503	73602	832703	130568
200	50	0.997228	0.00277223	3128844	8698	755201	114329
200	50	0.988733	0.0112666	2944637	33554	827761	151613
200	50	0.989732	0.0102677	2919942	30292	829828	140396
200	50	0.981241	0.0187594	2915356	55736	844597	144140
200	50	0.990741	0.00925916	2763413	25826	850712	153769
200	50	0.991937	0.00806269	2925362	23778	834166	148160
200	50	0.99553	0.00447037	2935120	13180	803151	132615
200	50	0.981904	0.0180962	2790928	51436	846004	150374
200	50	0.985186	0.0148135	2813729	42308	854545	150998
200	50	0.997668	0.00233206	2470148	5774	760055	98023.6
200	50	0.994904	0.00509623	2980674	15268	821884	140432
200	50	0.990069	0.00993077	2762010	27704	811127	130130
200	50	0.992646	0.00735433	2776961	20574	859498	149225
200	50	0.986998	0.0130024	3011010	39666	840549	156704
200	50	0.98898	0.01102	2986156	33274	810163	138108
200	50	0.984939	0.015061	3100843	47416	802090	141313
200	50	0.977052	0.0229481	2930038	68818	776777	122261
200	50	0.986562	0.0134375	2778302	37842	867308	154489
200	50	0.993811	0.00618894	2900692	18064	829147	149042
200	50	0.99015	0.00985034	2799666	27852	859285	161693
200	50	0.972948	0.0270515	2699068	75044	859922	156350
200	50	0.989295	0.0107049	2606843	28208	895206	159635
200	50	0.99445	0.00555046	3019649	16854	826576	146511
200	50	0.983236	0.0167641	2795208	47658	790200	119086
200	50	0.984402	0.0155977	2707623	42902	874361	156687
200	50	0.98911	0.0108902	3000508	33036	827003	147300
200	50	0.986503	0.0134967	3027774	41424	836321	153257
200	50	0.995593	0.00440704	2725824	12066	868968	157771
200	50	0.979735	0.020265	2891588	59810	825749	137088
200	800	0.632923	0.367077	859498	498484	1.5208e+06	337108
200	800	0.747587	0.252413	922019	311308	1.44001e+06	283114
200	800	0.66092	0.33908	872583	447672	1.52469e+06	329271
200	800	0.863411	0.136589	1015275	160614	1.33257e+06	218620
200	800	0.78418	0.21582	987197	271694	1.35954e+06	252235
200	800	0.68875	0.31125	896021	404916	1.47068e+06	308375
200	800	0.59079	0.40921	803312	556414	1.56915e+06	352991
200	800	0.648116	0.351884	824411	447600	1.55285e+06	342962
200	800	0.677302	0.322698	880474	419498	1.51381e+06	343440
200	800	0.875299	0.124701	1051516	149806	1.2909e+06	200334
200	800	0.723066	0.276934	950415	364008	1.43225e+06	294367
25	1000	0.701723	0.298277	853419	362758	1.45706e+06	262992
25	1000	0.578862	0.421138	776183	564694	1.61173e+06	374677
25	1000	0.652459	0.347541	856146	456038	1.4985e+06	319439
25	1000	0.604143	0.395857	794682	520706	1.5917e+06	371944
25	1000	0.561788	0.438212	729565	569084	1.6517e+06	398240
25	1000	0.569542	0.430458	758342	573152	1.61642e+06	368015
25	1000	0.623051	0.376949	800726	484444	1.54735e+06	337527
25	1000	0.563354	0.436646	763040	591420	1.62202e+06	395675
25	1000	0.609815	0.390185	811564	519272	1.54086e+06	334047
25	1000	0.555301	0.444699	739523	592228	1.65584e+06	402580
25	1000	0.622426	0.377574	815515	494706	1.56041e+06	341252
25	1000	0.587748	0.412252	786501	551660	1.57549e+06	346508
25	1000	0.705083	0.294917	840750	351662	1.47438e+06	272415
25	1000	0.666479	0.333521	846707	423712	1.49554e+06	297600
25	1000	0.567218	0.432782	746854	569842	1.63031e+06	391522
25	1000	0.588032	0.411968	801247	561344	1.58415e+06	372766
25	1000	0.590454	0.409546	809160	561244	1.57651e+06	368079
25	1000	0.629987	0.370013	807146	474064	1.5437e+06	320297
25	1000	0.627538	0.372462	824584	489414	1.5347e+06	320254
25	1000	0.656996	0.343004	822339	429326	1.51112e+06	314155
25	1000	0.611208	0.388792	789621	502282	1.5722e+06	344413
25	1000	0.553289	0.446711	776943	627284	1.59111e+06	362803
25	1000	0.614917	0.385083	797864	499650	1.58703e+06	361106
25	1000	0.628881	0.371119	820547	484226	1.52581e+06	318592
25	1000	0.546204	0.453796	755728	627872	1.64856e+06	405717
25	1000	0.629492	0.370508	814845	479604	1.55548e+06	337058
25	1000	0.578836	0.421164	783014	569726	1.61267e+06	396954
25	1000	0.73404	0.26596	893660	323794	1.43114e+06	264362
25	100	0.714151	0.285849	1035484	414468	1.40946e+06	295645
25	100	0.834423	0.165577	1173756	232912	1.24892e+06	210148
25	100	0.895295	0.104705	1348117	157662	1.1157e+06	165377
25	100	0.739327	0.260673	1058065	373054	1.37262e+06	280389
25	100	0.759059	0.240941	1092127	346664	1.37903e+06	298236
25	100	0.775695	0.224305	1077592	311604	1.36656e+06	274575
25	100	0.725956	0.274044	1058238	399478	1.40852e+06	309437
25	100	0.739651	0.260349	1042377	366906	1.39991e+06	291631
25	100	0.745442	0.254558	1047026	357544	1.3941e+06	304951
25	100	0.681004	0.318996	992892	465090	1.44829e+06	334817
25	100	0.812946	0.187054	1116117	256812	1.29282e+06	231599
25	100	0.776596	0.223404	1073770	308892	1.34373e+06	252130
25	100	0.802727	0.197273	1060263	260564	1.35964e+06	253743
25	100	0.710206	0.289794	1004432	409850	1.45861e+06	349186
25	100	0.758461	0.241539	1052227	335092	1.39165e+06	301395
25	100	0.792455	0.207545	1155411	302604	1.34383e+06	295070
25	100	0.829174	0.170826	1107199	228104	1.30581e+06	232884
25	100	0.71382	0.28618	1061155	425432	1.4004e+06	319662
25	100	0.765816	0.234184	1084806	331730	1.35964e+06	289558
25	100	0.814788	0.185212	1121270	254880	1.34183e+06	276867
25	100	0.793584	0.206416	1159861	301686	1.32199e+06	263028
25	100	0.751415	0.248585	1079093	356988	1.36865e+06	288671
25	100	0.749626	0.250374	1074063	358736	1.34203e+06	271784
25	100	0.803004	0.196996	1155244	283408	1.32942e+06	282562
25	100	0.842575	0.157425	1183214	221070	1.28192e+06	233245
25	200	0.783212	0.216788	1001432	277190	1.39244e+06	268340
25	200	0.725488	0.274512	971419	367568	1.42251e+06	298894
25	200	0.684018	0.315982	887911	410170	1.5034e+06	334433
25	200	0.66655	0.33345	916151	458316	1.45256e+06	295292
25	200	0.844744	0.155256	1075036	197582	1.29487e+06	221519
25	200	0.662008	0.337992	894964	456930	1.49155e+06	335281
25	200	0.654919	0.345081	915208	482228	1.48422e+06	332770
25	200	0.711999	0.288001	981124	396862	1.42561e+06	289920
25	200	0.698039	0.301961	900360	389482	1.49277e+06	321882
25	200	0.653403	0.346597	892139	473234	1.48826e+06	313879
25	200	0.655866	0.344134	879180	461308	1.52362e+06	347074
25	200	0.7376	0.2624	958994	341160	1.42147e+06	278260
25	200	0.674621	0.325379	898747	433478	1.4907e+06	326547
25	200	0.619859	0.380141	879629	539450	1.5469e+06	370938
25	200	0.826022	0.173978	1019779	214788	1.3366e+06	224318
25	200	0.606871	0.393129	863601	559438	1.53506e+06	350670
400	100	0.983564	0.0164356	2090339	34930	941812	141437
400	100	0.978951	0.0210489	2284306	49116	981723	178701
400	100	0.976083	0.0239173	2186880	53586	994726	172831
400	100	0.982201	0.0177987	2239913	40590	959073	156024
400	100	0.981503	0.0184971	2147120	40464	950178	148094
400	100	0.932156	0.0678444	1905710	138702	1.05628e+06	194399
400	100	0.975597	0.0244031	2255904	56428	970794	165454
400	100	0.984646	0.0153542	2252722	35128	919976	154310
400	100	0.985534	0.0144663	2341502	34370	899355	141489
400	100	0.950046	0.0499541	2076959	109208	1.0577e+06	194028
400	100	0.96984	0.0301599	2071403	64416	1.03585e+06	181162
400	100	0.975049	0.0249509	2333698	59718	932429	155307
400	100	0.957383	0.0426174	2055062	91480	1.0157e+06	172673
400	100	0.950093	0.0499067	2135080	112152	972447	165943
400	100	0.950582	0.0494175	2249158	116926	975078	164803
400	100	0.983055	0.016945	2377195	40976	910044	149993
400	100	0.989538	0.0104616	2317588	24502	947144	157914
400	100	0.974014	0.025986	2271648	60606	942076	156257
400	100	0.962067	0.0379333	1933044	76218	1.00447e+06	168470
400	100	0.971015	0.0289846	2226612	66464	952962	154941
400	100	0.970371	0.029629	2137243	65258	981163	163715
400	100	0.944416	0.055584	2162893	127298	998842	185959
400	100	0.968781	0.0312189	2099866	67668	1.00733e+06	172710
400	100	0.958853	0.0411467	2197312	94292	927084	140180
400	100	0.965581	0.0344194	2217453	79044	993555	183125
400	100	0.955818	0.0441823	1974877	91288	1.00236e+06	157978
400	100	0.969479	0.030521	1932541	60840	1.01223e+06	170788
400	100	0.982639	0.0173615	2224222	39298	967731	166784
400	100	0.987495	0.0125048	2372086	30038	896996	137064
400	100	0.979839	0.0201614	2190385	45070	944224	146465
400	100	0.968451	0.0315487	2118092	69000	970187	158778
400	100	0.969198	0.0308025	2091474	66470	1.00703e+06	173613
400	100	0.976356	0.0236445	2123956	51436	956316	151968
400	100	0.967077	0.032923	2166797	73766	990065	177243
400	100	0.97764	0.0223599	2196462	50236	969697	166430
400	100	0.974372	0.0256276	2134166	56132	964997	151160
400	200	0.887797	0.112203	1355397	171300	1.21602e+06	222164
400	200	0.913426	0.0865737	1478301	140112	1.17617e+06	201468
400	200	0.860963	0.139037	1345145	217228	1.265e+06	241438
400	200	0.891249	0.108751	1357348	165624	1.22301e+06	219748
400	200	0.879439	0.120561	1381860	189438	1.2537e+06	242922
400	200	0.937613	0.0623871	1565385	104158	1.11389e+06	179096
400	200	0.894927	0.105073	1419792	166698	1.21292e+06	212378
400	200	0.862372	0.137628	1382172	220584	1.21819e+06	209067
400	200	0.908627	0.0913726	1459749	146794	1.20637e+06	222571
400	200	0.925837	0.0741629	1547970	123998	1.12802e+06	188152
400	200	0.914261	0.0857394	1504777	141118	1.14654e+06	192203
400	200	0.885634	0.114366	1396781	180372	1.2247e+06	229454
400	200	0.927394	0.072606	1484807	116246	1.05726e+06	155530
400	200	0.914174	0.0858259	1537437	144340	1.16842e+06	206314
400	200	0.934202	0.0657979	1456322	102572	1.2121e+06	220076
400	200	0.910301	0.0896988	1456218	143492	1.23456e+06	229706
400	200	0.91714	0.0828596	1527799	138030	1.17573e+06	215557
400	200	0.933227	0.0667731	1498377	107210	1.16485e+06	198841
400	200	0.891622	0.108378	1336875	162500	1.21907e+06	220486
400	200	0.891371	0.108629	1461605	178122	1.21185e+06	227137
400	200	0.908049	0.0919506	1404736	142246	1.19547e+06	214936
400	200	0.901219	0.0987811	1342763	147178	1.21617e+06	210667
400	200	0.947978	0.0520221	1432953	78636	1.18979e+06	198125
400	200	0.916233	0.0837671	1401074	128094	1.21339e+06	215815
400	200	0.927571	0.0724293	1476955	115328	1.1911e+06	220921
400	200	0.901876	0.0981238	1449968	157756	1.21113e+06	219381
400	4000	0.722096	0.277904	877562	337736	1.46809e+06	287081
400	4000	0.640588	0.359412	842124	472486	1.52386e+06	321330
400	4000	0.567642	0.432358	777956	592548	1.61003e+06	382225
400	4000	0.606777	0.393223	802889	520314	1.56939e+06	346157
400	4000	0.644734	0.355266	841209	463530	1.50423e+06	309308
400	4000	0.640428	0.359572	832190	467238	1.55338e+06	341004
400	4000	0.908259	0.0917406	1225598	123794	1.13933e+06	157799
400	4000	0.547774	0.452226	735425	607146	1.648e+06	400857
400	400	0.839302	0.160698	1073491	205538	1.352e+06	243492
400	400	0.768738	0.231262	1027440	309088	1.38337e+06	261912
400	400	0.876257	0.123743	1102832	155740	1.29875e+06	212085
400	400	0.798797	0.201203	1063780	267948	1.36419e+06	261258
400	400	0.857421	0.142579	1133793	188536	1.33249e+06	237604
400	400	0.996002	0.00399827	2128380	8544	783763	96763
400	400	0.773144	0.226856	1067062	313098	1.36363e+06	261421
400	400	0.781464	0.218536	1045054	292248	1.37275e+06	256650
400	400	0.742767	0.257233	1032249	357486	1.42233e+06	296764
400	400	0.836661	0.163339	1134300	221446	1.2651e+06	209119
400	400	0.863302	0.136698	1154502	182808	1.30675e+06	227894
400	400	0.786832	0.213168	1048902	284168	1.36917e+06	256618
400	400	0.763606	0.236394	1063405	329204	1.39157e+06	271709
400	50	0.987737	0.0122627	3079519	38232	778463	127113
400	50	0.995669	0.00433106	3097546	13474	770977	125700
400	50	0.997141	0.0028589	3228358	9256	744762	119392
400	50	0.992605	0.00739452	3060026	22796	776977	120092
400	50	0.998175	0.00182459	2988094	5462	791261	125979
400	50	0.997284	0.00271564	3142077	8556	760943	126716
400	50	0.998572	0.00142795	3118896	4460	773852	127882
400	50	0.991932	0.00806791	2947553	23974	795650	131862
400	50	0.99837	0.00162986	3469482	5664	724452	117886
400	50	0.992929	0.00707084	3196655	22764	745367	114057
400	50	0.978327	0.021673	2872009	63624	804504	127573
400	50	0.985055	0.0149453	2909028	44136	775753	111960
400	50	0.988697	0.0113033	3147345	35982	769067	126347
400	50	0.997285	0.00271499	3176626	8648	776179	130337
400	50	0.995933	0.00406728	3066191	12522	795466	126078
400	50	0.988632	0.0113679	3289774	37828	773262	131323
400	50	0.98924	0.0107601	2823547	30712	810217	125495
400	50	0.98885	0.0111503	3164591	35684	785984	133214
400	50	0.986408	0.0135919	2819913	38856	834374	134784
400	50	0.98819	0.0118103	2737753	32720	712805	97176.3
400	50	0.992533	0.00746699	3396710	25554	717018	116893
400	50	0.999807	0.000193089	3355313	648	572653	66768.1
400	50	0.991865	0.00813474	3129443	25666	767792	124388
400	50	0.993293	0.00670677	2890379	19516	786594	117227
400	50	0.998161	0.00183924	3223659	5940	750006	123926
400	50	0.996974	0.00302601	3160260	9592	786331	129647
400	50	0.989476	0.0105241	3172239	33740	772097	129584
400	50	0.997163	0.00283705	3079657	8762	796868	131388
400	50	0.993392	0.00660811	2621138	17436	872266	140585
400	50	0.989868	0.0101319	3103675	31768	738521	112202
400	50	0.995499	0.00450133	3013477	13626	795686	131220
400	50	0.992991	0.00700942	3117766	22008	790092	136836
400	50	0.994743	0.00525699	3227385	17056	752896	126965
400	50	0.986284	0.0137155	2738050	38076	709444	95202.5
400	50	0.99077	0.00923044	2940824	27398	812380	136740
400	50	0.987908	0.0120916	3015133	36904	780978	121185
400	50	0.985879	0.0141209	3117060	44646	806769	139347
400	50	0.993707	0.00629265	3083142	19524	774920	130769
400	50	0.993833	0.00616684	3296964	20458	737099	122116
400	50	0.98697	0.0130303	3024466	39930	794304	135948
400	50	0.99458	0.00541988	2751489	14994	844971	138808
400	50	0.996397	0.00360302	3034247	10972	780435	130108
400	50	0.991126	0.00887401	3140683	28120	785876	130450
400	50	0.991483	0.00851713	3016429	25912	783275	127091
400	800	0.778699	0.221301	962860	273638	1.38893e+06	254152
400	800	0.742654	0.257346	955231	331008	1.42828e+06	279418
400	800	0.69547	0.30453	942127	412536	1.44496e+06	288373
400	800	0.659998	0.340002	862701	444426	1.50278e+06	318200
400	800	0.722387	0.277613	923207	354788	1.45254e+06	294647
400	800	0.763357	0.236643	952992	295430	1.40127e+06	256402
400	800	0.670599	0.329401	870843	427762	1.49147e+06	312844
400	800	0.688202	0.311798	880773	399044	1.50194e+06	320538
400	800	0.710536	0.289464	898825	366170	1.45271e+06	291236
400	800	0.635532	0.364468	846464	485434	1.55465e+06	360110
400	800	0.697027	0.302973	903067	392532	1.47904e+06	318790
400	800	0.685318	0.314682	902247	414290	1.47154e+06	298299
50	100	0.818892	0.181108	1211137	267858	1.29979e+06	267707
50	100	0.878051	0.121949	1287315	178790	1.2248e+06	208362
50	100	0.853722	0.146278	1274406	218358	1.27175e+06	249407
50	100	0.95274	0.0472601	1537322	76258	1.02558e+06	143756
50	100	0.895434	0.104566	1330452	155366	1.19609e+06	206573
50	100	0.842171	0.157829	1282998	240444	1.25911e+06	242927
50	100	0.851146	0.148854	1278529	223598	1.26012e+06	231228
50	100	0.836268	0.163732	1271474	248940	1.29097e+06	259685
50	100	0.84811	0.15189	1227709	219874	1.2674e+06	235015
50	100	0.823347	0.176653	1214465	260570	1.29038e+06	268515
50	100	0.875053	0.124947	1301950	185902	1.24058e+06	235125
50	100	0.865878	0.134122	1322269	204816	1.24184e+06	235051
50	100	0.867412	0.132588	1267521	193746	1.24833e+06	232004
50	100	0.824118	0.175882	1199814	256062	1.30619e+06	258665
50	100	0.869513	0.130487	1277388	191696	1.24095e+06	223062
50	100	0.835369	0.164631	1265761	249450	1.27217e+06	252781
50	100	0.919852	0.0801477	1322398	115222	1.18364e+06	195423
50	100	0.856387	0.143613	1236854	207416	1.26986e+06	238974
50	100	0.820265	0.179735	1262765	276694	1.2746e+06	238837
50	100	0.85717	0.14283	1260431	210026	1.27881e+06	245369
50	100	0.862999	0.137001	1252898	198898	1.26907e+06	235761
50	100	0.889596	0.110404	1265673	157078	1.23663e+06	225306
50	100	0.834714	0.165286	1285071	254464	1.27254e+06	255969
50	100	0.869696	0.130304	1318189	197500	1.21606e+06	220880
50	100	0.807877	0.192123	1277210	303736	1.29641e+06	273255
50	100	0.870348	0.129652	1287204	191750	1.24137e+06	229232
50	100	0.843812	0.156188	1233383	228296	1.28206e+06	247928
50	100	0.838568	0.161432	1227569	236318	1.29663e+06	260802
50	100	0.844175	0.155825	1280348	236338	1.27742e+06	256587
50	100	0.814204	0.185796	1226870	279964	1.30526e+06	255429
50	100	0.802226	0.197774	1226645	302406	1.31155e+06	286051
50	100	0.868346	0.131654	1312302	198964	1.24265e+06	234520
50	100	0.884264	0.115736	1330217	174104	1.19522e+06	211740
50	100	0.892926	0.107074	1281423	153660	1.23518e+06	217830
50	100	0.880453	0.119547	1249680	169680	1.25231e+06	234594
50	100	0.860109	0.139891	1306973	212570	1.23104e+06	234962
50	100	0.871687	0.128313	1268011	186652	1.26458e+06	236498
50	100	0.818145	0.181855	1206425	268160	1.3086e+06	261913
50	2000	0.586026	0.413974	770482	544276	1.59355e+06	367095
50	2000	0.516999	0.483001	733599	685356	1.65867e+06	412213
50	2000	0.559054	0.440946	753801	594550	1.61332e+06	369880
50	2000	0.65784	0.34216	822116	427604	1.5209e+06	305246
50	2000	0.633986	0.366014	827611	477798	1.53123e+06	322064
50	2000	0.625246	0.374754	821357	492298	1.53272e+06	323430
50	2000	0.596481	0.403519	801545	542244	1.57301e+06	360373
50	2000	0.502962	0.497038	713549	705146	1.67832e+06	420002
50	2000	0.607976	0.392024	805076	519114	1.56603e+06	363452
50	2000	0.616695	0.383305	836557	519960	1.52403e+06	324761
50	2000	0.689739	0.310261	859404	386580	1.48955e+06	297259
50	2000	0.889861	0.110139	1162536	143888	1.20253e+06	179108
50	2000	0.719094	0.280906	876309	342320	1.48871e+06	309435
50	2000	0.610098	0.389902	795384	508314	1.57189e+06	353583
50	2000	0.680839	0.319161	887839	416198	1.48805e+06	311979
50	2000	0.524336	0.475664	729267	661572	1.6643e+06	406820
50	2000	0.536973	0.463027	736815	635348	1.64802e+06	400374
50	2000	0.60222	0.39778	764024	504656	1.57634e+06	336778
50	2000	0.556203	0.443797	758829	605474	1.63068e+06	397894
50	2000	0.733057	0.266943	872760	317816	1.45134e+06	265077
50	2000	0.50155	0.49845	729582	725072	1.65057e+06	401474
50	2000	0.619723	0.380277	795578	488186	1.59179e+06	373403
50	2000	0.621082	0.378918	817279	498616	1.53408e+06	313301
50	2000	0.781402	0.218598	935975	261840	1.37629e+06	241539
50	2000	0.714589	0.285411	873249	348780	1.46759e+06	279881
50	2000	0.735713	0.264287	912029	327624	1.42997e+06	275816
50	2000	0.625667	0.374333	833746	498826	1.5441e+06	341780
50	2000	0.645766	0.354234	824022	452016	1.53816e+06	337178
50	2000	0.791651	0.208349	920008	242130	1.37719e+06	221949
50	2000	0.550658	0.449342	772946	630730	1.62183e+06	386104
50	2000	0.553535	0.446465	742881	599186	1.64083e+06	398826
50	200	0.660445	0.339555	959398	493256	1.46397e+06	322173
50	200	0.780469	0.219531	1061132	298476	1.34955e+06	255306
50	200	0.642423	0.357577	942063	524358	1.49359e+06	348259
50	200	0.734706	0.265294	999814	361022	1.43219e+06	299058
50	200	0.818002	0.181998	1099640	244660	1.3484e+06	265638
50	200	0.75704	0.24296	1028995	330240	1.40894e+06	292214
50	200	0.674197	0.325803	962515	465132	1.45532e+06	317904
50	200	0.73483	0.26517	1003246	362030	1.45299e+06	331700
50	200	0.788413	0.211587	1031768	276896	1.37617e+06	257075
50	200	0.649818	0.350182	925030	498492	1.51964e+06	373898
50	200	0.790088	0.209912	1031020	273924	1.37386e+06	268939
50	200	0.790085	0.209915	1042547	276990	1.36354e+06	255966
50	200	0.822506	0.177494	1099738	237320	1.33637e+06	251449
50	200	0.664794	0.335206	940248	474096	1.49267e+06	333584
50	200	0.788958	0.211042	1058533	283152	1.35094e+06	257170
50	200	0.695118	0.304882	967203	424220	1.47635e+06	326204
50	200	0.763444	0.236556	1032618	319960	1.36503e+06	262795
50	200	0.757325	0.242675	1029326	329834	1.40613e+06	297620
50	200	0.765084	0.234916	1041420	319764	1.38462e+06	270250
50	200	0.790865	0.209135	1025457	271170	1.37056e+06	275295
50	200	0.729106	0.270894	1010139	375310	1.411e+06	299091
50	200	0.6817	0.3183	963458	449858	1.4536e+06	324527
50	200	0.783631	0.216369	1023726	282662	1.3719e+06	254338
50	200	0.716544	0.283456	996193	394082	1.43143e+06	305102
50	200	0.686254	0.313746	1001926	458068	1.44845e+06	328550
50	200	0.709629	0.290371	1019208	417046	1.44222e+06	327403
50	200	0.808783	0.191217	1076660	254550	1.31947e+06	229727
50	200	0.794408	0.205592	1083399	280382	1.34441e+06	262955
50	200	0.704442	0.295558	1000144	419624	1.41201e+06	306733
50	200	0.757668	0.242332	1021240	326632	1.41466e+06	304488
50	200	0.833124	0.166876	1078964	216118	1.28473e+06	209359
50	200	0.754827	0.245173	1059542	344146	1.37055e+06	272158
50	200	0.70208	0.29792	983400	417296	1.435e+06	309742
50	200	0.740809	0.259191	1033259	361512	1.41401e+06	303269
50	200	0.825158	0.174842	1060969	224808	1.33195e+06	228655
50	200	0.939322	0.0606781	1488628	96162	1.02603e+06	144204
50	200	0.860873	0.139127	1175457	189968	1.25877e+06	212218
50	200	0.77632	0.22368	1068303	307808	1.35703e+06	264685
50	200	0.74861	0.25139	1006659	338046	1.41613e+06	297117
50	200	0.719755	0.280245	1013205	394504	1.42845e+06	317815
50	200	0.766985	0.233015	1022572	310664	1.3772e+06	259085
50	200	0.634465	0.365535	922930	531728	1.49913e+06	346370
50	200	0.802333	0.197667	1118612	275588	1.33181e+06	262689
50	200	0.752476	0.247524	1070538	352150	1.37385e+06	278005
50	4000	0.622022	0.377978	809413	491848	1.5391e+06	333785
50	4000	0.60401	0.39599	791644	519004	1.54846e+06	328657
50	4000	0.538749	0.461251	754510	645974	1.65108e+06	397315
50	4000	0.647564	0.352436	810813	441284	1.53044e+06	318499
50	4000	0.62074	0.37926	801844	489912	1.55308e+06	335292
50	4000	0.555237	0.444763	738925	591902	1.6305e+06	378675
50	4000	0.572324	0.427676	785822	587216	1.59719e+06	365095
50	4000	0.882541	0.117459	1076185	143232	1.26679e+06	202020
50	4000	0.609844	0.390156	778085	497790	1.5817e+06	358916
50	4000	0.544336	0.455664	759795	636026	1.6241e+06	369793
50	4000	0.59821	0.40179	794359	533534	1.58193e+06	362303
50	4000	0.554231	0.445769	770207	619478	1.60965e+06	367039
50	4000	0.597368	0.402632	778904	524988	1.57458e+06	347167
50	4000	0.557378	0.442622	743014	590038	1.63431e+06	388756
50	4000	0.793014	0.206986	946279	246990	1.38839e+06	241532
50	4000	0.623098	0.376902	832462	503544	1.52395e+06	315351
50	4000	0.62275	0.37725	792517	480092	1.56386e+06	338100
50	400	0.729368	0.270632	946907	351350	1.43352e+06	283355
50	400	0.76452	0.23548	976024	300626	1.378e+06	257403
50	400	0.686631	0.313369	921274	420456	1.46923e+06	316998
50	400	0.958112	0.0418875	1275378	55758	1.13696e+06	165846
50	400	0.748525	0.251475	962610	323400	1.40836e+06	269528
50	400	0.682083	0.317917	933048	434892	1.46883e+06	315530
50	400	0.749039	0.250961	979408	328144	1.41759e+06	290339
50	400	0.649391	0.350609	868032	468654	1.53069e+06	354783
50	400	0.828808	0.171192	1031314	213020	1.31035e+06	211976
50	400	0.637623	0.362377	857841	487532	1.52625e+06	328896
50	400	0.708046	0.291954	935866	385892	1.43608e+06	281332
50	400	0.661686	0.338314	879215	449534	1.49624e+06	327107
50	400	0.625435	0.374565	821381	491914	1.55632e+06	345692
50	400	0.691647	0.308353	909252	405366	1.45249e+06	294737
50	400	0.667534	0.332466	920232	458322	1.45128e+06	297332
50	400	0.698819	0.301181	908663	391620	1.48992e+06	328785
50	400	0.789878	0.210122	1028736	273662	1.34577e+06	240914
50	400	0.664968	0.335032	911384	459184	1.47099e+06	301020
50	400	0.770462	0.229538	964922	287472	1.40462e+06	265450
50	400	0.939687	0.0603126	1390603	89254	1.07437e+06	146040
50	400	0.980359	0.0196406	1718971	34438	897139	108401
50	400	0.652668	0.347332	867230	461516	1.5302e+06	344516
50	400	0.590608	0.409392	848444	588116	1.54534e+06	347191
50	400	0.63661	0.36339	879152	501838	1.50904e+06	327884
50	400	0.720947	0.279053	916608	354786	1.43724e+06	287831
50	400	0.705904	0.294096	909320	378844	1.45525e+06	279282
50	400	0.708834	0.291166	910278	373912	1.4405e+06	275069
50	400	0.705263	0.294737	936680	391448	1.46668e+06	320890
50	400	0.786024	0.213976	973550	265026	1.39207e+06	264899
50	400	0.620574	0.379426	852040	520946	1.56119e+06	371438
50	400	0.731991	0.268009	943459	345436	1.42044e+06	277502
50	400	0.684794	0.315206	919633	423300	1.471e+06	319940
50	400	0.597396	0.402604	829995	559360	1.54307e+06	344602
50	400	0.666247	0.333753	913684	457706	1.49131e+06	320622
50	400	0.641093	0.358907	855221	478784	1.54651e+06	369109
50	400	0.694776	0.305224	928224	407780	1.47123e+06	322230
50	400	0.672611	0.327389	917298	446488	1.47851e+06	309770
50	400	0.683867	0.316133	891934	412316	1.47556e+06	297594
50	400	0.638753	0.361247	865403	489428	1.50926e+06	331080
50	400	0.672177	0.327823	910572	444090	1.48856e+06	318267
50	400	0.6232	0.3768	838698	507094	1.55401e+06	356489
50	400	0.790864	0.209136	1031730	272830	1.33464e+06	233432
50	400	0.709926	0.290074	908464	371196	1.46842e+06	317182
50	400	0.72783	0.27217	917756	343192	1.43118e+06	275642
50	400	0.721046	0.278954	947657	366624	1.46157e+06	315210
50	400	0.707712	0.292288	943787	389788	1.43926e+06	292459
50	400	0.732722	0.267278	921858	336270	1.43834e+06	282177
50	400	0.573893	0.426107	776464	576514	1.62578e+06	413008
50	400	0.638446	0.361554	863086	488768	1.55551e+06	374826
50	50	1	0	3135685	0	587848	71257.7
50	50	0.930513	0.0694871	1835474	137066	1.07843e+06	205525
50	50	0.965094	0.0349063	1802767	65204	1.05956e+06	191145
50	50	0.936776	0.0632238	1893828	127816	1.03327e+06	189575
50	50	0.926481	0.0735194	1790219	142060	1.09716e+06	219685
50	50	0.928479	0.0715211	1810739	139482	1.05877e+06	198174
50	50	0.923629	0.0763708	1890607	156326	1.06909e+06	207988
50	50	0.916636	0.083364	1870987	170158	1.06333e+06	214759
50	50	0.945354	0.0546458	1937425	111992	1.06369e+06	210559
50	50	0.971014	0.0289856	1880952	56148	974772	155772
50	50	0.936021	0.0639791	1851353	126544	1.06534e+06	211638
50	50	0.868122	0.131878	1769822	268856	1.10821e+06	237371
50	50	0.951595	0.0484048	1842450	93720	1.06095e+06	193407
50	50	0.946329	0.0536712	1843776	104570	1.06146e+06	200173
50	50	0.930635	0.0693647	1791565	133534	1.06306e+06	188836
50	800	0.618281	0.381719	820922	506826	1.59138e+06	387033
50	800	0.767217	0.232783	936285	284080	1.40043e+06	251620
50	800	0.743537	0.256463	909757	313796	1.44256e+06	274231
50	800	0.678765	0.321235	874795	414008	1.49509e+06	310321
50	800	0.664854	0.335146	866433	436760	1.51318e+06	318402
50	800	0.706093	0.293907	911768	379518	1.4428e+06	282638
50	800	0.719264	0.280736	901141	351724	1.43264e+06	268488
50	800	0.595249	0.404751	817983	556204	1.55385e+06	346719
50	800	0.614527	0.385473	838461	525940	1.53352e+06	333015
50	800	0.620534	0.379466	826017	505122	1.52585e+06	321652
50	800	0.529254	0.470746	731497	650632	1.70117e+06	452941
50	800	0.577618	0.422382	784015	573310	1.59974e+06	389705
50	800	0.618347	0.381653	805670	497272	1.58128e+06	372132
50	800	0.696723	0.303277	879543	382856	1.48985e+06	313561
50	800	0.710582	0.289418	890081	362528	1.45736e+06	287862
800	100	0.989737	0.0102634	2332146	24184	931415	150270
800	100	0.985902	0.0140975	2525195	36108	885931	142907
800	100	0.958218	0.0417818	2255961	98368	980347	170800
800	100	0.966665	0.0333345	2121214	73148	971777	161814
800	100	0.981764	0.0182358	2231761	41454	949810	155595
800	100	0.98169	0.0183098	2344930	43736	912119	150990
800	100	0.988428	0.0115716	2371556	27764	923586	152320
800	100	0.968048	0.0319519	2184354	72098	975501	167712
800	100	0.98879	0.0112099	2272732	25766	924379	146392
800	100	0.975014	0.0249857	2217903	56836	985760	166077
800	100	0.974423	0.0255772	2196388	57652	955452	157731
800	100	0.969652	0.0303479	2179709	68220	978592	167848
800	100	0.984649	0.0153506	2102130	32772	980049	156479
800	100	0.979972	0.0200283	2396067	48970	924637	156923
800	100	0.984661	0.0153392	2268557	35340	952081	156006
800	100	0.97506	0.0249396	2336978	59774	935471	163515
800	100	0.987839	0.0121608	2327597	28654	880822	130061
800	100	0.985987	0.0140128	2388839	33950	923070	153283
800	100	0.963101	0.036899	2388241	91500	912004	152987
800	100	0.982375	0.0176249	2153825	38642	977093	157775
800	100	0.964138	0.0358625	2024333	75298	1.02536e+06	170210
800	100	0.981197	0.018803	2271525	43530	951711	158496
800	100	0.985451	0.0145487	2400376	35438	897517	146223
800	100	0.976997	0.0230034	2188148	51520	973021	164170
800	100	0.992685	0.00731502	2406866	17736	908306	146527
800	100	0.98686	0.0131396	2353524	31336	895331	146005
800	100	0.951473	0.0485271	2055173	104818	987128	169242
800	100	0.965141	0.0348586	2333597	84284	931243	150763
800	100	0.982973	0.0170271	2354690	40788	924081	148811
800	100	0.980342	0.0196584	2077739	41664	827114	112974
800	100	0.952069	0.0479312	2208238	111172	950419	154158
800	100	0.975072	0.024928	2261188	57808	937156	151715
800	100	0.984853	0.0151466	2198634	33814	980966	162587
800	100	0.979458	0.0205422	2299045	48218	945920	155001
800	100	0.993772	0.00622775	2503042	15686	887353	138277
800	200	0.914394	0.0856063	1504301	140834	1.1664e+06	206012
800	200	0.889701	0.110299	1414269	175332	1.23781e+06	235446
800	200	0.921237	0.078763	1568522	134104	1.15955e+06	193125
800	200	0.909922	0.0900783	1564008	154830	1.16321e+06	214784
800	200	0.939119	0.0608809	1568004	101650	1.11339e+06	182742
800	200	0.965408	0.0345917	1857264	66548	1.03451e+06	159938
800	200	0.949124	0.0508756	1566527	83970	1.12368e+06	180684
800	200	0.924806	0.0751941	1564422	127200	1.14398e+06	195572
800	200	0.886581	0.113419	1423220	182070	1.24759e+06	237253
800	200	0.883244	0.116756	1580418	208916	1.14239e+06	198812
800	200	0.925806	0.0741935	1592975	127660	1.12013e+06	192702
800	200	0.942658	0.0573416	1723993	104870	1.08667e+06	182048
800	200	0.956467	0.0435325	1684366	76662	1.07351e+06	171059
800	200	0.909662	0.0903381	1505616	149522	1.18481e+06	211813
800	200	0.929823	0.0701768	1465817	110630	1.11803e+06	171336
800	4000	0.629391	0.370609	792629	466730	1.5504e+06	326545
800	4000	0.577836	0.422164	745152	544404	1.60775e+06	357690
800	4000	0.687592	0.312408	841568	382368	1.49413e+06	292772
800	4000	0.720289	0.279711	875964	340164	1.46056e+06	276715
800	4000	0.676195	0.323805	864281	413872	1.50337e+06	326517
800	4000	0.602846	0.397154	799706	526844	1.5738e+06	361961
800	4000	0.617636	0.382364	820602	508016	1.5703e+06	370044
800	4000	0.603023	0.396977	785072	516822	1.57285e+06	343855
800	4000	0.634655	0.365345	839904	483498	1.52205e+06	323200
800	4000	0.572706	0.427294	783973	584920	1.60299e+06	388593
800	4000	0.5657	0.4343	788063	605012	1.60032e+06	383801
800	400	0.859925	0.140075	1164245	189646	1.30579e+06	238027
800	400	0.796988	0.203012	1109557	282630	1.36209e+06	266829
800	400	0.827899	0.172101	1157740	240668	1.30391e+06	230395
800	400	0.85311	0.14689	1193699	205534	1.30728e+06	246978
800	400	0.904286	0.0957139	1269690	134390	1.22894e+06	210535
800	400	0.837455	0.162545	1120255	217434	1.31077e+06	221573
800	400	0.81812	0.18188	1148732	255380	1.30955e+06	234755
800	400	0.806612	0.193388	1068825	256254	1.35334e+06	253388
800	400	0.884058	0.115942	1160874	152246	1.29326e+06	228657
800	400	0.84419	0.15581	1161937	214456	1.29296e+06	230540
800	400	0.815781	0.184219	1108514	250324	1.32939e+06	238359
800	400	0.811715	0.188285	1130697	262276	1.3493e+06	254007
800	400	0.83844	0.16156	1162189	223944	1.32484e+06	260560
800	400	0.832797	0.167203	1157097	232314	1.30203e+06	233117
800	400	0.824541	0.175459	1090048	231958	1.345e+06	257037
800	400	0.813003	0.186997	1149058	264292	1.34288e+06	249486
800	400	0.824341	0.175659	1139441	242804	1.34249e+06	269007
800	400	0.858832	0.141168	1075610	176800	1.32379e+06	229932
800	50	0.987962	0.0120384	3054710	37222	765446	115487
800	50	0.991421	0.00857935	3040586	26312	759253	115248
800	50	0.991748	0.00825195	3041121	25304	791472	134283
800	50	0.993015	0.00698527	3054132	21484	779467	124425
800	50	0.993192	0.0068083	3371275	23110	638674	89353.8
800	50	0.993359	0.00664064	3176051	21232	738887	115232
800	50	0.993298	0.0067021	3079147	20776	754856	121349
800	50	0.977647	0.0223525	3192675	72996	727240	110688
800	50	0.994686	0.00531431	3084580	16480	780119	132211
800	50	0.998427	0.00157301	3306921	5210	724757	110092
800	800	0.678199	0.321801	901570	427790	1.47107e+06	289556
800	800	0.667727	0.332273	852110	424026	1.50812e+06	312577
800	800	0.700706	0.299294	923533	394470	1.48837e+06	321139
800	800	0.782991	0.217009	946319	262276	1.4061e+06	254980
800	800	0.70965	0.29035	927559	379506	1.47457e+06	294282
800	800	0.728077	0.271923	928791	346886	1.44402e+06	290294
800	800	0.857711	0.142289	1068041	177182	1.28232e+06	204338
800	800	0.742966	0.257034	952349	329472	1.43321e+06	290965
800	800	0.730975	0.269025	940706	346214	1.42812e+06	277916
800	800	0.716285	0.283715	933758	369854	1.45395e+06	291486
800	800	0.736425	0.263575	979955	350738	1.43004e+06	279570
