# Supplementary material for: A mechanism of cohesin‐dependent loop extrusion organizes zygotic genome architecture
Source: EMBO J. 2017 Dec 7;36(24):3600–18. doi: 10.15252/embj.201798083 (PMC5730859; doi:10.15252/embj.201798083)
Supplement: Supplementary file 7 — Source Data for Expanded View and Appendix [file EMBJ-36-3600-s012.zip › source_data_FigureEV1.xls]

## Sheet: TAD_strengths
Boundaries_called	from_ES_Nora	from_CH12_Rao	from_F123_ES_Selvaraj	from_ES_Dixon2012	from_MouseCortex_Dixon2012	from_Astrocytes_Sofueva	from_NeuralStemCells_Sofueva	from_ProB_Zhang	from_Ke_8cell	from_Du_8cell	from_Du_2cell_late	from_Du_sperm	from_Ke_sperm	from_Schwarzer_WT	from_Ke_zygote	from_Du_PN3	from_Du_M-oocyte
onto_ES_Nora	1.22548	1.15524	1.21135	1.2092	1.16034	1.18098	1.1904	1.13297	1.14782	1.14026	1.09021	1.07583	1.19677	1.1325	1.07953	1.08453	1.01135
onto_CH12_Rao	1.3322	1.35409	1.33136	1.31887	1.27134	1.32334	1.32819	1.2674	1.26267	1.253	1.16565	1.178	1.35357	1.25203	1.14122	1.14725	1.01953
onto_F123_ES_Selvaraj	1.21587	1.16685	1.23598	1.22006	1.16995	1.1885	1.1968	1.13968	1.16012	1.15546	1.09871	1.08342	1.20446	1.14046	1.09114	1.09372	1.00983
onto_ES_Dixon2012	1.20625	1.15301	1.21118	1.22212	1.16025	1.17859	1.18833	1.13467	1.14768	1.13951	1.08803	1.07644	1.19293	1.13087	1.07905	1.08213	1.0123
onto_MouseCortex_Dixon2012	1.22146	1.18738	1.22945	1.22451	1.27999	1.23513	1.24541	1.15921	1.1624	1.15501	1.09548	1.10166	1.2462	1.15938	1.0902	1.09074	1.01338
onto_Astrocytes_Sofueva	1.28337	1.22895	1.30065	1.28033	1.25238	1.34838	1.34049	1.18457	1.19208	1.18783	1.10786	1.10781	1.34056	1.19495	1.09709	1.09916	1.01097
onto_NeuralStemCells_Sofueva	1.24859	1.20364	1.25797	1.24849	1.22293	1.27776	1.30234	1.17002	1.17278	1.1665	1.09928	1.09881	1.28294	1.17292	1.08953	1.09177	1.01049
onto_ProB_Zhang	1.21752	1.20238	1.22641	1.21561	1.18869	1.22326	1.23408	1.27769	1.14928	1.14139	1.08676	1.1053	1.25205	1.16711	1.07572	1.08042	1.00978
onto_Ke_8cell	1.16392	1.12959	1.17012	1.15644	1.1107	1.14305	1.15287	1.0939	1.1751	1.15995	1.11058	1.07046	1.16573	1.10623	1.09361	1.08858	1.01312
onto_Du_8cell	1.17626	1.14385	1.18725	1.17074	1.12367	1.15543	1.16212	1.10217	1.17822	1.1921	1.12327	1.07986	1.18146	1.11843	1.10015	1.10056	1.01249
onto_Du_2cell_late	1.07569	1.05875	1.08105	1.07482	1.05828	1.0696	1.07288	1.04509	1.07653	1.07988	1.11315	1.03891	1.08171	1.05425	1.0687	1.06391	1.01367
onto_Du_sperm	1.19675	1.17279	1.19769	1.18776	1.15273	1.19597	1.2043	1.13576	1.15383	1.1508	1.10723	1.26245	1.23515	1.14762	1.08575	1.09855	1.01395
onto_Ke_sperm	1.21262	1.1902	1.2168	1.20237	1.17156	1.21446	1.22451	1.14737	1.16321	1.15847	1.1013	1.11142	1.26649	1.15767	1.08712	1.09031	1.01356
onto_Schwarzer_WT	1.2565	1.22341	1.26324	1.25096	1.21839	1.25733	1.26689	1.1825	1.19456	1.18965	1.12087	1.12478	1.29689	1.28392	1.10191	1.10573	1.01321
onto_Ke_zygote	1.07968	1.06113	1.08788	1.07678	1.05329	1.0685	1.0726	1.04483	1.07552	1.07375	1.07354	1.03468	1.08212	1.05205	1.10645	1.07823	1.01356
onto_Du_PN3	1.08743	1.06511	1.09147	1.08182	1.05962	1.07291	1.0766	1.05108	1.07439	1.07697	1.07259	1.04206	1.08715	1.05523	1.082	1.11462	1.01306
onto_Du_M-oocyte	1.01745	1.01385	1.01751	1.01801	1.01478	1.01693	1.01961	1.01525	1.01211	1.01258	1.01544	1.0116	1.01437	1.01242	1.01547	1.01366	1.09311
onto_Nora_Ctcf	1.0911	1.05868	1.08115	1.08853	1.07981	1.07894	1.08237	1.06173	1.05917	1.05262	1.04255	1.03674	1.07649	1.05774	1.03027	1.03286	1.01103
onto_Schwarzer_Nipbl	1.10711	1.08568	1.10168	1.10929	1.09184	1.11365	1.12127	1.08734	1.0747	1.06525	1.05587	1.04529	1.12547	1.08823	1.04767	1.0482	1.01413
onto_Flyamer_oocyte	1.18527	1.14765	1.19327	1.1759	1.14707	1.17549	1.18192	1.10958	1.16187	1.15284	1.15967	1.07169	1.20098	1.11845	1.14238	1.13144	1.02501
onto_Du_PN5	1.07047	1.05328	1.07657	1.06857	1.05117	1.06077	1.06341	1.04109	1.0645	1.06654	1.06832	1.03551	1.07272	1.04697	1.07392	1.07646	1.01335
onto_Ke_E3.5	1.19102	1.15423	1.19828	1.18378	1.13253	1.1711	1.1808	1.11316	1.16835	1.16497	1.10765	1.08282	1.19945	1.12484	1.09302	1.09136	1.01206
onto_Lin_proB	1.19921	1.1875	1.19985	1.19512	1.17493	1.19288	1.2044	1.20901	1.14755	1.13304	1.08651	1.10654	1.2111	1.15116	1.07653	1.07906	1.01234
onto_Lin_preproB	1.25407	1.24148	1.25392	1.2507	1.22438	1.25182	1.26344	1.2258	1.19296	1.17941	1.12123	1.12805	1.26703	1.19711	1.10186	1.10792	1.01423
onto_Zhang_proB	1.21698	1.20446	1.22235	1.21372	1.18691	1.2231	1.23422	1.28453	1.15217	1.13977	1.08459	1.10955	1.24689	1.1654	1.07463	1.0803	1.00949
onto_thisPaper_pooled_Scc1_and_Wapl_Controls	1.10037	1.0741	1.12065	1.0998	1.07642	1.07984	1.09543	1.06224	1.0866	1.08134	1.08177	1.04351	1.10513	1.05783	1.09543	1.09163	1.01132
onto_thisPaper_Wapl_delta	1.17607	1.12071	1.19111	1.15554	1.11598	1.14495	1.1438	1.09024	1.14901	1.15902	1.11928	1.07112	1.1721	1.10112	1.16382	1.17267	1.02437
onto_thisPaper_Scc1_delta	1.03927	1.02977	1.04093	1.03912	1.03154	1.03506	1.04379	1.02626	1.03895	1.02337	1.05878	1.02849	1.0325	1.02615	1.06142	1.05595	1.017
onto_thisPaper_G2_wt	1.09765	1.08698	1.13264	1.10556	1.0892	1.09484	1.09754	1.05995	1.10244	1.11017	1.10958	1.0414	1.11953	1.07249	1.12477	1.11556	1.01777
onto_Flyamer_G1S	1.13655	1.09653	1.14409	1.12579	1.09538	1.10952	1.11862	1.07269	1.11668	1.11533	1.11119	1.05083	1.13653	1.08354	1.13894	1.14831	1.01656
