# Supplementary material for: A mechanism of cohesin‐dependent loop extrusion organizes zygotic genome architecture
Source: EMBO J. 2017 Dec 7;36(24):3600–18. doi: 10.15252/embj.201798083 (PMC5730859; doi:10.15252/embj.201798083)
Supplement: Supplementary file 7 — Source Data for Expanded View and Appendix [file EMBJ-36-3600-s012.zip › source_data_FigureEV3.xls]

## Sheet: Loops_Scc1_control_maternal
	0	1	2	3	4	5	6	7	8	9	10	11	12	13	14	15	16	17	18	19
0	1.00189	0.748742	0.911914	1.02732	0.974291	0.92267	1.21817	1.06245	0.861921	1.53264	1.09098	1.5408	1.33274	1.32392	0.914787	0.955475	1.14136	0.842274	0.906095	0.941436
1	0.789327	0.74428	1.06323	0.952375	0.902263	1.20304	1.16022	1.05215	0.913955	1.03815	1.00979	1.1665	1.03099	1.16443	1.16197	0.885162	0.895064	0.804412	1.01751	0.824793
2	1.00123	1.01457	1.03742	0.964685	1.0385	0.994714	0.941668	0.922406	1.0703	1.12258	1.16515	1.29567	1.47589	1.17698	1.1306	1.13987	1.05226	1.07722	0.714432	1.03031
3	0.987657	0.750355	1.03419	0.909543	0.965268	1.08214	1.20223	1.09922	1.09926	1.08666	1.17717	1.04482	1.03221	1.04713	1.50194	1.03991	0.728163	1.31261	1.0402	1.46146
4	0.99597	0.889385	0.80538	1.02684	0.998263	1.07941	1.04335	1.18243	1.3575	1.21773	1.26596	1.00892	0.956029	0.946191	1.01	0.843831	0.717118	1.30125	1.18158	0.576936
5	1.16712	1.01137	0.840421	0.715641	0.908012	0.821398	1.17286	1.11252	1.10962	1.08127	1.45605	0.939849	1.04196	0.893082	0.840781	0.950455	1.06447	1.22243	0.854903	0.993501
6	1.02604	0.894671	0.934914	0.91907	0.853332	0.985904	1.04231	1.10347	1.00251	0.986985	0.993044	1.11186	1.37824	1.02682	0.99508	0.908411	0.960172	0.795675	1.13879	0.982743
7	0.902312	0.874698	0.947133	0.870659	1.17024	1.06818	1.02889	1.1289	1.00497	1.08049	1.21802	1.1505	1.1298	1.01693	0.964367	1.04688	1.17315	0.892543	0.88942	1.00938
8	1.05509	0.98887	1.08248	1.2101	0.994976	0.977144	0.923768	1.09755	1.10002	1.12764	1.20467	1.50245	0.972827	1.20424	1.13478	1.2254	0.910066	1.31587	1.01124	1.18197
9	1.00429	1.10746	1.1198	1.11106	1.11235	1.10804	1.16194	1.09285	1.42716	1.29349	1.45616	1.21601	1.02705	1.19486	1.31424	1.21817	0.816649	1.26689	1.13308	1.01317
10	1.10569	1.11632	1.33798	1.38192	1.27614	1.03606	1.40569	1.48955	1.51182	1.35137	1.81316	1.51507	1.36257	1.50163	1.17745	1.41431	1.30002	1.40406	1.26517	1.37081
11	1.05435	1.07882	1.10411	1.36251	1.23222	1.19245	1.15726	1.32738	1.37581	1.17413	1.49157	1.51703	1.14319	1.08115	1.30851	1.13733	0.906658	0.84771	0.992558	1.11705
12	1.04496	1.16674	1.06487	1.16468	1.06021	1.18111	1.27979	1.15163	1.22227	1.3277	1.43333	1.27483	1.29701	1.17982	1.31974	1.21613	1.23897	1.21923	1.17421	1.23736
13	1.13315	1.14543	1.06412	1.10896	1.19205	1.07041	1.01218	0.987636	1.34848	1.13728	1.4645	1.07354	0.984306	1.1983	1.19201	1.12367	1.1001	1.01448	0.989304	1.06784
14	1.17184	1.19978	1.10687	1.06959	1.09556	1.1408	1.16146	1.08901	1.27782	1.19585	1.3404	1.02757	0.992212	1.01838	1.22352	0.916961	1.15834	1.06935	1.2946	1.08255
15	1.19541	1.14554	1.24857	1.05882	1.07881	1.11213	1.14545	1.21727	1.39858	1.3171	1.10991	1.35303	1.0563	0.878682	1.05331	1.27524	0.998757	1.25077	0.907227	1.22113
16	1.11066	1.19085	1.13598	1.0992	1.05675	1.08032	1.1215	1.0903	1.06731	1.1692	1.38402	1.21371	1.14699	1.01517	1.00486	0.962538	1.16282	1.14713	1.11651	0.787182
17	1.1319	1.11604	1.03826	1.12623	1.0421	0.970628	1.04039	1.04445	1.08922	0.8848	1.43333	0.916401	1.14472	1.09863	1.19124	1.11749	0.972122	0.933562	1.12536	1.01493
18	1.15633	1.09867	1.08078	1.08746	1.21772	1.08477	1.09889	1.09799	1.14611	1.09446	1.26192	1.1591	1.16571	1.1533	0.844009	1.0574	0.923255	0.800757	0.91654	1.04419
19	1.15131	0.991897	1.02729	1.129	1.05502	1.00813	1.0488	1.09086	1.07102	1.09822	1.10091	0.924501	0.958069	0.989346	1.01297	1.00668	0.997238	0.933991	1.14555	1.04911

## Sheet: TADs_Scc1_control_maternal
	0	1	2	3	4	5	6	7	8	9	10	11	12	13	14	15	16	17	18	19	20	21	22	23	24	25	26	27	28	29	30	31	32	33	34	35	36	37	38	39	40	41	42	43	44	45	46	47	48
0	1.08501	0.854548	0.739433	0.63154	0.638975	0.624409	0.599739	0.5925	0.569305	0.573389	0.566556	0.51831	0.504414	0.544288	0.504045	0.468159	0.50885	0.504111	0.519162	0.501949	0.509112	0.585037	0.535762	0.426007	0.469472	0.492877	0.473011	0.450213	0.389161	0.367726	0.413382	0.459273	0.384735	0.303377	0.327315	0.365869	0.406411	0.355023	0.422925	0.369488	0.368587	0.404155	0.437385	0.412105	0.448139	0.413663	0.386336	0.289873	0.285119
1	0.854548	0.986553	0.825025	0.75722	0.736097	0.679967	0.619114	0.604521	0.590779	0.5553	0.581246	0.542694	0.496739	0.505605	0.508153	0.50846	0.48935	0.491535	0.492342	0.501532	0.585554	0.582472	0.514597	0.447405	0.444305	0.461435	0.440744	0.375613	0.417262	0.396618	0.461073	0.457326	0.408687	0.337392	0.389513	0.370648	0.376279	0.427412	0.411138	0.301033	0.350793	0.400363	0.398991	0.349668	0.337722	0.358865	0.377593	0.349439	0.375526
2	0.739433	0.825025	0.983185	0.846177	0.767431	0.715444	0.677927	0.659761	0.632198	0.573783	0.580079	0.558973	0.539462	0.49866	0.518396	0.510149	0.501616	0.535554	0.547669	0.540013	0.583226	0.568821	0.537561	0.443933	0.43458	0.473066	0.445024	0.443105	0.464199	0.433193	0.458422	0.447654	0.403387	0.363879	0.329181	0.387777	0.414985	0.436019	0.402333	0.277243	0.345151	0.387779	0.387697	0.369185	0.363734	0.370078	0.34631	0.3192	0.464882
3	0.63154	0.75722	0.846177	0.992716	0.843767	0.76706	0.723388	0.679276	0.629174	0.576205	0.568843	0.556894	0.566487	0.560728	0.541815	0.532483	0.543923	0.552706	0.55792	0.54061	0.598649	0.621886	0.582731	0.546439	0.502836	0.475113	0.445759	0.441618	0.480815	0.434727	0.416003	0.429669	0.423906	0.417568	0.410604	0.430677	0.478745	0.478241	0.414675	0.343871	0.420908	0.479303	0.438015	0.386461	0.368759	0.348455	0.339017	0.341283	0.471763
4	0.638975	0.736097	0.767431	0.843767	1.00879	0.842145	0.756607	0.699411	0.673268	0.623894	0.595818	0.575605	0.600262	0.59892	0.546638	0.514185	0.499165	0.524574	0.543774	0.509085	0.553205	0.599517	0.584364	0.549235	0.518145	0.479004	0.432561	0.415273	0.409067	0.394428	0.405738	0.421201	0.412854	0.409679	0.472105	0.4582	0.438343	0.446619	0.431874	0.378429	0.408818	0.483879	0.39432	0.356668	0.38903	0.395534	0.380252	0.393355	0.52106
5	0.624409	0.679967	0.715444	0.76706	0.842145	1.00538	0.834567	0.748271	0.718075	0.643011	0.605207	0.602087	0.600106	0.625664	0.566759	0.528733	0.486547	0.51475	0.528256	0.465619	0.487663	0.525052	0.539817	0.517237	0.499963	0.516582	0.488124	0.46799	0.42865	0.418895	0.418978	0.439796	0.430875	0.426309	0.451236	0.405863	0.366094	0.355811	0.39561	0.353528	0.30975	0.339946	0.375458	0.342643	0.325605	0.36516	0.404169	0.383346	0.452361
6	0.599739	0.619114	0.677927	0.723388	0.756607	0.834567	1.00859	0.848427	0.776192	0.695871	0.663311	0.666975	0.652612	0.641376	0.606329	0.553904	0.499608	0.523319	0.537085	0.547566	0.589775	0.588722	0.493544	0.447763	0.49105	0.498936	0.48685	0.411451	0.456175	0.469453	0.497658	0.411233	0.396948	0.476916	0.489618	0.413228	0.398713	0.40559	0.366969	0.32806	0.318581	0.364459	0.409904	0.371269	0.340159	0.340246	0.394384	0.382798	0.40166
7	0.5925	0.604521	0.659761	0.679276	0.699411	0.748271	0.848427	1.0069	0.843248	0.749023	0.690927	0.688865	0.654998	0.612618	0.601193	0.560803	0.545211	0.570737	0.575893	0.574137	0.563267	0.599954	0.509678	0.477626	0.497775	0.511399	0.471182	0.461684	0.450244	0.438797	0.495175	0.395865	0.402144	0.433019	0.482363	0.431922	0.424083	0.463064	0.378872	0.369052	0.377293	0.339241	0.383298	0.377125	0.361419	0.340297	0.353988	0.331635	0.399891
8	0.569305	0.590779	0.632198	0.629174	0.673268	0.718075	0.776192	0.843248	0.987467	0.818912	0.719345	0.688937	0.66572	0.63896	0.613387	0.605956	0.595481	0.608914	0.59718	0.604824	0.613413	0.598228	0.553714	0.488159	0.466023	0.491739	0.491167	0.444662	0.451765	0.441669	0.467888	0.368789	0.346259	0.370603	0.39704	0.403959	0.421669	0.402191	0.359218	0.374532	0.372662	0.353636	0.347399	0.351561	0.327008	0.330028	0.33207	0.32206	0.39184
9	0.573389	0.5553	0.573783	0.576205	0.623894	0.643011	0.695871	0.749023	0.818912	0.961157	0.812391	0.733032	0.676517	0.651507	0.624432	0.635355	0.620702	0.582246	0.583461	0.60689	0.583497	0.574872	0.552504	0.525696	0.434318	0.444231	0.468415	0.491895	0.480396	0.496545	0.506287	0.388925	0.375487	0.415138	0.389931	0.362728	0.402258	0.41401	0.390714	0.371067	0.369414	0.387744	0.38616	0.30376	0.30067	0.338998	0.361945	0.365018	0.367643
10	0.566556	0.581246	0.580079	0.568843	0.595818	0.605207	0.663311	0.690927	0.719345	0.812391	1.00706	0.844205	0.750807	0.694531	0.616529	0.605939	0.619588	0.58813	0.563497	0.541515	0.561836	0.55001	0.551561	0.523639	0.475734	0.490214	0.506979	0.525623	0.496472	0.458183	0.443608	0.423411	0.40013	0.434643	0.419899	0.384456	0.380964	0.450046	0.381868	0.344896	0.343008	0.399227	0.484609	0.358085	0.343593	0.378283	0.38391	0.391525	0.361349
11	0.51831	0.542694	0.558973	0.556894	0.575605	0.602087	0.666975	0.688865	0.688937	0.733032	0.844205	0.990008	0.840209	0.754314	0.688735	0.611701	0.631677	0.644704	0.577697	0.577183	0.579718	0.575724	0.588404	0.522058	0.467765	0.477967	0.51282	0.517331	0.526216	0.488818	0.519395	0.454345	0.414718	0.47162	0.471056	0.390247	0.373031	0.417681	0.353708	0.326538	0.314782	0.362879	0.416603	0.367344	0.292529	0.297955	0.357466	0.385453	0.410658
12	0.504414	0.496739	0.539462	0.566487	0.600262	0.600106	0.652612	0.654998	0.66572	0.676517	0.750807	0.840209	0.971775	0.814766	0.750595	0.663547	0.664673	0.649509	0.625772	0.605719	0.581873	0.596856	0.604943	0.564727	0.459135	0.466835	0.479882	0.540341	0.499893	0.49329	0.544016	0.461942	0.399973	0.423325	0.401417	0.370219	0.349499	0.426515	0.395808	0.329927	0.347712	0.345128	0.382748	0.36117	0.314576	0.323413	0.370037	0.400329	0.504959
13	0.544288	0.505605	0.49866	0.560728	0.59892	0.625664	0.641376	0.612618	0.63896	0.651507	0.694531	0.754314	0.814766	0.978681	0.829726	0.763247	0.72402	0.679778	0.650271	0.616843	0.605821	0.610006	0.621587	0.583312	0.511491	0.514784	0.49527	0.500914	0.485779	0.475718	0.441112	0.426141	0.3737	0.395751	0.412959	0.377713	0.378573	0.386957	0.364662	0.400992	0.412163	0.379454	0.348165	0.372478	0.354794	0.336746	0.343148	0.378888	0.430262
14	0.504045	0.508153	0.518396	0.541815	0.546638	0.566759	0.606329	0.601193	0.613387	0.624432	0.616529	0.688735	0.750595	0.829726	0.986266	0.84459	0.775423	0.722357	0.659818	0.639093	0.629221	0.626833	0.58694	0.556858	0.547537	0.540909	0.51361	0.512802	0.495626	0.466053	0.434237	0.436839	0.381337	0.454851	0.469298	0.381003	0.342749	0.378999	0.391354	0.424568	0.429212	0.446562	0.437619	0.401963	0.381986	0.346327	0.341626	0.336165	0.390972
15	0.468159	0.50846	0.510149	0.532483	0.514185	0.528733	0.553904	0.560803	0.605956	0.635355	0.605939	0.611701	0.663547	0.763247	0.84459	1.02008	0.835781	0.749304	0.715926	0.691168	0.626255	0.619398	0.558165	0.566749	0.554614	0.541017	0.500415	0.494738	0.502949	0.506941	0.444739	0.466116	0.427158	0.461313	0.517077	0.438923	0.378175	0.402326	0.429728	0.411559	0.422477	0.463738	0.451605	0.356852	0.319073	0.356161	0.373302	0.326734	0.345445
16	0.50885	0.48935	0.501616	0.543923	0.499165	0.486547	0.499608	0.545211	0.595481	0.620702	0.619588	0.631677	0.664673	0.72402	0.775423	0.835781	0.97963	0.827317	0.758125	0.733035	0.66993	0.614602	0.574025	0.582128	0.614036	0.574613	0.553523	0.499651	0.492845	0.459118	0.433894	0.450359	0.468152	0.465375	0.48848	0.42175	0.367521	0.396179	0.423087	0.36992	0.342807	0.367956	0.435001	0.38159	0.311677	0.355104	0.367975	0.361869	0.385282
17	0.504111	0.491535	0.535554	0.552706	0.524574	0.51475	0.523319	0.570737	0.608914	0.582246	0.58813	0.644704	0.649509	0.679778	0.722357	0.749304	0.827317	0.991474	0.849948	0.788939	0.70629	0.655669	0.635878	0.626332	0.60691	0.609191	0.579967	0.525498	0.492974	0.484727	0.479179	0.498852	0.474246	0.443004	0.464822	0.415475	0.360642	0.379199	0.370908	0.341655	0.362795	0.413107	0.449823	0.419982	0.346405	0.371353	0.397229	0.368675	0.405566
18	0.519162	0.492342	0.547669	0.55792	0.543774	0.528256	0.537085	0.575893	0.59718	0.583461	0.563497	0.577697	0.625772	0.650271	0.659818	0.715926	0.758125	0.849948	1.01308	0.859789	0.759929	0.699271	0.659327	0.603604	0.598738	0.56635	0.570136	0.534996	0.479112	0.493141	0.537721	0.518348	0.455954	0.45972	0.452745	0.403414	0.419241	0.381027	0.335256	0.36629	0.385615	0.424912	0.436517	0.431708	0.370501	0.352066	0.377987	0.353518	0.346827
19	0.501949	0.501532	0.540013	0.54061	0.509085	0.465619	0.547566	0.574137	0.604824	0.60689	0.541515	0.577183	0.605719	0.616843	0.639093	0.691168	0.733035	0.788939	0.859789	0.995436	0.836177	0.738895	0.693111	0.643656	0.643759	0.583369	0.588616	0.557263	0.502482	0.462568	0.510704	0.508719	0.476594	0.438705	0.419205	0.410829	0.420189	0.430342	0.410628	0.407358	0.372907	0.380497	0.420525	0.444029	0.387216	0.342974	0.381717	0.364036	0.382229
20	0.509112	0.585554	0.583226	0.598649	0.553205	0.487663	0.589775	0.563267	0.613413	0.583497	0.561836	0.579718	0.581873	0.605821	0.629221	0.626255	0.66993	0.70629	0.759929	0.836177	0.99655	0.835061	0.763795	0.705271	0.669517	0.641632	0.63469	0.595738	0.550635	0.504068	0.506429	0.477929	0.459783	0.45045	0.427976	0.438809	0.462091	0.41234	0.432973	0.435597	0.388806	0.408841	0.453359	0.434672	0.412883	0.425146	0.434388	0.472623	0.461077
21	0.585037	0.582472	0.568821	0.621886	0.599517	0.525052	0.588722	0.599954	0.598228	0.574872	0.55001	0.575724	0.596856	0.610006	0.626833	0.619398	0.614602	0.655669	0.699271	0.738895	0.835061	0.993032	0.847755	0.779706	0.698436	0.644486	0.659894	0.604919	0.620215	0.587867	0.530179	0.485045	0.482003	0.455968	0.388688	0.398289	0.439846	0.398573	0.395107	0.40483	0.40064	0.418112	0.438624	0.420783	0.412321	0.495942	0.487747	0.48811	0.426866
22	0.535762	0.514597	0.537561	0.582731	0.584364	0.539817	0.493544	0.509678	0.553714	0.552504	0.551561	0.588404	0.604943	0.621587	0.58694	0.558165	0.574025	0.635878	0.659327	0.693111	0.763795	0.847755	0.986308	0.840517	0.738532	0.660349	0.676635	0.660367	0.632913	0.602626	0.54236	0.505361	0.531989	0.498519	0.44679	0.406575	0.385514	0.387047	0.358704	0.367608	0.368456	0.379028	0.401043	0.414577	0.408938	0.4514	0.426668	0.385495	0.37147
23	0.426007	0.447405	0.443933	0.546439	0.549235	0.517237	0.447763	0.477626	0.488159	0.525696	0.523639	0.522058	0.564727	0.583312	0.556858	0.566749	0.582128	0.626332	0.603604	0.643656	0.705271	0.779706	0.840517	1.00436	0.834346	0.715658	0.656495	0.618476	0.622169	0.586048	0.556869	0.508403	0.522859	0.497545	0.426587	0.415672	0.416992	0.396594	0.339504	0.344904	0.382636	0.399889	0.45436	0.415955	0.406314	0.428106	0.45057	0.427407	0.404843
24	0.469472	0.444305	0.43458	0.502836	0.518145	0.499963	0.49105	0.497775	0.466023	0.434318	0.475734	0.467765	0.459135	0.511491	0.547537	0.554614	0.614036	0.60691	0.598738	0.643759	0.669517	0.698436	0.738532	0.834346	1.00466	0.824308	0.72718	0.661759	0.651669	0.588674	0.525522	0.51361	0.487271	0.513089	0.455653	0.4213	0.452434	0.471535	0.4047	0.395986	0.433655	0.443558	0.400584	0.436267	0.451826	0.403807	0.453336	0.417697	0.444618
25	0.492877	0.461435	0.473066	0.475113	0.479004	0.516582	0.498936	0.511399	0.491739	0.444231	0.490214	0.477967	0.466835	0.514784	0.540909	0.541017	0.574613	0.609191	0.56635	0.583369	0.641632	0.644486	0.660349	0.715658	0.824308	0.981019	0.829637	0.763333	0.706103	0.623111	0.564457	0.549538	0.506878	0.50796	0.499068	0.460315	0.489732	0.494565	0.429291	0.415403	0.427719	0.418986	0.407174	0.446507	0.431915	0.387098	0.358715	0.371983	0.393595
26	0.473011	0.440744	0.445024	0.445759	0.432561	0.488124	0.48685	0.471182	0.491167	0.468415	0.506979	0.51282	0.479882	0.49527	0.51361	0.500415	0.553523	0.579967	0.570136	0.588616	0.63469	0.659894	0.676635	0.656495	0.72718	0.829637	1.00742	0.839163	0.731289	0.670519	0.628801	0.601613	0.536225	0.494493	0.482725	0.534101	0.487007	0.462851	0.460064	0.416486	0.430863	0.415556	0.438931	0.483317	0.463443	0.433326	0.437823	0.421039	0.445259
27	0.450213	0.375613	0.443105	0.441618	0.415273	0.46799	0.411451	0.461684	0.444662	0.491895	0.525623	0.517331	0.540341	0.500914	0.512802	0.494738	0.499651	0.525498	0.534996	0.557263	0.595738	0.604919	0.660367	0.618476	0.661759	0.763333	0.839163	0.988097	0.807788	0.722262	0.65074	0.628031	0.56978	0.507618	0.488299	0.501801	0.467819	0.468442	0.483109	0.462004	0.461968	0.455881	0.452342	0.496226	0.507113	0.471672	0.480058	0.449559	0.483851
28	0.389161	0.417262	0.464199	0.480815	0.409067	0.42865	0.456175	0.450244	0.451765	0.480396	0.496472	0.526216	0.499893	0.485779	0.495626	0.502949	0.492845	0.492974	0.479112	0.502482	0.550635	0.620215	0.632913	0.622169	0.651669	0.706103	0.731289	0.807788	0.948197	0.788706	0.70674	0.681415	0.597333	0.600044	0.567992	0.530232	0.529515	0.558993	0.530716	0.485749	0.466299	0.460649	0.470797	0.470013	0.54641	0.518365	0.49269	0.511591	0.515222
29	0.367726	0.396618	0.433193	0.434727	0.394428	0.418895	0.469453	0.438797	0.441669	0.496545	0.458183	0.488818	0.49329	0.475718	0.466053	0.506941	0.459118	0.484727	0.493141	0.462568	0.504068	0.587867	0.602626	0.586048	0.588674	0.623111	0.670519	0.722262	0.788706	0.943813	0.785852	0.693718	0.655057	0.669133	0.606705	0.586177	0.563265	0.583859	0.529355	0.460511	0.481468	0.518741	0.523017	0.514363	0.576088	0.628386	0.575996	0.559633	0.524458
30	0.413382	0.461073	0.458422	0.416003	0.405738	0.418978	0.497658	0.495175	0.467888	0.506287	0.443608	0.519395	0.544016	0.441112	0.434237	0.444739	0.433894	0.479179	0.537721	0.510704	0.506429	0.530179	0.54236	0.556869	0.525522	0.564457	0.628801	0.65074	0.70674	0.785852	1.03247	0.82614	0.728773	0.674545	0.645738	0.608004	0.571435	0.561203	0.507384	0.496084	0.541269	0.628897	0.570157	0.539887	0.559341	0.638679	0.610837	0.572713	0.555934
31	0.459273	0.457326	0.447654	0.429669	0.421201	0.439796	0.411233	0.395865	0.368789	0.388925	0.423411	0.454345	0.461942	0.426141	0.436839	0.466116	0.450359	0.498852	0.518348	0.508719	0.477929	0.485045	0.505361	0.508403	0.51361	0.549538	0.601613	0.628031	0.681415	0.693718	0.82614	0.947405	0.815028	0.74528	0.6841	0.654744	0.62335	0.635523	0.56523	0.531823	0.580175	0.655909	0.657497	0.588394	0.585774	0.574365	0.587216	0.603472	0.558404
32	0.384735	0.408687	0.403387	0.423906	0.412854	0.430875	0.396948	0.402144	0.346259	0.375487	0.40013	0.414718	0.399973	0.3737	0.381337	0.427158	0.468152	0.474246	0.455954	0.476594	0.459783	0.482003	0.531989	0.522859	0.487271	0.506878	0.536225	0.56978	0.597333	0.655057	0.728773	0.815028	0.973702	0.821214	0.72151	0.667939	0.651546	0.679006	0.647652	0.610898	0.625186	0.692901	0.721684	0.639027	0.639492	0.539328	0.512248	0.571513	0.581435
33	0.303377	0.337392	0.363879	0.417568	0.409679	0.426309	0.476916	0.433019	0.370603	0.415138	0.434643	0.47162	0.423325	0.395751	0.454851	0.461313	0.465375	0.443004	0.45972	0.438705	0.45045	0.455968	0.498519	0.497545	0.513089	0.50796	0.494493	0.507618	0.600044	0.669133	0.674545	0.74528	0.821214	0.983116	0.837239	0.762696	0.711469	0.704246	0.689011	0.637393	0.641804	0.648481	0.655992	0.61743	0.586932	0.530009	0.479097	0.521822	0.530925
34	0.327315	0.389513	0.329181	0.410604	0.472105	0.451236	0.489618	0.482363	0.39704	0.389931	0.419899	0.471056	0.401417	0.412959	0.469298	0.517077	0.48848	0.464822	0.452745	0.419205	0.427976	0.388688	0.44679	0.426587	0.455653	0.499068	0.482725	0.488299	0.567992	0.606705	0.645738	0.6841	0.72151	0.837239	1.01342	0.857979	0.784111	0.747564	0.722922	0.663712	0.640659	0.646194	0.644136	0.606449	0.585474	0.537603	0.521441	0.502637	0.493257
35	0.365869	0.370648	0.387777	0.430677	0.4582	0.405863	0.413228	0.431922	0.403959	0.362728	0.384456	0.390247	0.370219	0.377713	0.381003	0.438923	0.42175	0.415475	0.403414	0.410829	0.438809	0.398289	0.406575	0.415672	0.4213	0.460315	0.534101	0.501801	0.530232	0.586177	0.608004	0.654744	0.667939	0.762696	0.857979	0.99398	0.862423	0.800565	0.769315	0.709651	0.679686	0.647867	0.62683	0.616243	0.597153	0.553375	0.546926	0.54607	0.585167
36	0.406411	0.376279	0.414985	0.478745	0.438343	0.366094	0.398713	0.424083	0.421669	0.402258	0.380964	0.373031	0.349499	0.378573	0.342749	0.378175	0.367521	0.360642	0.419241	0.420189	0.462091	0.439846	0.385514	0.416992	0.452434	0.489732	0.487007	0.467819	0.529515	0.563265	0.571435	0.62335	0.651546	0.711469	0.784111	0.862423	1.04041	0.885856	0.829937	0.787911	0.741323	0.711037	0.691064	0.657079	0.617491	0.576656	0.554907	0.612266	0.63407
37	0.355023	0.427412	0.436019	0.478241	0.446619	0.355811	0.40559	0.463064	0.402191	0.41401	0.450046	0.417681	0.426515	0.386957	0.378999	0.402326	0.396179	0.379199	0.381027	0.430342	0.41234	0.398573	0.387047	0.396594	0.471535	0.494565	0.462851	0.468442	0.558993	0.583859	0.561203	0.635523	0.679006	0.704246	0.747564	0.800565	0.885856	1.04331	0.883041	0.792918	0.753525	0.735881	0.739257	0.701509	0.666078	0.57397	0.575989	0.600738	0.614277
38	0.422925	0.411138	0.402333	0.414675	0.431874	0.39561	0.366969	0.378872	0.359218	0.390714	0.381868	0.353708	0.395808	0.364662	0.391354	0.429728	0.423087	0.370908	0.335256	0.410628	0.432973	0.395107	0.358704	0.339504	0.4047	0.429291	0.460064	0.483109	0.530716	0.529355	0.507384	0.56523	0.647652	0.689011	0.722922	0.769315	0.829937	0.883041	1.0482	0.868557	0.778052	0.761023	0.776374	0.75923	0.690023	0.624107	0.626959	0.598839	0.611962
39	0.369488	0.301033	0.277243	0.343871	0.378429	0.353528	0.32806	0.369052	0.374532	0.371067	0.344896	0.326538	0.329927	0.400992	0.424568	0.411559	0.36992	0.341655	0.36629	0.407358	0.435597	0.40483	0.367608	0.344904	0.395986	0.415403	0.416486	0.462004	0.485749	0.460511	0.496084	0.531823	0.610898	0.637393	0.663712	0.709651	0.787911	0.792918	0.868557	1.04597	0.861132	0.792813	0.754715	0.724423	0.686979	0.633939	0.654185	0.630641	0.595306
40	0.368587	0.350793	0.345151	0.420908	0.408818	0.30975	0.318581	0.377293	0.372662	0.369414	0.343008	0.314782	0.347712	0.412163	0.429212	0.422477	0.342807	0.362795	0.385615	0.372907	0.388806	0.40064	0.368456	0.382636	0.433655	0.427719	0.430863	0.461968	0.466299	0.481468	0.541269	0.580175	0.625186	0.641804	0.640659	0.679686	0.741323	0.753525	0.778052	0.861132	1.03158	0.870097	0.779289	0.746896	0.704888	0.686036	0.665025	0.631086	0.622936
41	0.404155	0.400363	0.387779	0.479303	0.483879	0.339946	0.364459	0.339241	0.353636	0.387744	0.399227	0.362879	0.345128	0.379454	0.446562	0.463738	0.367956	0.413107	0.424912	0.380497	0.408841	0.418112	0.379028	0.399889	0.443558	0.418986	0.415556	0.455881	0.460649	0.518741	0.628897	0.655909	0.692901	0.648481	0.646194	0.647867	0.711037	0.735881	0.761023	0.792813	0.870097	1.03673	0.86563	0.779654	0.728704	0.715511	0.66164	0.632743	0.629278
42	0.437385	0.398991	0.387697	0.438015	0.39432	0.375458	0.409904	0.383298	0.347399	0.38616	0.484609	0.416603	0.382748	0.348165	0.437619	0.451605	0.435001	0.449823	0.436517	0.420525	0.453359	0.438624	0.401043	0.45436	0.400584	0.407174	0.438931	0.452342	0.470797	0.523017	0.570157	0.657497	0.721684	0.655992	0.644136	0.62683	0.691064	0.739257	0.776374	0.754715	0.779289	0.86563	1.02282	0.86172	0.792474	0.749323	0.696586	0.678414	0.664026
43	0.412105	0.349668	0.369185	0.386461	0.356668	0.342643	0.371269	0.377125	0.351561	0.30376	0.358085	0.367344	0.36117	0.372478	0.401963	0.356852	0.38159	0.419982	0.431708	0.444029	0.434672	0.420783	0.414577	0.415955	0.436267	0.446507	0.483317	0.496226	0.470013	0.514363	0.539887	0.588394	0.639027	0.61743	0.606449	0.616243	0.657079	0.701509	0.75923	0.724423	0.746896	0.779654	0.86172	1.00944	0.868902	0.795888	0.769775	0.720608	0.671903
44	0.448139	0.337722	0.363734	0.368759	0.38903	0.325605	0.340159	0.361419	0.327008	0.30067	0.343593	0.292529	0.314576	0.354794	0.381986	0.319073	0.311677	0.346405	0.370501	0.387216	0.412883	0.412321	0.408938	0.406314	0.451826	0.431915	0.463443	0.507113	0.54641	0.576088	0.559341	0.585774	0.639492	0.586932	0.585474	0.597153	0.617491	0.666078	0.690023	0.686979	0.704888	0.728704	0.792474	0.868902	1.03196	0.865398	0.80882	0.759145	0.682927
45	0.413663	0.358865	0.370078	0.348455	0.395534	0.36516	0.340246	0.340297	0.330028	0.338998	0.378283	0.297955	0.323413	0.336746	0.346327	0.356161	0.355104	0.371353	0.352066	0.342974	0.425146	0.495942	0.4514	0.428106	0.403807	0.387098	0.433326	0.471672	0.518365	0.628386	0.638679	0.574365	0.539328	0.530009	0.537603	0.553375	0.576656	0.57397	0.624107	0.633939	0.686036	0.715511	0.749323	0.795888	0.865398	1.01601	0.83884	0.777573	0.710636
46	0.386336	0.377593	0.34631	0.339017	0.380252	0.404169	0.394384	0.353988	0.33207	0.361945	0.38391	0.357466	0.370037	0.343148	0.341626	0.373302	0.367975	0.397229	0.377987	0.381717	0.434388	0.487747	0.426668	0.45057	0.453336	0.358715	0.437823	0.480058	0.49269	0.575996	0.610837	0.587216	0.512248	0.479097	0.521441	0.546926	0.554907	0.575989	0.626959	0.654185	0.665025	0.66164	0.696586	0.769775	0.80882	0.83884	0.987949	0.85073	0.788369
47	0.289873	0.349439	0.3192	0.341283	0.393355	0.383346	0.382798	0.331635	0.32206	0.365018	0.391525	0.385453	0.400329	0.378888	0.336165	0.326734	0.361869	0.368675	0.353518	0.364036	0.472623	0.48811	0.385495	0.427407	0.417697	0.371983	0.421039	0.449559	0.511591	0.559633	0.572713	0.603472	0.571513	0.521822	0.502637	0.54607	0.612266	0.600738	0.598839	0.630641	0.631086	0.632743	0.678414	0.720608	0.759145	0.777573	0.85073	1.00584	0.870293
48	0.285119	0.375526	0.464882	0.471763	0.52106	0.452361	0.40166	0.399891	0.39184	0.367643	0.361349	0.410658	0.504959	0.430262	0.390972	0.345445	0.385282	0.405566	0.346827	0.382229	0.461077	0.426866	0.37147	0.404843	0.444618	0.393595	0.445259	0.483851	0.515222	0.524458	0.555934	0.558404	0.581435	0.530925	0.493257	0.585167	0.63407	0.614277	0.611962	0.595306	0.622936	0.629278	0.664026	0.671903	0.682927	0.710636	0.788369	0.870293	1.01845
49	0.351025	0.481402	0.482338	0.425512	0.501428	0.486252	0.419646	0.407976	0.412558	0.417251	0.390776	0.409595	0.46394	0.4747	0.41548	0.379588	0.394861	0.45938	0.40529	0.389258	0.465283	0.369205	0.370457	0.389754	0.40555	0.443969	0.514482	0.559598	0.509168	0.511908	0.569999	0.559632	0.621844	0.557784	0.487313	0.545727	0.621406	0.620946	0.625601	0.628885	0.599942	0.61194	0.670102	0.671278	0.663246	0.679347	0.75725	0.812532	0.856976
50	0.434412	0.402411	0.411811	0.363945	0.376403	0.409202	0.414099	0.478214	0.462099	0.470548	0.431881	0.369116	0.453528	0.50206	0.461574	0.373465	0.459142	0.451412	0.45231	0.470135	0.484442	0.495907	0.511493	0.449632	0.381022	0.439808	0.516678	0.511756	0.505211	0.498318	0.558907	0.568362	0.60974	0.603455	0.5354	0.543847	0.619374	0.690566	0.666806	0.622941	0.597973	0.622779	0.660949	0.673531	0.666095	0.667276	0.730204	0.790191	0.826259
51	0.402162	0.387391	0.393714	0.367987	0.361569	0.362016	0.345475	0.423946	0.410367	0.444559	0.415955	0.362788	0.440683	0.50952	0.449171	0.387359	0.429922	0.420795	0.419066	0.445559	0.531846	0.499123	0.521403	0.488539	0.47166	0.473845	0.518429	0.503985	0.516143	0.535835	0.536215	0.550029	0.608354	0.598163	0.553398	0.549845	0.601022	0.666258	0.689523	0.638092	0.611416	0.580492	0.636023	0.626587	0.62133	0.6323	0.69052	0.737265	0.782152
52	0.386114	0.431344	0.414525	0.393103	0.410149	0.373771	0.360181	0.383654	0.394352	0.436549	0.457373	0.427563	0.425656	0.421535	0.438045	0.410272	0.400684	0.371316	0.412197	0.450483	0.499057	0.46193	0.4282	0.434069	0.488548	0.470275	0.468693	0.445497	0.517992	0.59724	0.532437	0.566459	0.628889	0.607499	0.562109	0.524834	0.542246	0.61737	0.653277	0.651979	0.679231	0.623756	0.579664	0.620471	0.660801	0.656806	0.646876	0.670677	0.732757
53	0.376091	0.424975	0.411398	0.394658	0.390969	0.394095	0.381537	0.394425	0.364903	0.388783	0.436379	0.433421	0.400044	0.395742	0.419189	0.430206	0.353795	0.391569	0.445092	0.463431	0.518768	0.42603	0.36337	0.404723	0.43796	0.450557	0.457551	0.50502	0.526683	0.512698	0.494365	0.518375	0.552215	0.498317	0.496403	0.504858	0.556556	0.616945	0.61766	0.60478	0.657024	0.622058	0.609544	0.66391	0.651428	0.63935	0.647337	0.645961	0.706786
54	0.490754	0.524138	0.488713	0.515851	0.617431	0.592053	0.390243	0.416967	0.398563	0.434832	0.459967	0.410424	0.429197	0.403516	0.401489	0.434658	0.443996	0.45246	0.44976	0.468522	0.511721	0.489071	0.433831	0.469825	0.47004	0.483618	0.50663	0.56682	0.579478	0.546145	0.51015	0.496937	0.533195	0.507597	0.575759	0.578022	0.57303	0.556615	0.62338	0.621308	0.642444	0.614053	0.607635	0.621308	0.616212	0.606404	0.662905	0.68833	0.694794
55	0.453959	0.443155	0.432604	0.479978	0.578872	0.55	0.384117	0.432465	0.453816	0.418448	0.439767	0.381629	0.399013	0.457583	0.415467	0.45251	0.49978	0.488822	0.46684	0.428127	0.452236	0.519943	0.491126	0.469426	0.466471	0.458368	0.484923	0.479695	0.531851	0.533618	0.509053	0.554917	0.554799	0.618703	0.70644	0.689798	0.606073	0.559262	0.615285	0.654556	0.616576	0.597746	0.607865	0.617691	0.60519	0.588598	0.611274	0.681753	0.701297
56	0.350171	0.361213	0.393388	0.385214	0.471463	0.481661	0.354346	0.371314	0.434097	0.428117	0.45274	0.352731	0.332686	0.428063	0.458361	0.442124	0.525303	0.48872	0.470756	0.455111	0.449904	0.48835	0.480828	0.456296	0.463182	0.468454	0.47131	0.459596	0.496269	0.539776	0.556328	0.549215	0.578086	0.639003	0.669371	0.624861	0.621929	0.564212	0.590156	0.589219	0.550941	0.584697	0.629567	0.658526	0.622527	0.618334	0.627707	0.638446	0.656033
57	0.391286	0.457495	0.396821	0.341395	0.364547	0.398038	0.3613	0.332643	0.332371	0.3508	0.365926	0.35975	0.359089	0.424389	0.484875	0.475304	0.45647	0.391965	0.444611	0.489239	0.465999	0.463439	0.410086	0.405734	0.416582	0.470099	0.554485	0.536123	0.518829	0.499129	0.521105	0.564548	0.578002	0.547805	0.568627	0.564045	0.579756	0.507346	0.542192	0.612847	0.57376	0.537061	0.558797	0.590676	0.569744	0.591193	0.628168	0.606847	0.590414
58	0.438218	0.394809	0.392868	0.304013	0.270374	0.341649	0.444144	0.378086	0.387986	0.377764	0.345704	0.399028	0.3766	0.405579	0.417579	0.430841	0.444444	0.421091	0.481702	0.5433	0.479612	0.41685	0.417484	0.415146	0.453183	0.516876	0.493516	0.446103	0.480479	0.505961	0.555188	0.530518	0.578693	0.550661	0.606198	0.617394	0.597993	0.568373	0.551146	0.542381	0.562942	0.544064	0.547573	0.547819	0.530241	0.531055	0.565326	0.513178	0.558205
59	0.494496	0.4445	0.383801	0.33814	0.328639	0.298233	0.373177	0.336643	0.304055	0.347576	0.384155	0.269515	0.337814	0.393181	0.400844	0.477977	0.501363	0.462689	0.401774	0.483915	0.517448	0.454254	0.486637	0.464322	0.472114	0.499605	0.42309	0.381258	0.491298	0.511619	0.585094	0.538907	0.554466	0.676337	0.644242	0.567176	0.472279	0.538458	0.517157	0.515564	0.509822	0.521006	0.5174	0.497306	0.468616	0.455929	0.434264	0.461136	0.543414
60	0.50342	0.328592	0.345204	0.365152	0.411909	0.403336	0.352707	0.300918	0.318635	0.401896	0.442941	0.370917	0.334023	0.383587	0.471753	0.502943	0.454975	0.378312	0.373342	0.436987	0.404741	0.365485	0.416881	0.486487	0.418276	0.366365	0.388706	0.35854	0.408446	0.472205	0.582703	0.588745	0.607269	0.552161	0.519597	0.4617	0.433419	0.465057	0.466477	0.470505	0.421072	0.429161	0.441657	0.487584	0.479379	0.438982	0.426929	0.450587	0.476687
61	0.417614	0.343196	0.37511	0.492734	0.386108	0.404535	0.369594	0.283922	0.358001	0.416148	0.440492	0.37967	0.292262	0.314228	0.410726	0.424608	0.369979	0.347797	0.395807	0.396804	0.329591	0.352047	0.395077	0.445811	0.416912	0.382042	0.373623	0.351597	0.401849	0.426853	0.451336	0.508638	0.470424	0.463877	0.433238	0.424976	0.467551	0.408557	0.404602	0.416998	0.431707	0.394117	0.37323	0.448847	0.450721	0.433429	0.424155	0.474238	0.475959
62	0.332751	0.294635	0.310055	0.370354	0.393866	0.369693	0.363907	0.351121	0.370145	0.297686	0.353507	0.28341	0.255923	0.308685	0.394212	0.347796	0.263529	0.334093	0.397275	0.39224	0.372252	0.382615	0.439713	0.382532	0.415455	0.370488	0.333756	0.417233	0.455546	0.424663	0.481039	0.40677	0.397786	0.458586	0.417022	0.402642	0.430008	0.416568	0.3885	0.441801	0.481587	0.501238	0.413089	0.414904	0.401913	0.380945	0.41054	0.459503	0.492861
63	0.31806	0.251378	0.29084	0.348198	0.42043	0.360384	0.354187	0.313724	0.34849	0.32519	0.341434	0.30523	0.331407	0.349114	0.447484	0.426204	0.366488	0.348849	0.353579	0.302496	0.342325	0.422632	0.4262	0.397276	0.386908	0.325195	0.426802	0.472922	0.488854	0.447328	0.529708	0.492812	0.479543	0.527065	0.460334	0.441235	0.389457	0.430156	0.445199	0.453515	0.483352	0.479178	0.450411	0.458058	0.468989	0.409881	0.430564	0.452357	0.460114
64	0.293245	0.355709	0.332896	0.419837	0.420662	0.34677	0.269052	0.220873	0.226373	0.262897	0.307714	0.340545	0.363797	0.318145	0.34054	0.396381	0.410204	0.319483	0.313243	0.245998	0.250295	0.328489	0.360702	0.421273	0.42258	0.350206	0.386142	0.459555	0.524557	0.453045	0.51772	0.510614	0.581508	0.566503	0.426331	0.369963	0.394785	0.422511	0.438523	0.447102	0.459464	0.398476	0.39647	0.455073	0.492937	0.442327	0.428597	0.434312	0.422586
65	0.378343	0.373488	0.335478	0.415662	0.466009	0.435209	0.378075	0.249726	0.24421	0.244046	0.305293	0.361994	0.328209	0.23973	0.345949	0.430573	0.466586	0.401797	0.371345	0.291798	0.265742	0.301222	0.35562	0.368358	0.379165	0.377502	0.382256	0.364291	0.379537	0.470064	0.542042	0.465228	0.490255	0.512471	0.406635	0.352505	0.369794	0.381983	0.449434	0.474459	0.455473	0.40797	0.408242	0.416172	0.448123	0.425541	0.409792	0.393192	0.402665
66	0.49535	0.300471	0.273183	0.38477	0.402709	0.418525	0.36566	0.305491	0.244655	0.210873	0.22564	0.266935	0.272908	0.342328	0.406129	0.445081	0.462443	0.433549	0.391018	0.381092	0.403217	0.412106	0.36172	0.354593	0.356884	0.395998	0.398858	0.39028	0.348718	0.370584	0.445237	0.446912	0.461211	0.514781	0.498724	0.379848	0.372326	0.372842	0.38929	0.468526	0.438804	0.415179	0.409669	0.411816	0.431122	0.417488	0.387952	0.38968	0.439566
67	0.48881	0.324157	0.310295	0.308265	0.339102	0.46384	0.479265	0.434589	0.345101	0.320434	0.311944	0.284596	0.304139	0.378457	0.392626	0.355461	0.412943	0.341852	0.369493	0.424846	0.47508	0.467127	0.378241	0.362539	0.315141	0.314952	0.379901	0.385654	0.348811	0.317431	0.385123	0.402699	0.471216	0.516995	0.418068	0.379175	0.412618	0.405514	0.385554	0.428551	0.42473	0.386678	0.336211	0.410274	0.425511	0.449479	0.440425	0.443691	0.423778
68	0.364553	0.346045	0.268632	0.299204	0.346925	0.431759	0.441893	0.416238	0.412521	0.312072	0.312306	0.373639	0.384151	0.362353	0.3729	0.350375	0.383487	0.359041	0.292416	0.356521	0.435248	0.371571	0.303001	0.306878	0.312439	0.269451	0.308412	0.329798	0.304176	0.343919	0.301703	0.42768	0.483826	0.437738	0.399292	0.388618	0.442849	0.433679	0.393697	0.376541	0.394344	0.373337	0.348465	0.378085	0.415524	0.431517	0.426653	0.440678	0.485145
69	0.301042	0.277797	0.24591	0.322493	0.355486	0.390247	0.394472	0.405798	0.34855	0.312217	0.267019	0.329717	0.338793	0.276042	0.291705	0.380403	0.430207	0.387756	0.273989	0.312142	0.380575	0.29396	0.221025	0.265197	0.338198	0.338334	0.289155	0.279047	0.258914	0.362798	0.327088	0.418735	0.429784	0.424561	0.417927	0.382656	0.410586	0.451173	0.403344	0.372281	0.366447	0.362283	0.427261	0.394959	0.370195	0.36876	0.375192	0.44924	0.521559
70	0.370864	0.36466	0.290627	0.277864	0.34814	0.409889	0.389944	0.392832	0.305603	0.296704	0.297609	0.297371	0.308586	0.2643	0.272711	0.338002	0.391646	0.306705	0.239588	0.288676	0.343677	0.277304	0.226872	0.319926	0.317838	0.339043	0.309776	0.287699	0.29605	0.400112	0.402332	0.477975	0.507786	0.490283	0.428005	0.422729	0.395858	0.41752	0.464434	0.435298	0.450101	0.405368	0.376878	0.411086	0.336229	0.322923	0.327449	0.405003	0.461404
71	0.300813	0.299568	0.264464	0.258051	0.318353	0.381149	0.312336	0.329658	0.293303	0.327724	0.329655	0.333326	0.287276	0.251886	0.280516	0.297862	0.308626	0.311848	0.306496	0.303931	0.342206	0.295269	0.232821	0.338761	0.373762	0.307533	0.292559	0.326113	0.34378	0.376732	0.41699	0.469402	0.45575	0.424514	0.44926	0.382167	0.395089	0.401837	0.425975	0.39498	0.426549	0.426117	0.41417	0.443327	0.314798	0.328163	0.349652	0.369048	0.40464
72	0.330255	0.319549	0.377174	0.436788	0.27443	0.306146	0.317742	0.285298	0.265302	0.290114	0.344195	0.354879	0.298286	0.330101	0.350756	0.369703	0.314618	0.347397	0.343106	0.308898	0.229504	0.279414	0.267064	0.35304	0.392269	0.373561	0.3166	0.310155	0.322088	0.37418	0.378385	0.423917	0.405505	0.440194	0.440992	0.366025	0.323556	0.32216	0.320193	0.347891	0.370679	0.418405	0.428052	0.410443	0.357681	0.368613	0.344279	0.357501	0.444976
73	0.330518	0.389723	0.4167	0.403356	0.32763	0.339205	0.331932	0.343937	0.278272	0.263943	0.278831	0.292007	0.323774	0.335812	0.406674	0.404897	0.420463	0.405561	0.356456	0.318512	0.23032	0.252008	0.240344	0.28943	0.344031	0.33058	0.333634	0.308832	0.312698	0.380719	0.405421	0.395234	0.429293	0.488141	0.438248	0.383122	0.317236	0.321519	0.349151	0.416639	0.459872	0.474556	0.430013	0.398374	0.413097	0.373025	0.388245	0.413339	0.471927
74	0.367952	0.481033	0.44759	0.435366	0.329883	0.246114	0.319183	0.525692	0.467424	0.39669	0.345662	0.2893	0.28771	0.334997	0.328664	0.335467	0.401559	0.489582	0.444888	0.385973	0.313049	0.282676	0.251823	0.272274	0.285391	0.31515	0.342185	0.361519	0.385967	0.399704	0.506673	0.43216	0.476027	0.522378	0.476788	0.431822	0.346671	0.415645	0.412917	0.410152	0.459968	0.438193	0.417169	0.365739	0.384764	0.402763	0.411727	0.39851	0.420761
75	0.360987	0.463633	0.467115	0.378149	0.280515	0.275628	0.372802	0.561049	0.482229	0.4688	0.381984	0.37712	0.399147	0.413295	0.294111	0.28691	0.371042	0.366119	0.334864	0.336179	0.368572	0.301958	0.322066	0.311584	0.256541	0.300729	0.368426	0.39807	0.335489	0.364159	0.445552	0.470049	0.379565	0.383869	0.424391	0.412055	0.430023	0.503247	0.414206	0.419752	0.4366	0.394717	0.433238	0.394757	0.410064	0.396158	0.376548	0.392862	0.392054
76	0.332669	0.403877	0.410752	0.268542	0.251375	0.308269	0.378255	0.481495	0.456634	0.373736	0.359853	0.41079	0.406588	0.434099	0.35774	0.328605	0.343425	0.319663	0.28891	0.326782	0.380247	0.34124	0.301707	0.302857	0.296777	0.333042	0.387226	0.410865	0.349034	0.346672	0.33856	0.374558	0.341276	0.419686	0.422403	0.321546	0.3427	0.422604	0.36463	0.420428	0.470806	0.480404	0.42072	0.428611	0.385833	0.337581	0.385594	0.459428	0.408454
77	0.394807	0.417885	0.466688	0.331535	0.328492	0.320546	0.402137	0.501552	0.525906	0.52715	0.416969	0.411099	0.407555	0.40419	0.362023	0.327413	0.328228	0.370194	0.347412	0.371621	0.446811	0.419082	0.318618	0.322108	0.357252	0.348048	0.319975	0.33629	0.332231	0.340205	0.375577	0.491951	0.46682	0.455631	0.367457	0.291576	0.285089	0.314591	0.380608	0.481805	0.411979	0.397181	0.369463	0.374464	0.37844	0.370467	0.46151	0.434232	0.412554
78	0.461838	0.465078	0.48603	0.424281	0.388659	0.372074	0.36946	0.418938	0.419835	0.436698	0.366031	0.424321	0.353702	0.389079	0.400457	0.413744	0.359387	0.42382	0.396786	0.447834	0.43821	0.410778	0.378683	0.339912	0.335135	0.349307	0.375212	0.333852	0.321109	0.32948	0.455902	0.468744	0.456623	0.410637	0.324952	0.345221	0.3582	0.321639	0.344165	0.451086	0.393001	0.359055	0.353829	0.342899	0.39726	0.422253	0.478686	0.422193	0.390237
79	0.346472	0.360048	0.388344	0.369071	0.431827	0.441548	0.382014	0.335716	0.343227	0.315743	0.298129	0.416591	0.455087	0.444324	0.373723	0.372197	0.355006	0.365642	0.35458	0.381374	0.433149	0.384894	0.367449	0.437123	0.364842	0.350207	0.337653	0.290016	0.311251	0.302171	0.367606	0.445629	0.402654	0.35668	0.337195	0.397387	0.363437	0.344783	0.348863	0.40515	0.430662	0.357347	0.323932	0.338784	0.368192	0.431306	0.391929	0.422327	0.40769
80	0.400845	0.411038	0.32148	0.2991	0.346873	0.319554	0.354684	0.32251	0.303891	0.313247	0.313628	0.388318	0.376876	0.357947	0.304305	0.306478	0.355647	0.398866	0.370898	0.373397	0.41524	0.384952	0.305342	0.384257	0.374499	0.400032	0.43239	0.373885	0.335114	0.251147	0.371173	0.42607	0.358539	0.315758	0.361698	0.425667	0.380124	0.336952	0.328227	0.346527	0.349143	0.280192	0.289442	0.31073	0.350338	0.426886	0.38725	0.38398	0.427302
81	0.344323	0.451956	0.299871	0.266905	0.330541	0.272676	0.2147	0.269915	0.242988	0.242747	0.292494	0.303007	0.299998	0.358196	0.270108	0.257762	0.344613	0.391524	0.371384	0.363881	0.28296	0.255649	0.259652	0.335965	0.311971	0.421823	0.480397	0.422117	0.369796	0.346357	0.466119	0.378563	0.305636	0.332981	0.392368	0.463609	0.494601	0.35678	0.34988	0.35241	0.314567	0.267758	0.309572	0.353904	0.357806	0.356724	0.371815	0.400761	0.408804
82	0.405753	0.350169	0.236194	0.300125	0.349984	0.352992	0.286474	0.289981	0.252719	0.321626	0.36358	0.279222	0.304574	0.3122	0.270485	0.261029	0.302956	0.385404	0.423369	0.32329	0.217475	0.208787	0.221032	0.291604	0.295822	0.404406	0.479892	0.424806	0.386279	0.437818	0.510148	0.415259	0.350694	0.375237	0.409865	0.482906	0.451919	0.354625	0.315839	0.416281	0.372452	0.331101	0.349723	0.351771	0.349028	0.326803	0.371431	0.410436	0.401554
83	0.412433	0.284797	0.297028	0.443552	0.442648	0.360314	0.325789	0.342838	0.29891	0.36588	0.402485	0.360083	0.314453	0.348555	0.431155	0.380938	0.336617	0.393083	0.408524	0.351032	0.325043	0.348538	0.3609	0.321882	0.348889	0.419073	0.454335	0.391624	0.373805	0.368047	0.482508	0.51342	0.507417	0.46746	0.439103	0.414053	0.376503	0.351239	0.363133	0.474389	0.476258	0.405879	0.440546	0.410902	0.312048	0.334179	0.380483	0.404587	0.376156
84	0.310821	0.261362	0.251909	0.279258	0.313361	0.327699	0.249858	0.223436	0.218418	0.287987	0.334088	0.302739	0.308711	0.379207	0.453342	0.391542	0.314747	0.340142	0.398437	0.385555	0.370727	0.361523	0.365197	0.37283	0.361829	0.460079	0.415496	0.340077	0.363756	0.422609	0.451632	0.530155	0.569223	0.481581	0.437633	0.360929	0.332903	0.350132	0.34773	0.430359	0.400859	0.385015	0.41116	0.366012	0.352488	0.395582	0.388858	0.346617	0.366208
85	0.410767	0.393495	0.27666	0.314138	0.374614	0.31699	0.28248	0.229596	0.196859	0.271876	0.247013	0.255142	0.285121	0.395158	0.408332	0.32184	0.284631	0.281889	0.351156	0.370723	0.393462	0.375509	0.298632	0.399089	0.371417	0.377347	0.344246	0.35733	0.333937	0.315109	0.406342	0.445747	0.469041	0.373716	0.352773	0.347837	0.288884	0.316604	0.325743	0.325136	0.375766	0.398034	0.395446	0.315157	0.34105	0.375345	0.325315	0.268726	0.389078
86	0.43477	0.321649	0.268138	0.374471	0.449385	0.409357	0.3473	0.314105	0.339029	0.26324	0.220466	0.222938	0.302645	0.344199	0.329144	0.260215	0.326802	0.352862	0.372119	0.334274	0.392174	0.344552	0.340826	0.443438	0.407221	0.383137	0.405372	0.463955	0.37588	0.365994	0.509839	0.411417	0.416687	0.33936	0.387843	0.434895	0.432384	0.409621	0.420166	0.467026	0.486851	0.479931	0.386163	0.375546	0.322603	0.290743	0.313494	0.33428	0.355954
87	0.32654	0.245904	0.29594	0.28664	0.36346	0.363677	0.331166	0.340302	0.337003	0.388434	0.367858	0.23095	0.234833	0.236307	0.251078	0.289404	0.348801	0.318239	0.225835	0.248707	0.356609	0.234589	0.246119	0.388921	0.340749	0.358759	0.450887	0.480808	0.389752	0.38144	0.444169	0.371268	0.425591	0.472227	0.531845	0.491675	0.473974	0.482807	0.444124	0.508085	0.481548	0.425339	0.420864	0.392056	0.380209	0.321781	0.377792	0.400279	0.404728
88	0.274941	0.324276	0.282374	0.284776	0.314039	0.335938	0.285393	0.371785	0.326636	0.369077	0.383357	0.355591	0.269066	0.376049	0.306608	0.317335	0.367109	0.305988	0.20041	0.2183	0.287126	0.192302	0.183089	0.322637	0.315648	0.300146	0.38243	0.372956	0.347981	0.333525	0.485048	0.392868	0.410727	0.469424	0.486734	0.439955	0.401166	0.409395	0.400756	0.429924	0.436872	0.374304	0.416341	0.369178	0.370742	0.383202	0.468326	0.521589	0.429586
89	0.324668	0.376211	0.328675	0.346677	0.328763	0.402911	0.287891	0.295403	0.233113	0.156198	0.247553	0.314237	0.410777	0.660835	0.500657	0.354874	0.376303	0.375388	0.395122	0.327685	0.29957	0.290883	0.216132	0.244739	0.344339	0.30321	0.31512	0.297415	0.236615	0.28942	0.342273	0.406515	0.469326	0.374913	0.399862	0.404627	0.290735	0.296528	0.276031	0.341881	0.41254	0.325805	0.400221	0.459202	0.388655	0.404424	0.469911	0.572367	0.49274
[truncated: 41 more columns]

## Sheet: Compartments_Scc1_control_maternal
	0	1	2	3	4
0	0.112918	0.0959833	-0.0320945	-0.0578195	-0.135683
1	0.0959833	0.0140885	-0.00201162	-0.0406307	-0.0744313
2	-0.0320945	-0.00201162	-0.0605842	0.00498399	0.0843616
3	-0.0578195	-0.0406307	0.00498399	0.029695	0.0592973
4	-0.135683	-0.0744313	0.0843616	0.0592973	0.0524534

## Sheet: Loops_Scc1_control_paternal
	0	1	2	3	4	5	6	7	8	9	10	11	12	13	14	15	16	17	18	19
0	1.02916	1.15056	0.997541	0.830534	1.03837	0.913175	1.03917	1.14655	1.07646	1.33949	1.62317	1.48229	1.33034	1.09173	1.08134	0.883417	1.02676	1.03765	1.09172	1.13262
1	0.938907	0.993973	0.81684	1.14299	0.740952	0.864735	0.840458	1.12234	1.04808	1.35881	1.62091	1.50457	0.974779	1.0737	1.27727	0.943411	1.15761	1.17807	1.24996	0.899934
2	0.842237	0.864461	0.874712	1.04195	1.07506	0.954016	0.950032	1.17673	1.19677	1.32637	1.3193	1.08586	1.07868	1.04944	1.65061	0.896083	1.15184	0.794686	1.29041	0.903732
3	1.03523	0.983956	0.966106	1.10515	1.0319	0.943478	1.14541	1.14455	1.31258	0.988954	1.19862	1.33293	1.48662	0.838674	1.1398	0.995596	1.19861	1.15035	1.18917	1.06313
4	0.985571	1.22786	1.06366	1.02767	1.16635	0.718093	0.996911	1.15444	1.27331	1.06616	1.41032	1.39877	1.2287	1.01332	1.24979	1.03925	1.12404	1.20516	1.10303	0.931598
5	0.952935	0.937521	1.00605	0.944664	1.16015	1.14983	1.09976	1.08905	1.16343	1.12003	1.43581	1.35086	1.1957	1.09019	1.03815	1.06704	1.42713	1.43251	1.47629	0.862582
6	0.983514	1.06967	0.930433	1.13232	1.34929	1.16464	1.09047	1.081	1.24331	1.38483	1.37349	1.18026	0.986483	1.58084	1.12563	0.983069	1.38266	1.09281	0.953402	0.963141
7	0.860443	0.877788	1.05582	1.09349	1.26979	1.18746	1.14912	1.30954	1.31239	1.22939	1.42149	1.24315	1.32557	1.29152	1.18447	1.3359	1.37586	1.10112	0.900742	0.853826
8	1.02529	1.06053	1.1696	1.1525	1.20247	1.08468	1.17389	1.32866	1.21305	1.3414	1.65184	1.34705	1.42958	1.27131	1.17142	1.20147	1.1158	1.19516	1.10602	1.15654
9	1.09734	1.11303	1.1722	1.14524	1.274	1.17084	1.20397	1.37556	1.71711	1.36446	1.82822	1.4697	1.27292	1.51687	1.18032	1.17811	1.30038	1.36297	1.21152	1.59113
10	1.15313	1.37088	1.39782	1.31781	1.41203	1.39988	1.28016	1.63885	1.65367	1.92353	2.1608	1.93128	1.71678	1.67613	1.31014	1.18146	1.20021	1.09595	1.24095	1.32082
11	1.0882	1.28773	1.19737	1.38404	1.39378	1.13836	1.23618	1.51172	1.65775	1.6507	1.61848	1.80718	1.27119	1.50897	1.23474	1.22999	1.35156	1.41124	1.06058	1.02299
12	1.16389	1.23721	1.18658	1.37701	1.29929	1.41377	1.46014	1.40669	1.38957	1.40046	1.88432	1.46745	1.28697	0.995795	1.18192	1.10485	1.12858	1.29957	1.04724	0.939566
13	1.29588	1.18261	1.16524	1.15032	1.10258	1.2227	1.27952	1.23657	1.17098	1.31837	1.49851	1.2568	1.31688	1.0599	1.07046	1.1799	1.18301	1.08548	0.780712	0.891333
14	1.15706	1.29655	1.09906	1.16135	1.1568	1.10684	1.18161	1.34869	1.34573	1.31268	1.57535	1.52867	1.10183	1.20283	1.15012	1.15622	1.01191	1.17362	1.13876	1.19686
15	1.24327	1.1923	1.17853	1.12866	1.14539	1.13302	1.13299	1.13192	1.31169	1.14885	1.61951	1.16047	1.0285	0.983046	1.00916	1.06913	1.10314	0.931809	1.03767	0.982186
16	1.12823	1.19479	1.21837	1.19915	1.20152	1.15922	1.10524	1.08561	1.16871	1.29865	1.43947	1.258	1.10315	1.05245	0.930867	0.997629	0.959652	1.30608	0.995085	0.943712
17	1.12366	1.25272	1.18154	1.09108	1.11623	1.08624	1.07939	1.16999	1.25599	1.36344	1.42624	1.3065	1.14638	1.05292	0.931226	0.987524	1.09847	1.12931	0.999087	1.02387
18	1.26879	1.1544	1.10165	1.15474	1.118	1.1374	1.1053	1.1321	1.06874	1.29879	1.3704	1.18972	1.20211	1.08726	0.97809	0.884875	1.04351	0.841518	0.904541	0.933736
19	1.22423	1.18561	1.1567	1.13319	1.18962	1.14771	1.13985	1.10226	1.14932	1.06664	1.46608	1.04083	1.15239	1.16564	0.98606	0.915611	1.00097	0.911635	0.913496	0.906531

## Sheet: TADs_Scc1_control_paternal
	0	1	2	3	4	5	6	7	8	9	10	11	12	13	14	15	16	17	18	19	20	21	22	23	24	25	26	27	28	29	30	31	32	33	34	35	36	37	38	39	40	41	42	43	44	45	46	47	48
0	1.09398	0.850948	0.75656	0.669103	0.655244	0.620809	0.59902	0.607902	0.559225	0.554394	0.523182	0.521109	0.516708	0.498837	0.506008	0.536555	0.566288	0.556773	0.568122	0.542936	0.526205	0.521667	0.530455	0.511148	0.47975	0.496424	0.500572	0.417607	0.451206	0.464632	0.455703	0.439473	0.471924	0.437576	0.435269	0.390278	0.372902	0.316188	0.275383	0.334513	0.319651	0.343555	0.371782	0.38283	0.396711	0.360925	0.282337	0.315917	0.315086
1	0.850948	0.957272	0.805126	0.732482	0.700424	0.661036	0.622918	0.603233	0.566917	0.561431	0.553463	0.541456	0.520009	0.512524	0.492706	0.512866	0.52169	0.549668	0.561721	0.535908	0.504487	0.509573	0.481625	0.471783	0.472479	0.481702	0.456797	0.448918	0.451908	0.447449	0.475345	0.409369	0.402785	0.379877	0.410856	0.367582	0.330823	0.284748	0.353262	0.346301	0.41434	0.37974	0.397519	0.347062	0.364536	0.387943	0.305275	0.293919	0.296792
2	0.75656	0.805126	0.95592	0.822046	0.739574	0.678066	0.649523	0.601	0.567971	0.55451	0.600567	0.566165	0.546521	0.539151	0.500234	0.491354	0.519349	0.526229	0.537084	0.495407	0.448615	0.452708	0.480019	0.475219	0.481642	0.480914	0.486865	0.465354	0.463643	0.469023	0.479175	0.387929	0.368042	0.339257	0.399056	0.379171	0.316848	0.282179	0.330645	0.360351	0.389	0.370082	0.407945	0.349243	0.331408	0.406876	0.276641	0.258846	0.275585
3	0.669103	0.732482	0.822046	0.997095	0.83101	0.744279	0.692589	0.649249	0.586213	0.552106	0.602429	0.576237	0.572019	0.554928	0.53881	0.516968	0.513638	0.536679	0.556754	0.53698	0.454562	0.478689	0.519706	0.50836	0.474555	0.495441	0.49943	0.439679	0.452171	0.43941	0.510918	0.426058	0.365426	0.351597	0.366232	0.401364	0.362442	0.295288	0.271067	0.301401	0.345382	0.381339	0.361742	0.338301	0.368416	0.410121	0.336181	0.360893	0.425501
4	0.655244	0.700424	0.739574	0.83101	0.977836	0.820041	0.754248	0.704459	0.61959	0.607496	0.613607	0.614413	0.604647	0.55362	0.535937	0.526968	0.493384	0.510818	0.548095	0.56085	0.511062	0.508933	0.52262	0.476323	0.472109	0.498382	0.476153	0.446323	0.449456	0.473013	0.491783	0.430403	0.397724	0.382552	0.346551	0.393332	0.400895	0.346214	0.339116	0.294318	0.351775	0.390419	0.359905	0.327388	0.35245	0.368914	0.380386	0.392863	0.400019
5	0.620809	0.661036	0.678066	0.744279	0.820041	0.970198	0.815131	0.748213	0.678846	0.618001	0.590753	0.617661	0.609533	0.58248	0.551102	0.535388	0.523496	0.548032	0.544794	0.536601	0.541439	0.51576	0.517506	0.459953	0.467442	0.451967	0.435136	0.459606	0.496201	0.496822	0.451117	0.407698	0.39163	0.378443	0.377147	0.382836	0.404119	0.342137	0.364752	0.361441	0.407133	0.432875	0.377683	0.332312	0.332398	0.344019	0.386161	0.328441	0.312469
6	0.59902	0.622918	0.649523	0.692589	0.754248	0.815131	0.967289	0.824766	0.75493	0.692121	0.61437	0.61101	0.615455	0.603214	0.574485	0.559714	0.561075	0.537469	0.533117	0.541261	0.545235	0.520845	0.494932	0.498465	0.45197	0.43595	0.45254	0.46233	0.467835	0.423486	0.432228	0.42822	0.383365	0.406225	0.430048	0.398041	0.375459	0.335108	0.348281	0.361143	0.404318	0.436067	0.438968	0.398269	0.388276	0.381076	0.399749	0.363328	0.329305
7	0.607902	0.603233	0.601	0.649249	0.704459	0.748213	0.824766	0.991735	0.847369	0.778747	0.715099	0.668871	0.640599	0.599488	0.596995	0.572546	0.556345	0.55141	0.546966	0.529545	0.521138	0.51129	0.499062	0.504443	0.4904	0.500442	0.521842	0.504694	0.491775	0.452144	0.489539	0.465538	0.394386	0.376759	0.438097	0.434923	0.406406	0.400481	0.344539	0.342064	0.385335	0.394826	0.404182	0.403055	0.36278	0.352259	0.373707	0.367317	0.379602
8	0.559225	0.566917	0.567971	0.586213	0.61959	0.678846	0.75493	0.847369	1.00216	0.847273	0.78635	0.719085	0.689586	0.65111	0.651759	0.598314	0.559878	0.557251	0.551715	0.534373	0.539252	0.537098	0.535722	0.543592	0.520469	0.536589	0.53024	0.511298	0.491055	0.462435	0.458472	0.429233	0.401779	0.365737	0.392115	0.40294	0.400383	0.392439	0.367855	0.375033	0.392775	0.390482	0.413794	0.457265	0.367874	0.299715	0.320194	0.359967	0.382349
9	0.554394	0.561431	0.55451	0.552106	0.607496	0.618001	0.692121	0.778747	0.847273	1.00716	0.859618	0.769555	0.737037	0.700502	0.681545	0.634715	0.59581	0.555628	0.538374	0.544471	0.5346	0.499154	0.53588	0.546382	0.517098	0.508054	0.471536	0.487646	0.49592	0.473309	0.438537	0.421287	0.372184	0.358634	0.34134	0.370336	0.392065	0.377104	0.38313	0.41676	0.41291	0.378444	0.394339	0.426658	0.365534	0.325757	0.315772	0.354514	0.407554
10	0.523182	0.553463	0.600567	0.602429	0.613607	0.590753	0.61437	0.715099	0.78635	0.859618	1.0122	0.83056	0.748717	0.696184	0.667901	0.651397	0.657401	0.589324	0.568462	0.559179	0.517656	0.504881	0.50769	0.525036	0.474066	0.504266	0.484545	0.503741	0.516949	0.504113	0.471534	0.448754	0.394305	0.422381	0.379522	0.361636	0.411697	0.44347	0.393393	0.40814	0.4286	0.381983	0.377174	0.38997	0.373636	0.37198	0.386461	0.372047	0.390827
11	0.521109	0.541456	0.566165	0.576237	0.614413	0.617661	0.61101	0.668871	0.719085	0.769555	0.83056	0.967325	0.812503	0.734555	0.696621	0.645519	0.643713	0.607441	0.58825	0.572743	0.542137	0.536958	0.530719	0.519424	0.526139	0.572595	0.546261	0.532072	0.547977	0.512004	0.492743	0.442875	0.392577	0.397551	0.381159	0.38045	0.408125	0.418965	0.419848	0.41775	0.414088	0.39895	0.387643	0.362803	0.398795	0.409335	0.418783	0.355816	0.352141
12	0.516708	0.520009	0.546521	0.572019	0.604647	0.609533	0.615455	0.640599	0.689586	0.737037	0.748717	0.812503	0.973154	0.824411	0.739864	0.691789	0.672932	0.63574	0.605128	0.581116	0.566753	0.549135	0.564475	0.538708	0.56167	0.599214	0.601059	0.539564	0.528033	0.475907	0.493792	0.449044	0.379852	0.380626	0.412633	0.368854	0.406278	0.409389	0.416006	0.411736	0.392775	0.394719	0.392688	0.397558	0.466881	0.487598	0.454732	0.391052	0.420444
13	0.498837	0.512524	0.539151	0.554928	0.55362	0.58248	0.603214	0.599488	0.65111	0.700502	0.696184	0.734555	0.824411	0.995448	0.838883	0.769323	0.719345	0.663293	0.644061	0.612466	0.587716	0.564096	0.554193	0.543331	0.568537	0.567617	0.547864	0.532113	0.496169	0.457612	0.499277	0.465654	0.418329	0.395371	0.387336	0.369781	0.405174	0.39164	0.351048	0.373791	0.437439	0.384238	0.399838	0.37	0.394659	0.419957	0.462998	0.475902	0.421147
14	0.506008	0.492706	0.500234	0.53881	0.535937	0.551102	0.574485	0.596995	0.651759	0.681545	0.667901	0.696621	0.739864	0.838883	0.995225	0.857031	0.768263	0.710515	0.682665	0.651314	0.629772	0.580506	0.558869	0.541337	0.568708	0.574408	0.553711	0.53526	0.505622	0.487979	0.506383	0.457202	0.413513	0.380773	0.370621	0.385943	0.398603	0.371035	0.3672	0.378435	0.401752	0.376167	0.347179	0.368508	0.399774	0.39143	0.441576	0.456704	0.39571
15	0.536555	0.512866	0.491354	0.516968	0.526968	0.535388	0.559714	0.572546	0.598314	0.634715	0.651397	0.645519	0.691789	0.769323	0.857031	1.02827	0.848778	0.779668	0.73231	0.703987	0.690602	0.62381	0.587817	0.566609	0.586115	0.649969	0.612073	0.544737	0.509708	0.483083	0.491265	0.466343	0.405268	0.383038	0.388773	0.413096	0.421883	0.361061	0.376467	0.36049	0.381282	0.38871	0.362521	0.395366	0.420559	0.398397	0.402632	0.405982	0.378978
16	0.566288	0.52169	0.519349	0.513638	0.493384	0.523496	0.561075	0.556345	0.559878	0.59581	0.657401	0.643713	0.672932	0.719345	0.768263	0.848778	0.999938	0.864605	0.773791	0.713425	0.705047	0.658288	0.605641	0.564112	0.585507	0.656121	0.581514	0.522176	0.496935	0.502068	0.513677	0.472253	0.443882	0.416682	0.423815	0.405479	0.366879	0.355705	0.372542	0.380465	0.397915	0.412901	0.405503	0.381492	0.386678	0.397322	0.42005	0.422835	0.337776
17	0.556773	0.549668	0.526229	0.536679	0.510818	0.548032	0.537469	0.55141	0.557251	0.555628	0.589324	0.607441	0.63574	0.663293	0.710515	0.779668	0.864605	1.01309	0.845454	0.754129	0.721727	0.67082	0.644121	0.612615	0.591101	0.634947	0.572496	0.514894	0.506723	0.510976	0.509951	0.488074	0.446982	0.417229	0.387041	0.345725	0.346955	0.398173	0.425263	0.425977	0.422137	0.440941	0.423942	0.366394	0.342401	0.368688	0.41479	0.430871	0.351317
18	0.568122	0.561721	0.537084	0.556754	0.548095	0.544794	0.533117	0.546966	0.551715	0.538374	0.568462	0.58825	0.605128	0.644061	0.682665	0.73231	0.773791	0.845454	0.998246	0.836934	0.755091	0.688523	0.690386	0.643452	0.585775	0.598944	0.5846	0.524394	0.514501	0.498172	0.51569	0.477646	0.398614	0.387645	0.364015	0.358856	0.382111	0.395496	0.410309	0.412918	0.443844	0.40202	0.368343	0.367012	0.381582	0.338147	0.334468	0.386352	0.368384
19	0.542936	0.535908	0.495407	0.53698	0.56085	0.536601	0.541261	0.529545	0.534373	0.544471	0.559179	0.572743	0.581116	0.612466	0.651314	0.703987	0.713425	0.754129	0.836934	0.990466	0.831684	0.745155	0.721649	0.644963	0.607783	0.601533	0.58654	0.548671	0.533626	0.512856	0.520692	0.470674	0.415853	0.404095	0.379727	0.391217	0.415094	0.401279	0.392394	0.404202	0.433449	0.397885	0.359207	0.364345	0.376187	0.367453	0.351955	0.343937	0.347626
20	0.526205	0.504487	0.448615	0.454562	0.511062	0.541439	0.545235	0.521138	0.539252	0.5346	0.517656	0.542137	0.566753	0.587716	0.629772	0.690602	0.705047	0.721727	0.755091	0.831684	0.987687	0.832343	0.773465	0.714863	0.66654	0.631408	0.598402	0.578139	0.551724	0.519831	0.515284	0.487516	0.473098	0.458166	0.385557	0.364749	0.387414	0.371877	0.391716	0.385217	0.396696	0.411481	0.411969	0.400653	0.354773	0.380268	0.378437	0.357462	0.357308
21	0.521667	0.509573	0.452708	0.478689	0.508933	0.51576	0.520845	0.51129	0.537098	0.499154	0.504881	0.536958	0.549135	0.564096	0.580506	0.62381	0.658288	0.67082	0.688523	0.745155	0.832343	1.00148	0.85396	0.769044	0.72476	0.674393	0.649515	0.589496	0.565601	0.535552	0.548055	0.517399	0.477528	0.459246	0.425862	0.390349	0.384091	0.359973	0.366984	0.362718	0.417108	0.453468	0.457446	0.439937	0.385657	0.376111	0.382926	0.382663	0.41124
22	0.530455	0.481625	0.480019	0.519706	0.52262	0.517506	0.494932	0.499062	0.535722	0.53588	0.50769	0.530719	0.564475	0.554193	0.558869	0.587817	0.605641	0.644121	0.690386	0.721649	0.773465	0.85396	1.00134	0.847736	0.782244	0.734188	0.708167	0.643371	0.599586	0.578735	0.544973	0.50237	0.461053	0.450505	0.44075	0.417398	0.418236	0.409682	0.407624	0.386488	0.414061	0.469443	0.466944	0.464399	0.447789	0.386679	0.398096	0.408507	0.445681
23	0.511148	0.471783	0.475219	0.50836	0.476323	0.459953	0.498465	0.504443	0.543592	0.546382	0.525036	0.519424	0.538708	0.543331	0.541337	0.566609	0.564112	0.612615	0.643452	0.644963	0.714863	0.769044	0.847736	1.00788	0.852299	0.760974	0.708008	0.67539	0.646218	0.597421	0.537053	0.495243	0.471737	0.446481	0.414299	0.425077	0.428045	0.431777	0.438134	0.414737	0.405575	0.432757	0.445574	0.452876	0.438307	0.430292	0.429841	0.45318	0.485757
24	0.47975	0.472479	0.481642	0.474555	0.472109	0.467442	0.45197	0.4904	0.520469	0.517098	0.474066	0.526139	0.56167	0.568537	0.568708	0.586115	0.585507	0.591101	0.585775	0.607783	0.66654	0.72476	0.782244	0.852299	1.00475	0.823609	0.743275	0.693245	0.654947	0.59253	0.55278	0.516798	0.484668	0.454811	0.43022	0.41915	0.416998	0.445965	0.489918	0.471525	0.4476	0.434673	0.425466	0.453777	0.460803	0.452173	0.46532	0.471553	0.461349
25	0.496424	0.481702	0.480914	0.495441	0.498382	0.451967	0.43595	0.500442	0.536589	0.508054	0.504266	0.572595	0.599214	0.567617	0.574408	0.649969	0.656121	0.634947	0.598944	0.601533	0.631408	0.674393	0.734188	0.760974	0.823609	0.976444	0.825554	0.73965	0.685864	0.628409	0.586272	0.560361	0.564466	0.534396	0.470396	0.458926	0.436478	0.458573	0.483581	0.464086	0.437549	0.439186	0.439021	0.446034	0.477003	0.430742	0.42083	0.434221	0.437788
26	0.500572	0.456797	0.486865	0.49943	0.476153	0.435136	0.45254	0.521842	0.53024	0.471536	0.484545	0.546261	0.601059	0.547864	0.553711	0.612073	0.581514	0.572496	0.5846	0.58654	0.598402	0.649515	0.708167	0.708008	0.743275	0.825554	0.989443	0.839693	0.736663	0.669379	0.641356	0.604291	0.583072	0.543759	0.510374	0.467577	0.467794	0.495553	0.497009	0.466654	0.426406	0.427517	0.444354	0.471503	0.445659	0.455168	0.423865	0.449439	0.431441
27	0.417607	0.448918	0.465354	0.439679	0.446323	0.459606	0.46233	0.504694	0.511298	0.487646	0.503741	0.532072	0.539564	0.532113	0.53526	0.544737	0.522176	0.514894	0.524394	0.548671	0.578139	0.589496	0.643371	0.67539	0.693245	0.73965	0.839693	0.981572	0.796652	0.698018	0.618794	0.622618	0.558533	0.503422	0.51006	0.476489	0.485773	0.489911	0.491287	0.498344	0.472115	0.456523	0.448165	0.462078	0.429873	0.434481	0.449772	0.467507	0.451123
28	0.451206	0.451908	0.463643	0.452171	0.449456	0.496201	0.467835	0.491775	0.491055	0.49592	0.516949	0.547977	0.528033	0.496169	0.505622	0.509708	0.496935	0.506723	0.514501	0.533626	0.551724	0.565601	0.599586	0.646218	0.654947	0.685864	0.736663	0.796652	0.937149	0.791793	0.695311	0.671641	0.565136	0.526722	0.512263	0.495429	0.488697	0.504178	0.50008	0.514045	0.494134	0.483826	0.497794	0.480705	0.455735	0.443178	0.478027	0.515754	0.479773
29	0.464632	0.447449	0.469023	0.43941	0.473013	0.496822	0.423486	0.452144	0.462435	0.473309	0.504113	0.512004	0.475907	0.457612	0.487979	0.483083	0.502068	0.510976	0.498172	0.512856	0.519831	0.535552	0.578735	0.597421	0.59253	0.628409	0.669379	0.698018	0.791793	0.958095	0.814613	0.697848	0.645104	0.611154	0.560359	0.571517	0.550414	0.570831	0.574611	0.534874	0.512825	0.526876	0.537175	0.52902	0.531064	0.508967	0.509348	0.558375	0.547893
30	0.455703	0.475345	0.479175	0.510918	0.491783	0.451117	0.432228	0.489539	0.458472	0.438537	0.471534	0.492743	0.493792	0.499277	0.506383	0.491265	0.513677	0.509951	0.51569	0.520692	0.515284	0.548055	0.544973	0.537053	0.55278	0.586272	0.641356	0.618794	0.695311	0.814613	1.01908	0.823071	0.730853	0.64055	0.625896	0.622254	0.596236	0.585282	0.617123	0.614053	0.572208	0.594429	0.602864	0.605786	0.607302	0.547076	0.558384	0.605077	0.593404
31	0.439473	0.409369	0.387929	0.426058	0.430403	0.407698	0.42822	0.465538	0.429233	0.421287	0.448754	0.442875	0.449044	0.465654	0.457202	0.466343	0.472253	0.488074	0.477646	0.470674	0.487516	0.517399	0.50237	0.495243	0.516798	0.560361	0.604291	0.622618	0.671641	0.697848	0.823071	0.978064	0.838989	0.753573	0.741735	0.702564	0.652931	0.649785	0.645129	0.638987	0.632309	0.656896	0.626404	0.626751	0.631797	0.607171	0.590643	0.592254	0.581225
32	0.471924	0.402785	0.368042	0.365426	0.397724	0.39163	0.383365	0.394386	0.401779	0.372184	0.394305	0.392577	0.379852	0.418329	0.413513	0.405268	0.443882	0.446982	0.398614	0.415853	0.473098	0.477528	0.461053	0.471737	0.484668	0.564466	0.583072	0.558533	0.565136	0.645104	0.730853	0.838989	1.01245	0.833566	0.750447	0.702985	0.682568	0.681363	0.674686	0.678091	0.685241	0.66835	0.647977	0.657142	0.63537	0.611168	0.612744	0.590803	0.567733
33	0.437576	0.379877	0.339257	0.351597	0.382552	0.378443	0.406225	0.376759	0.365737	0.358634	0.422381	0.397551	0.380626	0.395371	0.380773	0.383038	0.416682	0.417229	0.387645	0.404095	0.458166	0.459246	0.450505	0.446481	0.454811	0.534396	0.543759	0.503422	0.526722	0.611154	0.64055	0.753573	0.833566	0.966038	0.793469	0.741359	0.732659	0.695613	0.688749	0.682498	0.676007	0.656462	0.634344	0.645017	0.626168	0.609947	0.602161	0.58048	0.574164
34	0.435269	0.410856	0.399056	0.366232	0.346551	0.377147	0.430048	0.438097	0.392115	0.34134	0.379522	0.381159	0.412633	0.387336	0.370621	0.388773	0.423815	0.387041	0.364015	0.379727	0.385557	0.425862	0.44075	0.414299	0.43022	0.470396	0.510374	0.51006	0.512263	0.560359	0.625896	0.741735	0.750447	0.793469	0.950187	0.828302	0.770977	0.721272	0.704177	0.693272	0.645179	0.609461	0.623705	0.631592	0.62659	0.629559	0.609011	0.561236	0.5634
35	0.390278	0.367582	0.379171	0.401364	0.393332	0.382836	0.398041	0.434923	0.40294	0.370336	0.361636	0.38045	0.368854	0.369781	0.385943	0.413096	0.405479	0.345725	0.358856	0.391217	0.364749	0.390349	0.417398	0.425077	0.41915	0.458926	0.467577	0.476489	0.495429	0.571517	0.622254	0.702564	0.702985	0.741359	0.828302	0.991752	0.855383	0.786277	0.731784	0.709744	0.671751	0.634728	0.642784	0.637903	0.616984	0.650435	0.613321	0.584974	0.596604
36	0.372902	0.330823	0.316848	0.362442	0.400895	0.404119	0.375459	0.406406	0.400383	0.392065	0.411697	0.408125	0.406278	0.405174	0.398603	0.421883	0.366879	0.346955	0.382111	0.415094	0.387414	0.384091	0.418236	0.428045	0.416998	0.436478	0.467794	0.485773	0.488697	0.550414	0.596236	0.652931	0.682568	0.732659	0.770977	0.855383	1.03337	0.85973	0.769786	0.744616	0.713268	0.669927	0.653186	0.647837	0.633085	0.642768	0.61885	0.592076	0.595414
37	0.316188	0.284748	0.282179	0.295288	0.346214	0.342137	0.335108	0.400481	0.392439	0.377104	0.44347	0.418965	0.409389	0.39164	0.371035	0.361061	0.355705	0.398173	0.395496	0.401279	0.371877	0.359973	0.409682	0.431777	0.445965	0.458573	0.495553	0.489911	0.504178	0.570831	0.585282	0.649785	0.681363	0.695613	0.721272	0.786277	0.85973	1.02737	0.85553	0.78963	0.743555	0.688199	0.642794	0.631956	0.651147	0.653759	0.649068	0.63036	0.599304
38	0.275383	0.353262	0.330645	0.271067	0.339116	0.364752	0.348281	0.344539	0.367855	0.38313	0.393393	0.419848	0.416006	0.351048	0.3672	0.376467	0.372542	0.425263	0.410309	0.392394	0.391716	0.366984	0.407624	0.438134	0.489918	0.483581	0.497009	0.491287	0.50008	0.574611	0.617123	0.645129	0.674686	0.688749	0.704177	0.731784	0.769786	0.85553	1.00996	0.853523	0.786004	0.739146	0.683409	0.664867	0.664822	0.67034	0.660106	0.660966	0.608788
39	0.334513	0.346301	0.360351	0.301401	0.294318	0.361441	0.361143	0.342064	0.375033	0.41676	0.40814	0.41775	0.411736	0.373791	0.378435	0.36049	0.380465	0.425977	0.412918	0.404202	0.385217	0.362718	0.386488	0.414737	0.471525	0.464086	0.466654	0.498344	0.514045	0.534874	0.614053	0.638987	0.678091	0.682498	0.693272	0.709744	0.744616	0.78963	0.853523	1.00406	0.853087	0.800904	0.730156	0.690803	0.672017	0.687423	0.66413	0.652539	0.596057
40	0.319651	0.41434	0.389	0.345382	0.351775	0.407133	0.404318	0.385335	0.392775	0.41291	0.4286	0.414088	0.392775	0.437439	0.401752	0.381282	0.397915	0.422137	0.443844	0.433449	0.396696	0.417108	0.414061	0.405575	0.4476	0.437549	0.426406	0.472115	0.494134	0.512825	0.572208	0.632309	0.685241	0.676007	0.645179	0.671751	0.713268	0.743555	0.786004	0.853087	1.01471	0.866931	0.775271	0.715598	0.678065	0.67965	0.6657	0.626667	0.591169
41	0.343555	0.37974	0.370082	0.381339	0.390419	0.432875	0.436067	0.394826	0.390482	0.378444	0.381983	0.39895	0.394719	0.384238	0.376167	0.38871	0.412901	0.440941	0.40202	0.397885	0.411481	0.453468	0.469443	0.432757	0.434673	0.439186	0.427517	0.456523	0.483826	0.526876	0.594429	0.656896	0.66835	0.656462	0.609461	0.634728	0.669927	0.688199	0.739146	0.800904	0.866931	1.01013	0.849487	0.772044	0.731018	0.697618	0.65518	0.645435	0.621202
42	0.371782	0.397519	0.407945	0.361742	0.359905	0.377683	0.438968	0.404182	0.413794	0.394339	0.377174	0.387643	0.392688	0.399838	0.347179	0.362521	0.405503	0.423942	0.368343	0.359207	0.411969	0.457446	0.466944	0.445574	0.425466	0.439021	0.444354	0.448165	0.497794	0.537175	0.602864	0.626404	0.647977	0.634344	0.623705	0.642784	0.653186	0.642794	0.683409	0.730156	0.775271	0.849487	1.02019	0.867846	0.782808	0.719806	0.680381	0.68201	0.671779
43	0.38283	0.347062	0.349243	0.338301	0.327388	0.332312	0.398269	0.403055	0.457265	0.426658	0.38997	0.362803	0.397558	0.37	0.368508	0.395366	0.381492	0.366394	0.367012	0.364345	0.400653	0.439937	0.464399	0.452876	0.453777	0.446034	0.471503	0.462078	0.480705	0.52902	0.605786	0.626751	0.657142	0.645017	0.631592	0.637903	0.647837	0.631956	0.664867	0.690803	0.715598	0.772044	0.867846	1.02113	0.86155	0.787077	0.753042	0.727341	0.723683
44	0.396711	0.364536	0.331408	0.368416	0.35245	0.332398	0.388276	0.36278	0.367874	0.365534	0.373636	0.398795	0.466881	0.394659	0.399774	0.420559	0.386678	0.342401	0.381582	0.376187	0.354773	0.385657	0.447789	0.438307	0.460803	0.477003	0.445659	0.429873	0.455735	0.531064	0.607302	0.631797	0.63537	0.626168	0.62659	0.616984	0.633085	0.651147	0.664822	0.672017	0.678065	0.731018	0.782808	0.86155	1.02395	0.860211	0.801045	0.757115	0.718688
45	0.360925	0.387943	0.406876	0.410121	0.368914	0.344019	0.381076	0.352259	0.299715	0.325757	0.37198	0.409335	0.487598	0.419957	0.39143	0.398397	0.397322	0.368688	0.338147	0.367453	0.380268	0.376111	0.386679	0.430292	0.452173	0.430742	0.455168	0.434481	0.443178	0.508967	0.547076	0.607171	0.611168	0.609947	0.629559	0.650435	0.642768	0.653759	0.67034	0.687423	0.67965	0.697618	0.719806	0.787077	0.860211	1.02032	0.86068	0.794681	0.729116
46	0.282337	0.305275	0.276641	0.336181	0.380386	0.386161	0.399749	0.373707	0.320194	0.315772	0.386461	0.418783	0.454732	0.462998	0.441576	0.402632	0.42005	0.41479	0.334468	0.351955	0.378437	0.382926	0.398096	0.429841	0.46532	0.42083	0.423865	0.449772	0.478027	0.509348	0.558384	0.590643	0.612744	0.602161	0.609011	0.613321	0.61885	0.649068	0.660106	0.66413	0.6657	0.65518	0.680381	0.753042	0.801045	0.86068	1.00102	0.851276	0.772139
47	0.315917	0.293919	0.258846	0.360893	0.392863	0.328441	0.363328	0.367317	0.359967	0.354514	0.372047	0.355816	0.391052	0.475902	0.456704	0.405982	0.422835	0.430871	0.386352	0.343937	0.357462	0.382663	0.408507	0.45318	0.471553	0.434221	0.449439	0.467507	0.515754	0.558375	0.605077	0.592254	0.590803	0.58048	0.561236	0.584974	0.592076	0.63036	0.660966	0.652539	0.626667	0.645435	0.68201	0.727341	0.757115	0.794681	0.851276	1.00101	0.847413
48	0.315086	0.296792	0.275585	0.425501	0.400019	0.312469	0.329305	0.379602	0.382349	0.407554	0.390827	0.352141	0.420444	0.421147	0.39571	0.378978	0.337776	0.351317	0.368384	0.347626	0.357308	0.41124	0.445681	0.485757	0.461349	0.437788	0.431441	0.451123	0.479773	0.547893	0.593404	0.581225	0.567733	0.574164	0.5634	0.596604	0.595414	0.599304	0.608788	0.596057	0.591169	0.621202	0.671779	0.723683	0.718688	0.729116	0.772139	0.847413	1.01156
49	0.342951	0.285729	0.33042	0.456756	0.393394	0.333306	0.386531	0.429074	0.333945	0.387481	0.367714	0.353717	0.43477	0.417402	0.377685	0.378085	0.317214	0.34259	0.383595	0.376873	0.408224	0.444042	0.474157	0.480733	0.452444	0.433038	0.443442	0.494435	0.498455	0.561029	0.607435	0.603894	0.62144	0.600148	0.582906	0.573499	0.593552	0.587243	0.611603	0.655283	0.633668	0.613473	0.652015	0.673187	0.688091	0.67773	0.724001	0.77898	0.870996
50	0.385952	0.354874	0.372146	0.445496	0.366044	0.322988	0.360535	0.357328	0.327044	0.368383	0.365192	0.368745	0.410922	0.433621	0.430183	0.427223	0.371969	0.383061	0.423122	0.404741	0.43662	0.471256	0.45316	0.432812	0.50056	0.463157	0.49613	0.536453	0.521644	0.543536	0.638798	0.614818	0.573115	0.579441	0.592786	0.578042	0.612927	0.580781	0.598957	0.636887	0.589297	0.583364	0.622288	0.639386	0.616104	0.627601	0.66873	0.739599	0.791155
51	0.370291	0.400128	0.414314	0.368617	0.308469	0.302367	0.321794	0.344378	0.32962	0.316799	0.347126	0.393131	0.453702	0.478808	0.520711	0.427768	0.386571	0.429071	0.431715	0.415939	0.434018	0.368935	0.400831	0.414255	0.45636	0.429787	0.453438	0.497197	0.51452	0.555713	0.585586	0.560342	0.524036	0.560615	0.585257	0.567665	0.563923	0.534635	0.555916	0.590281	0.540161	0.570607	0.61228	0.594219	0.596894	0.619744	0.633747	0.699673	0.746792
52	0.355848	0.443836	0.46249	0.364233	0.321425	0.291506	0.347498	0.34512	0.363532	0.401978	0.428494	0.506465	0.476331	0.467179	0.484432	0.504443	0.420489	0.416678	0.381769	0.39426	0.442068	0.39583	0.434325	0.458074	0.462894	0.452955	0.466832	0.51997	0.550206	0.547103	0.600813	0.605152	0.590846	0.582541	0.597329	0.620256	0.591285	0.601735	0.616322	0.620009	0.556185	0.565096	0.594458	0.594438	0.607671	0.606554	0.619737	0.65952	0.704886
53	0.352503	0.403297	0.420281	0.356204	0.343259	0.335882	0.406996	0.381661	0.420228	0.455084	0.439529	0.520864	0.539549	0.515778	0.452371	0.465333	0.483766	0.409072	0.380438	0.43379	0.47827	0.444788	0.453977	0.532604	0.502468	0.482778	0.507028	0.552441	0.549008	0.552302	0.603984	0.651578	0.659036	0.600357	0.605264	0.590428	0.607194	0.614281	0.604712	0.605099	0.57128	0.588693	0.614695	0.615322	0.614285	0.61911	0.631966	0.647555	0.676556
54	0.391092	0.378855	0.404525	0.379947	0.417331	0.417628	0.427399	0.440787	0.447979	0.425761	0.42865	0.492743	0.524688	0.492036	0.448347	0.449346	0.471034	0.455169	0.430835	0.459289	0.491373	0.5034	0.494155	0.559334	0.549168	0.479863	0.511968	0.580168	0.525709	0.564091	0.658304	0.721577	0.663553	0.642139	0.615567	0.604603	0.636177	0.596229	0.570434	0.586036	0.586112	0.61094	0.650325	0.621172	0.67413	0.650051	0.633089	0.654952	0.676594
55	0.435033	0.387578	0.392592	0.354634	0.406507	0.414299	0.399158	0.463716	0.445787	0.416789	0.401282	0.466706	0.46871	0.458777	0.418299	0.42874	0.480368	0.502715	0.513351	0.459145	0.461804	0.447006	0.492351	0.493507	0.525076	0.479019	0.497597	0.547578	0.533457	0.573381	0.668453	0.732516	0.705644	0.676511	0.611503	0.611159	0.616279	0.570016	0.552727	0.597831	0.601577	0.604821	0.587029	0.637012	0.682968	0.648992	0.616141	0.626951	0.652147
56	0.46517	0.423879	0.404493	0.331298	0.368761	0.376502	0.401078	0.455936	0.423823	0.471303	0.435586	0.425733	0.427947	0.43612	0.412999	0.399716	0.459498	0.441252	0.491147	0.463612	0.420811	0.442462	0.456105	0.44575	0.477282	0.453247	0.495827	0.545012	0.543217	0.54406	0.645259	0.678671	0.663383	0.637712	0.587983	0.576236	0.550267	0.525734	0.532309	0.565529	0.594596	0.600947	0.591824	0.636818	0.632549	0.60415	0.589604	0.62106	0.631531
57	0.405387	0.3936	0.386238	0.349713	0.326109	0.328408	0.360917	0.384841	0.446661	0.473227	0.449765	0.423391	0.429506	0.473924	0.419525	0.366855	0.382925	0.377697	0.487184	0.495324	0.442126	0.480893	0.522083	0.525339	0.503159	0.485679	0.482748	0.565139	0.569402	0.597235	0.59915	0.635336	0.649101	0.614455	0.564518	0.526041	0.53267	0.528535	0.505269	0.524868	0.536397	0.55717	0.562879	0.581174	0.575414	0.562444	0.586022	0.626136	0.608091
58	0.318658	0.349619	0.373716	0.403514	0.380047	0.333615	0.34781	0.384625	0.410661	0.404698	0.359588	0.407765	0.422496	0.474092	0.445729	0.408937	0.374537	0.383568	0.430752	0.457701	0.463664	0.47533	0.514076	0.525688	0.514136	0.497922	0.491634	0.549926	0.578601	0.611637	0.649357	0.649992	0.646372	0.636262	0.5651	0.55967	0.551213	0.54582	0.527847	0.525091	0.526381	0.530715	0.542564	0.541266	0.543368	0.539394	0.556542	0.548414	0.561728
59	0.221864	0.316445	0.405569	0.425984	0.411735	0.322501	0.320124	0.381044	0.397591	0.396774	0.347711	0.324049	0.361777	0.391841	0.426802	0.406574	0.352586	0.40739	0.355968	0.419225	0.447631	0.491674	0.488506	0.479764	0.507609	0.516256	0.472768	0.445931	0.534126	0.562941	0.609263	0.646959	0.608187	0.58751	0.565651	0.521204	0.495469	0.453668	0.495793	0.563229	0.52187	0.510249	0.527049	0.514397	0.51642	0.484914	0.469897	0.479967	0.536505
60	0.304803	0.293657	0.351634	0.402749	0.423163	0.330256	0.344724	0.397628	0.343613	0.363604	0.371362	0.341987	0.339067	0.364025	0.446718	0.362713	0.280638	0.332812	0.414812	0.49783	0.496301	0.454982	0.41582	0.396822	0.47324	0.481382	0.447792	0.435093	0.502316	0.538382	0.558338	0.515295	0.491298	0.528187	0.536317	0.492987	0.452251	0.490219	0.458962	0.444308	0.437595	0.451333	0.511346	0.480992	0.484861	0.426012	0.434282	0.435338	0.456439
61	0.336596	0.319595	0.309806	0.425935	0.455509	0.311895	0.328385	0.377241	0.346229	0.348235	0.390202	0.395003	0.367255	0.372969	0.400116	0.360958	0.298536	0.342424	0.409064	0.445353	0.468927	0.484336	0.406587	0.369833	0.420716	0.443377	0.453378	0.444481	0.484988	0.511267	0.556543	0.537614	0.486579	0.465013	0.468364	0.457497	0.454447	0.476729	0.473816	0.422113	0.441865	0.462753	0.479336	0.477621	0.481281	0.487708	0.441146	0.406331	0.422324
62	0.306056	0.290923	0.333491	0.396922	0.427897	0.343114	0.293411	0.320698	0.346513	0.345908	0.393882	0.460892	0.391263	0.388295	0.402104	0.398078	0.356271	0.351447	0.395055	0.396396	0.427851	0.468889	0.398913	0.356968	0.399747	0.402102	0.447172	0.473072	0.49097	0.515363	0.499409	0.561446	0.527474	0.437161	0.438251	0.401987	0.403752	0.456926	0.483922	0.440642	0.463863	0.478459	0.466125	0.452782	0.49452	0.45146	0.3984	0.380655	0.401636
63	0.301551	0.347622	0.346478	0.361414	0.348366	0.35596	0.299577	0.321758	0.344281	0.330667	0.387637	0.420739	0.351504	0.371155	0.406706	0.428258	0.378808	0.344158	0.379183	0.393018	0.411492	0.449471	0.421837	0.383675	0.429499	0.414992	0.431252	0.479778	0.493477	0.510652	0.503933	0.580187	0.55647	0.429828	0.45222	0.466918	0.438935	0.444361	0.456439	0.411864	0.463131	0.465337	0.4649	0.446678	0.46958	0.388668	0.386753	0.380117	0.370965
64	0.337466	0.408487	0.38283	0.349171	0.332271	0.3792	0.320324	0.361675	0.374257	0.300947	0.315997	0.289079	0.3119	0.335099	0.371187	0.444026	0.392807	0.38551	0.376748	0.340888	0.366389	0.444336	0.400924	0.401133	0.448228	0.437306	0.454215	0.412318	0.417741	0.439534	0.478283	0.479896	0.456644	0.414875	0.419629	0.460818	0.435793	0.447024	0.471189	0.415762	0.457598	0.477847	0.485249	0.463217	0.408977	0.390328	0.404161	0.375687	0.393759
65	0.415686	0.427959	0.382019	0.355956	0.294694	0.270176	0.313422	0.418721	0.39922	0.310828	0.349678	0.341811	0.312149	0.341141	0.3498	0.354222	0.353826	0.377971	0.31644	0.273165	0.428827	0.436326	0.386539	0.392401	0.428395	0.458669	0.412824	0.359245	0.416736	0.513908	0.532661	0.488739	0.469104	0.490177	0.428876	0.431882	0.45402	0.493405	0.465958	0.460405	0.485167	0.509918	0.470415	0.43825	0.414321	0.392162	0.393408	0.370401	0.413492
66	0.396136	0.417504	0.375107	0.290514	0.280931	0.299501	0.350082	0.4053	0.403608	0.399682	0.392826	0.342133	0.310106	0.350152	0.330958	0.347638	0.358341	0.363742	0.31691	0.258445	0.379	0.392751	0.366463	0.345784	0.408296	0.400136	0.365903	0.349524	0.401549	0.431499	0.567864	0.49166	0.461491	0.510346	0.504048	0.501249	0.474366	0.479204	0.44704	0.489485	0.49484	0.497962	0.434148	0.403193	0.399617	0.391722	0.403832	0.394181	0.415939
67	0.394799	0.399177	0.446181	0.37189	0.308916	0.332612	0.339203	0.331652	0.362273	0.400133	0.407663	0.306966	0.330398	0.371767	0.37953	0.375843	0.372487	0.399344	0.356534	0.324129	0.33768	0.396872	0.394834	0.364572	0.36048	0.383816	0.361886	0.333147	0.382772	0.41254	0.527809	0.445762	0.446825	0.503498	0.479615	0.501167	0.443367	0.41972	0.419306	0.456033	0.43733	0.437076	0.429939	0.405431	0.372024	0.380847	0.392417	0.382509	0.393773
68	0.440357	0.36457	0.392106	0.437406	0.336171	0.307229	0.347303	0.316046	0.295167	0.40253	0.388802	0.300794	0.368994	0.405297	0.438947	0.419391	0.395972	0.416324	0.389868	0.384321	0.375937	0.34347	0.390069	0.410137	0.39717	0.441088	0.389999	0.365111	0.393167	0.405305	0.476122	0.431866	0.404625	0.440916	0.451856	0.447173	0.424001	0.404554	0.40658	0.466999	0.445526	0.408751	0.408205	0.395347	0.369425	0.362016	0.366139	0.401073	0.412523
69	0.441	0.352049	0.351116	0.402149	0.341509	0.298764	0.273196	0.291727	0.314716	0.427082	0.356645	0.40155	0.375613	0.401491	0.449449	0.404	0.380812	0.404902	0.388409	0.391402	0.372087	0.359917	0.373793	0.393842	0.428212	0.43936	0.382803	0.36808	0.404648	0.414813	0.492501	0.431369	0.378472	0.412643	0.429677	0.424601	0.402078	0.368981	0.363066	0.405342	0.413502	0.4138	0.407818	0.401253	0.351763	0.360642	0.366513	0.430682	0.442213
70	0.355823	0.315659	0.31087	0.357985	0.287947	0.229566	0.301628	0.303444	0.351987	0.448862	0.356685	0.332298	0.336983	0.297998	0.35219	0.366832	0.337336	0.356345	0.322441	0.364389	0.396556	0.39082	0.412663	0.353578	0.329314	0.412701	0.433798	0.342707	0.411446	0.436154	0.413292	0.41859	0.408591	0.380097	0.40336	0.442449	0.448283	0.402774	0.368043	0.37774	0.410026	0.425403	0.41472	0.352651	0.336117	0.335247	0.369362	0.385319	0.407411
71	0.288419	0.292578	0.291812	0.349522	0.35471	0.313836	0.313487	0.284318	0.336124	0.356842	0.322887	0.385174	0.354845	0.236701	0.274544	0.317153	0.353624	0.372791	0.339417	0.428978	0.416775	0.383933	0.354778	0.280932	0.269085	0.329448	0.36504	0.329804	0.413285	0.383661	0.37641	0.397184	0.404865	0.365636	0.360941	0.408111	0.398075	0.380811	0.39156	0.396485	0.433614	0.411569	0.360449	0.354463	0.353317	0.358599	0.381389	0.384724	0.357377
72	0.308032	0.23047	0.263431	0.310639	0.328493	0.369408	0.340069	0.299677	0.336629	0.318428	0.337127	0.439038	0.376803	0.238612	0.271218	0.3195	0.39992	0.406458	0.422096	0.504886	0.454923	0.36404	0.340474	0.340273	0.315501	0.339492	0.324755	0.37171	0.436711	0.436758	0.433397	0.441441	0.461866	0.419416	0.390011	0.391537	0.368285	0.384533	0.433717	0.409069	0.368439	0.359789	0.392418	0.407502	0.379797	0.372323	0.396028	0.388181	0.377386
73	0.3392	0.195032	0.215486	0.215129	0.252449	0.371581	0.413171	0.419925	0.383416	0.387235	0.38416	0.474597	0.388753	0.246986	0.299193	0.332054	0.36843	0.362114	0.411735	0.458457	0.472131	0.377905	0.36088	0.368762	0.376714	0.398981	0.368602	0.376885	0.416465	0.429311	0.485874	0.510712	0.465075	0.436803	0.434401	0.432184	0.394788	0.358694	0.368472	0.34504	0.33028	0.381997	0.424895	0.417026	0.406914	0.346169	0.407429	0.381216	0.381132
74	0.313614	0.250294	0.242838	0.257387	0.27524	0.370929	0.418543	0.352086	0.333075	0.393429	0.458934	0.438823	0.350906	0.320818	0.338433	0.387437	0.321572	0.315549	0.36546	0.47445	0.515582	0.37995	0.348349	0.323351	0.345962	0.345647	0.361593	0.403222	0.408306	0.401355	0.402039	0.455844	0.444423	0.397495	0.381392	0.41881	0.416621	0.386073	0.349908	0.341941	0.35975	0.367087	0.3996	0.406355	0.373126	0.312013	0.356347	0.385981	0.387418
75	0.277684	0.332811	0.323612	0.305429	0.352185	0.439747	0.501264	0.449326	0.38059	0.346822	0.436504	0.414749	0.341633	0.321274	0.340669	0.372388	0.347217	0.297852	0.353143	0.42241	0.405885	0.343709	0.327855	0.332447	0.385598	0.367365	0.377045	0.439808	0.491623	0.483108	0.437069	0.420189	0.436567	0.396906	0.360686	0.386477	0.395494	0.388046	0.379787	0.370674	0.357858	0.353593	0.395487	0.41624	0.397797	0.375882	0.347565	0.345137	0.373843
76	0.446018	0.451648	0.383457	0.351064	0.381383	0.486751	0.469087	0.435388	0.418578	0.37616	0.435672	0.409947	0.380207	0.355641	0.257693	0.292146	0.286051	0.33606	0.351698	0.374214	0.401921	0.431738	0.432865	0.394967	0.384041	0.308548	0.330687	0.385348	0.42087	0.445752	0.496373	0.50332	0.458032	0.460165	0.420347	0.414559	0.421903	0.418634	0.400294	0.368811	0.352791	0.381716	0.39716	0.430979	0.443552	0.379872	0.337043	0.3655	0.37758
77	0.40736	0.489811	0.420806	0.339772	0.305121	0.268875	0.26496	0.32774	0.358839	0.305756	0.348924	0.474426	0.500256	0.345046	0.285358	0.267329	0.314851	0.374334	0.361309	0.362486	0.419796	0.424413	0.400157	0.346621	0.383917	0.337601	0.327385	0.338086	0.363657	0.452823	0.447922	0.494251	0.461812	0.404904	0.397319	0.399086	0.381016	0.353671	0.31352	0.359718	0.402726	0.43327	0.428973	0.470631	0.470627	0.417004	0.373195	0.369572	0.364764
78	0.292806	0.344453	0.330159	0.337221	0.25269	0.198442	0.282051	0.337096	0.318108	0.295716	0.341197	0.495115	0.516809	0.348626	0.284046	0.294587	0.280725	0.368104	0.348527	0.39116	0.389105	0.356339	0.399368	0.33645	0.337603	0.357557	0.338787	0.341726	0.389449	0.440835	0.423701	0.470863	0.385355	0.399483	0.47579	0.408433	0.416109	0.37672	0.303823	0.298907	0.367023	0.462863	0.47613	0.472153	0.437937	0.398928	0.355882	0.349481	0.306904
79	0.288222	0.311638	0.281514	0.28549	0.233605	0.251191	0.324167	0.399004	0.29623	0.310143	0.335508	0.355057	0.36678	0.335308	0.264791	0.273527	0.305805	0.311369	0.33669	0.319623	0.341344	0.354746	0.382831	0.335128	0.328739	0.333847	0.295875	0.324982	0.324455	0.342793	0.336273	0.42869	0.376327	0.446725	0.53096	0.432166	0.407379	0.372711	0.294674	0.280734	0.319293	0.384414	0.418658	0.397469	0.370661	0.351725	0.333342	0.324309	0.354076
80	0.307642	0.294474	0.306079	0.289537	0.223956	0.29327	0.317325	0.326975	0.351281	0.336421	0.357309	0.337188	0.308978	0.3085	0.328559	0.251511	0.262791	0.334252	0.400764	0.353572	0.33651	0.341742	0.314132	0.309939	0.34626	0.298885	0.278577	0.252272	0.285808	0.325319	0.375916	0.450934	0.377651	0.415616	0.512757	0.40277	0.359411	0.337197	0.317325	0.35187	0.348677	0.334403	0.337473	0.370967	0.394177	0.396016	0.319386	0.289188	0.384986
81	0.256918	0.268767	0.247034	0.249547	0.26662	0.315647	0.297352	0.281514	0.368292	0.454411	0.477088	0.401536	0.318406	0.294631	0.362297	0.252204	0.215744	0.251133	0.34702	0.357528	0.379507	0.424719	0.370062	0.368314	0.372177	0.298741	0.267573	0.275365	0.276682	0.301611	0.429575	0.432141	0.398277	0.394657	0.472259	0.459229	0.354522	0.316278	0.341283	0.361358	0.359538	0.314996	0.345374	0.428733	0.430165	0.414447	0.361421	0.349682	0.429564
82	0.343794	0.367926	0.282726	0.322946	0.371751	0.372778	0.34317	0.313664	0.381358	0.443289	0.409702	0.366102	0.326968	0.312824	0.309965	0.274335	0.286105	0.264143	0.288732	0.386769	0.428801	0.447257	0.443002	0.427338	0.421909	0.349675	0.291017	0.277471	0.247383	0.296753	0.458784	0.394346	0.314336	0.288001	0.331691	0.401682	0.349875	0.351688	0.37677	0.338826	0.320156	0.328225	0.371671	0.399347	0.380563	0.377673	0.367223	0.382799	0.351853
83	0.355228	0.427956	0.333171	0.453432	0.427699	0.368519	0.34587	0.276196	0.258949	0.350728	0.389975	0.348325	0.346888	0.326368	0.329734	0.320497	0.360794	0.297555	0.286857	0.417897	0.461889	0.46849	0.453288	0.481581	0.454131	0.36647	0.322948	0.3153	0.30164	0.330755	0.466773	0.453419	0.376154	0.323864	0.322606	0.351211	0.358017	0.393868	0.403049	0.383249	0.355624	0.303929	0.336087	0.371245	0.368099	0.388808	0.390277	0.421222	0.354341
84	0.349168	0.421396	0.273344	0.370438	0.375777	0.465396	0.389716	0.230464	0.19808	0.320229	0.396914	0.388338	0.389539	0.409679	0.417434	0.399715	0.338932	0.259655	0.27995	0.372084	0.421158	0.412676	0.414088	0.402292	0.338151	0.312955	0.32185	0.306497	0.31212	0.332727	0.405681	0.425108	0.429454	0.409563	0.358766	0.36738	0.430102	0.408195	0.344699	0.35017	0.356097	0.307077	0.317786	0.346668	0.406033	0.406952	0.384867	0.37322	0.349311
85	0.335594	0.26306	0.237694	0.340987	0.421357	0.478396	0.34218	0.259569	0.265437	0.336947	0.362237	0.3296	0.341143	0.404215	0.444877	0.422402	0.396469	0.353408	0.31769	0.3484	0.381134	0.433686	0.402637	0.403558	0.28258	0.267388	0.354546	0.378341	0.331628	0.350109	0.370101	0.394101	0.419659	0.422011	0.39742	0.373264	0.370994	0.376848	0.288235	0.299539	0.30132	0.328036	0.360607	0.359632	0.347571	0.333572	0.355632	0.36595	0.364654
86	0.391275	0.398987	0.360315	0.358018	0.390032	0.415923	0.301374	0.289327	0.358194	0.368431	0.331376	0.357266	0.362816	0.398467	0.428975	0.438968	0.393121	0.316274	0.332635	0.310798	0.33648	0.317799	0.284354	0.342905	0.317059	0.317651	0.388751	0.453804	0.375924	0.339419	0.38081	0.325077	0.315387	0.363341	0.38676	0.379112	0.324849	0.33863	0.305705	0.341874	0.349803	0.355669	0.346881	0.334889	0.319689	0.312646	0.371747	0.376569	0.357625
87	0.390666	0.353589	0.31452	0.295315	0.29087	0.323505	0.339674	0.350576	0.410432	0.361734	0.388791	0.460776	0.469887	0.375066	0.358513	0.358984	0.326015	0.28563	0.211788	0.261014	0.313999	0.272248	0.285095	0.370629	0.397944	0.335465	0.387808	0.396701	0.388739	0.365244	0.398026	0.324633	0.270424	0.335712	0.431146	0.358204	0.321157	0.332531	0.363616	0.421941	0.414064	0.377696	0.298604	0.292363	0.331596	0.316495	0.375293	0.395355	0.34115
88	0.36073	0.303022	0.284645	0.287177	0.284743	0.269637	0.267335	0.25619	0.266226	0.30375	0.344173	0.426608	0.382306	0.349558	0.34408	0.371467	0.277825	0.311272	0.267299	0.321317	0.326862	0.284677	0.299181	0.356075	0.419373	0.351172	0.415874	0.442051	0.416457	0.410283	0.402181	0.401806	0.38004	0.410578	0.434161	0.42536	0.375245	0.312336	0.385972	0.390085	0.402654	0.384086	0.325844	0.28332	0.306546	0.346572	0.37665	0.40113	0.393913
89	0.324668	0.290422	0.285803	0.280216	0.305617	0.423443	0.379373	0.283503	0.229215	0.248417	0.286613	0.411353	0.386549	0.306195	0.336908	0.424005	0.31781	0.352131	0.336301	0.424847	0.407218	0.345013	0.291252	0.294521	0.402672	0.393396	0.472764	0.442032	0.408599	0.510676	0.445369	0.447698	0.457327	0.430837	0.461967	0.484175	0.435472	0.350371	0.344665	0.319517	0.34636	0.385731	0.356829	0.354723	0.353376	0.36212	0.350658	0.415663	0.441152
[truncated: 41 more columns]

## Sheet: Compartments_Scc1_control_paternal
	0	1	2	3	4
0	0.367159	0.208164	-0.109005	-0.234178	-0.398066
1	0.208164	0.0480703	0.00412121	-0.143215	-0.178139
2	-0.109005	0.00412121	0.159937	-0.0488935	-0.0479696
3	-0.234178	-0.143215	-0.0488935	0.217365	0.132704
4	-0.398066	-0.178139	-0.0479696	0.132704	0.350428

## Sheet: Loops_Scc1_KO_maternal
	0	1	2	3	4	5	6	7	8	9	10	11	12	13	14	15	16	17	18	19
0	0.966325	0.972329	0.882181	0.993234	0.89777	1.16161	1.21212	0.944567	1.13196	0.909746	1.1937	0.999491	0.844381	0.751125	0.732809	1.24071	1.10968	0.848365	0.868361	0.774641
1	0.888047	0.818737	0.982712	0.937395	0.875705	1.06694	1.23556	0.873935	1.0545	1.01212	1.28169	1.10029	0.73823	1.14464	0.856108	1.03394	0.830913	0.827958	1.15513	0.887193
2	0.9524	0.904832	1.06406	1.03303	0.997988	1.01957	0.932414	0.851841	1.02888	0.889613	1.26975	1.13727	0.879356	0.811542	1.12046	1.02852	0.967822	0.761232	1.10896	1.08486
3	0.944727	1.07018	1.05669	1.15025	1.14485	1.20641	1.01694	1.12235	1.31704	1.23711	1.10117	0.734697	0.978479	0.832284	1.13711	0.973246	0.926756	0.952721	0.766198	1.11059
4	1.04499	0.877395	1.09771	0.975069	0.894005	0.98964	1.11203	1.05035	1.15219	1.02715	1.12817	0.861189	0.893586	0.965223	0.882136	0.763096	0.738444	1.04812	0.896883	0.871449
5	0.921695	1.02919	0.933875	0.930221	1.08293	0.884714	0.786988	0.964541	1.07566	1.15277	1.04267	1.04034	1.13337	1.1119	0.945623	1.05367	0.867051	0.962286	0.925863	0.996362
6	1.05864	0.999181	1.04142	0.999188	0.939713	1.06137	1.12871	0.976654	0.88252	1.08938	1.01296	1.02992	1.06118	1.00433	1.1734	1.0314	0.927803	1.15478	0.94063	0.929151
7	1.00095	1.00822	0.925927	1.12117	0.964057	0.984394	0.947638	0.901191	0.948789	0.93951	0.996587	1.16637	1.02224	1.01725	1.09429	1.10675	1.06018	1.07109	1.08903	0.932672
8	1.00837	1.11832	1.1082	0.986717	0.950958	0.945571	1.09842	0.97999	1.04598	1.01207	1.0803	1.35766	1.10515	0.935365	0.994884	0.851342	0.892847	0.955735	0.819975	0.889102
9	0.97229	1.02748	0.979057	1.02756	1.03287	0.974289	1.01422	0.949411	0.86613	1.10971	1.04281	1.01249	0.876469	0.999698	1.0709	0.999441	0.93719	0.848248	0.890067	0.830765
10	0.990495	1.02193	0.97998	1.02628	1.06766	1.03863	1.10304	1.26082	1.11038	1.12756	1.52655	1.01808	1.22345	1.22521	1.02507	0.963074	0.956469	1.0361	0.955845	0.901736
11	1.0122	0.97851	0.976946	1.1132	1.08313	0.995791	1.04155	1.01881	0.979721	0.960307	1.12217	1.03274	0.984631	1.01006	1.12628	1.12898	0.804116	0.900315	0.704112	0.743409
12	1.02096	1.04958	1.04815	1.09281	1.04381	1.02134	1.00653	1.05425	1.19152	1.02196	1.07264	0.935841	0.908502	1.0534	1.01439	1.10319	1.06339	0.785639	1.1648	0.967294
13	1.06996	1.02541	1.04645	1.0561	1.00269	1.10351	0.996739	1.02128	1.11559	0.991909	1.14896	1.09695	1.02257	1.12213	1.06161	0.843228	0.856347	0.950703	1.15535	0.893882
14	1.06943	1.05437	1.05735	1.08553	1.14164	1.09242	1.09361	1.02197	1.1364	1.11095	1.15178	1.02386	1.11062	1.00409	0.951649	0.879039	1.09196	0.808884	0.995807	1.21967
15	1.09699	1.11065	1.06926	1.12011	1.04192	1.02198	1.13505	1.0921	1.02885	1.11115	1.05637	1.02948	1.05817	0.842068	0.790305	0.921199	0.917933	0.97615	1.06591	1.05666
16	1.05212	1.06289	1.06214	1.07726	1.05435	1.08537	1.06042	1.05066	0.994528	0.999191	1.08974	1.09679	1.15971	1.04419	1.05291	1.12774	0.995642	0.885562	1.12905	0.964016
17	1.01826	1.09683	1.03959	1.07847	1.08811	1.05433	1.06957	1.03507	1.04388	1.0238	1.13931	1.05497	1.052	0.917739	1.02914	0.990896	1.01189	0.982277	0.993192	0.996838
18	1.12892	1.1454	1.09288	1.06391	1.06709	1.04261	1.04284	1.0165	1.02949	1.05741	1.10279	1.06638	0.997449	0.954266	1.03778	0.918711	0.948084	1.01854	1.0578	0.944517
19	1.09404	1.08451	1.12883	1.07658	1.07967	1.0963	1.06515	1.06498	1.07609	1.01734	1.15588	1.01173	0.946736	0.931731	1.05778	1.11108	1.12078	1.11087	1.10199	1.08834

## Sheet: TADs_Scc1_KO_maternal
	0	1	2	3	4	5	6	7	8	9	10	11	12	13	14	15	16	17	18	19	20	21	22	23	24	25	26	27	28	29	30	31	32	33	34	35	36	37	38	39	40	41	42	43	44	45	46	47	48
0	1.09741	0.846694	0.758016	0.657366	0.636079	0.628596	0.615818	0.593436	0.565631	0.554831	0.538718	0.501915	0.528658	0.557155	0.545739	0.508763	0.470651	0.498165	0.475768	0.449505	0.463027	0.475863	0.400543	0.442648	0.515713	0.464068	0.461991	0.404368	0.363508	0.355606	0.391954	0.478316	0.451701	0.386273	0.399606	0.401466	0.41049	0.386532	0.398818	0.416889	0.376657	0.3834	0.352904	0.359785	0.345654	0.357918	0.367707	0.382198	0.430428
1	0.846694	0.977865	0.844164	0.758234	0.717008	0.684405	0.660467	0.636922	0.602483	0.587834	0.553197	0.549487	0.547165	0.542418	0.525254	0.514049	0.468623	0.466288	0.492878	0.479791	0.489907	0.464853	0.425401	0.472881	0.497042	0.46013	0.420321	0.390425	0.407042	0.375124	0.400208	0.431578	0.416635	0.402273	0.405321	0.386731	0.377376	0.372957	0.39742	0.425859	0.403803	0.37345	0.33764	0.335412	0.366736	0.388316	0.3724	0.394254	0.454117
2	0.758016	0.844164	0.992742	0.832955	0.749883	0.699292	0.662113	0.642217	0.616386	0.595002	0.5664	0.556516	0.539725	0.532852	0.522421	0.52048	0.499999	0.482933	0.492578	0.506468	0.473434	0.471709	0.467671	0.502048	0.487275	0.429999	0.406923	0.392228	0.382084	0.410366	0.403476	0.424037	0.408978	0.409187	0.429913	0.393614	0.396623	0.369965	0.385964	0.384803	0.402165	0.387714	0.360667	0.415894	0.399509	0.410093	0.447171	0.392565	0.38658
3	0.657366	0.758234	0.832955	0.982	0.827383	0.755953	0.699597	0.655984	0.621906	0.59012	0.560731	0.547034	0.529159	0.531938	0.5187	0.517786	0.49487	0.499539	0.521277	0.530545	0.483298	0.485968	0.467032	0.477666	0.475508	0.479144	0.477323	0.408999	0.419969	0.474396	0.458131	0.437625	0.406777	0.384601	0.390221	0.405165	0.417411	0.339561	0.329664	0.389906	0.443137	0.385423	0.344052	0.437727	0.387425	0.410333	0.452323	0.397089	0.386568
4	0.636079	0.717008	0.749883	0.827383	0.996934	0.836745	0.738206	0.681692	0.651793	0.623435	0.602643	0.554144	0.550029	0.563788	0.528977	0.516797	0.503059	0.488067	0.484204	0.502229	0.520562	0.52652	0.46506	0.453534	0.484111	0.487207	0.483516	0.453669	0.418553	0.465207	0.437987	0.429554	0.410633	0.393741	0.387937	0.408567	0.409035	0.366262	0.380082	0.420839	0.463497	0.389599	0.313975	0.382307	0.426091	0.378587	0.419382	0.388095	0.377962
5	0.628596	0.684405	0.699292	0.755953	0.836745	0.993004	0.81909	0.745902	0.692555	0.657374	0.633115	0.583298	0.588324	0.578108	0.540292	0.526829	0.534025	0.536076	0.543763	0.499566	0.50137	0.555038	0.517545	0.512378	0.511109	0.488275	0.460664	0.428364	0.423435	0.451618	0.454665	0.427371	0.403839	0.430568	0.430787	0.443815	0.465204	0.458506	0.444379	0.424037	0.400097	0.353105	0.322661	0.374961	0.404977	0.410085	0.452008	0.40281	0.339876
6	0.615818	0.660467	0.662113	0.699597	0.738206	0.81909	0.986161	0.832251	0.763643	0.692289	0.658509	0.633434	0.62019	0.580934	0.565398	0.559132	0.529824	0.527953	0.542356	0.497049	0.499687	0.548878	0.526005	0.510097	0.482812	0.454929	0.435082	0.417401	0.409647	0.39951	0.445885	0.413818	0.405759	0.41495	0.409568	0.417114	0.449032	0.46793	0.437624	0.412018	0.383865	0.402514	0.421732	0.445714	0.41204	0.40782	0.422129	0.387453	0.318344
7	0.593436	0.636922	0.642217	0.655984	0.681692	0.745902	0.832251	0.993128	0.849823	0.76666	0.704242	0.673596	0.65121	0.609894	0.620977	0.588026	0.541936	0.548646	0.543065	0.522627	0.534773	0.535114	0.526859	0.499584	0.476583	0.430714	0.450812	0.458004	0.470601	0.490713	0.47282	0.412254	0.417119	0.370742	0.392976	0.383517	0.411146	0.403145	0.413497	0.403638	0.386301	0.426164	0.45035	0.450581	0.406781	0.38064	0.387163	0.394845	0.369915
8	0.565631	0.602483	0.616386	0.621906	0.651793	0.692555	0.763643	0.849823	1.00893	0.858631	0.770787	0.713055	0.6735	0.65607	0.653941	0.616985	0.553173	0.567285	0.562531	0.531794	0.51929	0.512222	0.515137	0.492119	0.497138	0.471882	0.471254	0.495875	0.51859	0.499789	0.459678	0.432632	0.451106	0.424086	0.380446	0.412411	0.429004	0.398846	0.426408	0.426131	0.411112	0.434239	0.462235	0.444265	0.396996	0.414405	0.413091	0.394887	0.366712
9	0.554831	0.587834	0.595002	0.59012	0.623435	0.657374	0.692289	0.76666	0.858631	1.01863	0.852517	0.75448	0.703956	0.683932	0.668054	0.654912	0.593946	0.569044	0.553723	0.539637	0.541433	0.510267	0.490633	0.480709	0.48348	0.491904	0.478172	0.475794	0.501419	0.487389	0.498819	0.452502	0.452961	0.440439	0.414144	0.408815	0.429048	0.442074	0.477017	0.464782	0.388491	0.441902	0.453884	0.408856	0.374031	0.425059	0.36743	0.383887	0.392568
10	0.538718	0.553197	0.5664	0.560731	0.602643	0.633115	0.658509	0.704242	0.770787	0.852517	1.00125	0.83457	0.75203	0.708331	0.706267	0.656776	0.607227	0.578175	0.57542	0.58658	0.586277	0.570102	0.535478	0.519564	0.470483	0.459098	0.450418	0.486577	0.475336	0.452557	0.470983	0.445581	0.423235	0.435328	0.405222	0.397478	0.432237	0.465078	0.472856	0.490552	0.425677	0.426357	0.427688	0.42947	0.388665	0.335991	0.323905	0.364054	0.390786
11	0.501915	0.549487	0.556516	0.547034	0.554144	0.583298	0.633434	0.673596	0.713055	0.75448	0.83457	0.993001	0.835859	0.758481	0.726013	0.663371	0.621021	0.592219	0.59602	0.591831	0.604058	0.593788	0.573292	0.547026	0.483095	0.467687	0.47199	0.486214	0.46658	0.467077	0.495711	0.484164	0.457606	0.459396	0.446842	0.431959	0.479867	0.476681	0.468446	0.470159	0.465159	0.435986	0.415488	0.435425	0.387669	0.346378	0.351627	0.35997	0.420939
12	0.528658	0.547165	0.539725	0.529159	0.550029	0.588324	0.62019	0.65121	0.6735	0.703956	0.75203	0.835859	0.996521	0.840176	0.769331	0.714061	0.68258	0.644211	0.640712	0.600328	0.598038	0.605351	0.593985	0.532567	0.478352	0.480154	0.491906	0.489814	0.486132	0.470986	0.535379	0.491607	0.470697	0.480305	0.486815	0.493822	0.481119	0.46611	0.494029	0.457579	0.462309	0.470497	0.414851	0.401888	0.367049	0.359421	0.378126	0.378484	0.431479
13	0.557155	0.542418	0.532852	0.531938	0.563788	0.578108	0.580934	0.609894	0.65607	0.683932	0.708331	0.758481	0.840176	0.995837	0.846276	0.771627	0.730917	0.690873	0.658238	0.617709	0.615884	0.609613	0.583578	0.544273	0.509913	0.498295	0.492963	0.488485	0.487214	0.473443	0.487681	0.473422	0.448884	0.428499	0.48452	0.489585	0.461839	0.499307	0.501559	0.464274	0.444565	0.446415	0.426213	0.411025	0.353793	0.374302	0.371447	0.386171	0.434732
14	0.545739	0.525254	0.522421	0.5187	0.528977	0.540292	0.565398	0.620977	0.653941	0.668054	0.706267	0.726013	0.769331	0.846276	0.995619	0.850206	0.763185	0.724416	0.699645	0.649954	0.617511	0.599706	0.587583	0.540979	0.549725	0.541452	0.533493	0.502895	0.482928	0.487527	0.467591	0.459957	0.473767	0.487761	0.505493	0.483148	0.436683	0.44949	0.431024	0.474375	0.460765	0.460905	0.444161	0.471278	0.404944	0.410393	0.429561	0.376008	0.382528
15	0.508763	0.514049	0.52048	0.517786	0.516797	0.526829	0.559132	0.588026	0.616985	0.654912	0.656776	0.663371	0.714061	0.771627	0.850206	1.0212	0.847403	0.772426	0.712352	0.659953	0.640396	0.599727	0.588005	0.565635	0.568984	0.575405	0.573254	0.504291	0.477551	0.472624	0.487634	0.488144	0.472143	0.462102	0.472474	0.475315	0.442193	0.413046	0.391965	0.41757	0.425482	0.42785	0.392669	0.426056	0.447023	0.425189	0.452372	0.390653	0.398216
16	0.470651	0.468623	0.499999	0.49487	0.503059	0.534025	0.529824	0.541936	0.553173	0.593946	0.607227	0.621021	0.68258	0.730917	0.763185	0.847403	0.998954	0.844495	0.752712	0.710109	0.684214	0.652183	0.625654	0.60949	0.584502	0.574881	0.588988	0.518	0.488415	0.492412	0.525143	0.516451	0.471635	0.46318	0.465972	0.449105	0.444437	0.457508	0.415833	0.417021	0.455015	0.39313	0.354825	0.404173	0.427099	0.40414	0.430265	0.440007	0.456165
17	0.498165	0.466288	0.482933	0.499539	0.488067	0.536076	0.527953	0.548646	0.567285	0.569044	0.578175	0.592219	0.644211	0.690873	0.724416	0.772426	0.844495	1.00508	0.839965	0.756586	0.71609	0.678903	0.624844	0.58696	0.561885	0.57751	0.575522	0.527251	0.503324	0.498021	0.512963	0.47555	0.453777	0.463999	0.485638	0.447029	0.449537	0.450431	0.434831	0.437337	0.455163	0.402177	0.383031	0.403286	0.384416	0.375488	0.391997	0.419572	0.465718
18	0.475768	0.492878	0.492578	0.521277	0.484204	0.543763	0.542356	0.543065	0.562531	0.553723	0.57542	0.59602	0.640712	0.658238	0.699645	0.712352	0.752712	0.839965	1.00747	0.84482	0.758476	0.704663	0.649913	0.61005	0.58541	0.582992	0.595548	0.543356	0.520783	0.52444	0.5186	0.461247	0.435839	0.451006	0.44819	0.438182	0.418746	0.433353	0.432959	0.439547	0.44874	0.465727	0.459544	0.445196	0.412112	0.426574	0.417744	0.387531	0.427531
19	0.449505	0.479791	0.506468	0.530545	0.502229	0.499566	0.497049	0.522627	0.531794	0.539637	0.58658	0.591831	0.600328	0.617709	0.649954	0.659953	0.710109	0.756586	0.84482	1.01742	0.850139	0.76095	0.704757	0.660066	0.63011	0.608829	0.605156	0.572502	0.539605	0.534741	0.554017	0.513747	0.47222	0.460273	0.465515	0.445385	0.442525	0.449119	0.467967	0.463066	0.466425	0.476849	0.469319	0.4631	0.444451	0.427004	0.401092	0.385926	0.425814
20	0.463027	0.489907	0.473434	0.483298	0.520562	0.50137	0.499687	0.534773	0.51929	0.541433	0.586277	0.604058	0.598038	0.615884	0.617511	0.640396	0.684214	0.71609	0.758476	0.850139	1.01136	0.851223	0.766124	0.705414	0.659603	0.625781	0.611356	0.593315	0.56171	0.546737	0.565963	0.544601	0.497658	0.487635	0.496675	0.465656	0.470307	0.450457	0.496262	0.501988	0.473682	0.449277	0.462761	0.441655	0.43435	0.426851	0.425097	0.439975	0.410153
21	0.475863	0.464853	0.471709	0.485968	0.52652	0.555038	0.548878	0.535114	0.512222	0.510267	0.570102	0.593788	0.605351	0.609613	0.599706	0.599727	0.652183	0.678903	0.704663	0.76095	0.851223	1.00098	0.841889	0.760252	0.695177	0.659599	0.65709	0.629045	0.588569	0.548484	0.542596	0.529101	0.510309	0.486657	0.479988	0.462215	0.481062	0.479863	0.511964	0.459729	0.425503	0.417844	0.433898	0.403629	0.436106	0.425935	0.411543	0.469131	0.441976
22	0.400543	0.425401	0.467671	0.467032	0.46506	0.517545	0.526005	0.526859	0.515137	0.490633	0.535478	0.573292	0.593985	0.583578	0.587583	0.588005	0.625654	0.624844	0.649913	0.704757	0.766124	0.841889	0.979935	0.824908	0.746364	0.704734	0.686716	0.62789	0.591487	0.576487	0.551329	0.524772	0.499082	0.468815	0.485797	0.490084	0.517367	0.498862	0.491811	0.466037	0.430935	0.415088	0.429907	0.413713	0.450738	0.429364	0.452954	0.478123	0.467688
23	0.442648	0.472881	0.502048	0.477666	0.453534	0.512378	0.510097	0.499584	0.492119	0.480709	0.519564	0.547026	0.532567	0.544273	0.540979	0.565635	0.60949	0.58696	0.61005	0.660066	0.705414	0.760252	0.824908	0.989423	0.83154	0.758348	0.715845	0.655209	0.623526	0.597869	0.592754	0.556876	0.511755	0.530314	0.543704	0.526545	0.515026	0.495362	0.485055	0.476006	0.444389	0.449655	0.440928	0.416267	0.447968	0.444355	0.464327	0.454551	0.467198
24	0.515713	0.497042	0.487275	0.475508	0.484111	0.511109	0.482812	0.476583	0.497138	0.48348	0.470483	0.483095	0.478352	0.509913	0.549725	0.568984	0.584502	0.561885	0.58541	0.63011	0.659603	0.695177	0.746364	0.83154	0.983516	0.823149	0.757649	0.698423	0.655967	0.607534	0.601319	0.576153	0.55245	0.563982	0.541945	0.523684	0.526638	0.511406	0.476694	0.467953	0.482736	0.455373	0.44404	0.425519	0.445245	0.443545	0.463731	0.458014	0.461452
25	0.464068	0.46013	0.429999	0.479144	0.487207	0.488275	0.454929	0.430714	0.471882	0.491904	0.459098	0.467687	0.480154	0.498295	0.541452	0.575405	0.574881	0.57751	0.582992	0.608829	0.625781	0.659599	0.704734	0.758348	0.823149	0.977468	0.833604	0.753106	0.691924	0.634694	0.622637	0.615889	0.594287	0.573236	0.541262	0.514024	0.491716	0.482245	0.48328	0.474549	0.451594	0.418687	0.424569	0.472438	0.424443	0.398657	0.420816	0.423647	0.437753
26	0.461991	0.420321	0.406923	0.477323	0.483516	0.460664	0.435082	0.450812	0.471254	0.478172	0.450418	0.47199	0.491906	0.492963	0.533493	0.573254	0.588988	0.575522	0.595548	0.605156	0.611356	0.65709	0.686716	0.715845	0.757649	0.833604	0.988499	0.836192	0.73683	0.670764	0.638157	0.63894	0.621164	0.606926	0.574989	0.53327	0.49788	0.479146	0.496294	0.50403	0.475352	0.486781	0.461332	0.474006	0.441464	0.448373	0.458054	0.421964	0.459104
27	0.404368	0.390425	0.392228	0.408999	0.453669	0.428364	0.417401	0.458004	0.495875	0.475794	0.486577	0.486214	0.489814	0.488485	0.502895	0.504291	0.518	0.527251	0.543356	0.572502	0.593315	0.629045	0.62789	0.655209	0.698423	0.753106	0.836192	1.00516	0.81166	0.721601	0.656425	0.66241	0.631195	0.613779	0.591666	0.575545	0.554986	0.516473	0.515017	0.499622	0.501096	0.520378	0.507263	0.474948	0.472745	0.468889	0.479355	0.465375	0.471828
28	0.363508	0.407042	0.382084	0.419969	0.418553	0.423435	0.409647	0.470601	0.51859	0.501419	0.475336	0.46658	0.486132	0.487214	0.482928	0.477551	0.488415	0.503324	0.520783	0.539605	0.56171	0.588569	0.591487	0.623526	0.655967	0.691924	0.73683	0.81166	0.954874	0.804778	0.72735	0.719999	0.618927	0.601405	0.582773	0.591866	0.568989	0.540476	0.516582	0.520873	0.51901	0.550579	0.55309	0.510398	0.48961	0.465359	0.484067	0.503555	0.524039
29	0.355606	0.375124	0.410366	0.474396	0.465207	0.451618	0.39951	0.490713	0.499789	0.487389	0.452557	0.467077	0.470986	0.473443	0.487527	0.472624	0.492412	0.498021	0.52444	0.534741	0.546737	0.548484	0.576487	0.597869	0.607534	0.634694	0.670764	0.721601	0.804778	0.956642	0.811832	0.714621	0.66191	0.651803	0.619387	0.604521	0.573986	0.559061	0.544113	0.521986	0.518785	0.551658	0.559151	0.524144	0.474426	0.490034	0.48804	0.497671	0.512761
30	0.391954	0.400208	0.403476	0.458131	0.437987	0.454665	0.445885	0.47282	0.459678	0.498819	0.470983	0.495711	0.535379	0.487681	0.467591	0.487634	0.525143	0.512963	0.5186	0.554017	0.565963	0.542596	0.551329	0.592754	0.601319	0.622637	0.638157	0.656425	0.72735	0.811832	1.03804	0.83078	0.743111	0.679202	0.632517	0.614751	0.609343	0.594869	0.585055	0.554033	0.545665	0.555811	0.54216	0.559078	0.55031	0.517149	0.519521	0.505912	0.532354
31	0.478316	0.431578	0.424037	0.437625	0.429554	0.427371	0.413818	0.412254	0.432632	0.452502	0.445581	0.484164	0.491607	0.473422	0.459957	0.488144	0.516451	0.47555	0.461247	0.513747	0.544601	0.529101	0.524772	0.556876	0.576153	0.615889	0.63894	0.66241	0.719999	0.714621	0.83078	0.955998	0.830908	0.75073	0.705646	0.662217	0.616612	0.610266	0.603003	0.602385	0.584511	0.567534	0.565632	0.577412	0.578517	0.555757	0.549449	0.547608	0.519892
32	0.451701	0.416635	0.408978	0.406777	0.410633	0.403839	0.405759	0.417119	0.451106	0.452961	0.423235	0.457606	0.470697	0.448884	0.473767	0.472143	0.471635	0.453777	0.435839	0.47222	0.497658	0.510309	0.499082	0.511755	0.55245	0.594287	0.621164	0.631195	0.618927	0.66191	0.743111	0.830908	1.00749	0.841837	0.752955	0.687092	0.63568	0.62264	0.641934	0.625039	0.603681	0.590397	0.557945	0.574312	0.594784	0.577996	0.576454	0.5657	0.55383
33	0.386273	0.402273	0.409187	0.384601	0.393741	0.430568	0.41495	0.370742	0.424086	0.440439	0.435328	0.459396	0.480305	0.428499	0.487761	0.462102	0.46318	0.463999	0.451006	0.460273	0.487635	0.486657	0.468815	0.530314	0.563982	0.573236	0.606926	0.613779	0.601405	0.651803	0.679202	0.75073	0.841837	1.00104	0.835136	0.752276	0.702324	0.659357	0.65021	0.629279	0.605471	0.594185	0.546922	0.546326	0.572172	0.526923	0.530772	0.545401	0.543313
34	0.399606	0.405321	0.429913	0.390221	0.387937	0.430787	0.409568	0.392976	0.380446	0.414144	0.405222	0.446842	0.486815	0.48452	0.505493	0.472474	0.465972	0.485638	0.44819	0.465515	0.496675	0.479988	0.485797	0.543704	0.541945	0.541262	0.574989	0.591666	0.582773	0.619387	0.632517	0.705646	0.752955	0.835136	0.990541	0.831292	0.757969	0.689913	0.662488	0.632168	0.609589	0.586445	0.567293	0.581734	0.57491	0.528391	0.509754	0.534217	0.552428
35	0.401466	0.386731	0.393614	0.405165	0.408567	0.443815	0.417114	0.383517	0.412411	0.408815	0.397478	0.431959	0.493822	0.489585	0.483148	0.475315	0.449105	0.447029	0.438182	0.445385	0.465656	0.462215	0.490084	0.526545	0.523684	0.514024	0.53327	0.575545	0.591866	0.604521	0.614751	0.662217	0.687092	0.752276	0.831292	0.976406	0.83145	0.755393	0.702052	0.656386	0.620714	0.612941	0.611186	0.621889	0.602791	0.542778	0.532453	0.558056	0.572328
36	0.41049	0.377376	0.396623	0.417411	0.409035	0.465204	0.449032	0.411146	0.429004	0.429048	0.432237	0.479867	0.481119	0.461839	0.436683	0.442193	0.444437	0.449537	0.418746	0.442525	0.470307	0.481062	0.517367	0.515026	0.526638	0.491716	0.49788	0.554986	0.568989	0.573986	0.609343	0.616612	0.63568	0.702324	0.757969	0.83145	0.998267	0.845025	0.759854	0.694056	0.668901	0.648782	0.646535	0.626487	0.594466	0.566341	0.567997	0.569409	0.556664
37	0.386532	0.372957	0.369965	0.339561	0.366262	0.458506	0.46793	0.403145	0.398846	0.442074	0.465078	0.476681	0.46611	0.499307	0.44949	0.413046	0.457508	0.450431	0.433353	0.449119	0.450457	0.479863	0.498862	0.495362	0.511406	0.482245	0.479146	0.516473	0.540476	0.559061	0.594869	0.610266	0.62264	0.659357	0.689913	0.755393	0.845025	1.0169	0.845748	0.752383	0.713008	0.687429	0.659625	0.637902	0.610342	0.587179	0.572166	0.555288	0.537216
38	0.398818	0.39742	0.385964	0.329664	0.380082	0.444379	0.437624	0.413497	0.426408	0.477017	0.472856	0.468446	0.494029	0.501559	0.431024	0.391965	0.415833	0.434831	0.432959	0.467967	0.496262	0.511964	0.491811	0.485055	0.476694	0.48328	0.496294	0.515017	0.516582	0.544113	0.585055	0.603003	0.641934	0.65021	0.662488	0.702052	0.759854	0.845748	0.992133	0.839596	0.772295	0.729873	0.680161	0.651415	0.626961	0.613849	0.578791	0.562731	0.562357
39	0.416889	0.425859	0.384803	0.389906	0.420839	0.424037	0.412018	0.403638	0.426131	0.464782	0.490552	0.470159	0.457579	0.464274	0.474375	0.41757	0.417021	0.437337	0.439547	0.463066	0.501988	0.459729	0.466037	0.476006	0.467953	0.474549	0.50403	0.499622	0.520873	0.521986	0.554033	0.602385	0.625039	0.629279	0.632168	0.656386	0.694056	0.752383	0.839596	1.00029	0.85595	0.784348	0.725533	0.690668	0.661074	0.63649	0.60989	0.609793	0.601936
40	0.376657	0.403803	0.402165	0.443137	0.463497	0.400097	0.383865	0.386301	0.411112	0.388491	0.425677	0.465159	0.462309	0.444565	0.460765	0.425482	0.455015	0.455163	0.44874	0.466425	0.473682	0.425503	0.430935	0.444389	0.482736	0.451594	0.475352	0.501096	0.51901	0.518785	0.545665	0.584511	0.603681	0.605471	0.609589	0.620714	0.668901	0.713008	0.772295	0.85595	1.01092	0.85899	0.779786	0.741534	0.70078	0.676322	0.638773	0.634359	0.633679
41	0.3834	0.37345	0.387714	0.385423	0.389599	0.353105	0.402514	0.426164	0.434239	0.441902	0.426357	0.435986	0.470497	0.446415	0.460905	0.42785	0.39313	0.402177	0.465727	0.476849	0.449277	0.417844	0.415088	0.449655	0.455373	0.418687	0.486781	0.520378	0.550579	0.551658	0.555811	0.567534	0.590397	0.594185	0.586445	0.612941	0.648782	0.687429	0.729873	0.784348	0.85899	1.01532	0.850656	0.775878	0.738403	0.710176	0.666054	0.629538	0.639938
42	0.352904	0.33764	0.360667	0.344052	0.313975	0.322661	0.421732	0.45035	0.462235	0.453884	0.427688	0.415488	0.414851	0.426213	0.444161	0.392669	0.354825	0.383031	0.459544	0.469319	0.462761	0.433898	0.429907	0.440928	0.44404	0.424569	0.461332	0.507263	0.55309	0.559151	0.54216	0.565632	0.557945	0.546922	0.567293	0.611186	0.646535	0.659625	0.680161	0.725533	0.779786	0.850656	1.01156	0.854587	0.781074	0.742631	0.697605	0.659297	0.633241
43	0.359785	0.335412	0.415894	0.437727	0.382307	0.374961	0.445714	0.450581	0.444265	0.408856	0.42947	0.435425	0.401888	0.411025	0.471278	0.426056	0.404173	0.403286	0.445196	0.4631	0.441655	0.403629	0.413713	0.416267	0.425519	0.472438	0.474006	0.474948	0.510398	0.524144	0.559078	0.577412	0.574312	0.546326	0.581734	0.621889	0.626487	0.637902	0.651415	0.690668	0.741534	0.775878	0.854587	1.01953	0.865207	0.790712	0.722089	0.671305	0.676641
44	0.345654	0.366736	0.399509	0.387425	0.426091	0.404977	0.41204	0.406781	0.396996	0.374031	0.388665	0.387669	0.367049	0.353793	0.404944	0.447023	0.427099	0.384416	0.412112	0.444451	0.43435	0.436106	0.450738	0.447968	0.445245	0.424443	0.441464	0.472745	0.48961	0.474426	0.55031	0.578517	0.594784	0.572172	0.57491	0.602791	0.594466	0.610342	0.626961	0.661074	0.70078	0.738403	0.781074	0.865207	1.01989	0.85977	0.767106	0.713727	0.718135
45	0.357918	0.388316	0.410093	0.410333	0.378587	0.410085	0.40782	0.38064	0.414405	0.425059	0.335991	0.346378	0.359421	0.374302	0.410393	0.425189	0.40414	0.375488	0.426574	0.427004	0.426851	0.425935	0.429364	0.444355	0.443545	0.398657	0.448373	0.468889	0.465359	0.490034	0.517149	0.555757	0.577996	0.526923	0.528391	0.542778	0.566341	0.587179	0.613849	0.63649	0.676322	0.710176	0.742631	0.790712	0.85977	1.02549	0.866191	0.79338	0.751975
46	0.367707	0.3724	0.447171	0.452323	0.419382	0.452008	0.422129	0.387163	0.413091	0.36743	0.323905	0.351627	0.378126	0.371447	0.429561	0.452372	0.430265	0.391997	0.417744	0.401092	0.425097	0.411543	0.452954	0.464327	0.463731	0.420816	0.458054	0.479355	0.484067	0.48804	0.519521	0.549449	0.576454	0.530772	0.509754	0.532453	0.567997	0.572166	0.578791	0.60989	0.638773	0.666054	0.697605	0.722089	0.767106	0.866191	1.02232	0.872115	0.786937
47	0.382198	0.394254	0.392565	0.397089	0.388095	0.40281	0.387453	0.394845	0.394887	0.383887	0.364054	0.35997	0.378484	0.386171	0.376008	0.390653	0.440007	0.419572	0.387531	0.385926	0.439975	0.469131	0.478123	0.454551	0.458014	0.423647	0.421964	0.465375	0.503555	0.497671	0.505912	0.547608	0.5657	0.545401	0.534217	0.558056	0.569409	0.555288	0.562731	0.609793	0.634359	0.629538	0.659297	0.671305	0.713727	0.79338	0.872115	1.02101	0.859592
48	0.430428	0.454117	0.38658	0.386568	0.377962	0.339876	0.318344	0.369915	0.366712	0.392568	0.390786	0.420939	0.431479	0.434732	0.382528	0.398216	0.456165	0.465718	0.427531	0.425814	0.410153	0.441976	0.467688	0.467198	0.461452	0.437753	0.459104	0.471828	0.524039	0.512761	0.532354	0.519892	0.55383	0.543313	0.552428	0.572328	0.556664	0.537216	0.562357	0.601936	0.633679	0.639938	0.633241	0.676641	0.718135	0.751975	0.786937	0.859592	1.01148
49	0.379083	0.422528	0.403187	0.413399	0.360229	0.309226	0.306702	0.344096	0.345129	0.368706	0.397331	0.436943	0.39016	0.396203	0.386566	0.436818	0.457639	0.491172	0.466352	0.409036	0.375732	0.399048	0.415951	0.457061	0.462824	0.44895	0.418808	0.456262	0.476995	0.469686	0.501745	0.529699	0.566872	0.569141	0.575651	0.554806	0.538965	0.546401	0.57313	0.608338	0.62224	0.623129	0.603749	0.640012	0.692108	0.685189	0.720799	0.769273	0.84313
50	0.41691	0.390108	0.354647	0.304467	0.305562	0.292786	0.323951	0.344552	0.333737	0.337311	0.398747	0.438169	0.404504	0.36748	0.347074	0.466174	0.470397	0.459102	0.43373	0.392847	0.426851	0.448354	0.424452	0.421097	0.43751	0.42988	0.432467	0.449914	0.479061	0.458209	0.446646	0.467355	0.491701	0.498971	0.525857	0.521454	0.503376	0.534736	0.56588	0.574512	0.605728	0.583066	0.574815	0.604528	0.640641	0.651503	0.681142	0.713642	0.753528
51	0.467284	0.350025	0.315235	0.3244	0.307883	0.329848	0.34744	0.409048	0.384801	0.385501	0.375236	0.408169	0.373283	0.368983	0.358516	0.394189	0.408494	0.423781	0.434264	0.413959	0.415732	0.411275	0.387426	0.412086	0.439914	0.449682	0.470131	0.449941	0.47152	0.459839	0.457585	0.452725	0.463096	0.438785	0.445453	0.475232	0.487836	0.514193	0.542388	0.562937	0.573586	0.563856	0.573627	0.596342	0.610512	0.637798	0.671572	0.694039	0.718237
52	0.408034	0.325102	0.346593	0.354656	0.379225	0.358187	0.366229	0.394376	0.433031	0.408812	0.380905	0.330582	0.330679	0.381837	0.385723	0.34812	0.33757	0.385646	0.396095	0.412745	0.434224	0.425707	0.413953	0.407269	0.452174	0.496714	0.513295	0.436898	0.440699	0.457572	0.456936	0.462922	0.42242	0.42104	0.437411	0.473581	0.486072	0.516016	0.533133	0.529882	0.545909	0.540535	0.549888	0.584506	0.592831	0.613043	0.64192	0.681414	0.700681
53	0.416018	0.426696	0.336176	0.334821	0.42048	0.380458	0.414565	0.460812	0.403198	0.409302	0.385673	0.343013	0.363891	0.39631	0.39906	0.370851	0.342716	0.380476	0.395322	0.440203	0.499086	0.453855	0.442973	0.433347	0.413558	0.439822	0.501778	0.447451	0.446361	0.439624	0.465232	0.466531	0.434357	0.41844	0.444212	0.461948	0.46357	0.489831	0.525917	0.528695	0.525285	0.525002	0.549573	0.549636	0.555563	0.583843	0.622347	0.654461	0.675452
54	0.412174	0.387601	0.4318	0.432444	0.45064	0.392756	0.394554	0.422196	0.417776	0.416556	0.411609	0.371575	0.389752	0.390838	0.400409	0.367352	0.38658	0.406532	0.424294	0.424364	0.435461	0.424591	0.438846	0.415866	0.363274	0.414286	0.465568	0.420388	0.430387	0.431902	0.463557	0.426214	0.438794	0.431364	0.452039	0.471736	0.49254	0.490772	0.482194	0.518421	0.511319	0.539057	0.57756	0.568597	0.565948	0.59778	0.619115	0.627041	0.638964
55	0.324009	0.34488	0.428907	0.384161	0.36833	0.377724	0.408527	0.394267	0.399327	0.402335	0.428414	0.344905	0.375433	0.328665	0.392369	0.398938	0.405747	0.372754	0.399701	0.440326	0.408191	0.404897	0.413639	0.41434	0.404388	0.438541	0.431946	0.411866	0.468488	0.479199	0.437034	0.402055	0.475953	0.472856	0.48521	0.491021	0.476575	0.490884	0.495111	0.514226	0.518396	0.532037	0.542609	0.558012	0.560897	0.580528	0.605199	0.608269	0.625628
56	0.272935	0.344088	0.337982	0.388843	0.397194	0.347433	0.344644	0.330672	0.324709	0.335699	0.41724	0.389343	0.392969	0.33385	0.384242	0.359402	0.349277	0.324896	0.389656	0.455791	0.374608	0.363496	0.375572	0.409779	0.425591	0.474212	0.504811	0.451286	0.472933	0.512318	0.441158	0.454776	0.512694	0.472987	0.485304	0.474039	0.492409	0.486336	0.483933	0.497219	0.489502	0.500535	0.516742	0.523694	0.534417	0.542472	0.577287	0.583624	0.60924
57	0.291679	0.379981	0.382592	0.355093	0.34577	0.393418	0.341814	0.294961	0.28995	0.339112	0.409669	0.389791	0.418281	0.362784	0.364666	0.368604	0.3973	0.386185	0.427253	0.435607	0.376477	0.371141	0.382854	0.425708	0.461929	0.486765	0.505967	0.468058	0.477535	0.502309	0.412834	0.473803	0.53408	0.533243	0.471116	0.470022	0.469611	0.486146	0.49398	0.499095	0.490497	0.463058	0.504786	0.537392	0.533695	0.5383	0.561519	0.577893	0.586473
58	0.331934	0.378797	0.351739	0.348289	0.362253	0.376621	0.392523	0.305365	0.344299	0.417799	0.422165	0.419344	0.449244	0.401424	0.367591	0.411292	0.451027	0.453409	0.437519	0.443023	0.405385	0.413415	0.435743	0.429071	0.471831	0.486798	0.45877	0.42252	0.448025	0.433256	0.395935	0.427246	0.534528	0.539424	0.476338	0.475449	0.471544	0.471684	0.511113	0.504388	0.496811	0.471589	0.490828	0.50996	0.514284	0.530408	0.545356	0.556399	0.581153
59	0.38193	0.314473	0.307038	0.388123	0.347872	0.290305	0.334817	0.342586	0.38796	0.430762	0.438458	0.416375	0.390329	0.330567	0.341216	0.395875	0.403501	0.467012	0.468202	0.471303	0.410762	0.434394	0.420298	0.408572	0.401962	0.393809	0.395169	0.392703	0.434614	0.42227	0.41459	0.454941	0.514125	0.478564	0.46689	0.442277	0.439725	0.446451	0.4771	0.531233	0.518734	0.460106	0.472486	0.512035	0.468494	0.494635	0.50471	0.54791	0.564767
60	0.353381	0.300995	0.318708	0.336378	0.323627	0.312425	0.391161	0.420548	0.427212	0.446044	0.427708	0.385529	0.315973	0.279103	0.346432	0.407917	0.430116	0.43425	0.428332	0.382898	0.352139	0.38616	0.428297	0.420041	0.341968	0.352264	0.382708	0.400825	0.438487	0.454032	0.424337	0.437943	0.476064	0.44037	0.451355	0.426877	0.413347	0.419054	0.443055	0.496571	0.467448	0.411245	0.43096	0.4992	0.486133	0.497294	0.499968	0.527286	0.569447
61	0.339427	0.27007	0.24632	0.292674	0.320043	0.303428	0.396088	0.430195	0.37962	0.420372	0.419955	0.396435	0.41453	0.382254	0.332947	0.36962	0.431863	0.405703	0.422792	0.392175	0.351846	0.391262	0.428689	0.372849	0.327846	0.331848	0.390201	0.385788	0.410807	0.435789	0.404026	0.438286	0.44577	0.430281	0.445081	0.434367	0.435967	0.4332	0.453108	0.458226	0.457017	0.414359	0.428909	0.478262	0.513372	0.477638	0.48974	0.527807	0.524654
62	0.309786	0.317966	0.285462	0.341817	0.387608	0.316694	0.398696	0.406769	0.380813	0.415439	0.388946	0.398904	0.441147	0.432272	0.32364	0.319918	0.399426	0.408281	0.399878	0.342636	0.354473	0.350413	0.377385	0.382526	0.346804	0.318356	0.331966	0.339998	0.360395	0.379794	0.429243	0.449591	0.449288	0.39522	0.414083	0.445602	0.430375	0.428212	0.441543	0.434064	0.463485	0.477905	0.466836	0.463537	0.481003	0.456788	0.47736	0.520793	0.524854
63	0.219561	0.324728	0.346361	0.371195	0.414562	0.336832	0.329477	0.353153	0.389254	0.3563	0.397488	0.412324	0.380561	0.381515	0.335152	0.344431	0.39357	0.447581	0.405508	0.383554	0.453817	0.433954	0.413583	0.382425	0.362369	0.357724	0.371746	0.360412	0.388972	0.402664	0.451167	0.437995	0.415499	0.403364	0.459414	0.491075	0.424998	0.405611	0.443974	0.455897	0.465388	0.479062	0.479719	0.499083	0.449026	0.472382	0.48082	0.497445	0.522834
64	0.272654	0.352088	0.365412	0.372274	0.472551	0.435711	0.353264	0.389575	0.424901	0.356958	0.397234	0.382039	0.329229	0.375537	0.351106	0.354058	0.428478	0.507012	0.417638	0.429379	0.43704	0.440464	0.450884	0.422567	0.399506	0.427139	0.449766	0.412936	0.392018	0.441722	0.440229	0.426568	0.371911	0.3861	0.440661	0.456908	0.409631	0.416256	0.460631	0.439598	0.410048	0.416473	0.462595	0.479433	0.459754	0.479832	0.469562	0.46772	0.503637
65	0.302486	0.361354	0.358563	0.367033	0.47563	0.461887	0.391034	0.432169	0.501333	0.439887	0.401043	0.417162	0.392274	0.397665	0.365653	0.348176	0.379962	0.473223	0.425849	0.393605	0.375747	0.378882	0.456791	0.427409	0.423348	0.444699	0.425402	0.422444	0.37376	0.370809	0.452905	0.387014	0.369513	0.391394	0.433385	0.444486	0.389047	0.425845	0.489263	0.463639	0.419771	0.4249	0.489521	0.509002	0.469318	0.46828	0.461736	0.477704	0.468269
66	0.358531	0.321557	0.346734	0.375369	0.392852	0.441446	0.44295	0.457343	0.477848	0.487644	0.448406	0.475477	0.47468	0.46886	0.398784	0.351481	0.35541	0.414404	0.440399	0.394229	0.322666	0.376484	0.476072	0.414304	0.39951	0.415375	0.41513	0.383262	0.331566	0.305244	0.420435	0.347249	0.309814	0.412294	0.449768	0.418633	0.39928	0.442654	0.523148	0.465461	0.430374	0.445747	0.458113	0.508762	0.492391	0.471814	0.460264	0.473001	0.467134
67	0.384253	0.370127	0.391351	0.408237	0.369468	0.407172	0.386419	0.342251	0.389732	0.419789	0.418287	0.465007	0.511226	0.470981	0.451953	0.325176	0.339067	0.404903	0.422034	0.39352	0.380088	0.370195	0.382159	0.378197	0.357328	0.377051	0.391985	0.342011	0.289782	0.309684	0.380989	0.389006	0.351162	0.385498	0.400515	0.381451	0.413642	0.460572	0.482172	0.45371	0.433241	0.437732	0.458672	0.469764	0.482024	0.483337	0.482466	0.498696	0.455271
68	0.324463	0.331741	0.358651	0.349772	0.368191	0.383217	0.460502	0.400748	0.382412	0.391713	0.404456	0.434835	0.458189	0.366375	0.346065	0.301377	0.359431	0.388933	0.369645	0.330378	0.371551	0.390758	0.38179	0.411789	0.385259	0.423695	0.417908	0.357422	0.355438	0.386655	0.396597	0.429394	0.427895	0.443955	0.427774	0.3887	0.390478	0.393177	0.414213	0.43323	0.480726	0.47079	0.456144	0.469458	0.485095	0.469792	0.45733	0.481671	0.492147
69	0.406184	0.362249	0.35073	0.298845	0.354505	0.459234	0.435595	0.339116	0.352305	0.395368	0.359081	0.371887	0.347552	0.333024	0.315173	0.344604	0.378754	0.383808	0.389687	0.380055	0.424063	0.392951	0.385137	0.381898	0.414223	0.435267	0.413126	0.359782	0.373857	0.393657	0.385054	0.429238	0.469544	0.467599	0.415292	0.416727	0.377516	0.351504	0.360007	0.40199	0.428432	0.447037	0.444325	0.453563	0.475831	0.460028	0.437069	0.442524	0.481614
70	0.431697	0.391362	0.378628	0.337151	0.32195	0.350942	0.345223	0.30393	0.300104	0.294343	0.300323	0.29304	0.325414	0.317655	0.279231	0.335162	0.353117	0.363765	0.374387	0.392072	0.363497	0.346501	0.369554	0.418226	0.393796	0.383758	0.358925	0.336864	0.353923	0.362898	0.390986	0.452723	0.38334	0.367848	0.352665	0.35886	0.37079	0.394948	0.352696	0.364387	0.405862	0.435988	0.441565	0.423518	0.458155	0.455161	0.438689	0.452783	0.44239
71	0.348385	0.344434	0.342189	0.330023	0.329162	0.293839	0.264475	0.274328	0.294987	0.336285	0.356953	0.340332	0.377858	0.314633	0.266019	0.299168	0.379026	0.383571	0.375782	0.326787	0.363626	0.409608	0.406073	0.44333	0.416817	0.420385	0.402645	0.382131	0.387758	0.401878	0.431631	0.404328	0.395615	0.373771	0.38836	0.37322	0.391813	0.392513	0.368726	0.370796	0.416232	0.426215	0.412052	0.394009	0.439437	0.431914	0.423455	0.441828	0.440495
72	0.318482	0.372095	0.346845	0.359569	0.35034	0.296483	0.251049	0.259935	0.287757	0.321898	0.397332	0.42808	0.354954	0.344591	0.301367	0.308949	0.336534	0.362706	0.381175	0.324298	0.361794	0.387404	0.383	0.392637	0.353215	0.349277	0.440182	0.411079	0.36866	0.38037	0.391811	0.371563	0.401946	0.397433	0.37806	0.465057	0.396077	0.375474	0.429903	0.368335	0.381073	0.420462	0.409144	0.385431	0.436755	0.423862	0.407302	0.394513	0.408703
73	0.294985	0.329018	0.310369	0.307874	0.342577	0.396679	0.349588	0.363526	0.304402	0.306135	0.380794	0.35883	0.305055	0.340403	0.323933	0.3248	0.298429	0.346	0.358389	0.333455	0.371417	0.342048	0.347376	0.357829	0.347737	0.312861	0.348571	0.39684	0.390593	0.390557	0.390779	0.392539	0.391288	0.359843	0.372679	0.391431	0.38071	0.43651	0.4911	0.407442	0.378115	0.376231	0.360437	0.369719	0.453182	0.437675	0.422217	0.420811	0.432926
74	0.282824	0.255384	0.259858	0.227246	0.363296	0.427181	0.361047	0.400829	0.371197	0.327697	0.308508	0.314267	0.319314	0.306634	0.331365	0.30897	0.3826	0.387109	0.371914	0.376552	0.431235	0.326454	0.313084	0.350472	0.342933	0.315337	0.342943	0.393933	0.398735	0.40037	0.427097	0.397718	0.391175	0.329797	0.344029	0.353149	0.379824	0.478663	0.514046	0.445698	0.427625	0.400426	0.359584	0.368708	0.427544	0.432092	0.454423	0.428952	0.434574
75	0.306163	0.284834	0.271989	0.188893	0.287931	0.330341	0.384574	0.326814	0.279305	0.264585	0.268647	0.299573	0.344573	0.345893	0.359534	0.338769	0.419284	0.406042	0.428096	0.435634	0.419216	0.337478	0.274934	0.297686	0.284285	0.277741	0.330706	0.410185	0.357866	0.343659	0.43915	0.38286	0.35346	0.319447	0.337608	0.356393	0.418153	0.441927	0.467724	0.427366	0.455503	0.423496	0.392807	0.417603	0.422628	0.451089	0.442951	0.388291	0.386664
76	0.296651	0.305767	0.304756	0.209399	0.226121	0.291552	0.381117	0.306666	0.252915	0.292481	0.370155	0.416201	0.395954	0.393235	0.337032	0.313265	0.400871	0.416736	0.467537	0.436604	0.403765	0.335176	0.324129	0.329425	0.321773	0.336355	0.398379	0.419208	0.396077	0.371912	0.428407	0.401231	0.339558	0.332575	0.375694	0.400255	0.388563	0.357818	0.423834	0.399028	0.38503	0.40704	0.453932	0.480139	0.454813	0.467499	0.440414	0.416127	0.3997
77	0.346223	0.271355	0.284527	0.268445	0.301665	0.299496	0.39824	0.351375	0.283392	0.32828	0.358799	0.408976	0.366997	0.349428	0.341743	0.297726	0.326087	0.353526	0.328363	0.339105	0.358124	0.384628	0.358627	0.344914	0.330174	0.352995	0.379207	0.371822	0.380833	0.35285	0.41472	0.404087	0.375557	0.317261	0.360439	0.380048	0.354837	0.321436	0.379723	0.445711	0.39296	0.396719	0.441884	0.467264	0.422902	0.43433	0.449309	0.408428	0.397813
78	0.376384	0.267969	0.28075	0.265358	0.275524	0.359704	0.425639	0.347409	0.311814	0.34194	0.337844	0.354094	0.358088	0.357871	0.381044	0.326183	0.331664	0.291197	0.25713	0.272675	0.328467	0.368335	0.416018	0.410809	0.348665	0.328617	0.337868	0.344321	0.340281	0.340392	0.408564	0.375303	0.38141	0.335327	0.353083	0.379714	0.371499	0.365097	0.438983	0.448358	0.415142	0.405215	0.439625	0.466319	0.462425	0.469208	0.506722	0.402801	0.392655
79	0.303183	0.273842	0.263624	0.336058	0.34377	0.345252	0.447664	0.380602	0.363386	0.346885	0.295133	0.359065	0.375655	0.412944	0.414101	0.347447	0.399695	0.325397	0.320951	0.380252	0.351602	0.402799	0.488372	0.452067	0.429065	0.378119	0.338202	0.357066	0.349666	0.317553	0.390466	0.391272	0.402551	0.333161	0.268736	0.306226	0.354294	0.367275	0.414838	0.43825	0.399224	0.461055	0.484605	0.535596	0.53488	0.509017	0.489284	0.437289	0.386546
80	0.272017	0.276804	0.296434	0.307125	0.342583	0.342654	0.369955	0.39062	0.422122	0.389982	0.327777	0.390947	0.390476	0.396471	0.390538	0.403778	0.415833	0.398304	0.370293	0.418284	0.394632	0.378201	0.375379	0.416777	0.411082	0.353992	0.323588	0.330186	0.328582	0.36232	0.430196	0.388398	0.375204	0.337909	0.313147	0.313205	0.361638	0.378342	0.400975	0.417769	0.433863	0.481328	0.531174	0.513025	0.47262	0.439772	0.457286	0.427429	0.377496
81	0.290854	0.34332	0.337212	0.322559	0.360633	0.343747	0.309254	0.383873	0.378707	0.400296	0.40905	0.502986	0.363345	0.386444	0.380038	0.446619	0.479012	0.433114	0.360129	0.360865	0.343141	0.344212	0.367553	0.380076	0.370117	0.327856	0.333101	0.323022	0.326133	0.358475	0.398501	0.358549	0.374678	0.363952	0.357252	0.336265	0.33722	0.35397	0.367888	0.401665	0.46245	0.447792	0.47752	0.49687	0.480176	0.436103	0.441132	0.43255	0.408617
82	0.336603	0.297982	0.331919	0.366449	0.388568	0.350714	0.344177	0.41911	0.410091	0.400785	0.419989	0.477594	0.345224	0.329727	0.376083	0.423914	0.416225	0.421582	0.356456	0.376933	0.320424	0.373752	0.396147	0.413201	0.352575	0.370671	0.326672	0.320389	0.303888	0.337075	0.373752	0.359122	0.339772	0.341884	0.363082	0.34316	0.329835	0.35641	0.400545	0.46487	0.488771	0.489919	0.460061	0.489079	0.478833	0.431621	0.419215	0.415533	0.403286
83	0.303077	0.416318	0.455096	0.449441	0.371111	0.325875	0.387928	0.353285	0.367794	0.35774	0.363771	0.405261	0.35891	0.306138	0.310937	0.332596	0.37835	0.36384	0.378627	0.363901	0.367973	0.376428	0.344353	0.320778	0.330733	0.389913	0.366786	0.325104	0.30813	0.33057	0.381097	0.385236	0.352847	0.361751	0.35205	0.351506	0.379248	0.382743	0.442939	0.446954	0.491242	0.493576	0.427317	0.432707	0.447126	0.381738	0.37653	0.409497	0.38858
84	0.319243	0.468948	0.466849	0.425473	0.362735	0.362453	0.404838	0.422142	0.388539	0.386405	0.330905	0.293388	0.299714	0.307734	0.269001	0.276024	0.372728	0.403488	0.35923	0.383023	0.371006	0.337634	0.317599	0.328879	0.36874	0.402183	0.373786	0.340175	0.299823	0.332515	0.359593	0.389355	0.369453	0.34708	0.343062	0.335446	0.340764	0.327322	0.384161	0.39967	0.414031	0.387262	0.339856	0.377466	0.400647	0.349135	0.381022	0.419356	0.422486
85	0.292205	0.393597	0.397956	0.330418	0.296219	0.33119	0.393952	0.386809	0.400027	0.378812	0.37765	0.324837	0.284704	0.28328	0.272679	0.267764	0.247906	0.323523	0.301583	0.314928	0.360564	0.331966	0.29651	0.336944	0.36709	0.338649	0.324668	0.398496	0.341436	0.323292	0.335738	0.335406	0.371819	0.35785	0.372833	0.361024	0.327953	0.336769	0.411662	0.351293	0.324382	0.347361	0.347252	0.423216	0.420199	0.367431	0.434966	0.427569	0.423321
86	0.258291	0.359744	0.344419	0.25533	0.246972	0.249249	0.332681	0.377085	0.351804	0.275834	0.357438	0.390097	0.414268	0.322005	0.337873	0.266561	0.23962	0.348953	0.375455	0.324184	0.309225	0.342238	0.328312	0.331212	0.356216	0.309726	0.31671	0.360676	0.336545	0.318053	0.325594	0.329553	0.328072	0.347663	0.394507	0.370741	0.359908	0.418405	0.466981	0.359385	0.328026	0.380325	0.395342	0.375576	0.332477	0.353148	0.425531	0.42443	0.415174
87	0.271142	0.320425	0.288912	0.284765	0.285617	0.291107	0.313023	0.368424	0.352981	0.249506	0.291359	0.348194	0.349149	0.300797	0.411787	0.341746	0.328363	0.391452	0.37339	0.318478	0.337303	0.326777	0.274	0.350119	0.411893	0.440787	0.41701	0.428797	0.388998	0.333155	0.2974	0.339853	0.341614	0.448966	0.442123	0.393338	0.405428	0.486215	0.442302	0.354377	0.356684	0.389282	0.364896	0.374188	0.333249	0.377491	0.478336	0.436667	0.371514
88	0.323312	0.292521	0.323471	0.367649	0.353883	0.288376	0.251364	0.374625	0.299754	0.254411	0.257664	0.326828	0.350906	0.283804	0.377097	0.395008	0.454094	0.415335	0.339683	0.378491	0.365036	0.308925	0.298134	0.345543	0.36651	0.401188	0.407771	0.395386	0.324269	0.292548	0.301885	0.327676	0.354698	0.399752	0.349804	0.369736	0.36249	0.418802	0.400189	0.358889	0.345452	0.416114	0.378694	0.401643	0.393392	0.461198	0.495259	0.480644	0.377782
89	0.324668	0.327841	0.415828	0.407538	0.333385	0.280137	0.312911	0.310824	0.288291	0.24185	0.282431	0.390796	0.374005	0.333632	0.348781	0.405744	0.414603	0.365546	0.349775	0.384615	0.35965	0.284101	0.314887	0.360678	0.331796	0.327809	0.349001	0.335039	0.302456	0.326285	0.332376	0.269926	0.291841	0.273971	0.297281	0.388751	0.323895	0.355101	0.433059	0.417336	0.378469	0.346284	0.388774	0.408298	0.403976	0.420248	0.400999	0.389211	0.371572
[truncated: 41 more columns]

## Sheet: Compartments_Scc1_KO_maternal
	0	1	2	3	4
0	0.231085	0.0927347	-0.0334969	-0.145442	-0.189433
1	0.0927347	0.0345781	-0.0105305	-0.0128405	-0.11451
2	-0.0334969	-0.0105305	0.0768647	-0.00263829	-0.0357327
3	-0.145442	-0.0128405	-0.00263829	0.0324033	0.113808
4	-0.189433	-0.11451	-0.0357327	0.113808	0.188965

## Sheet: Loops_Scc1_KO_paternal
	0	1	2	3	4	5	6	7	8	9	10	11	12	13	14	15	16	17	18	19
0	1.04026	0.744674	1.29151	0.860573	0.946971	0.865491	1.12939	0.937286	1.0507	0.742747	1.01109	1.01283	0.699921	1.25605	0.660566	1.15328	0.746276	1.28836	1.25191	1.27923
1	1.31083	1.02898	1.25356	0.997215	1.17469	1.05021	1.11236	0.856357	0.83506	0.841832	0.848638	0.897222	1.04697	1.38527	1.09416	1.17197	1.33227	0.994101	0.978486	1.08227
2	1.08526	0.983339	1.06048	0.835244	0.981512	1.27037	1.04152	1.35169	1.24193	1.07768	1.35306	0.970627	1.02541	0.83745	0.846682	1.08418	0.87469	1.23147	0.72378	0.946957
3	0.895747	0.980125	1.0675	1.05044	1.02305	0.953537	0.887344	1.03765	1.11219	0.934057	0.976989	0.782245	0.841078	1.15201	1.28151	1.23858	1.02872	1.03892	0.82737	1.10452
4	0.832296	1.14723	0.880444	0.884804	0.750636	1.2024	0.977654	0.949798	1.0678	1.11296	0.909481	0.888666	1.1306	1.08059	1.21622	1.01602	1.0667	0.927428	0.858807	1.04991
5	1.09913	0.856747	0.889642	0.785138	0.849309	1.01875	0.743893	0.919857	0.880059	1.13358	1.01674	0.881075	1.2289	0.788211	0.845828	0.667308	1.17715	0.769711	1.29056	0.776899
6	1.0577	0.877022	1.04849	0.856802	0.927344	1.10132	0.931475	0.832132	0.746632	0.85237	0.995352	0.689617	0.953528	1.13594	0.767196	1.0134	1.22942	0.996096	0.893226	1.06329
7	0.97928	0.922063	1.05187	0.878599	0.895358	0.855382	1.15437	0.923326	0.912637	1.03584	1.11662	0.939114	1.00145	0.825732	0.927822	0.872604	1.30324	1.0088	0.901554	0.636867
8	0.887501	0.941829	1.09605	0.892144	0.919987	1.0161	0.905712	0.906684	0.999632	1.00505	1.02708	0.95171	0.835203	0.969186	1.00595	0.723506	0.944291	0.889016	1.03085	0.949426
9	1.07909	1.02649	1.0653	1.08238	1.03876	1.12813	0.753454	1.05198	1.05301	1.00997	0.862891	0.673907	0.720681	0.907213	0.823266	1.16337	1.21603	1.13039	0.872141	1.12511
10	0.954117	1.02438	1.14768	1.16219	1.10971	1.16167	1.09461	1.09914	0.854439	0.709454	1.07742	0.914048	1.23109	0.962478	1.05637	1.42078	1.3824	1.28288	1.04191	0.977138
11	0.976374	1.00107	0.978495	0.984842	1.02654	0.944441	0.973776	0.991264	1.06039	0.817843	1.38264	0.734717	1.11156	1.00468	0.877426	0.994643	1.37417	1.07901	1.22649	1.10111
12	1.06282	1.07354	1.09576	1.07693	0.926297	1.17604	1.06673	0.984025	1.16147	0.820046	1.0031	0.85324	0.818541	1.0096	0.812354	1.48115	1.1087	1.0298	1.02793	1.30496
13	1.01545	1.0898	1.09638	1.05349	1.07264	0.977052	1.12765	1.07514	1.03398	0.945663	0.883905	1.02062	0.96909	1.09552	0.86378	1.18527	0.951329	1.03332	0.699752	0.934076
14	1.0779	1.10404	1.08951	1.01014	1.04962	0.962976	1.10983	0.975683	1.00789	1.10127	1.15052	0.941469	1.22423	1.04775	1.17073	0.869636	1.02957	1.06076	0.908736	0.752884
15	1.08224	1.11778	1.06159	1.04546	1.04707	1.05529	1.04763	0.960354	1.09896	1.14828	1.1764	0.786067	1.0308	1.08416	1.20054	1.18729	1.20709	1.05166	1.01469	1.22138
16	1.1467	1.13637	1.09639	1.11917	1.05751	0.976199	1.06015	0.98635	1.07707	1.05515	1.0536	1.00264	0.934852	0.943578	0.635628	0.92741	1.23223	0.909535	0.917684	1.11601
17	1.04533	1.15737	1.01299	1.10504	1.05349	1.02589	1.0607	1.01875	0.966234	1.00019	1.22532	1.10332	1.0299	0.963333	0.968301	0.89785	1.25389	0.975134	0.859164	0.783894
18	1.07089	1.07812	1.1383	1.06659	1.07233	1.01124	1.01974	1.03982	1.05374	1.01561	1.02619	0.988726	1.02134	1.0647	1.16173	0.918578	0.965023	1.19645	0.9863	1.29303
19	1.02328	1.06899	1.06558	1.10693	1.12474	1.05248	0.978092	1.08689	1.00424	0.94886	1.14908	0.996175	0.968726	0.856932	0.919242	0.757959	1.02658	0.789868	0.942016	0.943426

[truncated: 15 more sheets: TADs_Scc1_KO_paternal, Compartments_Scc1_KO_paternal, Loops_Wapl_control_maternal, TADs_Wapl_control_maternal, Compartments_Wapl_control_maternal, Loops_Wapl_control_paternal, TADs_Wapl_control_paternal, Compartments_Wapl_control_paternal, Loops_Wapl_KO_maternal, TADs_Wapl_KO_maternal, Compartments_Wapl_KO_maternal, Loops_Wapl_KO_paternal, TADs_Wapl_KO_paternal, Saddles_Wapl_KO_paternal, source_data_insulation_scores]
