# Supplementary material for: A mechanism of cohesin‐dependent loop extrusion organizes zygotic genome architecture
Source: EMBO J. 2017 Dec 7;36(24):3600–18. doi: 10.15252/embj.201798083 (PMC5730859; doi:10.15252/embj.201798083)
Supplement: Supplementary file 7 — Source Data for Expanded View and Appendix [file EMBJ-36-3600-s012.zip › source_data_FigureEV4.xls]

Processivity_bp	SMC_Separation_bp	Slope	cutoff	loopSize	s(bp)
60000	30000	-1.188990014276467	2	31064.37925	5100.0
60000	30000	-0.9466936808604042	2	31064.37925	7200.0
60000	30000	-0.7478314209519492	2	31064.37925	10350.0
60000	30000	-0.6118921255063406	2	31064.37925	15000.0
60000	30000	-0.6302266623627086	2	31064.37925	21450.0
60000	30000	-0.8040807073614229	2	31064.37925	30600.0
60000	30000	-1.1118388204041532	2	31064.37925	43650.0
60000	30000	-1.4720297161293112	2	31064.37925	62250.0
60000	30000	-1.9168392398284246	2	31064.37925	88950.0
60000	30000	-2.519932981798021	2	31064.37925	127050.0
60000	30000	-3.15544184377814	2	31064.37925	181050.0
60000	30000	-3.8622551101443134	2	31064.37925	257850.0
60000	30000	-3.8896275347011313	2	31064.37925	367350.0
60000	30000	-3.297335045671393	2	31064.37925	523200.0
60000	30000	-2.3789965550479097	2	31064.37925	745050.0
60000	30000	-1.8321020800638954	2	31064.37925	1061100.0
60000	30000	-1.3113760570018589	2	31064.37925	1511250.0
60000	30000	-0.44301845308021665	2	31064.37925	2152350.0
60000	30000	-0.5779276761162034	2	31064.37925	3065250.0
60000	30000	0.5786535956160701	2	31064.37925	4365000.0
60000	30000	-0.9269073639725082	2	31064.37925	6215700.0
60000	30000	-1.0103599864152844	2	31064.37925	8851200.0
60000	30000	-1.9555938212628257	2	31064.37925	12604350.0
60000	60000	-1.4631384180533002	2	39846.037	5100.0
60000	60000	-1.314688187954045	2	39846.037	7200.0
60000	60000	-1.1504400655715132	2	39846.037	10350.0
60000	60000	-0.9426522146010166	2	39846.037	15000.0
60000	60000	-0.7777416677751137	2	39846.037	21450.0
60000	60000	-0.7991951123695936	2	39846.037	30600.0
60000	60000	-0.9624873086846574	2	39846.037	43650.0
60000	60000	-1.2852916729237054	2	39846.037	62250.0
60000	60000	-1.7103589335808742	2	39846.037	88950.0
60000	60000	-2.256298539645837	2	39846.037	127050.0
60000	60000	-2.905756975014678	2	39846.037	181050.0
60000	60000	-3.4567758454910096	2	39846.037	257850.0
60000	60000	-3.316279097179446	2	39846.037	367350.0
60000	60000	-2.5132575451911854	2	39846.037	523200.0
60000	60000	-1.7621966022827047	2	39846.037	745050.0
60000	60000	-1.4118147372098189	2	39846.037	1061100.0
60000	60000	-1.0300682450029182	2	39846.037	1511250.0
60000	60000	-1.0072819178531667	2	39846.037	2152350.0
60000	60000	-0.3071119342218975	2	39846.037	3065250.0
60000	60000	0.34730123355307135	2	39846.037	4365000.0
60000	60000	-0.6905022490746271	2	39846.037	6215700.0
60000	60000	-1.1199207262693414	2	39846.037	8851200.0
60000	60000	-0.8817579797533901	2	39846.037	12604350.0
60000	120000	-1.5974478125886866	2	46483.489	5100.0
60000	120000	-1.5242203387159636	2	46483.489	7200.0
60000	120000	-1.4618547842227705	2	46483.489	10350.0
60000	120000	-1.3032555630249063	2	46483.489	15000.0
60000	120000	-1.0820422219727333	2	46483.489	21450.0
60000	120000	-0.9750460765147354	2	46483.489	30600.0
60000	120000	-1.0122168381313614	2	46483.489	43650.0
60000	120000	-1.2225359594293919	2	46483.489	62250.0
60000	120000	-1.5896149240241475	2	46483.489	88950.0
60000	120000	-2.1380505708200177	2	46483.489	127050.0
60000	120000	-2.6825622881751605	2	46483.489	181050.0
60000	120000	-3.1250391572395233	2	46483.489	257850.0
60000	120000	-2.7702799140857106	2	46483.489	367350.0
60000	120000	-1.911430770800727	2	46483.489	523200.0
60000	120000	-1.4104056634934707	2	46483.489	745050.0
60000	120000	-1.2939380043584965	2	46483.489	1061100.0
60000	120000	-0.9373162506176603	2	46483.489	1511250.0
60000	120000	-0.7726917136043817	2	46483.489	2152350.0
60000	120000	-0.0860749846613686	2	46483.489	3065250.0
60000	120000	0.1733759613761611	2	46483.489	4365000.0
60000	120000	-0.5142313923911277	2	46483.489	6215700.0
60000	120000	-0.6706424836118675	2	46483.489	8851200.0
60000	120000	-1.1455728909677785	2	46483.489	12604350.0
60000	240000	-1.6585567154005767	2	51346.268000000004	5100.0
60000	240000	-1.6430899389236755	2	51346.268000000004	7200.0
60000	240000	-1.6458329739300424	2	51346.268000000004	10350.0
60000	240000	-1.5861354473215987	2	51346.268000000004	15000.0
60000	240000	-1.3788783171145265	2	51346.268000000004	21450.0
60000	240000	-1.2335956478352177	2	51346.268000000004	30600.0
60000	240000	-1.1919496958645743	2	51346.268000000004	43650.0
60000	240000	-1.2744623934167938	2	51346.268000000004	62250.0
60000	240000	-1.5769486182970471	2	51346.268000000004	88950.0
60000	240000	-1.97764141069814	2	51346.268000000004	127050.0
60000	240000	-2.5081602298144143	2	51346.268000000004	181050.0
60000	240000	-2.628985029033123	2	51346.268000000004	257850.0
60000	240000	-2.355298924663156	2	51346.268000000004	367350.0
60000	240000	-1.7537550555188124	2	51346.268000000004	523200.0
60000	240000	-1.132539702038188	2	51346.268000000004	745050.0
60000	240000	-1.0618815343829666	2	51346.268000000004	1061100.0
60000	240000	-1.0538464345252634	2	51346.268000000004	1511250.0
60000	240000	-0.15134953181796978	2	51346.268000000004	2152350.0
60000	240000	-0.20115346833184464	2	51346.268000000004	3065250.0
60000	240000	-0.11864197217324549	2	51346.268000000004	4365000.0
60000	240000	-0.66393948034996	2	51346.268000000004	6215700.0
60000	240000	-0.3442830221378837	2	51346.268000000004	8851200.0
60000	240000	-0.14543548078462612	2	51346.268000000004	12604350.0
60000	480000	-1.6884138642297064	2	53919.94864864865	5100.0
60000	480000	-1.6967608723207828	2	53919.94864864865	7200.0
60000	480000	-1.7617575497592073	2	53919.94864864865	10350.0
60000	480000	-1.7455843615982212	2	53919.94864864865	15000.0
60000	480000	-1.6271079252884337	2	53919.94864864865	21450.0
60000	480000	-1.487656864843683	2	53919.94864864865	30600.0
60000	480000	-1.4045111947485924	2	53919.94864864865	43650.0
60000	480000	-1.3945055781001503	2	53919.94864864865	62250.0
60000	480000	-1.6234217237591455	2	53919.94864864865	88950.0
60000	480000	-1.9166666735832911	2	53919.94864864865	127050.0
60000	480000	-2.197642758456753	2	53919.94864864865	181050.0
60000	480000	-2.4320466758485253	2	53919.94864864865	257850.0
60000	480000	-2.006847407877829	2	53919.94864864865	367350.0
60000	480000	-1.4513597752769387	2	53919.94864864865	523200.0
60000	480000	-1.3029648701606185	2	53919.94864864865	745050.0
60000	480000	-0.8449391115559984	2	53919.94864864865	1061100.0
60000	480000	-0.4523931960710346	2	53919.94864864865	1511250.0
60000	480000	-0.09354442416339921	2	53919.94864864865	2152350.0
60000	480000	-0.46553442393581307	2	53919.94864864865	3065250.0
60000	480000	0.1518193331502638	2	53919.94864864865	4365000.0
60000	480000	-0.5837617840965879	2	53919.94864864865	6215700.0
60000	480000	-0.7146844112818607	2	53919.94864864865	8851200.0
60000	480000	-0.5505197543516992	2	53919.94864864865	12604350.0
60000	2400000	-1.7106944506898174	2	56267.850000000006	5100.0
60000	2400000	-1.7324238885433683	2	56267.850000000006	7200.0
60000	2400000	-1.8448033138044053	2	56267.850000000006	10350.0
60000	2400000	-1.9228368508676421	2	56267.850000000006	15000.0
60000	2400000	-1.8693892556220295	2	56267.850000000006	21450.0
60000	2400000	-1.8443810773286071	2	56267.850000000006	30600.0
60000	2400000	-1.7525766209792002	2	56267.850000000006	43650.0
60000	2400000	-1.7127672980404216	2	56267.850000000006	62250.0
60000	2400000	-1.7102635716669696	2	56267.850000000006	88950.0
60000	2400000	-1.8000905366570423	2	56267.850000000006	127050.0
60000	2400000	-1.865542756974008	2	56267.850000000006	181050.0
60000	2400000	-1.7214601845294084	2	56267.850000000006	257850.0
60000	2400000	-1.6053307093869682	2	56267.850000000006	367350.0
60000	2400000	-1.2972037556920455	2	56267.850000000006	523200.0
60000	2400000	-1.1573286949750858	2	56267.850000000006	745050.0
60000	2400000	-0.8720732894728725	2	56267.850000000006	1061100.0
60000	2400000	-0.4802570633310583	2	56267.850000000006	1511250.0
60000	2400000	-0.20173784895188307	2	56267.850000000006	2152350.0
60000	2400000	-0.2561762987665294	2	56267.850000000006	3065250.0
60000	2400000	0.07841483594188413	2	56267.850000000006	4365000.0
60000	2400000	-0.4751036310497492	2	56267.850000000006	6215700.0
60000	2400000	-0.5914220066987672	2	56267.850000000006	8851200.0
60000	2400000	-0.3978287996170564	2	56267.850000000006	12604350.0
120000	30000	-1.311109971222023	2	43731.184499999996	5100.0
120000	30000	-1.0663763281586554	2	43731.184499999996	7200.0
120000	30000	-0.8272217272366552	2	43731.184499999996	10350.0
120000	30000	-0.5673773573163174	2	43731.184499999996	15000.0
120000	30000	-0.42519827946550715	2	43731.184499999996	21450.0
120000	30000	-0.49906852132828783	2	43731.184499999996	30600.0
120000	30000	-0.7382004277186933	2	43731.184499999996	43650.0
120000	30000	-1.0798156624898698	2	43731.184499999996	62250.0
120000	30000	-1.420241415783487	2	43731.184499999996	88950.0
120000	30000	-1.774810235801054	2	43731.184499999996	127050.0
120000	30000	-2.16464528567122	2	43731.184499999996	181050.0
120000	30000	-2.771889151034008	2	43731.184499999996	257850.0
120000	30000	-3.4330014332949217	2	43731.184499999996	367350.0
120000	30000	-4.098778386842627	2	43731.184499999996	523200.0
120000	30000	-4.464200650604552	2	43731.184499999996	745050.0
120000	30000	-3.5971135648366586	2	43731.184499999996	1061100.0
120000	30000	-2.5890163032973725	2	43731.184499999996	1511250.0
120000	30000	-0.8637907685464228	2	43731.184499999996	2152350.0
120000	30000	-0.5139074613988432	2	43731.184499999996	3065250.0
120000	30000	-0.12086619308248943	2	43731.184499999996	4365000.0
120000	30000	0.2856131183641241	2	43731.184499999996	6215700.0
120000	30000	-2.086317648363911	2	43731.184499999996	8851200.0
120000	30000	-1.0690936657486994	2	43731.184499999996	12604350.0
120000	60000	-1.5536047287642156	2	60881.894	5100.0
120000	60000	-1.4323337087934553	2	60881.894	7200.0
120000	60000	-1.2786270568539118	2	60881.894	10350.0
120000	60000	-1.0178379257752603	2	60881.894	15000.0
120000	60000	-0.724080507174123	2	60881.894	21450.0
120000	60000	-0.5686983023972364	2	60881.894	30600.0
120000	60000	-0.6004944423441254	2	60881.894	43650.0
120000	60000	-0.7987549113614679	2	60881.894	62250.0
120000	60000	-1.135142711878412	2	60881.894	88950.0
120000	60000	-1.4676235123856034	2	60881.894	127050.0
120000	60000	-1.9384383722285712	2	60881.894	181050.0
120000	60000	-2.51426863044125	2	60881.894	257850.0
120000	60000	-3.1471631800233357	2	60881.894	367350.0
120000	60000	-3.6731771962598234	2	60881.894	523200.0
120000	60000	-3.5986711128926285	2	60881.894	745050.0
120000	60000	-2.736756901532996	2	60881.894	1061100.0
120000	60000	-1.8380288745852342	2	60881.894	1511250.0
120000	60000	-0.7844934149770333	2	60881.894	2152350.0
120000	60000	-0.6695685259244738	2	60881.894	3065250.0
120000	60000	-0.05809485065981454	2	60881.894	4365000.0
120000	60000	0.3462646466692813	2	60881.894	6215700.0
120000	60000	-1.5194112157780106	2	60881.894	8851200.0
120000	60000	-0.9732228806796464	2	60881.894	12604350.0
120000	120000	-1.6546268822739765	2	77145.64	5100.0
120000	120000	-1.6087068572481298	2	77145.64	7200.0
120000	120000	-1.583782027742196	2	77145.64	10350.0
120000	120000	-1.4286324961463945	2	77145.64	15000.0
120000	120000	-1.1324400007939377	2	77145.64	21450.0
120000	120000	-0.8735374246260557	2	77145.64	30600.0
120000	120000	-0.7341199302725331	2	77145.64	43650.0
120000	120000	-0.7673294537369181	2	77145.64	62250.0
120000	120000	-0.9832642740543364	2	77145.64	88950.0
120000	120000	-1.3330267919178578	2	77145.64	127050.0
120000	120000	-1.7097634321959732	2	77145.64	181050.0
120000	120000	-2.35881683845098	2	77145.64	257850.0
120000	120000	-2.8821192442193158	2	77145.64	367350.0
120000	120000	-3.234797656174826	2	77145.64	523200.0
120000	120000	-2.7287908099373857	2	77145.64	745050.0
120000	120000	-1.9237330202690865	2	77145.64	1061100.0
120000	120000	-1.25366341866827	2	77145.64	1511250.0
120000	120000	-0.7470146369766917	2	77145.64	2152350.0
120000	120000	-0.4175464702646608	2	77145.64	3065250.0
120000	120000	0.04481802752838317	2	77145.64	4365000.0
120000	120000	-0.3520019918519687	2	77145.64	6215700.0
120000	120000	-1.4734997476243397	2	77145.64	8851200.0
120000	120000	-1.4661253095403786	2	77145.64	12604350.0
120000	240000	-1.6873497220754712	2	90280.21	5100.0
120000	240000	-1.68947012709094	2	90280.21	7200.0
120000	240000	-1.7259853400328475	2	90280.21	10350.0
120000	240000	-1.6804476701004551	2	90280.21	15000.0
120000	240000	-1.4768924628444442	2	90280.21	21450.0
120000	240000	-1.243771517302552	2	90280.21	30600.0
120000	240000	-1.0259171132116058	2	90280.21	43650.0
120000	240000	-0.9176013201582618	2	90280.21	62250.0
120000	240000	-1.0269163962730457	2	90280.21	88950.0
120000	240000	-1.2629409296674188	2	90280.21	127050.0
120000	240000	-1.6004085209596635	2	90280.21	181050.0
120000	240000	-2.1866653406513126	2	90280.21	257850.0
120000	240000	-2.651371186296542	2	90280.21	367350.0
120000	240000	-2.6599656978547888	2	90280.21	523200.0
120000	240000	-2.37927287458066	2	90280.21	745050.0
120000	240000	-1.4076014639771648	2	90280.21	1061100.0
120000	240000	-1.0349795671317787	2	90280.21	1511250.0
120000	240000	-0.6969543943896296	2	90280.21	2152350.0
120000	240000	0.028934459889116193	2	90280.21	3065250.0
120000	240000	0.13624943685106006	2	90280.21	4365000.0
120000	240000	-0.681817074122702	2	90280.21	6215700.0
120000	240000	-0.75111230528598	2	90280.21	8851200.0
120000	240000	-0.6011510787411632	2	90280.21	12604350.0
120000	480000	-1.7006607874444493	2	98739.38918918918	5100.0
120000	480000	-1.7231447423398654	2	98739.38918918918	7200.0
120000	480000	-1.8117468180765766	2	98739.38918918918	10350.0
120000	480000	-1.8190735193446674	2	98739.38918918918	15000.0
120000	480000	-1.7007526836571303	2	98739.38918918918	21450.0
120000	480000	-1.5201951069047546	2	98739.38918918918	30600.0
120000	480000	-1.3386818480598526	2	98739.38918918918	43650.0
120000	480000	-1.1440811943550493	2	98739.38918918918	62250.0
120000	480000	-1.1233381025489457	2	98739.38918918918	88950.0
120000	480000	-1.2543554959308518	2	98739.38918918918	127050.0
120000	480000	-1.5345534653180164	2	98739.38918918918	181050.0
120000	480000	-2.0418093248783764	2	98739.38918918918	257850.0
120000	480000	-2.3446137583736992	2	98739.38918918918	367350.0
120000	480000	-2.471219138911208	2	98739.38918918918	523200.0
120000	480000	-1.505305775424531	2	98739.38918918918	745050.0
120000	480000	-1.0454468934599512	2	98739.38918918918	1061100.0
120000	480000	-0.6665401629264598	2	98739.38918918918	1511250.0
120000	480000	-0.005999049944695501	2	98739.38918918918	2152350.0
120000	480000	-1.290566094361646	2	98739.38918918918	3065250.0
120000	480000	-0.0833408558979011	2	98739.38918918918	4365000.0
120000	480000	-0.8176152023301974	2	98739.38918918918	6215700.0
120000	480000	-0.2869090777314733	2	98739.38918918918	8851200.0
120000	480000	-1.1658860198623595	2	98739.38918918918	12604350.0
120000	2400000	-1.7140269175155949	2	99159.94285714289	5100.0
120000	2400000	-1.7319858593219242	2	99159.94285714289	7200.0
120000	2400000	-1.8488872168610238	2	99159.94285714289	10350.0
120000	2400000	-1.9409442718561445	2	99159.94285714289	15000.0
120000	2400000	-1.898005115532423	2	99159.94285714289	21450.0
120000	2400000	-1.8407914521844928	2	99159.94285714289	30600.0
120000	2400000	-1.7535832101286957	2	99159.94285714289	43650.0
120000	2400000	-1.6739138956916364	2	99159.94285714289	62250.0
120000	2400000	-1.5815448732687232	2	99159.94285714289	88950.0
120000	2400000	-1.4839256533060188	2	99159.94285714289	127050.0
120000	2400000	-1.6064674144848967	2	99159.94285714289	181050.0
120000	2400000	-1.7694012554978804	2	99159.94285714289	257850.0
120000	2400000	-1.7701912763211929	2	99159.94285714289	367350.0
120000	2400000	-1.6388078738931227	2	99159.94285714289	523200.0
120000	2400000	-1.254403060404935	2	99159.94285714289	745050.0
120000	2400000	-0.9536225485803053	2	99159.94285714289	1061100.0
120000	2400000	-0.5245024473635919	2	99159.94285714289	1511250.0
120000	2400000	-0.024907313221630506	2	99159.94285714289	2152350.0
120000	2400000	-0.2032026248581617	2	99159.94285714289	3065250.0
120000	2400000	-0.07954769661808592	2	99159.94285714289	4365000.0
120000	2400000	-0.8814679098077336	2	99159.94285714289	6215700.0
120000	2400000	-0.420413275817753	2	99159.94285714289	8851200.0
120000	2400000	-0.7325959926418038	2	99159.94285714289	12604350.0
240000	30000	-1.4315743878458749	2	57168.504499999995	5100.0
240000	30000	-1.2192371410825533	2	57168.504499999995	7200.0
240000	30000	-0.9627228793289099	2	57168.504499999995	10350.0
240000	30000	-0.6104937168254209	2	57168.504499999995	15000.0
240000	30000	-0.3497148374398676	2	57168.504499999995	21450.0
240000	30000	-0.31452429956601613	2	57168.504499999995	30600.0
240000	30000	-0.45272486012586155	2	57168.504499999995	43650.0
240000	30000	-0.7937230928362766	2	57168.504499999995	62250.0
240000	30000	-1.1844873769818305	2	57168.504499999995	88950.0
240000	30000	-1.4372482581557036	2	57168.504499999995	127050.0
240000	30000	-1.6151091139979714	2	57168.504499999995	181050.0
240000	30000	-1.9599337911837147	2	57168.504499999995	257850.0
240000	30000	-2.4907690395543174	2	57168.504499999995	367350.0
240000	30000	-3.168601792062149	2	57168.504499999995	523200.0
240000	30000	-3.9867548379835673	2	57168.504499999995	745050.0
240000	30000	-4.614858505314435	2	57168.504499999995	1061100.0
240000	30000	-4.480624771891514	2	57168.504499999995	1511250.0
240000	30000	-3.2203462091554793	2	57168.504499999995	2152350.0
240000	30000	-2.269577015359698	2	57168.504499999995	3065250.0
240000	30000	-0.21175615156060967	2	57168.504499999995	4365000.0
240000	30000	0.28703042784677346	2	57168.504499999995	6215700.0
240000	30000	-0.9828854082861064	2	57168.504499999995	8851200.0
240000	30000	-0.955888546759308	2	57168.504499999995	12604350.0
240000	60000	-1.6216001471092174	2	85122.46150000002	5100.0
240000	60000	-1.544020802473281	2	85122.46150000002	7200.0
240000	60000	-1.4257497908148393	2	85122.46150000002	10350.0
240000	60000	-1.1474375102369612	2	85122.46150000002	15000.0
240000	60000	-0.7682502071546525	2	85122.46150000002	21450.0
240000	60000	-0.49316468371265476	2	85122.46150000002	30600.0
240000	60000	-0.3969505588798199	2	85122.46150000002	43650.0
240000	60000	-0.48884234393242415	2	85122.46150000002	62250.0
240000	60000	-0.7286836332983221	2	85122.46150000002	88950.0
240000	60000	-1.070005394075233	2	85122.46150000002	127050.0
240000	60000	-1.4146574720343363	2	85122.46150000002	181050.0
240000	60000	-1.7594882157533627	2	85122.46150000002	257850.0
240000	60000	-2.1694221921501042	2	85122.46150000002	367350.0
240000	60000	-2.683116579207407	2	85122.46150000002	523200.0
240000	60000	-3.3224931638029416	2	85122.46150000002	745050.0
240000	60000	-3.870182347798657	2	85122.46150000002	1061100.0
240000	60000	-3.890258423808297	2	85122.46150000002	1511250.0
240000	60000	-2.645260643321157	2	85122.46150000002	2152350.0
240000	60000	-1.394341886924939	2	85122.46150000002	3065250.0
240000	60000	-0.19309298416393433	2	85122.46150000002	4365000.0
240000	60000	-0.670904885569133	2	85122.46150000002	6215700.0
240000	60000	-0.5323308777793803	2	85122.46150000002	8851200.0
240000	60000	-0.11808389037815542	2	85122.46150000002	12604350.0
240000	120000	-1.689829152610989	2	117626.27699999999	5100.0
240000	120000	-1.6643853598556722	2	117626.27699999999	7200.0
240000	120000	-1.6785159639355611	2	117626.27699999999	10350.0
240000	120000	-1.5702773778920553	2	117626.27699999999	15000.0
240000	120000	-1.2876258909925906	2	117626.27699999999	21450.0
240000	120000	-0.9239895987417434	2	117626.27699999999	30600.0
240000	120000	-0.6768897726916288	2	117626.27699999999	43650.0
240000	120000	-0.5134858190290641	2	117626.27699999999	62250.0
240000	120000	-0.5602653060714715	2	117626.27699999999	88950.0
240000	120000	-0.8583850283033254	2	117626.27699999999	127050.0
240000	120000	-1.1356170137422312	2	117626.27699999999	181050.0
240000	120000	-1.5905940581795879	2	117626.27699999999	257850.0
240000	120000	-2.0231791964037034	2	117626.27699999999	367350.0
240000	120000	-2.535934861444515	2	117626.27699999999	523200.0
240000	120000	-2.988839723824997	2	117626.27699999999	745050.0
240000	120000	-3.3257494150419267	2	117626.27699999999	1061100.0
240000	120000	-2.8109343611549384	2	117626.27699999999	1511250.0
240000	120000	-1.3548785339097635	2	117626.27699999999	2152350.0
240000	120000	-1.0165209924324268	2	117626.27699999999	3065250.0
240000	120000	-0.20200643359957032	2	117626.27699999999	4365000.0
240000	120000	-0.7882065019157464	2	117626.27699999999	6215700.0
240000	120000	-0.5422539568951326	2	117626.27699999999	8851200.0
240000	120000	0.01577256092028736	2	117626.27699999999	12604350.0
240000	240000	-1.7056893047608035	2	148085.66600000003	5100.0
240000	240000	-1.717109114343523	2	148085.66600000003	7200.0
240000	240000	-1.7927096514110956	2	148085.66600000003	10350.0
240000	240000	-1.7960295953464376	2	148085.66600000003	15000.0
240000	240000	-1.608632231975142	2	148085.66600000003	21450.0
240000	240000	-1.3335997614725135	2	148085.66600000003	30600.0
240000	240000	-1.042974350743601	2	148085.66600000003	43650.0
240000	240000	-0.7908542416232734	2	148085.66600000003	62250.0
240000	240000	-0.7370907101713124	2	148085.66600000003	88950.0
240000	240000	-0.7367238290837439	2	148085.66600000003	127050.0
240000	240000	-1.033798689517586	2	148085.66600000003	181050.0
240000	240000	-1.4341409222853725	2	148085.66600000003	257850.0
240000	240000	-1.8439172067355944	2	148085.66600000003	367350.0
240000	240000	-2.1705647938542834	2	148085.66600000003	523200.0
240000	240000	-2.759840123439962	2	148085.66600000003	745050.0
240000	240000	-2.5692699304620525	2	148085.66600000003	1061100.0
240000	240000	-1.8782723436643798	2	148085.66600000003	1511250.0
240000	240000	-1.310042160943311	2	148085.66600000003	2152350.0
240000	240000	-0.4354594847783058	2	148085.66600000003	3065250.0
240000	240000	-0.23481362650227844	2	148085.66600000003	4365000.0
240000	240000	-0.4550100707626617	2	148085.66600000003	6215700.0
240000	240000	-0.1418665987451619	2	148085.66600000003	8851200.0
240000	240000	-0.5243102208222535	2	148085.66600000003	12604350.0
240000	480000	-1.715475881295924	2	170519.31081081083	5100.0
240000	480000	-1.7282206300397764	2	170519.31081081083	7200.0
240000	480000	-1.8397520815124924	2	170519.31081081083	10350.0
240000	480000	-1.8822918957932635	2	170519.31081081083	15000.0
240000	480000	-1.7789880449004012	2	170519.31081081083	21450.0
240000	480000	-1.6465976977691723	2	170519.31081081083	30600.0
240000	480000	-1.3921738817882996	2	170519.31081081083	43650.0
240000	480000	-1.1732546389656129	2	170519.31081081083	62250.0
240000	480000	-0.9094213484886775	2	170519.31081081083	88950.0
240000	480000	-0.9542199648393235	2	170519.31081081083	127050.0
240000	480000	-0.8917819735459473	2	170519.31081081083	181050.0
240000	480000	-1.3130345233318281	2	170519.31081081083	257850.0
240000	480000	-1.6134329892349175	2	170519.31081081083	367350.0
240000	480000	-2.085334604733007	2	170519.31081081083	523200.0
240000	480000	-2.1581790181225258	2	170519.31081081083	745050.0
240000	480000	-1.8044903210682708	2	170519.31081081083	1061100.0
240000	480000	-1.646286993504408	2	170519.31081081083	1511250.0
240000	480000	-0.47239542851981664	2	170519.31081081083	2152350.0
240000	480000	-0.7532818818409066	2	170519.31081081083	3065250.0
240000	480000	-0.5708757625374878	2	170519.31081081083	4365000.0
240000	480000	0.019176313002408806	2	170519.31081081083	6215700.0
240000	480000	-0.7797663977536576	2	170519.31081081083	8851200.0
240000	480000	-0.9464075066426132	2	170519.31081081083	12604350.0
240000	2400000	-1.717622496360462	2	196092.1714285714	5100.0
240000	2400000	-1.7376300563059492	2	196092.1714285714	7200.0
240000	2400000	-1.859141466867617	2	196092.1714285714	10350.0
240000	2400000	-1.9634971917463193	2	196092.1714285714	15000.0
240000	2400000	-1.9068820682117027	2	196092.1714285714	21450.0
240000	2400000	-1.8557164826490407	2	196092.1714285714	30600.0
240000	2400000	-1.7904898398380396	2	196092.1714285714	43650.0
240000	2400000	-1.6908270612719989	2	196092.1714285714	62250.0
240000	2400000	-1.490076146943624	2	196092.1714285714	88950.0
240000	2400000	-1.4045630666802673	2	196092.1714285714	127050.0
240000	2400000	-1.343505042779039	2	196092.1714285714	181050.0
240000	2400000	-1.3272658184892574	2	196092.1714285714	257850.0
240000	2400000	-1.632778486018679	2	196092.1714285714	367350.0
240000	2400000	-1.5495661512261303	2	196092.1714285714	523200.0
240000	2400000	-1.4904252015380128	2	196092.1714285714	745050.0
240000	2400000	-1.1569676859483538	2	196092.1714285714	1061100.0
240000	2400000	-0.6759707764534335	2	196092.1714285714	1511250.0
240000	2400000	-0.4694763815535103	2	196092.1714285714	2152350.0
240000	2400000	-0.4474920064930151	2	196092.1714285714	3065250.0
240000	2400000	0.19889256773552882	2	196092.1714285714	4365000.0
240000	2400000	-0.318853550279864	2	196092.1714285714	6215700.0
240000	2400000	-1.5125887140257652	2	196092.1714285714	8851200.0
240000	2400000	0.6135699922863452	2	196092.1714285714	12604350.0
480000	30000	-1.5392953335655906	2	71245.2975	5100.0
480000	30000	-1.3755106005349287	2	71245.2975	7200.0
480000	30000	-1.1587697230220977	2	71245.2975	10350.0
480000	30000	-0.7484198244803151	2	71245.2975	15000.0
480000	30000	-0.37733368865387823	2	71245.2975	21450.0
480000	30000	-0.21649660558250836	2	71245.2975	30600.0
480000	30000	-0.22648679630501217	2	71245.2975	43650.0
480000	30000	-0.5046055591063329	2	71245.2975	62250.0
480000	30000	-1.0174941901165016	2	71245.2975	88950.0
480000	30000	-1.3816052076781922	2	71245.2975	127050.0
480000	30000	-1.4010447093890566	2	71245.2975	181050.0
480000	30000	-1.5090778963241942	2	71245.2975	257850.0
480000	30000	-1.8311650343025843	2	71245.2975	367350.0
480000	30000	-2.4417570067301946	2	71245.2975	523200.0
480000	30000	-3.1961139541042387	2	71245.2975	745050.0
480000	30000	-4.004860638301257	2	71245.2975	1061100.0
480000	30000	-4.601101117023051	2	71245.2975	1511250.0
480000	30000	-4.5857677907344785	2	71245.2975	2152350.0
480000	30000	-3.7478004882422056	2	71245.2975	3065250.0
480000	30000	-2.0606790996563786	2	71245.2975	4365000.0
480000	30000	-0.3952395197122044	2	71245.2975	6215700.0
480000	30000	-0.6002909951110006	2	71245.2975	8851200.0
480000	30000	-1.3384652386067868	2	71245.2975	12604350.0
480000	60000	-1.675218243697512	2	111395.03350000002	5100.0
480000	60000	-1.6182740378250318	2	111395.03350000002	7200.0
480000	60000	-1.5576977465114932	2	111395.03350000002	10350.0
480000	60000	-1.3086376971955647	2	111395.03350000002	15000.0
480000	60000	-0.9109754494917648	2	111395.03350000002	21450.0
480000	60000	-0.5366414241647469	2	111395.03350000002	30600.0
480000	60000	-0.31159142917105553	2	111395.03350000002	43650.0
480000	60000	-0.23371386106243394	2	111395.03350000002	62250.0
480000	60000	-0.5052713722751478	2	111395.03350000002	88950.0
480000	60000	-0.7743706538443548	2	111395.03350000002	127050.0
480000	60000	-1.1294973376767465	2	111395.03350000002	181050.0
480000	60000	-1.4123620477456837	2	111395.03350000002	257850.0
480000	60000	-1.5674073983819867	2	111395.03350000002	367350.0
480000	60000	-1.8823121608191116	2	111395.03350000002	523200.0
480000	60000	-2.362795376744573	2	111395.03350000002	745050.0
480000	60000	-2.9881591149534494	2	111395.03350000002	1061100.0
480000	60000	-3.800522163998991	2	111395.03350000002	1511250.0
480000	60000	-4.225205456913477	2	111395.03350000002	2152350.0
480000	60000	-3.654510588604483	2	111395.03350000002	3065250.0
480000	60000	-1.5897721427770282	2	111395.03350000002	4365000.0
480000	60000	-0.5650757443406484	2	111395.03350000002	6215700.0
480000	60000	-1.139056630792989	2	111395.03350000002	8851200.0
480000	60000	-0.6613713394912794	2	111395.03350000002	12604350.0
480000	120000	-1.7173479404574792	2	163976.79499999998	5100.0
480000	120000	-1.7117469630759934	2	163976.79499999998	7200.0
480000	120000	-1.7681161250089874	2	163976.79499999998	10350.0
480000	120000	-1.7059927459460877	2	163976.79499999998	15000.0
480000	120000	-1.4347253052839486	2	163976.79499999998	21450.0
480000	120000	-1.070824993269036	2	163976.79499999998	30600.0
480000	120000	-0.6761070955675204	2	163976.79499999998	43650.0
480000	120000	-0.4538324484839627	2	163976.79499999998	62250.0
480000	120000	-0.4202678067834444	2	163976.79499999998	88950.0
480000	120000	-0.48456756200246426	2	163976.79499999998	127050.0
480000	120000	-0.6346797456661883	2	163976.79499999998	181050.0
480000	120000	-1.1445256628727927	2	163976.79499999998	257850.0
480000	120000	-1.4374427529191374	2	163976.79499999998	367350.0
480000	120000	-1.6270451816070661	2	163976.79499999998	523200.0
480000	120000	-2.0751512608291227	2	163976.79499999998	745050.0
480000	120000	-2.5533550310140622	2	163976.79499999998	1061100.0
480000	120000	-3.129866650381681	2	163976.79499999998	1511250.0
480000	120000	-3.5411311333843867	2	163976.79499999998	2152350.0
480000	120000	-3.029428048443592	2	163976.79499999998	3065250.0
480000	120000	-0.9900006081264879	2	163976.79499999998	4365000.0
480000	120000	-0.09933663686525454	2	163976.79499999998	6215700.0
480000	120000	-1.0721861574303142	2	163976.79499999998	8851200.0
480000	120000	-1.3923674967087096	2	163976.79499999998	12604350.0
480000	240000	-1.7196129201281318	2	226504.262	5100.0
480000	240000	-1.7486561991682383	2	226504.262	7200.0
480000	240000	-1.8458327174174955	2	226504.262	10350.0
480000	240000	-1.87887851682479	2	226504.262	15000.0
480000	240000	-1.7124568841852372	2	226504.262	21450.0
480000	240000	-1.5593951499750918	2	226504.262	30600.0
480000	240000	-1.1178215711884063	2	226504.262	43650.0
480000	240000	-0.8685552705323224	2	226504.262	62250.0
480000	240000	-0.5968964035618621	2	226504.262	88950.0
480000	240000	-0.4950706176591834	2	226504.262	127050.0
480000	240000	-0.6033434957167843	2	226504.262	181050.0
480000	240000	-0.7961225861414089	2	226504.262	257850.0
480000	240000	-1.2328379668703773	2	226504.262	367350.0
480000	240000	-1.5427407270665172	2	226504.262	523200.0
480000	240000	-1.8151997974770053	2	226504.262	745050.0
480000	240000	-2.407157312250508	2	226504.262	1061100.0
480000	240000	-2.675908878922753	2	226504.262	1511250.0
480000	240000	-2.5266433985646004	2	226504.262	2152350.0
480000	240000	-1.021687376594439	2	226504.262	3065250.0
480000	240000	-1.1549506593819692	2	226504.262	4365000.0
480000	240000	-0.4001155198182315	2	226504.262	6215700.0
480000	240000	-0.6217369393712487	2	226504.262	8851200.0
480000	240000	-0.5510176064358405	2	226504.262	12604350.0
480000	480000	-1.7182772438642187	2	284098.8040540541	5100.0
480000	480000	-1.7477511163188704	2	284098.8040540541	7200.0
480000	480000	-1.8555530867134866	2	284098.8040540541	10350.0
480000	480000	-1.9263850160171738	2	284098.8040540541	15000.0
480000	480000	-1.8466493928893615	2	284098.8040540541	21450.0
480000	480000	-1.7386035196529641	2	284098.8040540541	30600.0
480000	480000	-1.5843720952762113	2	284098.8040540541	43650.0
480000	480000	-1.2551784893161055	2	284098.8040540541	62250.0
480000	480000	-0.9013512227566359	2	284098.8040540541	88950.0
480000	480000	-0.8075616329876165	2	284098.8040540541	127050.0
480000	480000	-0.6618729241859901	2	284098.8040540541	181050.0
480000	480000	-0.8257634388265039	2	284098.8040540541	257850.0
480000	480000	-1.0405511164740655	2	284098.8040540541	367350.0
480000	480000	-1.2389716175456102	2	284098.8040540541	523200.0
480000	480000	-1.7150961195265584	2	284098.8040540541	745050.0
480000	480000	-2.22045830561042	2	284098.8040540541	1061100.0
480000	480000	-2.194155376684275	2	284098.8040540541	1511250.0
480000	480000	-1.6395927297778574	2	284098.8040540541	2152350.0
480000	480000	-0.8019917333630454	2	284098.8040540541	3065250.0
480000	480000	-0.4860248007389158	2	284098.8040540541	4365000.0
480000	480000	-0.24311888775667567	2	284098.8040540541	6215700.0
480000	480000	-1.1339727350790934	2	284098.8040540541	8851200.0
480000	480000	-1.7662156855335045	2	284098.8040540541	12604350.0
480000	2400000	-1.724138744877047	2	338737.9928571429	5100.0
480000	2400000	-1.7394588284539692	2	338737.9928571429	7200.0
480000	2400000	-1.8575888881332634	2	338737.9928571429	10350.0
480000	2400000	-1.956787774062254	2	338737.9928571429	15000.0
480000	2400000	-1.9276606145720543	2	338737.9928571429	21450.0
480000	2400000	-1.9252419427549925	2	338737.9928571429	30600.0
480000	2400000	-1.8368388183189341	2	338737.9928571429	43650.0
480000	2400000	-1.6985938359447732	2	338737.9928571429	62250.0
480000	2400000	-1.582434514070002	2	338737.9928571429	88950.0
480000	2400000	-1.4102300293637986	2	338737.9928571429	127050.0
480000	2400000	-1.1367534364678902	2	338737.9928571429	181050.0
480000	2400000	-1.1695178765998107	2	338737.9928571429	257850.0
480000	2400000	-1.2145936817508394	2	338737.9928571429	367350.0
480000	2400000	-1.207923604565121	2	338737.9928571429	523200.0
480000	2400000	-1.3503768844111177	2	338737.9928571429	745050.0
480000	2400000	-1.5741060257032229	2	338737.9928571429	1061100.0
480000	2400000	-1.293332988711893	2	338737.9928571429	1511250.0
480000	2400000	-0.5551553082828328	2	338737.9928571429	2152350.0
480000	2400000	-0.16288192279143018	2	338737.9928571429	3065250.0
480000	2400000	0.023822349966095013	2	338737.9928571429	4365000.0
480000	2400000	-0.3442576625915805	2	338737.9928571429	6215700.0
480000	2400000	-0.8290273602654045	2	338737.9928571429	8851200.0
480000	2400000	-0.4965696229467892	2	338737.9928571429	12604350.0
960000	30000	-1.6188691243416375	2	81170.36025000001	5100.0
960000	30000	-1.5031804965512088	2	81170.36025000001	7200.0
960000	30000	-1.3408888744328231	2	81170.36025000001	10350.0
960000	30000	-0.9918642881936158	2	81170.36025000001	15000.0
960000	30000	-0.4388626087258537	2	81170.36025000001	21450.0
960000	30000	-0.098546886185864	2	81170.36025000001	30600.0
960000	30000	0.038721239925169	2	81170.36025000001	43650.0
960000	30000	-0.44301133559587585	2	81170.36025000001	62250.0
960000	30000	-0.8399869343824394	2	81170.36025000001	88950.0
960000	30000	-1.3906083193818972	2	81170.36025000001	127050.0
960000	30000	-1.410793127655245	2	81170.36025000001	181050.0
960000	30000	-1.3408983205782654	2	81170.36025000001	257850.0
960000	30000	-1.626417424366442	2	81170.36025000001	367350.0
960000	30000	-2.031165201593613	2	81170.36025000001	523200.0
960000	30000	-2.738321727728059	2	81170.36025000001	745050.0
960000	30000	-3.483473225658471	2	81170.36025000001	1061100.0
960000	30000	-4.191496832047262	2	81170.36025000001	1511250.0
960000	30000	-4.509301030206987	2	81170.36025000001	2152350.0
960000	30000	-3.841949961750628	2	81170.36025000001	3065250.0
960000	30000	-3.3231534369595144	2	81170.36025000001	4365000.0
960000	30000	-0.2629960199972824	2	81170.36025000001	6215700.0
960000	30000	-0.776586294004529	2	81170.36025000001	8851200.0
960000	30000	0.01723612602171468	2	81170.36025000001	12604350.0
960000	60000	-1.71293643860232	2	135256.5065	5100.0
960000	60000	-1.6969848584318332	2	135256.5065	7200.0
960000	60000	-1.676755481269671	2	135256.5065	10350.0
960000	60000	-1.4867913260747756	2	135256.5065	15000.0
960000	60000	-1.1149658322938192	2	135256.5065	21450.0
960000	60000	-0.6217922728157982	2	135256.5065	30600.0
960000	60000	-0.3494355237438588	2	135256.5065	43650.0
960000	60000	-0.06983158274218715	2	135256.5065	62250.0
960000	60000	-0.2743813920576647	2	135256.5065	88950.0
960000	60000	-0.5186801883778072	2	135256.5065	127050.0
960000	60000	-1.0128082605989264	2	135256.5065	181050.0
960000	60000	-1.3415220130376626	2	135256.5065	257850.0
960000	60000	-1.343479209377221	2	135256.5065	367350.0
960000	60000	-1.4170294935853267	2	135256.5065	523200.0
960000	60000	-1.8210753852484716	2	135256.5065	745050.0
960000	60000	-2.330062654210056	2	135256.5065	1061100.0
960000	60000	-2.998673248580042	2	135256.5065	1511250.0
960000	60000	-3.7107876913524076	2	135256.5065	2152350.0
960000	60000	-4.0954426984885375	2	135256.5065	3065250.0
960000	60000	-3.643068885108326	2	135256.5065	4365000.0
960000	60000	-1.7105186531065535	2	135256.5065	6215700.0
960000	60000	-1.8005771043759133	2	135256.5065	8851200.0
960000	60000	-1.0883945191656181	2	135256.5065	12604350.0
960000	120000	-1.7367778814707684	2	211285.779	5100.0
960000	120000	-1.7592656990896935	2	211285.779	7200.0
960000	120000	-1.8220227005304201	2	211285.779	10350.0
960000	120000	-1.818766711181999	2	211285.779	15000.0
960000	120000	-1.585307119356461	2	211285.779	21450.0
960000	120000	-1.221777332245726	2	211285.779	30600.0
960000	120000	-0.731412633941197	2	211285.779	43650.0
960000	120000	-0.5878749465615758	2	211285.779	62250.0
960000	120000	-0.2190555835719608	2	211285.779	88950.0
960000	120000	-0.25363305801425057	2	211285.779	127050.0
960000	120000	-0.3891612705253054	2	211285.779	181050.0
960000	120000	-0.809822584641202	2	211285.779	257850.0
960000	120000	-1.158516327721032	2	211285.779	367350.0
960000	120000	-1.4118919018892493	2	211285.779	523200.0
960000	120000	-1.567206502787466	2	211285.779	745050.0
960000	120000	-1.8254570063596032	2	211285.779	1061100.0
960000	120000	-2.3343121363610764	2	211285.779	1511250.0
960000	120000	-2.7759594080382737	2	211285.779	2152350.0
960000	120000	-3.5821954961002116	2	211285.779	3065250.0
960000	120000	-3.5130416891085474	2	211285.779	4365000.0
960000	120000	-1.8638621613815742	2	211285.779	6215700.0
960000	120000	-1.465902075775808	2	211285.779	8851200.0
960000	120000	0.022166055335688935	2	211285.779	12604350.0
960000	240000	-1.7318242318805206	2	314095.738	5100.0
960000	240000	-1.769889020993892	2	314095.738	7200.0
960000	240000	-1.867671518455883	2	314095.738	10350.0
960000	240000	-1.926592118816033	2	314095.738	15000.0
960000	240000	-1.827005893129903	2	314095.738	21450.0
960000	240000	-1.6523015804651824	2	314095.738	30600.0
960000	240000	-1.3171037057230213	2	314095.738	43650.0
960000	240000	-0.9315599370926546	2	314095.738	62250.0
960000	240000	-0.7298486227240626	2	314095.738	88950.0
960000	240000	-0.38516995735910914	2	314095.738	127050.0
960000	240000	-0.2477085117039084	2	314095.738	181050.0
960000	240000	-0.44247452801050274	2	314095.738	257850.0
960000	240000	-0.9123449796359226	2	314095.738	367350.0
960000	240000	-1.0235349873043047	2	314095.738	523200.0
960000	240000	-1.3875222831519989	2	314095.738	745050.0
960000	240000	-1.673327485938502	2	314095.738	1061100.0
960000	240000	-2.2261975140952948	2	314095.738	1511250.0
960000	240000	-2.413331495074359	2	314095.738	2152350.0
960000	240000	-2.4432624760132873	2	314095.738	3065250.0
960000	240000	-2.3241276364630212	2	314095.738	4365000.0
960000	240000	-1.1643825677320025	2	314095.738	6215700.0
960000	240000	-1.2561743184501801	2	314095.738	8851200.0
960000	240000	-1.8262897289121929	2	314095.738	12604350.0
960000	480000	-1.724114071582037	2	428344.1918918919	5100.0
960000	480000	-1.7530279781391858	2	428344.1918918919	7200.0
960000	480000	-1.8705076952685193	2	428344.1918918919	10350.0
960000	480000	-1.9460870586099703	2	428344.1918918919	15000.0
960000	480000	-1.8816871269453286	2	428344.1918918919	21450.0
960000	480000	-1.8241373183246052	2	428344.1918918919	30600.0
960000	480000	-1.661504692841847	2	428344.1918918919	43650.0
960000	480000	-1.3913158646762107	2	428344.1918918919	62250.0
960000	480000	-1.0946115959112523	2	428344.1918918919	88950.0
960000	480000	-0.7730046279694309	2	428344.1918918919	127050.0
960000	480000	-0.6087262935949164	2	428344.1918918919	181050.0
960000	480000	-0.5612566780571215	2	428344.1918918919	257850.0
960000	480000	-0.5612290017974598	2	428344.1918918919	367350.0
960000	480000	-0.9429059248380699	2	428344.1918918919	523200.0
960000	480000	-1.1394792000606304	2	428344.1918918919	745050.0
960000	480000	-1.6288458089147835	2	428344.1918918919	1061100.0
960000	480000	-1.745360317696957	2	428344.1918918919	1511250.0
960000	480000	-2.182674758697108	2	428344.1918918919	2152350.0
960000	480000	-1.8059686406684006	2	428344.1918918919	3065250.0
960000	480000	-1.115957899104726	2	428344.1918918919	4365000.0
960000	480000	-0.4083330549324439	2	428344.1918918919	6215700.0
960000	480000	-1.4666570780899915	2	428344.1918918919	8851200.0
960000	480000	-2.323367306501864	2	428344.1918918919	12604350.0
960000	2400000	-1.7193875494279194	2	660920.9571428571	5100.0
960000	2400000	-1.7454621195218836	2	660920.9571428571	7200.0
960000	2400000	-1.8698809276772832	2	660920.9571428571	10350.0
960000	2400000	-1.965005371466209	2	660920.9571428571	15000.0
960000	2400000	-1.918664730150049	2	660920.9571428571	21450.0
960000	2400000	-1.9438885779851636	2	660920.9571428571	30600.0
960000	2400000	-1.8682546034953518	2	660920.9571428571	43650.0
960000	2400000	-1.8004476664019526	2	660920.9571428571	62250.0
960000	2400000	-1.6330545512746504	2	660920.9571428571	88950.0
960000	2400000	-1.4854475718663374	2	660920.9571428571	127050.0
960000	2400000	-1.3017583310856256	2	660920.9571428571	181050.0
960000	2400000	-1.0724133111121543	2	660920.9571428571	257850.0
960000	2400000	-0.9930709170272097	2	660920.9571428571	367350.0
960000	2400000	-0.9653901944891748	2	660920.9571428571	523200.0
960000	2400000	-0.8119374456828676	2	660920.9571428571	745050.0
960000	2400000	-0.8407015989618037	2	660920.9571428571	1061100.0
960000	2400000	-1.2555005976910556	2	660920.9571428571	1511250.0
960000	2400000	-0.9212142597626894	2	660920.9571428571	2152350.0
960000	2400000	-1.0957418811469524	2	660920.9571428571	3065250.0
960000	2400000	-0.21669246601439737	2	660920.9571428571	4365000.0
960000	2400000	-0.33976456276936107	2	660920.9571428571	6215700.0
960000	2400000	-1.2816889640433922	2	660920.9571428571	8851200.0
960000	2400000	-0.35990422534925676	2	660920.9571428571	12604350.0
60000	30000	-1.7181370304706833	5	31064.37925	5100.0
60000	30000	-1.340387376220684	5	31064.37925	7200.0
60000	30000	-1.0975207922077856	5	31064.37925	10350.0
60000	30000	-0.8848401318335303	5	31064.37925	15000.0
60000	30000	-0.7260490139104683	5	31064.37925	21450.0
60000	30000	-0.7092909213823466	5	31064.37925	30600.0
60000	30000	-0.8264907672602831	5	31064.37925	43650.0
60000	30000	-1.0228552221917608	5	31064.37925	62250.0
60000	30000	-1.3376175178530718	5	31064.37925	88950.0
60000	30000	-1.8425160270630574	5	31064.37925	127050.0
60000	30000	-2.547630139775444	5	31064.37925	181050.0
60000	30000	-3.401524505299609	5	31064.37925	257850.0
60000	30000	-3.7361567015964163	5	31064.37925	367350.0
60000	30000	-3.2378112470602822	5	31064.37925	523200.0
60000	30000	-2.4300348701551537	5	31064.37925	745050.0
60000	30000	-1.7680558383519125	5	31064.37925	1061100.0
60000	30000	-1.3274437392397382	5	31064.37925	1511250.0
60000	30000	-0.44219924067756966	5	31064.37925	2152350.0
60000	30000	-0.49657134922095425	5	31064.37925	3065250.0
60000	30000	0.4453454852837479	5	31064.37925	4365000.0
60000	30000	-0.9167430801819328	5	31064.37925	6215700.0
60000	30000	-0.9284539119955855	5	31064.37925	8851200.0
60000	30000	-2.012996832091515	5	31064.37925	12604350.0
60000	60000	-1.8403714192717435	5	39846.037	5100.0
60000	60000	-1.541230601714573	5	39846.037	7200.0
60000	60000	-1.4021414889509978	5	39846.037	10350.0
60000	60000	-1.2553373538930206	5	39846.037	15000.0
60000	60000	-1.042038661446956	5	39846.037	21450.0
60000	60000	-0.9190970769198494	5	39846.037	30600.0
60000	60000	-0.9319369780633208	5	39846.037	43650.0
60000	60000	-1.0872231061411979	5	39846.037	62250.0
60000	60000	-1.3625671882710118	5	39846.037	88950.0
60000	60000	-1.7858436096901202	5	39846.037	127050.0
60000	60000	-2.334826436631216	5	39846.037	181050.0
60000	60000	-2.8647757149015094	5	39846.037	257850.0
60000	60000	-2.965302106773255	5	39846.037	367350.0
60000	60000	-2.414915220132344	5	39846.037	523200.0
60000	60000	-1.787345341175455	5	39846.037	745050.0
60000	60000	-1.3958252155211985	5	39846.037	1061100.0
60000	60000	-1.0247933730979217	5	39846.037	1511250.0
60000	60000	-1.0094871762753699	5	39846.037	2152350.0
60000	60000	-0.29922665003909965	5	39846.037	3065250.0
60000	60000	0.33240124791886694	5	39846.037	4365000.0
60000	60000	-0.6380052618393962	5	39846.037	6215700.0
60000	60000	-1.107480263629434	5	39846.037	8851200.0
60000	60000	-0.9239542959829286	5	39846.037	12604350.0
60000	120000	-1.8955413083145969	5	46483.489	5100.0
60000	120000	-1.6349711570568037	5	46483.489	7200.0
60000	120000	-1.568444294297209	5	46483.489	10350.0
60000	120000	-1.5160027168270995	5	46483.489	15000.0
60000	120000	-1.349258448521391	5	46483.489	21450.0
60000	120000	-1.199318092912214	5	46483.489	30600.0
60000	120000	-1.118333714457407	5	46483.489	43650.0
60000	120000	-1.191498187355519	5	46483.489	62250.0
60000	120000	-1.4057823350993046	5	46483.489	88950.0
60000	120000	-1.7891441142533837	5	46483.489	127050.0
60000	120000	-2.205817892187844	5	46483.489	181050.0
60000	120000	-2.5452950234476535	5	46483.489	257850.0
60000	120000	-2.38754755265524	5	46483.489	367350.0
60000	120000	-1.8060991066163503	5	46483.489	523200.0
60000	120000	-1.4236401224664028	5	46483.489	745050.0
60000	120000	-1.2930886941615782	5	46483.489	1061100.0
60000	120000	-0.9354345528314472	5	46483.489	1511250.0
60000	120000	-0.7716077736881223	5	46483.489	2152350.0
60000	120000	-0.055489467352243096	5	46483.489	3065250.0
60000	120000	0.11707407640713466	5	46483.489	4365000.0
60000	120000	-0.4800897101102516	5	46483.489	6215700.0
60000	120000	-0.6789962695224794	5	46483.489	8851200.0
60000	120000	-1.1510452833750897	5	46483.489	12604350.0
60000	240000	-1.9219706534409617	5	51346.268000000004	5100.0
60000	240000	-1.67824025078087	5	51346.268000000004	7200.0
60000	240000	-1.6517244009407424	5	51346.268000000004	10350.0
60000	240000	-1.6655285603218322	5	51346.268000000004	15000.0
60000	240000	-1.5643075957105215	5	51346.268000000004	21450.0
60000	240000	-1.4544484270986082	5	51346.268000000004	30600.0
60000	240000	-1.3551912874417276	5	51346.268000000004	43650.0
60000	240000	-1.3425781488480972	5	51346.268000000004	62250.0
60000	240000	-1.4812858337613692	5	51346.268000000004	88950.0
60000	240000	-1.748058834843608	5	51346.268000000004	127050.0
60000	240000	-2.0735327041054408	5	51346.268000000004	181050.0
60000	240000	-2.169926371546566	5	51346.268000000004	257850.0
60000	240000	-2.0428018703095905	5	51346.268000000004	367350.0
60000	240000	-1.6434603174412215	5	51346.268000000004	523200.0
60000	240000	-1.1838275147528665	5	51346.268000000004	745050.0
60000	240000	-1.0248413562336556	5	51346.268000000004	1061100.0
60000	240000	-1.065667675928821	5	51346.268000000004	1511250.0
60000	240000	-0.16187012602282308	5	51346.268000000004	2152350.0
60000	240000	-0.22125506735742553	5	51346.268000000004	3065250.0
60000	240000	-0.05468991524698931	5	51346.268000000004	4365000.0
60000	240000	-0.6668451896754002	5	51346.268000000004	6215700.0
60000	240000	-0.3579835163734436	5	51346.268000000004	8851200.0
60000	240000	-0.12359814802263396	5	51346.268000000004	12604350.0
60000	480000	-1.9362754633350368	5	53919.94864864865	5100.0
60000	480000	-1.701084524883783	5	53919.94864864865	7200.0
60000	480000	-1.694413270300721	5	53919.94864864865	10350.0
60000	480000	-1.7506787341043915	5	53919.94864864865	15000.0
60000	480000	-1.6977808575542752	5	53919.94864864865	21450.0
60000	480000	-1.632281185506428	5	53919.94864864865	30600.0
60000	480000	-1.5430993483574365	5	53919.94864864865	43650.0
60000	480000	-1.5072805959295283	5	53919.94864864865	62250.0
60000	480000	-1.5842432234661301	5	53919.94864864865	88950.0
60000	480000	-1.7378044435463313	5	53919.94864864865	127050.0
60000	480000	-1.9121497422141651	5	53919.94864864865	181050.0
60000	480000	-2.028874577972839	5	53919.94864864865	257850.0
60000	480000	-1.7581967503292941	5	53919.94864864865	367350.0
60000	480000	-1.45011735361838	5	53919.94864864865	523200.0
60000	480000	-1.2998076696610101	5	53919.94864864865	745050.0
60000	480000	-0.7930308031146271	5	53919.94864864865	1061100.0
60000	480000	-0.5068904545354328	5	53919.94864864865	1511250.0
60000	480000	-0.09096076369248399	5	53919.94864864865	2152350.0
60000	480000	-0.4589382093309926	5	53919.94864864865	3065250.0
60000	480000	0.12989404118077946	5	53919.94864864865	4365000.0
60000	480000	-0.5575554010941014	5	53919.94864864865	6215700.0
60000	480000	-0.704745496466415	5	53919.94864864865	8851200.0
60000	480000	-0.5599883380750432	5	53919.94864864865	12604350.0
60000	2400000	-1.9465794902642972	5	56267.850000000006	5100.0
60000	2400000	-1.7155047405012438	5	56267.850000000006	7200.0
60000	2400000	-1.724949906248229	5	56267.850000000006	10350.0
60000	2400000	-1.8140703021016742	5	56267.850000000006	15000.0
60000	2400000	-1.8176393452368034	5	56267.850000000006	21450.0
60000	2400000	-1.818464999766196	5	56267.850000000006	30600.0
60000	2400000	-1.7835678953223104	5	56267.850000000006	43650.0
60000	2400000	-1.7379729993124182	5	56267.850000000006	62250.0
60000	2400000	-1.701796069130772	5	56267.850000000006	88950.0
60000	2400000	-1.7230453252841054	5	56267.850000000006	127050.0
60000	2400000	-1.726258444270137	5	56267.850000000006	181050.0
60000	2400000	-1.6138683178830984	5	56267.850000000006	257850.0
60000	2400000	-1.5244965955985277	5	56267.850000000006	367350.0
60000	2400000	-1.3163018060196814	5	56267.850000000006	523200.0
60000	2400000	-1.143230059007465	5	56267.850000000006	745050.0
60000	2400000	-0.8410881293450455	5	56267.850000000006	1061100.0
60000	2400000	-0.49655746453578176	5	56267.850000000006	1511250.0
60000	2400000	-0.22988815425671089	5	56267.850000000006	2152350.0
60000	2400000	-0.23663212605693826	5	56267.850000000006	3065250.0
60000	2400000	0.072133344362517	5	56267.850000000006	4365000.0
60000	2400000	-0.465535310956328	5	56267.850000000006	6215700.0
60000	2400000	-0.585714264085756	5	56267.850000000006	8851200.0
60000	2400000	-0.36807704431507937	5	56267.850000000006	12604350.0
120000	30000	-1.813549310638047	5	43731.184499999996	5100.0
120000	30000	-1.4324831667237887	5	43731.184499999996	7200.0
120000	30000	-1.1851165929707435	5	43731.184499999996	10350.0
120000	30000	-0.9264105763820728	5	43731.184499999996	15000.0
120000	30000	-0.6677926497257268	5	43731.184499999996	21450.0
120000	30000	-0.5559229934123048	5	43731.184499999996	30600.0
120000	30000	-0.5858355890227952	5	43731.184499999996	43650.0
120000	30000	-0.6916499680892353	5	43731.184499999996	62250.0
120000	30000	-0.8529343902632885	5	43731.184499999996	88950.0
120000	30000	-1.1065303395127708	5	43731.184499999996	127050.0
120000	30000	-1.5438211081166704	5	43731.184499999996	181050.0
120000	30000	-2.271041995480663	5	43731.184499999996	257850.0
120000	30000	-3.1806735520712497	5	43731.184499999996	367350.0
120000	30000	-4.016589841599254	5	43731.184499999996	523200.0
120000	30000	-4.355203857623331	5	43731.184499999996	745050.0
120000	30000	-3.5742698482600614	5	43731.184499999996	1061100.0
120000	30000	-2.5431402344068883	5	43731.184499999996	1511250.0
120000	30000	-0.8397362185988599	5	43731.184499999996	2152350.0
120000	30000	-0.6118155391997837	5	43731.184499999996	3065250.0
120000	30000	-0.05778419891408344	5	43731.184499999996	4365000.0
120000	30000	0.23626768368705967	5	43731.184499999996	6215700.0
120000	30000	-2.0063679657876587	5	43731.184499999996	8851200.0
120000	30000	-1.1124235541841876	5	43731.184499999996	12604350.0
120000	60000	-1.9014078124157898	5	60881.894	5100.0
120000	60000	-1.60915087767901	5	60881.894	7200.0
120000	60000	-1.4845812753735799	5	60881.894	10350.0
120000	60000	-1.3338100455653354	5	60881.894	15000.0
120000	60000	-1.0695693582566617	5	60881.894	21450.0
120000	60000	-0.8321986125554153	5	60881.894	30600.0
120000	60000	-0.6962041106415975	5	60881.894	43650.0
120000	60000	-0.7312999204689807	5	60881.894	62250.0
120000	60000	-0.8837905195701496	5	60881.894	88950.0
120000	60000	-1.0869849135045084	5	60881.894	127050.0
120000	60000	-1.4315615859719468	5	60881.894	181050.0
120000	60000	-1.958256533719286	5	60881.894	257850.0
120000	60000	-2.6427229971253308	5	60881.894	367350.0
120000	60000	-3.343780686331295	5	60881.894	523200.0
120000	60000	-3.462300839618319	5	60881.894	745050.0
120000	60000	-2.726171708223232	5	60881.894	1061100.0
120000	60000	-1.8438155974956738	5	60881.894	1511250.0
120000	60000	-0.7590104810086894	5	60881.894	2152350.0
120000	60000	-0.6542296442347061	5	60881.894	3065250.0
120000	60000	-0.12188989174107014	5	60881.894	4365000.0
120000	60000	0.31861199564353554	5	60881.894	6215700.0
120000	60000	-1.4907219479621119	5	60881.894	8851200.0
120000	60000	-0.946381194777124	5	60881.894	12604350.0
120000	120000	-1.927396249727958	5	77145.64	5100.0
120000	120000	-1.675105696523137	5	77145.64	7200.0
120000	120000	-1.6274007169208142	5	77145.64	10350.0
120000	120000	-1.594110002409648	5	77145.64	15000.0
120000	120000	-1.413414674931618	5	77145.64	21450.0
120000	120000	-1.1878305754373806	5	77145.64	30600.0
120000	120000	-0.9784635808618767	5	77145.64	43650.0
120000	120000	-0.8771443046626647	5	77145.64	62250.0
120000	120000	-0.9373853676457982	5	77145.64	88950.0
120000	120000	-1.1284773200359381	5	77145.64	127050.0
120000	120000	-1.420995490020642	5	77145.64	181050.0
120000	120000	-1.8981735001443747	5	77145.64	257850.0
120000	120000	-2.3717062608750115	5	77145.64	367350.0
120000	120000	-2.7211972120221617	5	77145.64	523200.0
120000	120000	-2.543315445266128	5	77145.64	745050.0
120000	120000	-1.9179338887579505	5	77145.64	1061100.0
120000	120000	-1.2369150833158982	5	77145.64	1511250.0
120000	120000	-0.7659687310617603	5	77145.64	2152350.0
120000	120000	-0.4665843585690139	5	77145.64	3065250.0
120000	120000	0.11147950528016871	5	77145.64	4365000.0
120000	120000	-0.34711076324252366	5	77145.64	6215700.0
120000	120000	-1.4803196990832634	5	77145.64	8851200.0
120000	120000	-1.491330483592488	5	77145.64	12604350.0
120000	240000	-1.9358472158567843	5	90280.21	5100.0
120000	240000	-1.6980843075125376	5	90280.21	7200.0
120000	240000	-1.6855320565298881	5	90280.21	10350.0
120000	240000	-1.7163880201354822	5	90280.21	15000.0
120000	240000	-1.6181411448668226	5	90280.21	21450.0
120000	240000	-1.4836754248708117	5	90280.21	30600.0
120000	240000	-1.2879983218499311	5	90280.21	43650.0
120000	240000	-1.119304243563955	5	90280.21	62250.0
120000	240000	-1.099588561978533	5	90280.21	88950.0
120000	240000	-1.2049215641830435	5	90280.21	127050.0
120000	240000	-1.4204915884455296	5	90280.21	181050.0
120000	240000	-1.844803017200913	5	90280.21	257850.0
120000	240000	-2.2036848918370913	5	90280.21	367350.0
120000	240000	-2.24117647849763	5	90280.21	523200.0
120000	240000	-2.1221403840981217	5	90280.21	745050.0
120000	240000	-1.3310555097840797	5	90280.21	1061100.0
120000	240000	-1.0630748260642706	5	90280.21	1511250.0
120000	240000	-0.6836130795510736	5	90280.21	2152350.0
120000	240000	0.016680390809641937	5	90280.21	3065250.0
120000	240000	0.15860372132362005	5	90280.21	4365000.0
120000	240000	-0.7315456307887777	5	90280.21	6215700.0
120000	240000	-0.6878069307759878	5	90280.21	8851200.0
120000	240000	-0.6756592824846036	5	90280.21	12604350.0
120000	480000	-1.9432268503983237	5	98739.38918918918	5100.0
120000	480000	-1.7077022965435467	5	98739.38918918918	7200.0
120000	480000	-1.7126967479295134	5	98739.38918918918	10350.0
120000	480000	-1.7801761310452893	5	98739.38918918918	15000.0
120000	480000	-1.7343128452467702	5	98739.38918918918	21450.0
120000	480000	-1.655191692116772	5	98739.38918918918	30600.0
120000	480000	-1.5228189698004722	5	98739.38918918918	43650.0
120000	480000	-1.3633725902077645	5	98739.38918918918	62250.0
120000	480000	-1.2551015732809565	5	98739.38918918918	88950.0
120000	480000	-1.2953638587967846	5	98739.38918918918	127050.0
120000	480000	-1.4577782723443953	5	98739.38918918918	181050.0
120000	480000	-1.7891386446316524	5	98739.38918918918	257850.0
120000	480000	-1.9973200314253547	5	98739.38918918918	367350.0
120000	480000	-1.98396761477211	5	98739.38918918918	523200.0
120000	480000	-1.345474051137349	5	98739.38918918918	745050.0
120000	480000	-1.0475641910885316	5	98739.38918918918	1061100.0
120000	480000	-0.6531460210768387	5	98739.38918918918	1511250.0
120000	480000	-0.006375732085579535	5	98739.38918918918	2152350.0
120000	480000	-1.2417888201499205	5	98739.38918918918	3065250.0
120000	480000	-0.16445705173847391	5	98739.38918918918	4365000.0
120000	480000	-0.7506092901925443	5	98739.38918918918	6215700.0
120000	480000	-0.2863576579161821	5	98739.38918918918	8851200.0
120000	480000	-1.182889505023367	5	98739.38918918918	12604350.0
120000	2400000	-1.9473109191250824	5	99159.94285714289	5100.0
120000	2400000	-1.7175831518710147	5	99159.94285714289	7200.0
120000	2400000	-1.728002281769364	5	99159.94285714289	10350.0
120000	2400000	-1.8216813776701941	5	99159.94285714289	15000.0
120000	2400000	-1.8239679056984963	5	99159.94285714289	21450.0
120000	2400000	-1.8206567797922306	5	99159.94285714289	30600.0
120000	2400000	-1.7773347182311694	5	99159.94285714289	43650.0
120000	2400000	-1.7219593285177042	5	99159.94285714289	62250.0
120000	2400000	-1.6469571945933552	5	99159.94285714289	88950.0
120000	2400000	-1.5564436597215268	5	99159.94285714289	127050.0
120000	2400000	-1.572647693977127	5	99159.94285714289	181050.0
120000	2400000	-1.6103982782457185	5	99159.94285714289	257850.0
120000	2400000	-1.6043846523016496	5	99159.94285714289	367350.0
120000	2400000	-1.5209372861457333	5	99159.94285714289	523200.0
120000	2400000	-1.1952133443497182	5	99159.94285714289	745050.0
120000	2400000	-0.9941423128043932	5	99159.94285714289	1061100.0
120000	2400000	-0.5525367805084225	5	99159.94285714289	1511250.0
120000	2400000	0.013501973644030234	5	99159.94285714289	2152350.0
120000	2400000	-0.15625370600714492	5	99159.94285714289	3065250.0
120000	2400000	-0.09738391789046115	5	99159.94285714289	4365000.0
120000	2400000	-0.868419352192026	5	99159.94285714289	6215700.0
120000	2400000	-0.44527726422975933	5	99159.94285714289	8851200.0
120000	2400000	-0.6666909664060285	5	99159.94285714289	12604350.0
240000	30000	-1.9046522389439913	5	57168.504499999995	5100.0
240000	30000	-1.529668296356783	5	57168.504499999995	7200.0
240000	30000	-1.2988887414594001	5	57168.504499999995	10350.0
240000	30000	-1.0236778767044143	5	57168.504499999995	15000.0
240000	30000	-0.6973368230594753	5	57168.504499999995	21450.0
240000	30000	-0.5004495122560938	5	57168.504499999995	30600.0
240000	30000	-0.4496843410422032	5	57168.504499999995	43650.0
240000	30000	-0.5271195987233174	5	57168.504499999995	62250.0
240000	30000	-0.6376892863515937	5	57168.504499999995	88950.0
240000	30000	-0.7224017137770523	5	57168.504499999995	127050.0
240000	30000	-0.9471241608468159	5	57168.504499999995	181050.0
240000	30000	-1.4596978509227687	5	57168.504499999995	257850.0
240000	30000	-2.2188782759547307	5	57168.504499999995	367350.0
240000	30000	-3.0818195941034463	5	57168.504499999995	523200.0
240000	30000	-3.9264643729528794	5	57168.504499999995	745050.0
240000	30000	-4.520593767998342	5	57168.504499999995	1061100.0
240000	30000	-4.418480299617598	5	57168.504499999995	1511250.0
240000	30000	-3.321148687552437	5	57168.504499999995	2152350.0
240000	30000	-2.182672490207458	5	57168.504499999995	3065250.0
240000	30000	-0.20087737372312112	5	57168.504499999995	4365000.0
240000	30000	0.37944566196230806	5	57168.504499999995	6215700.0
240000	30000	-1.0156539357934318	5	57168.504499999995	8851200.0
240000	30000	-1.0630494990456116	5	57168.504499999995	12604350.0
240000	60000	-1.9581539599847295	5	85122.46150000002	5100.0
240000	60000	-1.668041533876814	5	85122.46150000002	7200.0
240000	60000	-1.5666754071298286	5	85122.46150000002	10350.0
240000	60000	-1.4402011468324476	5	85122.46150000002	15000.0
240000	60000	-1.150545634752044	5	85122.46150000002	21450.0
240000	60000	-0.8474226781086177	5	85122.46150000002	30600.0
240000	60000	-0.6155646418927248	5	85122.46150000002	43650.0
240000	60000	-0.5359026546623075	5	85122.46150000002	62250.0
240000	60000	-0.581184686129745	5	85122.46150000002	88950.0
240000	60000	-0.726732558409258	5	85122.46150000002	127050.0
240000	60000	-0.9115679442441873	5	85122.46150000002	181050.0
240000	60000	-1.1769287195344635	5	85122.46150000002	257850.0
240000	60000	-1.6481168739987997	5	85122.46150000002	367350.0
240000	60000	-2.3284475442858583	5	85122.46150000002	523200.0
240000	60000	-3.1510014631943446	5	85122.46150000002	745050.0
240000	60000	-3.833891759782952	5	85122.46150000002	1061100.0
240000	60000	-3.807843821309484	5	85122.46150000002	1511250.0
240000	60000	-2.6537562726491544	5	85122.46150000002	2152350.0
240000	60000	-1.3824949196432323	5	85122.46150000002	3065250.0
240000	60000	-0.22659441538456854	5	85122.46150000002	4365000.0
240000	60000	-0.6255566550979972	5	85122.46150000002	6215700.0
240000	60000	-0.5718208367616844	5	85122.46150000002	8851200.0
240000	60000	-0.029950493935618088	5	85122.46150000002	12604350.0
240000	120000	-1.957725744790346	5	117626.27699999999	5100.0
240000	120000	-1.7080862014300637	5	117626.27699999999	7200.0
240000	120000	-1.67495930392426	5	117626.27699999999	10350.0
240000	120000	-1.6722746256531589	5	117626.27699999999	15000.0
240000	120000	-1.5170247770009622	5	117626.27699999999	21450.0
240000	120000	-1.2672323720033631	5	117626.27699999999	30600.0
240000	120000	-0.995749210664203	5	117626.27699999999	43650.0
240000	120000	-0.750359757271373	5	117626.27699999999	62250.0
240000	120000	-0.6535670250387003	5	117626.27699999999	88950.0
240000	120000	-0.746198979888809	5	117626.27699999999	127050.0
240000	120000	-0.9215600135234802	5	117626.27699999999	181050.0
240000	120000	-1.1909059944565579	5	117626.27699999999	257850.0
240000	120000	-1.5664717506687154	5	117626.27699999999	367350.0
240000	120000	-2.0763939941224496	5	117626.27699999999	523200.0
240000	120000	-2.6378453933804877	5	117626.27699999999	745050.0
240000	120000	-3.0924660036304514	5	117626.27699999999	1061100.0
240000	120000	-2.8156723179135437	5	117626.27699999999	1511250.0
240000	120000	-1.3195590250345495	5	117626.27699999999	2152350.0
240000	120000	-0.9746426330400478	5	117626.27699999999	3065250.0
240000	120000	-0.20799337679236798	5	117626.27699999999	4365000.0
240000	120000	-0.7850184805429581	5	117626.27699999999	6215700.0
240000	120000	-0.46911792119481865	5	117626.27699999999	8851200.0
240000	120000	-0.09201266061986468	5	117626.27699999999	12604350.0
240000	240000	-1.9524798492317441	5	148085.66600000003	5100.0
240000	240000	-1.7176645807330662	5	148085.66600000003	7200.0
240000	240000	-1.7125470175493815	5	148085.66600000003	10350.0
240000	240000	-1.762888031098494	5	148085.66600000003	15000.0
240000	240000	-1.6984433916532085	5	148085.66600000003	21450.0
240000	240000	-1.5617637708151468	5	148085.66600000003	30600.0
240000	240000	-1.3269966086093592	5	148085.66600000003	43650.0
240000	240000	-1.0831898658597596	5	148085.66600000003	62250.0
240000	240000	-0.9123737944706551	5	148085.66600000003	88950.0
240000	240000	-0.8193006087811393	5	148085.66600000003	127050.0
240000	240000	-0.9671893298026435	5	148085.66600000003	181050.0
240000	240000	-1.2245404224523972	5	148085.66600000003	257850.0
240000	240000	-1.5345449610487951	5	148085.66600000003	367350.0
240000	240000	-1.834196094351711	5	148085.66600000003	523200.0
240000	240000	-2.268529437332049	5	148085.66600000003	745050.0
240000	240000	-2.235977900863926	5	148085.66600000003	1061100.0
240000	240000	-1.8501033716888466	5	148085.66600000003	1511250.0
240000	240000	-1.2901301935610852	5	148085.66600000003	2152350.0
240000	240000	-0.3863065904011882	5	148085.66600000003	3065250.0
240000	240000	-0.2391652268381675	5	148085.66600000003	4365000.0
240000	240000	-0.45949634368488335	5	148085.66600000003	6215700.0
240000	240000	-0.15075601816920603	5	148085.66600000003	8851200.0
240000	240000	-0.4560752049321837	5	148085.66600000003	12604350.0
240000	480000	-1.949992793063436	5	170519.31081081083	5100.0
240000	480000	-1.7190104425427846	5	170519.31081081083	7200.0
240000	480000	-1.7250080963817425	5	170519.31081081083	10350.0
240000	480000	-1.7983653033189815	5	170519.31081081083	15000.0
240000	480000	-1.7749386609806148	5	170519.31081081083	21450.0
240000	480000	-1.71711112722553	5	170519.31081081083	30600.0
240000	480000	-1.5830251251002811	5	170519.31081081083	43650.0
240000	480000	-1.3890870904494597	5	170519.31081081083	62250.0
240000	480000	-1.1748075532724185	5	170519.31081081083	88950.0
240000	480000	-1.0634176229444496	5	170519.31081081083	127050.0
240000	480000	-0.9785941252249809	5	170519.31081081083	181050.0
240000	480000	-1.2073946327339085	5	170519.31081081083	257850.0
240000	480000	-1.409391594467569	5	170519.31081081083	367350.0
240000	480000	-1.734655723870287	5	170519.31081081083	523200.0
240000	480000	-1.756358131005379	5	170519.31081081083	745050.0
240000	480000	-1.5716193197708939	5	170519.31081081083	1061100.0
240000	480000	-1.4992523830066142	5	170519.31081081083	1511250.0
240000	480000	-0.44271728760312945	5	170519.31081081083	2152350.0
240000	480000	-0.7601335867753012	5	170519.31081081083	3065250.0
240000	480000	-0.6137445807140625	5	170519.31081081083	4365000.0
240000	480000	0.0329655934739283	5	170519.31081081083	6215700.0
240000	480000	-0.8088287753675677	5	170519.31081081083	8851200.0
240000	480000	-0.9369108073502502	5	170519.31081081083	12604350.0
240000	2400000	-1.9489986356374165	5	196092.1714285714	5100.0
240000	2400000	-1.7182887854790347	5	196092.1714285714	7200.0
240000	2400000	-1.7324601705235785	5	196092.1714285714	10350.0
240000	2400000	-1.8291695094640334	5	196092.1714285714	15000.0
240000	2400000	-1.8311157755864895	5	196092.1714285714	21450.0
240000	2400000	-1.8243425968507303	5	196092.1714285714	30600.0
240000	2400000	-1.7960723430545373	5	196092.1714285714	43650.0
240000	2400000	-1.7210401204484176	5	196092.1714285714	62250.0
240000	2400000	-1.5948633083736614	5	196092.1714285714	88950.0
240000	2400000	-1.496855158798162	5	196092.1714285714	127050.0
240000	2400000	-1.427292112321858	5	196092.1714285714	181050.0
240000	2400000	-1.3536378031927865	5	196092.1714285714	257850.0
240000	2400000	-1.4875229268983392	5	196092.1714285714	367350.0
240000	2400000	-1.4390211666165968	5	196092.1714285714	523200.0
240000	2400000	-1.29975486121236	5	196092.1714285714	745050.0
240000	2400000	-1.0592618436130663	5	196092.1714285714	1061100.0
240000	2400000	-0.6059833899618406	5	196092.1714285714	1511250.0
240000	2400000	-0.4582619549838472	5	196092.1714285714	2152350.0
240000	2400000	-0.45648654930152094	5	196092.1714285714	3065250.0
240000	2400000	0.2135419143323742	5	196092.1714285714	4365000.0
240000	2400000	-0.34736361435372565	5	196092.1714285714	6215700.0
240000	2400000	-1.471615473724267	5	196092.1714285714	8851200.0
240000	2400000	0.5825008914895756	5	196092.1714285714	12604350.0
480000	30000	-1.9767196711397073	5	71245.2975	5100.0
480000	30000	-1.6226326704547949	5	71245.2975	7200.0
480000	30000	-1.4280792830618998	5	71245.2975	10350.0
480000	30000	-1.169606751059784	5	71245.2975	15000.0
480000	30000	-0.8032272152770239	5	71245.2975	21450.0
480000	30000	-0.5231866467689454	5	71245.2975	30600.0
480000	30000	-0.37774870057836046	5	71245.2975	43650.0
480000	30000	-0.41118866780754576	5	71245.2975	62250.0
480000	30000	-0.5626096751554961	5	71245.2975	88950.0
480000	30000	-0.599013890935378	5	71245.2975	127050.0
480000	30000	-0.6349328233754077	5	71245.2975	181050.0
480000	30000	-0.9828338920697071	5	71245.2975	257850.0
480000	30000	-1.5767962363118038	5	71245.2975	367350.0
480000	30000	-2.367519032195805	5	71245.2975	523200.0
480000	30000	-3.145477643866296	5	71245.2975	745050.0
480000	30000	-3.9278524412462135	5	71245.2975	1061100.0
480000	30000	-4.5013124485083305	5	71245.2975	1511250.0
480000	30000	-4.511922056858279	5	71245.2975	2152350.0
480000	30000	-3.6014506339773193	5	71245.2975	3065250.0
480000	30000	-2.1553666441383847	5	71245.2975	4365000.0
480000	30000	-0.3745105012553141	5	71245.2975	6215700.0
480000	30000	-0.46053067975386097	5	71245.2975	8851200.0
480000	30000	-1.3609352657965452	5	71245.2975	12604350.0
480000	60000	-2.009112194900647	5	111395.03350000002	5100.0
480000	60000	-1.7219961595706748	5	111395.03350000002	7200.0
480000	60000	-1.641521382101614	5	111395.03350000002	10350.0
480000	60000	-1.5462891756240558	5	111395.03350000002	15000.0
480000	60000	-1.2709379927168802	5	111395.03350000002	21450.0
480000	60000	-0.940257775532376	5	111395.03350000002	30600.0
480000	60000	-0.6218259356321473	5	111395.03350000002	43650.0
480000	60000	-0.4184148807273393	5	111395.03350000002	62250.0
480000	60000	-0.4668767634152302	5	111395.03350000002	88950.0
480000	60000	-0.5334921303183046	5	111395.03350000002	127050.0
480000	60000	-0.6525533327494504	5	111395.03350000002	181050.0
480000	60000	-0.7642644953289712	5	111395.03350000002	257850.0
480000	60000	-1.0019291237374757	5	111395.03350000002	367350.0
480000	60000	-1.493457021705624	5	111395.03350000002	523200.0
480000	60000	-2.1980585810759767	5	111395.03350000002	745050.0
480000	60000	-2.9578042005415988	5	111395.03350000002	1061100.0
480000	60000	-3.750970897373634	5	111395.03350000002	1511250.0
480000	60000	-4.159220391301568	5	111395.03350000002	2152350.0
480000	60000	-3.6548664403732594	5	111395.03350000002	3065250.0
480000	60000	-1.6148460148946837	5	111395.03350000002	4365000.0
480000	60000	-0.48730785998278	5	111395.03350000002	6215700.0
480000	60000	-1.093931158081738	5	111395.03350000002	8851200.0
480000	60000	-0.7165788402761467	5	111395.03350000002	12604350.0
480000	120000	-1.9910208668077527	5	163976.79499999998	5100.0
480000	120000	-1.74116375428084	5	163976.79499999998	7200.0
480000	120000	-1.7228435861504547	5	163976.79499999998	10350.0
480000	120000	-1.7476922016692447	5	163976.79499999998	15000.0
480000	120000	-1.6109860041592445	5	163976.79499999998	21450.0
480000	120000	-1.3880211869328274	5	163976.79499999998	30600.0
480000	120000	-1.0662241547339093	5	163976.79499999998	43650.0
480000	120000	-0.768213896903042	5	163976.79499999998	62250.0
480000	120000	-0.5887550970515883	5	163976.79499999998	88950.0
480000	120000	-0.5075159990757596	5	163976.79499999998	127050.0
480000	120000	-0.5465973289885718	5	163976.79499999998	181050.0
480000	120000	-0.7918356254033778	5	163976.79499999998	257850.0
480000	120000	-0.9840850611747068	5	163976.79499999998	367350.0
480000	120000	-1.162844893763002	5	163976.79499999998	523200.0
480000	120000	-1.666838427682071	5	163976.79499999998	745050.0
480000	120000	-2.2572246235268354	5	163976.79499999998	1061100.0
480000	120000	-2.986890004633811	5	163976.79499999998	1511250.0
480000	120000	-3.4983250018889964	5	163976.79499999998	2152350.0
480000	120000	-3.019617307450184	5	163976.79499999998	3065250.0
480000	120000	-0.9354698658509847	5	163976.79499999998	4365000.0
480000	120000	-0.08937553105138656	5	163976.79499999998	6215700.0
480000	120000	-1.1000685283749534	5	163976.79499999998	8851200.0
480000	120000	-1.41084669846229	5	163976.79499999998	12604350.0
480000	240000	-1.968785369300827	5	226504.262	5100.0
480000	240000	-1.733220584465214	5	226504.262	7200.0
480000	240000	-1.7409979393378925	5	226504.262	10350.0
480000	240000	-1.8152105862529575	5	226504.262	15000.0
480000	240000	-1.7563234569529425	5	226504.262	21450.0
480000	240000	-1.6752565038398621	5	226504.262	30600.0
480000	240000	-1.4297167962852066	5	226504.262	43650.0
480000	240000	-1.1746956831317144	5	226504.262	62250.0
480000	240000	-0.8835330544330154	5	226504.262	88950.0
480000	240000	-0.6842385207114738	5	226504.262	127050.0
480000	240000	-0.6589637814140116	5	226504.262	181050.0
480000	240000	-0.6867321214098338	5	226504.262	257850.0
480000	240000	-0.9931226826590946	5	226504.262	367350.0
480000	240000	-1.210456667175169	5	226504.262	523200.0
480000	240000	-1.4735384631022737	5	226504.262	745050.0
480000	240000	-2.005237744586244	5	226504.262	1061100.0
480000	240000	-2.3829615496112657	5	226504.262	1511250.0
480000	240000	-2.397906918207921	5	226504.262	2152350.0
480000	240000	-1.0096535630170045	5	226504.262	3065250.0
480000	240000	-1.113921034217136	5	226504.262	4365000.0
480000	240000	-0.3905241665029618	5	226504.262	6215700.0
480000	240000	-0.6276186649276373	5	226504.262	8851200.0
480000	240000	-0.5758487121943784	5	226504.262	12604350.0
480000	480000	-1.9570175332819242	5	284098.8040540541	5100.0
480000	480000	-1.726627630935748	5	284098.8040540541	7200.0
480000	480000	-1.740142343065606	5	284098.8040540541	10350.0
480000	480000	-1.8248858008794744	5	284098.8040540541	15000.0
480000	480000	-1.8082702412766725	5	284098.8040540541	21450.0
480000	480000	-1.774368569170261	5	284098.8040540541	30600.0
480000	480000	-1.6697679597844912	5	284098.8040540541	43650.0
480000	480000	-1.4662171991589457	5	284098.8040540541	62250.0
480000	480000	-1.1934494966396858	5	284098.8040540541	88950.0
480000	480000	-1.027300329928544	5	284098.8040540541	127050.0
480000	480000	-0.8270116422758402	5	284098.8040540541	181050.0
480000	480000	-0.8543116975241047	5	284098.8040540541	257850.0
480000	480000	-0.9830421902758816	5	284098.8040540541	367350.0
480000	480000	-1.0252531358741774	5	284098.8040540541	523200.0
480000	480000	-1.4853200268615354	5	284098.8040540541	745050.0
480000	480000	-1.8452944816374963	5	284098.8040540541	1061100.0
480000	480000	-1.813333750606369	5	284098.8040540541	1511250.0
480000	480000	-1.4650166029203913	5	284098.8040540541	2152350.0
480000	480000	-0.8023095063539661	5	284098.8040540541	3065250.0
480000	480000	-0.48975276043662097	5	284098.8040540541	4365000.0
480000	480000	-0.17804408067973962	5	284098.8040540541	6215700.0
480000	480000	-1.123109529863912	5	284098.8040540541	8851200.0
480000	480000	-1.7241474445065161	5	284098.8040540541	12604350.0
480000	2400000	-1.949749891768228	5	338737.9928571429	5100.0
480000	2400000	-1.7206827597981285	5	338737.9928571429	7200.0
480000	2400000	-1.73282585111182	5	338737.9928571429	10350.0
480000	2400000	-1.8339878157486986	5	338737.9928571429	15000.0
480000	2400000	-1.8405763770439796	5	338737.9928571429	21450.0
480000	2400000	-1.8546390914555835	5	338737.9928571429	30600.0
480000	2400000	-1.8183380986050615	5	338737.9928571429	43650.0
480000	2400000	-1.7380177244453108	5	338737.9928571429	62250.0
480000	2400000	-1.6323753691537424	5	338737.9928571429	88950.0
480000	2400000	-1.5218330325390206	5	338737.9928571429	127050.0
480000	2400000	-1.2982707158951827	5	338737.9928571429	181050.0
480000	2400000	-1.2808443953309676	5	338737.9928571429	257850.0
480000	2400000	-1.2054826266716796	5	338737.9928571429	367350.0
480000	2400000	-1.14906066880567	5	338737.9928571429	523200.0
480000	2400000	-1.2142814623711864	5	338737.9928571429	745050.0
480000	2400000	-1.3511541801792928	5	338737.9928571429	1061100.0
480000	2400000	-1.0929363706929103	5	338737.9928571429	1511250.0
480000	2400000	-0.5233469447053595	5	338737.9928571429	2152350.0
480000	2400000	-0.10670496595250263	5	338737.9928571429	3065250.0
480000	2400000	-0.0029629201870916143	5	338737.9928571429	4365000.0
480000	2400000	-0.34641135255412586	5	338737.9928571429	6215700.0
480000	2400000	-0.8020228622202978	5	338737.9928571429	8851200.0
480000	2400000	-0.4917245863589542	5	338737.9928571429	12604350.0
960000	30000	-2.0176837960724123	5	81170.36025000001	5100.0
960000	30000	-1.6885815182254937	5	81170.36025000001	7200.0
960000	30000	-1.5414859930497773	5	81170.36025000001	10350.0
960000	30000	-1.3379467012026995	5	81170.36025000001	15000.0
960000	30000	-0.929265432992149	5	81170.36025000001	21450.0
960000	30000	-0.526998492415842	5	81170.36025000001	30600.0
960000	30000	-0.29200981957864997	5	81170.36025000001	43650.0
960000	30000	-0.41233127646604434	5	81170.36025000001	62250.0
960000	30000	-0.4952871076685045	5	81170.36025000001	88950.0
960000	30000	-0.5861699356943793	5	81170.36025000001	127050.0
960000	30000	-0.5461611280447369	5	81170.36025000001	181050.0
960000	30000	-0.7857723645323901	5	81170.36025000001	257850.0
960000	30000	-1.3644875253101802	5	81170.36025000001	367350.0
960000	30000	-1.9802703896521476	5	81170.36025000001	523200.0
960000	30000	-2.6999223340383445	5	81170.36025000001	745050.0
960000	30000	-3.4201238833325514	5	81170.36025000001	1061100.0
960000	30000	-4.106312630577077	5	81170.36025000001	1511250.0
960000	30000	-4.427141368454911	5	81170.36025000001	2152350.0
960000	30000	-3.8569858616269506	5	81170.36025000001	3065250.0
960000	30000	-3.0291584882566647	5	81170.36025000001	4365000.0
960000	30000	-0.4463412141555393	5	81170.36025000001	6215700.0
960000	30000	-0.7002919500587881	5	81170.36025000001	8851200.0
960000	30000	0.032682061178942776	5	81170.36025000001	12604350.0
960000	60000	-2.0442006446931895	5	135256.5065	5100.0
960000	60000	-1.7658472959967375	5	135256.5065	7200.0
960000	60000	-1.712329235965419	5	135256.5065	10350.0
960000	60000	-1.6560494785391064	5	135256.5065	15000.0
960000	60000	-1.4176488662054199	5	135256.5065	21450.0
960000	60000	-1.072027505827824	5	135256.5065	30600.0
960000	60000	-0.7129329360455608	5	135256.5065	43650.0
960000	60000	-0.3940009838548429	5	135256.5065	62250.0
960000	60000	-0.356881715365388	5	135256.5065	88950.0
960000	60000	-0.40495058034994014	5	135256.5065	127050.0
960000	60000	-0.5529236865170192	5	135256.5065	181050.0
960000	60000	-0.6057150356357659	5	135256.5065	257850.0
960000	60000	-0.7088171898436398	5	135256.5065	367350.0
960000	60000	-1.0343879177432733	5	135256.5065	523200.0
960000	60000	-1.6602063241359495	5	135256.5065	745050.0
960000	60000	-2.3002555238055393	5	135256.5065	1061100.0
960000	60000	-2.9583042856236657	5	135256.5065	1511250.0
960000	60000	-3.6695235054982716	5	135256.5065	2152350.0
960000	60000	-4.022503384938154	5	135256.5065	3065250.0
960000	60000	-3.5290243245212225	5	135256.5065	4365000.0
960000	60000	-1.6825410237302665	5	135256.5065	6215700.0
960000	60000	-1.7795958688914044	5	135256.5065	8851200.0
960000	60000	-1.2308066110120202	5	135256.5065	12604350.0
960000	120000	-2.021224495421659	5	211285.779	5100.0
960000	120000	-1.7715445916087715	5	211285.779	7200.0
960000	120000	-1.765630751020979	5	211285.779	10350.0
960000	120000	-1.8103359869291737	5	211285.779	15000.0
960000	120000	-1.6989902063100433	5	211285.779	21450.0
960000	120000	-1.4998936908382117	5	211285.779	30600.0
960000	120000	-1.167226224663397	5	211285.779	43650.0
960000	120000	-0.8923505432174738	5	211285.779	62250.0
960000	120000	-0.5275809768723677	5	211285.779	88950.0
960000	120000	-0.3911389181789222	5	211285.779	127050.0
960000	120000	-0.3736817466848199	5	211285.779	181050.0
960000	120000	-0.5449229506579757	5	211285.779	257850.0
960000	120000	-0.6907778566267939	5	211285.779	367350.0
960000	120000	-0.8112400679797642	5	211285.779	523200.0
960000	120000	-1.090620936088985	5	211285.779	745050.0
960000	120000	-1.5556167846838387	5	211285.779	1061100.0
960000	120000	-2.2197501939543165	5	211285.779	1511250.0
960000	120000	-2.7771792035609457	5	211285.779	2152350.0
960000	120000	-3.5352950626895034	5	211285.779	3065250.0
960000	120000	-3.4889343213954875	5	211285.779	4365000.0
960000	120000	-1.815629033957336	5	211285.779	6215700.0
960000	120000	-1.428527721268385	5	211285.779	8851200.0
960000	120000	0.18359649568273617	5	211285.779	12604350.0
960000	240000	-1.9857201623754872	5	314095.738	5100.0
960000	240000	-1.7506423108418943	5	314095.738	7200.0
960000	240000	-1.7633791078098067	5	314095.738	10350.0
960000	240000	-1.847530459121706	5	314095.738	15000.0
960000	240000	-1.808751483129516	5	314095.738	21450.0
960000	240000	-1.7403240624274843	5	314095.738	30600.0
960000	240000	-1.559238133675185	5	314095.738	43650.0
960000	240000	-1.2640597761698154	5	314095.738	62250.0
960000	240000	-1.016915307819524	5	314095.738	88950.0
960000	240000	-0.6661493128377481	5	314095.738	127050.0
960000	240000	-0.434749541564092	5	314095.738	181050.0
960000	240000	-0.4586419829528471	5	314095.738	257850.0
960000	240000	-0.727973479166324	5	314095.738	367350.0
960000	240000	-0.7332618441125093	5	314095.738	523200.0
960000	240000	-0.9364389658899273	5	314095.738	745050.0
960000	240000	-1.2568069758759366	5	314095.738	1061100.0
960000	240000	-1.831137681328597	5	314095.738	1511250.0
960000	240000	-2.2412421237576257	5	314095.738	2152350.0
960000	240000	-2.3949649381104527	5	314095.738	3065250.0
960000	240000	-2.3269202500382913	5	314095.738	4365000.0
960000	240000	-1.191105776439354	5	314095.738	6215700.0
960000	240000	-1.2601588984718266	5	314095.738	8851200.0
960000	240000	-1.7852904558417266	5	314095.738	12604350.0
960000	480000	-1.9636121451608874	5	428344.1918918919	5100.0
960000	480000	-1.7322298835588696	5	428344.1918918919	7200.0
960000	480000	-1.745590275218771	5	428344.1918918919	10350.0
960000	480000	-1.8395640175939842	5	428344.1918918919	15000.0
960000	480000	-1.8299591869822855	5	428344.1918918919	21450.0
960000	480000	-1.8087853297184162	5	428344.1918918919	30600.0
960000	480000	-1.731230712950778	5	428344.1918918919	43650.0
960000	480000	-1.5588960886373453	5	428344.1918918919	62250.0
960000	480000	-1.3551149421551523	5	428344.1918918919	88950.0
960000	480000	-1.0615116069594273	5	428344.1918918919	127050.0
960000	480000	-0.8347097875366396	5	428344.1918918919	181050.0
960000	480000	-0.6510671406080994	5	428344.1918918919	257850.0
960000	480000	-0.629631143705333	5	428344.1918918919	367350.0
960000	480000	-0.8181568277639678	5	428344.1918918919	523200.0
960000	480000	-0.9354676126057551	5	428344.1918918919	745050.0
960000	480000	-1.2597148037136277	5	428344.1918918919	1061100.0
960000	480000	-1.4514130646431755	5	428344.1918918919	1511250.0
960000	480000	-1.8162029229425334	5	428344.1918918919	2152350.0
960000	480000	-1.641293329287798	5	428344.1918918919	3065250.0
960000	480000	-1.0817263646791697	5	428344.1918918919	4365000.0
960000	480000	-0.3924121492445185	5	428344.1918918919	6215700.0
960000	480000	-1.4928910426315813	5	428344.1918918919	8851200.0
960000	480000	-2.2054527350155415	5	428344.1918918919	12604350.0
960000	2400000	-1.9519860078774556	5	660920.9571428571	5100.0
960000	2400000	-1.7217872490561394	5	660920.9571428571	7200.0
960000	2400000	-1.7381620850702835	5	660920.9571428571	10350.0
960000	2400000	-1.8355569340311941	5	660920.9571428571	15000.0
960000	2400000	-1.840187040095458	5	660920.9571428571	21450.0
960000	2400000	-1.8669048436529339	5	660920.9571428571	30600.0
960000	2400000	-1.8317871370585925	5	660920.9571428571	43650.0
960000	2400000	-1.7750514509953246	5	660920.9571428571	62250.0
960000	2400000	-1.6734812717515297	5	660920.9571428571	88950.0
960000	2400000	-1.5760519904419052	5	660920.9571428571	127050.0
960000	2400000	-1.391609783423149	5	660920.9571428571	181050.0
960000	2400000	-1.2659429697489628	5	660920.9571428571	257850.0
960000	2400000	-1.0626946703284958	5	660920.9571428571	367350.0
960000	2400000	-1.0367430798567145	5	660920.9571428571	523200.0
960000	2400000	-0.792483906008159	5	660920.9571428571	745050.0
960000	2400000	-0.7226197674111394	5	660920.9571428571	1061100.0
960000	2400000	-1.0968260935381227	5	660920.9571428571	1511250.0
960000	2400000	-0.7571943303458587	5	660920.9571428571	2152350.0
960000	2400000	-0.8736114615283387	5	660920.9571428571	3065250.0
960000	2400000	-0.20654819641826677	5	660920.9571428571	4365000.0
960000	2400000	-0.2996839233993951	5	660920.9571428571	6215700.0
960000	2400000	-1.2881586995643777	5	660920.9571428571	8851200.0
960000	2400000	-0.36655443724731834	5	660920.9571428571	12604350.0
60000	30000	-0.1469724237007823	8	31064.37925	5100.0
60000	30000	-0.8114367060649303	8	31064.37925	7200.0
60000	30000	-0.969321891651239	8	31064.37925	10350.0
60000	30000	-0.8753109055039379	8	31064.37925	15000.0
60000	30000	-0.7231910441089667	8	31064.37925	21450.0
60000	30000	-0.6506832910506841	8	31064.37925	30600.0
60000	30000	-0.6916388896019879	8	31064.37925	43650.0
60000	30000	-0.8313226201592417	8	31064.37925	62250.0
60000	30000	-1.090027285204999	8	31064.37925	88950.0
60000	30000	-1.5049529461316022	8	31064.37925	127050.0
60000	30000	-2.114605531746436	8	31064.37925	181050.0
60000	30000	-2.90418066209925	8	31064.37925	257850.0
60000	30000	-3.4287871766982727	8	31064.37925	367350.0
60000	30000	-3.182950631762546	8	31064.37925	523200.0
60000	30000	-2.434757249720613	8	31064.37925	745050.0
60000	30000	-1.7879987565320559	8	31064.37925	1061100.0
60000	30000	-1.2887057787068694	8	31064.37925	1511250.0
60000	30000	-0.48284178744328826	8	31064.37925	2152350.0
60000	30000	-0.45068561386181233	8	31064.37925	3065250.0
60000	30000	0.4118123185058076	8	31064.37925	4365000.0
60000	30000	-0.9151606712009533	8	31064.37925	6215700.0
60000	30000	-0.8970200187718134	8	31064.37925	8851200.0
60000	30000	-2.0555727994198483	8	31064.37925	12604350.0
60000	60000	-0.15798991068548066	8	39846.037	5100.0
60000	60000	-0.898096439182457	8	39846.037	7200.0
60000	60000	-1.1590339138502517	8	39846.037	10350.0
60000	60000	-1.1744199896105236	8	39846.037	15000.0
60000	60000	-1.0571830068578139	8	39846.037	21450.0
60000	60000	-0.9368421126110295	8	39846.037	30600.0
60000	60000	-0.894181582349807	8	39846.037	43650.0
60000	60000	-0.9870026434983467	8	39846.037	62250.0
60000	60000	-1.199331139528486	8	39846.037	88950.0
60000	60000	-1.5654204237591096	8	39846.037	127050.0
60000	60000	-2.0372410779013723	8	39846.037	181050.0
60000	60000	-2.510364628798319	8	39846.037	257850.0
60000	60000	-2.694929363339506	8	39846.037	367350.0
60000	60000	-2.309480075585628	8	39846.037	523200.0
60000	60000	-1.7791446672729914	8	39846.037	745050.0
60000	60000	-1.400915953988534	8	39846.037	1061100.0
60000	60000	-1.0246475852345314	8	39846.037	1511250.0
60000	60000	-0.9878682605352295	8	39846.037	2152350.0
60000	60000	-0.2957864871483275	8	39846.037	3065250.0
60000	60000	0.33563804119089957	8	39846.037	4365000.0
60000	60000	-0.6408959158144054	8	39846.037	6215700.0
60000	60000	-1.0863745243438858	8	39846.037	8851200.0
60000	60000	-0.9401399925425536	8	39846.037	12604350.0
60000	120000	-0.1644588859126443	8	46483.489	5100.0
60000	120000	-0.9423313433117764	8	46483.489	7200.0
60000	120000	-1.255906067488977	8	46483.489	10350.0
60000	120000	-1.3543028541817688	8	46483.489	15000.0
60000	120000	-1.3122185085860514	8	46483.489	21450.0
60000	120000	-1.2224362313766584	8	46483.489	30600.0
60000	120000	-1.1314794154243046	8	46483.489	43650.0
60000	120000	-1.1542715385068683	8	46483.489	62250.0
60000	120000	-1.3036910206314847	8	46483.489	88950.0
60000	120000	-1.6178320716368364	8	46483.489	127050.0
60000	120000	-1.9733040045047556	8	46483.489	181050.0
60000	120000	-2.268248850490159	8	46483.489	257850.0
60000	120000	-2.1975845122705246	8	46483.489	367350.0
60000	120000	-1.7558698166699054	8	46483.489	523200.0
60000	120000	-1.4213324297778487	8	46483.489	745050.0
60000	120000	-1.2757973607414406	8	46483.489	1061100.0
60000	120000	-0.9458163120484094	8	46483.489	1511250.0
60000	120000	-0.7380136028368632	8	46483.489	2152350.0
60000	120000	-0.0645838603201778	8	46483.489	3065250.0
60000	120000	0.10403353922427003	8	46483.489	4365000.0
60000	120000	-0.47305652327810843	8	46483.489	6215700.0
60000	120000	-0.6713634367637495	8	46483.489	8851200.0
60000	120000	-1.1423113987588247	8	46483.489	12604350.0
60000	240000	-0.1679731733510537	8	51346.268000000004	5100.0
60000	240000	-0.9654438734968589	8	51346.268000000004	7200.0
60000	240000	-1.3055353287571927	8	51346.268000000004	10350.0
60000	240000	-1.449923003745916	8	51346.268000000004	15000.0
60000	240000	-1.4701196884639722	8	51346.268000000004	21450.0
60000	240000	-1.4384088777061446	8	51346.268000000004	30600.0
60000	240000	-1.3662534039771432	8	51346.268000000004	43650.0
60000	240000	-1.3349139016075975	8	51346.268000000004	62250.0
60000	240000	-1.4239398746629142	8	51346.268000000004	88950.0
60000	240000	-1.6239131242305318	8	51346.268000000004	127050.0
60000	240000	-1.8777022334472167	8	51346.268000000004	181050.0
60000	240000	-1.9901578375185187	8	51346.268000000004	257850.0
60000	240000	-1.9093894762735124	8	51346.268000000004	367350.0
60000	240000	-1.6015411020199584	8	51346.268000000004	523200.0
60000	240000	-1.1956684208658428	8	51346.268000000004	745050.0
60000	240000	-1.0214513102244631	8	51346.268000000004	1061100.0
60000	240000	-1.0535035656530713	8	51346.268000000004	1511250.0
60000	240000	-0.1634947067030372	8	51346.268000000004	2152350.0
60000	240000	-0.23144228469211636	8	51346.268000000004	3065250.0
60000	240000	-0.05093678905301553	8	51346.268000000004	4365000.0
60000	240000	-0.6400522092191336	8	51346.268000000004	6215700.0
60000	240000	-0.3637164402100184	8	51346.268000000004	8851200.0
60000	240000	-0.12879677436757073	8	51346.268000000004	12604350.0
60000	480000	-0.16997019557147638	8	53919.94864864865	5100.0
60000	480000	-0.9778140538662313	8	53919.94864864865	7200.0
60000	480000	-1.3304878025592124	8	53919.94864864865	10350.0
60000	480000	-1.5022699958446242	8	53919.94864864865	15000.0
60000	480000	-1.5630013001990832	8	53919.94864864865	21450.0
60000	480000	-1.5764103948109214	8	53919.94864864865	30600.0
60000	480000	-1.530424073131775	8	53919.94864864865	43650.0
60000	480000	-1.5014121537276472	8	53919.94864864865	62250.0
60000	480000	-1.539470586612256	8	53919.94864864865	88950.0
60000	480000	-1.65379761580675	8	53919.94864864865	127050.0
60000	480000	-1.7903926716097864	8	53919.94864864865	181050.0
60000	480000	-1.8835367068809776	8	53919.94864864865	257850.0
60000	480000	-1.6850380071757547	8	53919.94864864865	367350.0
60000	480000	-1.4267657431645084	8	53919.94864864865	523200.0
60000	480000	-1.2795970968073767	8	53919.94864864865	745050.0
60000	480000	-0.8041037363223968	8	53919.94864864865	1061100.0
60000	480000	-0.49937604551032944	8	53919.94864864865	1511250.0
60000	480000	-0.10528332473647689	8	53919.94864864865	2152350.0
60000	480000	-0.4506051471431393	8	53919.94864864865	3065250.0
60000	480000	0.12042591392070473	8	53919.94864864865	4365000.0
60000	480000	-0.5447373087433657	8	53919.94864864865	6215700.0
60000	480000	-0.6949222462204991	8	53919.94864864865	8851200.0
60000	480000	-0.572965435759139	8	53919.94864864865	12604350.0
60000	2400000	-0.17209385804536875	8	56267.850000000006	5100.0
60000	2400000	-0.988243868520373	8	56267.850000000006	7200.0
60000	2400000	-1.349747521542166	8	56267.850000000006	10350.0
60000	2400000	-1.542004862884544	8	56267.850000000006	15000.0
60000	2400000	-1.6369507876324023	8	56267.850000000006	21450.0
60000	2400000	-1.7069977705953356	8	56267.850000000006	30600.0
60000	2400000	-1.7187882236708758	8	56267.850000000006	43650.0
60000	2400000	-1.6961087635162866	8	56267.850000000006	62250.0
60000	2400000	-1.6687473082834963	8	56267.850000000006	88950.0
60000	2400000	-1.6811692821453024	8	56267.850000000006	127050.0
60000	2400000	-1.669663190071532	8	56267.850000000006	181050.0
60000	2400000	-1.574808673604482	8	56267.850000000006	257850.0
60000	2400000	-1.48632421262708	8	56267.850000000006	367350.0
60000	2400000	-1.3178073224742988	8	56267.850000000006	523200.0
60000	2400000	-1.1330892657007325	8	56267.850000000006	745050.0
60000	2400000	-0.834175033402981	8	56267.850000000006	1061100.0
60000	2400000	-0.5006415456099196	8	56267.850000000006	1511250.0
60000	2400000	-0.22856112125422853	8	56267.850000000006	2152350.0
60000	2400000	-0.2312306118679055	8	56267.850000000006	3065250.0
60000	2400000	0.07112834408721207	8	56267.850000000006	4365000.0
60000	2400000	-0.46554363521871844	8	56267.850000000006	6215700.0
60000	2400000	-0.5851597236822927	8	56267.850000000006	8851200.0
60000	2400000	-0.3591042273873285	8	56267.850000000006	12604350.0
120000	30000	-0.16373603811492835	8	43731.184499999996	5100.0
120000	30000	-0.8903710324715037	8	43731.184499999996	7200.0
120000	30000	-1.0586146453077703	8	43731.184499999996	10350.0
120000	30000	-0.9437693376272536	8	43731.184499999996	15000.0
120000	30000	-0.7285130961772619	8	43731.184499999996	21450.0
120000	30000	-0.5705247961968206	8	43731.184499999996	30600.0
120000	30000	-0.5208268478601902	8	43731.184499999996	43650.0
120000	30000	-0.554266760007916	8	43731.184499999996	62250.0
120000	30000	-0.6610406106548053	8	43731.184499999996	88950.0
120000	30000	-0.8530477523126683	8	43731.184499999996	127050.0
120000	30000	-1.19947607557766	8	43731.184499999996	181050.0
120000	30000	-1.7961479028639749	8	43731.184499999996	257850.0
120000	30000	-2.6881435382721066	8	43731.184499999996	367350.0
120000	30000	-3.730574293114635	8	43731.184499999996	523200.0
120000	30000	-4.323556159369553	8	43731.184499999996	745050.0
120000	30000	-3.614185286570746	8	43731.184499999996	1061100.0
120000	30000	-2.512029834105819	8	43731.184499999996	1511250.0
120000	30000	-0.9064972878912624	8	43731.184499999996	2152350.0
120000	30000	-0.5964336819399108	8	43731.184499999996	3065250.0
120000	30000	-0.008428730840057472	8	43731.184499999996	4365000.0
120000	30000	0.18864068507881748	8	43731.184499999996	6215700.0
120000	30000	-1.9425628947239446	8	43731.184499999996	8851200.0
120000	30000	-1.1484480615501673	8	43731.184499999996	12604350.0
120000	60000	-0.16820459273085359	8	60881.894	5100.0
120000	60000	-0.9493125412606278	8	60881.894	7200.0
120000	60000	-1.2271617335898253	8	60881.894	10350.0
120000	60000	-1.2485824502793386	8	60881.894	15000.0
120000	60000	-1.103868138123154	8	60881.894	21450.0
120000	60000	-0.9071882335458972	8	60881.894	30600.0
120000	60000	-0.7420580621025581	8	60881.894	43650.0
120000	60000	-0.7037142515351461	8	60881.894	62250.0
120000	60000	-0.7878788505644454	8	60881.894	88950.0
120000	60000	-0.9520073786293024	8	60881.894	127050.0
120000	60000	-1.2381556558976308	8	60881.894	181050.0
120000	60000	-1.6924882498139084	8	60881.894	257850.0
120000	60000	-2.297963043766083	8	60881.894	367350.0
120000	60000	-2.992401836149405	8	60881.894	523200.0
120000	60000	-3.2967973402092134	8	60881.894	745050.0
120000	60000	-2.6916178484056537	8	60881.894	1061100.0
120000	60000	-1.855028747692752	8	60881.894	1511250.0
120000	60000	-0.754300272143688	8	60881.894	2152350.0
120000	60000	-0.6423197859599955	8	60881.894	3065250.0
120000	60000	-0.1365349150606799	8	60881.894	4365000.0
120000	60000	0.3390598381319513	8	60881.894	6215700.0
120000	60000	-1.506727758806516	8	60881.894	8851200.0
120000	60000	-0.9267211323941483	8	60881.894	12604350.0
120000	120000	-0.16879162195538075	8	77145.64	5100.0
120000	120000	-0.9677178891032785	8	77145.64	7200.0
120000	120000	-1.2969991781087467	8	77145.64	10350.0
120000	120000	-1.410269684649956	8	77145.64	15000.0
120000	120000	-1.3689329558690957	8	77145.64	21450.0
120000	120000	-1.2382683627460656	8	77145.64	30600.0
120000	120000	-1.0496418897682898	8	77145.64	43650.0
120000	120000	-0.9199520378842054	8	77145.64	62250.0
120000	120000	-0.9138931159574856	8	77145.64	88950.0
120000	120000	-1.051488764162984	8	77145.64	127050.0
120000	120000	-1.2964817904347536	8	77145.64	181050.0
120000	120000	-1.6998258650930764	8	77145.64	257850.0
120000	120000	-2.135148044772756	8	77145.64	367350.0
120000	120000	-2.4467150569212324	8	77145.64	523200.0
120000	120000	-2.3716013690025726	8	77145.64	745050.0
120000	120000	-1.892176686269421	8	77145.64	1061100.0
120000	120000	-1.2195840630901107	8	77145.64	1511250.0
120000	120000	-0.7841860746641126	8	77145.64	2152350.0
120000	120000	-0.46362013758228754	8	77145.64	3065250.0
120000	120000	0.11981660641383593	8	77145.64	4365000.0
120000	120000	-0.3438461659125452	8	77145.64	6215700.0
120000	120000	-1.4641089208583715	8	77145.64	8851200.0
120000	120000	-1.4696018552735486	8	77145.64	12604350.0
120000	240000	-0.1700509642175939	8	90280.21	5100.0
120000	240000	-0.9767687453800163	8	90280.21	7200.0
120000	240000	-1.324878339795736	8	90280.21	10350.0
120000	240000	-1.4834375728106635	8	90280.21	15000.0
120000	240000	-1.510285166592347	8	90280.21	21450.0
120000	240000	-1.4653390098725587	8	90280.21	30600.0
120000	240000	-1.3332748149995743	8	90280.21	43650.0
120000	240000	-1.174866286523297	8	90280.21	62250.0
120000	240000	-1.1164615511059313	8	90280.21	88950.0
120000	240000	-1.171741010748205	8	90280.21	127050.0
120000	240000	-1.34599249246343	8	90280.21	181050.0
120000	240000	-1.6870149039738176	8	90280.21	257850.0
120000	240000	-2.0045592595080577	8	90280.21	367350.0
120000	240000	-2.0706170626347604	8	90280.21	523200.0
120000	240000	-1.9889338852051675	8	90280.21	745050.0
120000	240000	-1.3083684933551067	8	90280.21	1061100.0
120000	240000	-1.068231716690401	8	90280.21	1511250.0
120000	240000	-0.6804487498585116	8	90280.21	2152350.0
120000	240000	0.01676998951464968	8	90280.21	3065250.0
120000	240000	0.18069635130242234	8	90280.21	4365000.0
120000	240000	-0.749347648302476	8	90280.21	6215700.0
120000	240000	-0.6730382217549763	8	90280.21	8851200.0
120000	240000	-0.6990596544108362	8	90280.21	12604350.0
120000	480000	-0.1713522187434148	8	98739.38918918918	5100.0
120000	480000	-0.9841203524787345	8	98739.38918918918	7200.0
120000	480000	-1.3400576566100848	8	98739.38918918918	10350.0
120000	480000	-1.5205986270076193	8	98739.38918918918	15000.0
120000	480000	-1.5856358908572796	8	98739.38918918918	21450.0
120000	480000	-1.5925304141899268	8	98739.38918918918	30600.0
120000	480000	-1.5186685233605401	8	98739.38918918918	43650.0
120000	480000	-1.3994307072868843	8	98739.38918918918	62250.0
120000	480000	-1.2925360035528273	8	98739.38918918918	88950.0
120000	480000	-1.2883444185376558	8	98739.38918918918	127050.0
120000	480000	-1.4072744290858457	8	98739.38918918918	181050.0
120000	480000	-1.682189295810036	8	98739.38918918918	257850.0
120000	480000	-1.8443161201005451	8	98739.38918918918	367350.0
120000	480000	-1.8100258472882076	8	98739.38918918918	523200.0
120000	480000	-1.2998602977466913	8	98739.38918918918	745050.0
120000	480000	-1.040467248199151	8	98739.38918918918	1061100.0
120000	480000	-0.6657974711202731	8	98739.38918918918	1511250.0
120000	480000	-0.012519177176329626	8	98739.38918918918	2152350.0
120000	480000	-1.2044397667987967	8	98739.38918918918	3065250.0
120000	480000	-0.17495226665421443	8	98739.38918918918	4365000.0
120000	480000	-0.7315331621131145	8	98739.38918918918	6215700.0
120000	480000	-0.2854087490758575	8	98739.38918918918	8851200.0
120000	480000	-1.202990524022916	8	98739.38918918918	12604350.0
120000	2400000	-0.17193836493148734	8	99159.94285714289	5100.0
120000	2400000	-0.988070626012787	8	99159.94285714289	7200.0
120000	2400000	-1.351431587780167	8	99159.94285714289	10350.0
120000	2400000	-1.5441593156578155	8	99159.94285714289	15000.0
120000	2400000	-1.6407338563624672	8	99159.94285714289	21450.0
120000	2400000	-1.7094199483659513	8	99159.94285714289	30600.0
120000	2400000	-1.7122701561622775	8	99159.94285714289	43650.0
120000	2400000	-1.6864649766165243	8	99159.94285714289	62250.0
120000	2400000	-1.6311298535541932	8	99159.94285714289	88950.0
120000	2400000	-1.5650673718797956	8	99159.94285714289	127050.0
120000	2400000	-1.5385320137149878	8	99159.94285714289	181050.0
120000	2400000	-1.5594923884905414	8	99159.94285714289	257850.0
120000	2400000	-1.5479673033740953	8	99159.94285714289	367350.0
120000	2400000	-1.4786549897030188	8	99159.94285714289	523200.0
120000	2400000	-1.1740799008039968	8	99159.94285714289	745050.0
120000	2400000	-0.9937513440270976	8	99159.94285714289	1061100.0
120000	2400000	-0.5470105822037737	8	99159.94285714289	1511250.0
120000	2400000	0.008125812383489814	8	99159.94285714289	2152350.0
120000	2400000	-0.14202259608050596	8	99159.94285714289	3065250.0
120000	2400000	-0.11477902799151359	8	99159.94285714289	4365000.0
120000	2400000	-0.8512128564387904	8	99159.94285714289	6215700.0
120000	2400000	-0.4527752843139604	8	99159.94285714289	8851200.0
120000	2400000	-0.6337312736489028	8	99159.94285714289	12604350.0
240000	30000	-0.1821032707186321	8	57168.504499999995	5100.0
240000	30000	-0.9783593112936028	8	57168.504499999995	7200.0
240000	30000	-1.1681444986257739	8	57168.504499999995	10350.0
240000	30000	-1.0549518648191427	8	57168.504499999995	15000.0
240000	30000	-0.8002440193345074	8	57168.504499999995	21450.0
240000	30000	-0.576009673310709	8	57168.504499999995	30600.0
240000	30000	-0.45197837414669806	8	57168.504499999995	43650.0
240000	30000	-0.43968637470992966	8	57168.504499999995	62250.0
240000	30000	-0.4736494120634511	8	57168.504499999995	88950.0
240000	30000	-0.510176716976799	8	57168.504499999995	127050.0
240000	30000	-0.6596236732943644	8	57168.504499999995	181050.0
240000	30000	-1.0366391407817093	8	57168.504499999995	257850.0
240000	30000	-1.6982666958669719	8	57168.504499999995	367350.0
240000	30000	-2.6911317585189054	8	57168.504499999995	523200.0
240000	30000	-3.80995951101772	8	57168.504499999995	745050.0
240000	30000	-4.524786817725686	8	57168.504499999995	1061100.0
240000	30000	-4.412553314177804	8	57168.504499999995	1511250.0
240000	30000	-3.4012407278121852	8	57168.504499999995	2152350.0
240000	30000	-2.132677022533088	8	57168.504499999995	3065250.0
240000	30000	-0.19152404594738215	8	57168.504499999995	4365000.0
240000	30000	0.3921363127899664	8	57168.504499999995	6215700.0
240000	30000	-1.0198206956620326	8	57168.504499999995	8851200.0
240000	30000	-1.0940190065444817	8	57168.504499999995	12604350.0
240000	60000	-0.18014604684321434	8	85122.46150000002	5100.0
240000	60000	-1.0051682101862898	8	85122.46150000002	7200.0
240000	60000	-1.3001395339077724	8	85122.46150000002	10350.0
240000	60000	-1.3375745299426423	8	85122.46150000002	15000.0
240000	60000	-1.193026836997737	8	85122.46150000002	21450.0
240000	60000	-0.9590199506622085	8	85122.46150000002	30600.0
240000	60000	-0.7112589704762652	8	85122.46150000002	43650.0
240000	60000	-0.5695585885807761	8	85122.46150000002	62250.0
240000	60000	-0.5461601660760267	8	85122.46150000002	88950.0
240000	60000	-0.6257224314858998	8	85122.46150000002	127050.0
240000	60000	-0.7607053518143073	8	85122.46150000002	181050.0
240000	60000	-0.9654503580853466	8	85122.46150000002	257850.0
240000	60000	-1.3616386707409232	8	85122.46150000002	367350.0
240000	60000	-1.956263379337486	8	85122.46150000002	523200.0
240000	60000	-2.8088830044302284	8	85122.46150000002	745050.0
240000	60000	-3.6975930252682896	8	85122.46150000002	1061100.0
240000	60000	-3.813908762671724	8	85122.46150000002	1511250.0
240000	60000	-2.6733257074298447	8	85122.46150000002	2152350.0
240000	60000	-1.373724773364786	8	85122.46150000002	3065250.0
240000	60000	-0.22484170279735777	8	85122.46150000002	4365000.0
240000	60000	-0.6366499756675769	8	85122.46150000002	6215700.0
240000	60000	-0.5463269602661387	8	85122.46150000002	8851200.0
240000	60000	-0.005514891201036096	8	85122.46150000002	12604350.0
240000	120000	-0.17472286910795198	8	117626.27699999999	5100.0
240000	120000	-0.997107831043498	8	117626.27699999999	7200.0
240000	120000	-1.3377255332533478	8	117626.27699999999	10350.0
240000	120000	-1.4689651330882274	8	117626.27699999999	15000.0
240000	120000	-1.448282577590608	8	117626.27699999999	21450.0
240000	120000	-1.318763298684148	8	117626.27699999999	30600.0
240000	120000	-1.085493829742697	8	117626.27699999999	43650.0
240000	120000	-0.8454343469414738	8	117626.27699999999	62250.0
240000	120000	-0.7035991720571009	8	117626.27699999999	88950.0
240000	120000	-0.7234628713117431	8	117626.27699999999	127050.0
240000	120000	-0.8565509430720565	8	117626.27699999999	181050.0
240000	120000	-1.060645718877235	8	117626.27699999999	257850.0
240000	120000	-1.404051063644724	8	117626.27699999999	367350.0
240000	120000	-1.8542135494918675	8	117626.27699999999	523200.0
240000	120000	-2.3746423287181537	8	117626.27699999999	745050.0
240000	120000	-2.882386606633155	8	117626.27699999999	1061100.0
240000	120000	-2.7226325956290753	8	117626.27699999999	1511250.0
240000	120000	-1.3406951454369036	8	117626.27699999999	2152350.0
240000	120000	-0.9429169363375329	8	117626.27699999999	3065250.0
240000	120000	-0.20750858998986954	8	117626.27699999999	4365000.0
240000	120000	-0.7717552451024396	8	117626.27699999999	6215700.0
240000	120000	-0.42574167713323297	8	117626.27699999999	8851200.0
240000	120000	-0.1849987679817697	8	117626.27699999999	12604350.0
240000	240000	-0.17268270490211043	8	148085.66600000003	5100.0
240000	240000	-0.9914566720829137	8	148085.66600000003	7200.0
240000	240000	-1.3472263871452208	8	148085.66600000003	10350.0
240000	240000	-1.5177409924796694	8	148085.66600000003	15000.0
240000	240000	-1.5620242199184808	8	148085.66600000003	21450.0
240000	240000	-1.5312220660579263	8	148085.66600000003	30600.0
240000	240000	-1.374563862374297	8	148085.66600000003	43650.0
240000	240000	-1.165787822390174	8	148085.66600000003	62250.0
240000	240000	-0.9802290068016432	8	148085.66600000003	88950.0
240000	240000	-0.858788536563641	8	148085.66600000003	127050.0
240000	240000	-0.9438428437725379	8	148085.66600000003	181050.0
240000	240000	-1.1470017324495276	8	148085.66600000003	257850.0
240000	240000	-1.4196613954860287	8	148085.66600000003	367350.0
240000	240000	-1.6964378724659948	8	148085.66600000003	523200.0
240000	240000	-2.0534453436480375	8	148085.66600000003	745050.0
240000	240000	-2.056616337702364	8	148085.66600000003	1061100.0
240000	240000	-1.7847420454369165	8	148085.66600000003	1511250.0
240000	240000	-1.2499312263068716	8	148085.66600000003	2152350.0
240000	240000	-0.41806717738929455	8	148085.66600000003	3065250.0
240000	240000	-0.22305387369041768	8	148085.66600000003	4365000.0
240000	240000	-0.45614342881629805	8	148085.66600000003	6215700.0
240000	240000	-0.1667901941101649	8	148085.66600000003	8851200.0
240000	240000	-0.40926427755106703	8	148085.66600000003	12604350.0
240000	480000	-0.17201095374324132	8	170519.31081081083	5100.0
240000	480000	-0.9895561485544653	8	170519.31081081083	7200.0
240000	480000	-1.3503296597032393	8	170519.31081081083	10350.0
240000	480000	-1.5348003130846128	8	170519.31081081083	15000.0
240000	480000	-1.6089851305631728	8	170519.31081081083	21450.0
240000	480000	-1.6377688043639396	8	170519.31081081083	30600.0
240000	480000	-1.5623719526403943	8	170519.31081081083	43650.0
240000	480000	-1.4283044894072032	8	170519.31081081083	62250.0
240000	480000	-1.2420769846459607	8	170519.31081081083	88950.0
240000	480000	-1.1060140175181292	8	170519.31081081083	127050.0
240000	480000	-1.0077469075559018	8	170519.31081081083	181050.0
240000	480000	-1.1544971722764452	8	170519.31081081083	257850.0
240000	480000	-1.3228234190347188	8	170519.31081081083	367350.0
240000	480000	-1.5952270558079744	8	170519.31081081083	523200.0
240000	480000	-1.6212220373285025	8	170519.31081081083	745050.0
240000	480000	-1.4640081167617967	8	170519.31081081083	1061100.0
240000	480000	-1.4375881573274427	8	170519.31081081083	1511250.0
240000	480000	-0.44607916472112485	8	170519.31081081083	2152350.0
240000	480000	-0.7489191861319935	8	170519.31081081083	3065250.0
240000	480000	-0.631650102140315	8	170519.31081081083	4365000.0
240000	480000	0.04063356973529914	8	170519.31081081083	6215700.0
240000	480000	-0.8041351439380072	8	170519.31081081083	8851200.0
240000	480000	-0.9641861617061237	8	170519.31081081083	12604350.0
240000	2400000	-0.17216149691759608	8	196092.1714285714	5100.0
240000	2400000	-0.9900311180619479	8	196092.1714285714	7200.0
240000	2400000	-1.3524109071590973	8	196092.1714285714	10350.0
240000	2400000	-1.5484728079428267	8	196092.1714285714	15000.0
240000	2400000	-1.6485443651212484	8	196092.1714285714	21450.0
240000	2400000	-1.713406709311418	8	196092.1714285714	30600.0
240000	2400000	-1.7243236765368353	8	196092.1714285714	43650.0
240000	2400000	-1.6766925161018829	8	196092.1714285714	62250.0
240000	2400000	-1.5964598135339882	8	196092.1714285714	88950.0
240000	2400000	-1.505611103325037	8	196092.1714285714	127050.0
240000	2400000	-1.4353423965597898	8	196092.1714285714	181050.0
240000	2400000	-1.362225337021184	8	196092.1714285714	257850.0
240000	2400000	-1.4305509619384684	8	196092.1714285714	367350.0
240000	2400000	-1.3680942774561542	8	196092.1714285714	523200.0
240000	2400000	-1.2600920329652125	8	196092.1714285714	745050.0
240000	2400000	-1.0350271942651967	8	196092.1714285714	1061100.0
240000	2400000	-0.5897453073159593	8	196092.1714285714	1511250.0
240000	2400000	-0.445983931278066	8	196092.1714285714	2152350.0
240000	2400000	-0.4538779370229119	8	196092.1714285714	3065250.0
240000	2400000	0.20986518451443123	8	196092.1714285714	4365000.0
240000	2400000	-0.34656970210145216	8	196092.1714285714	6215700.0
240000	2400000	-1.456994825902568	8	196092.1714285714	8851200.0
240000	2400000	0.581092636241865	8	196092.1714285714	12604350.0
480000	30000	-0.19545058914026148	8	71245.2975	5100.0
480000	30000	-1.0502288422800488	8	71245.2975	7200.0
480000	30000	-1.2766726139666162	8	71245.2975	10350.0
480000	30000	-1.191320916348872	8	71245.2975	15000.0
480000	30000	-0.9254021186231242	8	71245.2975	21450.0
480000	30000	-0.6492548321614063	8	71245.2975	30600.0
480000	30000	-0.44954615139001536	8	71245.2975	43650.0
480000	30000	-0.3859701709789173	8	71245.2975	62250.0
480000	30000	-0.42560756734633687	8	71245.2975	88950.0
480000	30000	-0.399015363930826	8	71245.2975	127050.0
480000	30000	-0.3908423397300494	8	71245.2975	181050.0
480000	30000	-0.6207271390793596	8	71245.2975	257850.0
480000	30000	-1.0872015549579077	8	71245.2975	367350.0
480000	30000	-1.9333204898614857	8	71245.2975	523200.0
480000	30000	-2.9791260412063845	8	71245.2975	745050.0
480000	30000	-3.9089140749312463	8	71245.2975	1061100.0
480000	30000	-4.491332638100541	8	71245.2975	1511250.0
480000	30000	-4.491132012587903	8	71245.2975	2152350.0
480000	30000	-3.553462013031296	8	71245.2975	3065250.0
480000	30000	-2.1691246593708486	8	71245.2975	4365000.0
480000	30000	-0.3722736811192077	8	71245.2975	6215700.0
480000	30000	-0.45258382669743774	8	71245.2975	8851200.0
480000	30000	-1.360611600859288	8	71245.2975	12604350.0
480000	60000	-0.19188021256672702	8	111395.03350000002	5100.0
480000	60000	-1.0617228131917842	8	111395.03350000002	7200.0
480000	60000	-1.3732798174293916	8	111395.03350000002	10350.0
480000	60000	-1.4320243811689461	8	111395.03350000002	15000.0
480000	60000	-1.3027962695185653	8	111395.03350000002	21450.0
480000	60000	-1.0631511315845061	8	111395.03350000002	30600.0
480000	60000	-0.756277543921767	8	111395.03350000002	43650.0
480000	60000	-0.5213680854724208	8	111395.03350000002	62250.0
480000	60000	-0.4724588546857794	8	111395.03350000002	88950.0
480000	60000	-0.47153150025270457	8	111395.03350000002	127050.0
480000	60000	-0.5284172059374035	8	111395.03350000002	181050.0
480000	60000	-0.5757582300535184	8	111395.03350000002	257850.0
480000	60000	-0.7533772274349281	8	111395.03350000002	367350.0
480000	60000	-1.140008113170532	8	111395.03350000002	523200.0
480000	60000	-1.8129871680595235	8	111395.03350000002	745050.0
480000	60000	-2.7332886127978604	8	111395.03350000002	1061100.0
480000	60000	-3.7084215260811617	8	111395.03350000002	1511250.0
480000	60000	-4.17633704234317	8	111395.03350000002	2152350.0
480000	60000	-3.651602044081519	8	111395.03350000002	3065250.0
480000	60000	-1.645732807331936	8	111395.03350000002	4365000.0
480000	60000	-0.45839272757703525	8	111395.03350000002	6215700.0
480000	60000	-1.0503128661229382	8	111395.03350000002	8851200.0
480000	60000	-0.7428305386283703	8	111395.03350000002	12604350.0
480000	120000	-0.18243452557237952	8	163976.79499999998	5100.0
480000	120000	-1.0328037239552117	8	163976.79499999998	7200.0
480000	120000	-1.3842037193098358	8	163976.79499999998	10350.0
480000	120000	-1.5319335080501038	8	163976.79499999998	15000.0
480000	120000	-1.5283121574097354	8	163976.79499999998	21450.0
480000	120000	-1.4201206913173758	8	163976.79499999998	30600.0
480000	120000	-1.1796356269929016	8	163976.79499999998	43650.0
480000	120000	-0.893092414342036	8	163976.79499999998	62250.0
480000	120000	-0.6749063856335944	8	163976.79499999998	88950.0
480000	120000	-0.5458327567987593	8	163976.79499999998	127050.0
480000	120000	-0.5386734640251213	8	163976.79499999998	181050.0
480000	120000	-0.6920068501026605	8	163976.79499999998	257850.0
480000	120000	-0.8588623964975858	8	163976.79499999998	367350.0
480000	120000	-1.002176214885992	8	163976.79499999998	523200.0
480000	120000	-1.439761873894302	8	163976.79499999998	745050.0
480000	120000	-1.9760399483982583	8	163976.79499999998	1061100.0
480000	120000	-2.755857418739274	8	163976.79499999998	1511250.0
480000	120000	-3.4076905617285576	8	163976.79499999998	2152350.0
480000	120000	-3.0157702243708506	8	163976.79499999998	3065250.0
480000	120000	-0.943025031233151	8	163976.79499999998	4365000.0
480000	120000	-0.07777538801534908	8	163976.79499999998	6215700.0
480000	120000	-1.112744552611017	8	163976.79499999998	8851200.0
480000	120000	-1.432581998466159	8	163976.79499999998	12604350.0
480000	240000	-0.17599542405486765	8	226504.262	5100.0
480000	240000	-1.0083512218695203	8	226504.262	7200.0
480000	240000	-1.371755733273081	8	226504.262	10350.0
480000	240000	-1.5535869125389854	8	226504.262	15000.0
480000	240000	-1.6144064172717734	8	226504.262	21450.0
480000	240000	-1.6101448607469147	8	226504.262	30600.0
480000	240000	-1.472030286763011	8	226504.262	43650.0
480000	240000	-1.2589214509640048	8	226504.262	62250.0
480000	240000	-0.986575766959424	8	226504.262	88950.0
480000	240000	-0.7746318135647006	8	226504.262	127050.0
480000	240000	-0.6925435244592939	8	226504.262	181050.0
480000	240000	-0.665282577460225	8	226504.262	257850.0
480000	240000	-0.9258399733136911	8	226504.262	367350.0
480000	240000	-1.1085010396381971	8	226504.262	523200.0
480000	240000	-1.3504033698179085	8	226504.262	745050.0
480000	240000	-1.8229332016646822	8	226504.262	1061100.0
480000	240000	-2.177686446644971	8	226504.262	1511250.0
480000	240000	-2.263045569700043	8	226504.262	2152350.0
480000	240000	-1.0020529761697259	8	226504.262	3065250.0
480000	240000	-1.103478610131574	8	226504.262	4365000.0
480000	240000	-0.3641080184289484	8	226504.262	6215700.0
480000	240000	-0.6494907126534182	8	226504.262	8851200.0
480000	240000	-0.5548462141447005	8	226504.262	12604350.0
480000	480000	-0.17341006256583105	8	284098.8040540541	5100.0
480000	480000	-0.9963655860920428	8	284098.8040540541	7200.0
480000	480000	-1.3614623533251684	8	284098.8040540541	10350.0
480000	480000	-1.5542993741159374	8	284098.8040540541	15000.0
480000	480000	-1.639752817259131	8	284098.8040540541	21450.0
480000	480000	-1.677188644243968	8	284098.8040540541	30600.0
480000	480000	-1.630391819458088	8	284098.8040540541	43650.0
480000	480000	-1.4886875665513661	8	284098.8040540541	62250.0
480000	480000	-1.2746397607971078	8	284098.8040540541	88950.0
480000	480000	-1.089568122241799	8	284098.8040540541	127050.0
480000	480000	-0.8991198184869181	8	284098.8040540541	181050.0
480000	480000	-0.8661479790670544	8	284098.8040540541	257850.0
480000	480000	-0.9559872411501456	8	284098.8040540541	367350.0
480000	480000	-0.9598876638248842	8	284098.8040540541	523200.0
480000	480000	-1.3961895399561077	8	284098.8040540541	745050.0
480000	480000	-1.704558852970758	8	284098.8040540541	1061100.0
480000	480000	-1.6503638797382658	8	284098.8040540541	1511250.0
480000	480000	-1.3708081562972658	8	284098.8040540541	2152350.0
480000	480000	-0.7759289938733547	8	284098.8040540541	3065250.0
480000	480000	-0.5203186114764058	8	284098.8040540541	4365000.0
480000	480000	-0.14321664928586159	8	284098.8040540541	6215700.0
480000	480000	-1.1048727513130412	8	284098.8040540541	8851200.0
480000	480000	-1.7055204849986727	8	284098.8040540541	12604350.0
480000	2400000	-0.1724371455632373	8	338737.9928571429	5100.0
480000	2400000	-0.9907532084286887	8	338737.9928571429	7200.0
480000	2400000	-1.3554154349490297	8	338737.9928571429	10350.0
480000	2400000	-1.5517762224515947	8	338737.9928571429	15000.0
480000	2400000	-1.655809544019633	8	338737.9928571429	21450.0
480000	2400000	-1.7306227716770919	8	338737.9928571429	30600.0
480000	2400000	-1.7425571689428379	8	338737.9928571429	43650.0
480000	2400000	-1.7007002299043839	8	338737.9928571429	62250.0
480000	2400000	-1.6168423780086174	8	338737.9928571429	88950.0
480000	2400000	-1.5245897969746245	8	338737.9928571429	127050.0
480000	2400000	-1.3506180654580717	8	338737.9928571429	181050.0
480000	2400000	-1.2935661423997187	8	338737.9928571429	257850.0
480000	2400000	-1.1974073320515644	8	338737.9928571429	367350.0
480000	2400000	-1.1259374741896566	8	338737.9928571429	523200.0
480000	2400000	-1.1789223174006964	8	338737.9928571429	745050.0
480000	2400000	-1.2675016406657735	8	338737.9928571429	1061100.0
480000	2400000	-1.0400832472631107	8	338737.9928571429	1511250.0
480000	2400000	-0.4924282203023915	8	338737.9928571429	2152350.0
480000	2400000	-0.10657548845615399	8	338737.9928571429	3065250.0
480000	2400000	-0.006947512619206756	8	338737.9928571429	4365000.0
480000	2400000	-0.34256184963969255	8	338737.9928571429	6215700.0
480000	2400000	-0.7860277907617887	8	338737.9928571429	8851200.0
480000	2400000	-0.5005134362005581	8	338737.9928571429	12604350.0
960000	30000	-0.201704185564755	8	81170.36025000001	5100.0
960000	30000	-1.0891767225824176	8	81170.36025000001	7200.0
960000	30000	-1.3520272889241527	8	81170.36025000001	10350.0
960000	30000	-1.315056094651817	8	81170.36025000001	15000.0
960000	30000	-1.0585782777126742	8	81170.36025000001	21450.0
960000	30000	-0.7125833371724893	8	81170.36025000001	30600.0
960000	30000	-0.43368661113552387	8	81170.36025000001	43650.0
960000	30000	-0.40457732186232254	8	81170.36025000001	62250.0
960000	30000	-0.3992070820561217	8	81170.36025000001	88950.0
960000	30000	-0.3868992412499724	8	81170.36025000001	127050.0
960000	30000	-0.3067384705607117	8	81170.36025000001	181050.0
960000	30000	-0.4520536571323708	8	81170.36025000001	257850.0
960000	30000	-0.902133942388357	8	81170.36025000001	367350.0
960000	30000	-1.574517129795581	8	81170.36025000001	523200.0
960000	30000	-2.5314128554885236	8	81170.36025000001	745050.0
960000	30000	-3.3839076235960923	8	81170.36025000001	1061100.0
960000	30000	-4.097049605779433	8	81170.36025000001	1511250.0
960000	30000	-4.391265807622652	8	81170.36025000001	2152350.0
960000	30000	-3.8094830744031762	8	81170.36025000001	3065250.0
960000	30000	-2.9297660341986007	8	81170.36025000001	4365000.0
960000	30000	-0.5311783725285462	8	81170.36025000001	6215700.0
960000	30000	-0.6834954671264771	8	81170.36025000001	8851200.0
960000	30000	-0.01887645810943238	8	81170.36025000001	12604350.0
960000	60000	-0.19912918298564458	8	135256.5065	5100.0
960000	60000	-1.1000265645714715	8	135256.5065	7200.0
960000	60000	-1.4335264439808415	8	135256.5065	10350.0
960000	60000	-1.5225037583124137	8	135256.5065	15000.0
960000	60000	-1.423792728353463	8	135256.5065	21450.0
960000	60000	-1.197401336268518	8	135256.5065	30600.0
960000	60000	-0.870776308872883	8	135256.5065	43650.0
960000	60000	-0.5491505600866801	8	135256.5065	62250.0
960000	60000	-0.41970174572960217	8	135256.5065	88950.0
960000	60000	-0.38475513184154764	8	135256.5065	127050.0
960000	60000	-0.44561610732687923	8	135256.5065	181050.0
960000	60000	-0.4207926359817447	8	135256.5065	257850.0
960000	60000	-0.47769131121783037	8	135256.5065	367350.0
960000	60000	-0.7007210721661133	8	135256.5065	523200.0
960000	60000	-1.2738932848191316	8	135256.5065	745050.0
960000	60000	-2.055362661144823	8	135256.5065	1061100.0
960000	60000	-2.9092441761464793	8	135256.5065	1511250.0
960000	60000	-3.676900234989772	8	135256.5065	2152350.0
960000	60000	-4.002272363674371	8	135256.5065	3065250.0
960000	60000	-3.4983964313683664	8	135256.5065	4365000.0
960000	60000	-1.7131673606451652	8	135256.5065	6215700.0
960000	60000	-1.7653497790555281	8	135256.5065	8851200.0
960000	60000	-1.1530384533214566	8	135256.5065	12604350.0
960000	120000	-0.18964575142787693	8	211285.779	5100.0
960000	120000	-1.0669695535709227	8	211285.779	7200.0
960000	120000	-1.4291243268613223	8	211285.779	10350.0
960000	120000	-1.5898494187364214	8	211285.779	15000.0
960000	120000	-1.6057670673746463	8	211285.779	21450.0
960000	120000	-1.5169868807500266	8	211285.779	30600.0
960000	120000	-1.2849355586519278	8	211285.779	43650.0
960000	120000	-1.015414505684713	8	211285.779	62250.0
960000	120000	-0.6709517660410844	8	211285.779	88950.0
960000	120000	-0.48120410575058137	8	211285.779	127050.0
960000	120000	-0.4008091765821073	8	211285.779	181050.0
960000	120000	-0.4801792273439996	8	211285.779	257850.0
960000	120000	-0.5865782725871065	8	211285.779	367350.0
960000	120000	-0.640895563034843	8	211285.779	523200.0
960000	120000	-0.8585452304834482	8	211285.779	745050.0
960000	120000	-1.2589312200638412	8	211285.779	1061100.0
960000	120000	-1.935345356518704	8	211285.779	1511250.0
960000	120000	-2.6729645078453332	8	211285.779	2152350.0
960000	120000	-3.532393191608398	8	211285.779	3065250.0
960000	120000	-3.492343838784483	8	211285.779	4365000.0
960000	120000	-1.789234268710393	8	211285.779	6215700.0
[truncated: 761 more rows]
