# Supplementary material for: A mechanism of cohesin‐dependent loop extrusion organizes zygotic genome architecture
Source: EMBO J. 2017 Dec 7;36(24):3600–18. doi: 10.15252/embj.201798083 (PMC5730859; doi:10.15252/embj.201798083)
Supplement: Supplementary file 9 — Source Data for Figure 2 [file EMBJ-36-3600-s007.xls]

## Sheet: Loops_Du2017_PN3_maternal
	-100 kb	-90 kb	-80 kb	-70 kb	-60 kb	-50 kb	-40 kb	-30 kb	-20 kb	-10 kb	0 kb	10 kb	20 kb	30 kb	40 kb	50 kb	60 kb	70 kb	80 kb	90 kb
-100 kb	0.95952	0.94824	0.961049	0.971908	0.98617	1.01043	1.00499	1.02697	1.05101	1.03757	1.18588	1.1016	1.11801	1.00385	0.977488	1.00151	0.978059	1.01049	0.935196	0.948839
-90 kb	0.949411	0.98217	0.974641	0.978527	1.02713	0.985907	1.01198	1.02787	1.04939	1.11428	1.21401	1.09764	1.07241	1.07453	1.04494	0.954308	0.998569	1.03704	0.93778	1.00082
-80 kb	0.954142	0.954837	0.963992	0.968492	0.979399	0.98925	0.994097	1.06535	1.05525	1.04079	1.25235	1.04988	1.09582	0.994662	1.05283	0.970533	0.98203	0.998807	0.920743	0.980745
-70 kb	0.996355	0.967514	0.995228	1.00827	1.00413	1.01706	1.04606	1.02522	1.08795	1.05481	1.23772	1.05398	1.10245	1.05466	1.02147	0.977926	1.04953	0.983396	0.994904	0.975592
-60 kb	0.974936	0.960309	0.995629	1.01323	1.00913	1.04255	1.02466	1.07548	1.10687	1.08951	1.18751	1.08149	1.11542	1.09926	0.996794	1.0216	1.0436	1.06315	0.984525	0.937203
-50 kb	0.97576	0.999141	0.991096	1.00483	1.00681	1.03268	1.09555	1.07773	1.09184	1.11962	1.25269	1.17255	1.10564	1.04396	1.02588	1.02062	1.04475	1.02521	0.993057	1.02758
-40 kb	0.98655	1.01746	1.00476	1.03507	1.04916	1.03137	1.0733	1.11805	1.08932	1.15068	1.21574	1.18684	1.1307	1.04251	1.08601	1.04997	1.08149	1.03688	1.0165	0.956101
-30 kb	1.02846	1.02297	1.02086	1.04654	1.04622	1.08222	1.0583	1.09833	1.14137	1.17786	1.27	1.18442	1.15856	1.06688	1.09713	1.09455	1.02052	1.03099	1.04512	0.983065
-20 kb	1.03607	1.06771	1.05803	1.06925	1.09029	1.07315	1.11419	1.16509	1.18388	1.17056	1.29968	1.22279	1.20599	1.14936	1.10017	1.12744	1.09608	1.10297	1.08706	1.05214
-10 kb	1.0802	1.06996	1.11861	1.1062	1.14316	1.12862	1.16552	1.19133	1.21533	1.26634	1.43201	1.27322	1.26717	1.13574	1.14774	1.1356	1.09242	1.14464	1.07467	1.07008
0 kb	1.1792	1.20564	1.21433	1.26276	1.23692	1.29482	1.31557	1.33549	1.3996	1.47239	1.59971	1.41594	1.40392	1.34788	1.31458	1.2624	1.21652	1.2083	1.2213	1.22628
10 kb	1.07618	1.1094	1.11805	1.15892	1.17738	1.16276	1.19288	1.18182	1.24441	1.32232	1.45569	1.26757	1.22658	1.15401	1.19365	1.11039	1.12415	1.09167	1.05819	0.998515
20 kb	1.08946	1.1063	1.11361	1.13959	1.14939	1.14932	1.14794	1.20758	1.22459	1.27399	1.40365	1.2499	1.15806	1.17251	1.10702	1.1141	1.087	1.0807	1.06506	1.05931
30 kb	1.10294	1.10944	1.10056	1.14174	1.12817	1.13207	1.15892	1.17252	1.17616	1.20954	1.33276	1.20684	1.17246	1.13044	1.09057	1.08478	1.08053	1.05506	0.994128	0.969396
40 kb	1.10208	1.09774	1.1229	1.11247	1.11782	1.12715	1.16912	1.17321	1.18352	1.21264	1.31275	1.21215	1.13594	1.11071	1.05522	1.07801	1.0801	1.06757	0.994907	1.03624
50 kb	1.08057	1.09436	1.09269	1.09288	1.08549	1.10729	1.10772	1.13692	1.16711	1.20207	1.29204	1.16251	1.12402	1.06775	1.06314	1.0333	1.0418	0.986863	0.980992	1.03257
60 kb	1.0938	1.06933	1.09536	1.08803	1.09353	1.07554	1.11062	1.14457	1.14972	1.13691	1.2888	1.14159	1.09869	1.08015	1.05002	1.03993	1.02735	1.01628	0.988843	0.993546
70 kb	1.08265	1.07596	1.09804	1.08562	1.07431	1.09638	1.08587	1.11485	1.14208	1.17031	1.24035	1.10412	1.06927	1.04871	1.03513	0.993553	0.996248	0.987241	0.981729	0.963246
80 kb	1.07353	1.1029	1.08223	1.07618	1.08132	1.08833	1.10156	1.09962	1.09694	1.14847	1.20983	1.10555	1.06463	1.01814	1.04835	0.98684	0.989439	0.996301	0.961462	0.997112
90 kb	1.09008	1.11321	1.1037	1.11326	1.09557	1.0954	1.10961	1.10082	1.09144	1.09098	1.21382	1.109	1.06403	1.00337	1.00264	1.01899	1.00216	0.979721	0.963781	0.989501

## Sheet: Loops_Du2017_PN3_paternal
	-100 kb	-90 kb	-80 kb	-70 kb	-60 kb	-50 kb	-40 kb	-30 kb	-20 kb	-10 kb	0 kb	10 kb	20 kb	30 kb	40 kb	50 kb	60 kb	70 kb	80 kb	90 kb
-100 kb	0.97392	0.925272	0.946008	0.960665	0.984831	0.958274	1.06369	1.01748	1.07192	1.06452	1.22098	1.10037	1.17277	1.06497	1.04292	1.04187	0.965469	1.0304	0.998701	1.04049
-90 kb	0.940634	0.964268	0.974273	0.983783	0.965492	1.02176	1.03313	1.04845	1.11055	1.10485	1.25217	1.16691	1.13453	1.08944	1.03145	1.04012	1.05694	1.05474	1.07579	1.02691
-80 kb	0.982294	0.945405	0.949746	0.989963	0.977931	1.0299	1.08736	1.08748	1.09767	1.11201	1.27505	1.14775	1.12197	1.09483	1.11518	1.08377	1.0324	1.03053	1.02656	1.06926
-70 kb	0.967949	0.929579	1.00457	0.977223	1.00223	1.06728	1.08194	1.11642	1.13186	1.1342	1.27256	1.1573	1.10616	1.10444	1.11554	1.01191	1.03972	1.09871	1.0661	0.977208
-60 kb	0.994329	0.989282	0.976268	0.985252	1.02847	1.0036	1.10988	1.11326	1.15821	1.11014	1.30268	1.12052	1.1832	1.1695	1.1178	1.04764	1.03492	1.03691	1.01233	1.061
-50 kb	0.968569	1.01645	1.02162	1.0276	1.00181	1.02315	1.13043	1.10237	1.15728	1.17489	1.31236	1.22627	1.14125	1.11644	1.11833	1.10244	1.08828	1.06708	1.07008	0.996723
-40 kb	1.02134	0.972815	1.01325	1.0394	1.06132	1.0612	1.09895	1.15827	1.13925	1.1723	1.33977	1.22328	1.18323	1.17893	1.15791	1.09535	1.10229	1.04759	1.04871	1.06426
-30 kb	1.00474	1.00928	1.00661	1.07482	1.08444	1.08158	1.12922	1.13625	1.15177	1.23634	1.38777	1.17023	1.26808	1.20121	1.17666	1.16901	1.16986	1.09027	1.11796	1.08636
-20 kb	1.04203	1.04038	1.08315	1.11534	1.14738	1.11158	1.15892	1.22649	1.25287	1.31986	1.45279	1.33713	1.29069	1.26812	1.24157	1.18396	1.10083	1.13108	1.11269	1.13084
-10 kb	1.08247	1.0878	1.11401	1.15552	1.17924	1.18746	1.20858	1.27099	1.26739	1.37976	1.52483	1.37536	1.30006	1.2538	1.16331	1.14633	1.15795	1.15924	1.1751	1.14584
0 kb	1.19126	1.25067	1.27618	1.31868	1.31321	1.3503	1.37681	1.44171	1.42802	1.51277	1.72141	1.50394	1.44716	1.34968	1.36053	1.25433	1.26447	1.26548	1.22014	1.17249
10 kb	1.10734	1.12613	1.14852	1.18715	1.18595	1.22149	1.26043	1.29197	1.36665	1.33883	1.54923	1.35684	1.30714	1.23068	1.19834	1.22748	1.21227	1.13426	1.09172	1.10006
20 kb	1.10539	1.09098	1.11786	1.1628	1.14475	1.18107	1.20816	1.2629	1.26267	1.29325	1.46388	1.31945	1.2309	1.20897	1.1915	1.13069	1.17382	1.09938	1.13014	1.06255
30 kb	1.10401	1.08419	1.0976	1.11904	1.12353	1.16121	1.1526	1.18489	1.23188	1.25833	1.41554	1.25893	1.21666	1.19156	1.1551	1.10741	1.08581	1.1002	1.04507	1.06459
40 kb	1.10505	1.09838	1.10971	1.11801	1.12339	1.15225	1.17724	1.19031	1.22261	1.22619	1.36559	1.26201	1.19484	1.16992	1.11166	1.03435	1.05156	1.01127	1.05309	1.07043
50 kb	1.08556	1.05495	1.08008	1.07803	1.05597	1.09998	1.14097	1.14825	1.16144	1.20386	1.34066	1.20326	1.15292	1.10299	1.12356	1.05075	1.04208	1.02974	0.987683	1.04476
60 kb	1.09245	1.0909	1.09815	1.0923	1.08373	1.10935	1.12589	1.13336	1.17513	1.17405	1.32506	1.16204	1.12115	1.06976	1.06581	1.02632	1.06067	1.01132	0.992833	1.04383
70 kb	1.10844	1.08804	1.0817	1.09015	1.08361	1.09813	1.10127	1.10358	1.15965	1.17832	1.28909	1.17332	1.09683	1.07244	1.02241	0.973043	1.0255	0.969207	0.959142	0.985806
80 kb	1.10427	1.10212	1.09952	1.12245	1.08386	1.09409	1.08591	1.11031	1.09499	1.14925	1.28193	1.1374	1.05052	1.03184	0.982121	0.994416	0.980447	0.981266	0.990743	0.940274
90 kb	1.13153	1.12608	1.13002	1.12014	1.11623	1.09561	1.12499	1.09776	1.09371	1.11274	1.2587	1.14338	1.07128	1.06741	1.00669	0.978547	0.971031	0.984433	1.00362	0.979939

## Sheet: Loops_Du2017_PN5_maternal
	-100 kb	-90 kb	-80 kb	-70 kb	-60 kb	-50 kb	-40 kb	-30 kb	-20 kb	-10 kb	0 kb	10 kb	20 kb	30 kb	40 kb	50 kb	60 kb	70 kb	80 kb	90 kb
-100 kb	0.98101	0.962229	0.946358	0.976813	0.983869	0.969692	0.992271	1.03157	1.0482	1.03656	1.17228	1.04395	1.03949	0.987537	1.00131	1.00968	0.998733	1.00201	0.991592	0.981173
-90 kb	0.941073	0.941712	0.980385	0.98721	0.990527	1.00579	0.992364	1.00635	1.0753	1.04426	1.10796	1.04496	1.01608	0.998623	0.973611	0.968757	1.00214	0.995151	1.01353	0.993538
-80 kb	0.990466	0.978439	0.968718	0.96964	0.993852	0.9993	0.995258	1.05476	1.05064	1.05203	1.11864	1.07515	1.07037	1.02409	1.01272	1.03614	1.01638	1.01758	1.01589	0.997847
-70 kb	0.958918	0.96227	0.988016	1.00445	0.995055	0.99144	1.0264	1.03567	1.04892	1.05052	1.17923	1.12223	1.04684	1.04952	0.997387	0.973767	1.05201	1.00664	1.00781	0.959099
-60 kb	0.986395	0.971107	0.999368	1.00264	1.00842	0.991299	1.02648	1.06334	1.0729	1.09122	1.17752	1.07364	1.09552	1.0582	1.01789	1.0571	1.01461	1.04331	0.99682	1.00706
-50 kb	0.990199	0.98179	0.969949	1.01973	0.984616	1.03433	1.02549	1.06127	1.08272	1.08709	1.18205	1.07018	1.06147	1.07284	1.028	1.07182	1.0353	1.03441	1.04639	0.994585
-40 kb	0.991616	0.998429	1.02299	1.04381	1.02805	1.05438	1.04765	1.13161	1.0823	1.14137	1.20924	1.18241	1.09647	1.08881	1.09433	1.04051	1.03563	1.03833	1.03242	0.988428
-30 kb	1.01684	1.02481	1.02818	1.07307	1.05461	1.07087	1.07548	1.0685	1.13305	1.13396	1.18584	1.16989	1.09295	1.10506	1.07372	1.05195	1.08896	1.04646	1.033	1.05796
-20 kb	1.04347	1.05768	1.05732	1.04927	1.08505	1.09818	1.13674	1.1443	1.17695	1.16352	1.27432	1.19793	1.14621	1.11792	1.11823	1.06017	1.08174	1.09935	1.04698	1.0809
-10 kb	1.0568	1.07238	1.09062	1.10328	1.11784	1.13859	1.15779	1.1679	1.21224	1.20764	1.34004	1.21018	1.1677	1.11033	1.07315	1.11686	1.0894	1.09686	1.05223	1.06763
0 kb	1.17657	1.19731	1.22165	1.25496	1.25982	1.25582	1.29235	1.30274	1.32965	1.35433	1.49943	1.33491	1.30165	1.27255	1.19318	1.16446	1.19795	1.16894	1.15404	1.13535
10 kb	1.10474	1.12089	1.14745	1.15996	1.15979	1.16632	1.18047	1.19719	1.22496	1.26047	1.37641	1.22435	1.20454	1.16779	1.14505	1.13511	1.09572	1.08865	1.07739	1.06898
20 kb	1.11606	1.115	1.12139	1.1438	1.14423	1.14886	1.16409	1.19302	1.21614	1.23202	1.32209	1.19321	1.18395	1.16531	1.14872	1.11666	1.12247	1.09341	1.05694	1.06757
30 kb	1.11998	1.10752	1.11146	1.1402	1.13942	1.15183	1.16024	1.20228	1.1905	1.20181	1.3382	1.19471	1.15065	1.13559	1.06868	1.06275	1.07605	1.06781	1.04507	1.04365
40 kb	1.1204	1.11441	1.1269	1.12229	1.14229	1.13959	1.14499	1.18949	1.16992	1.1972	1.28099	1.1703	1.14494	1.12208	1.07565	1.05806	1.06021	1.05122	1.06536	1.02689
50 kb	1.11423	1.07837	1.09378	1.0968	1.10132	1.11824	1.14233	1.12752	1.14855	1.20058	1.23029	1.15504	1.09712	1.07611	1.0519	1.04115	1.0452	1.01931	0.99525	0.982609
60 kb	1.09054	1.1019	1.1018	1.10523	1.11173	1.12201	1.12602	1.1174	1.14176	1.16399	1.26382	1.1471	1.07986	1.06282	1.05764	1.01747	0.998515	1.02766	1.01093	1.01312
70 kb	1.10167	1.10556	1.101	1.09424	1.10341	1.09954	1.09647	1.09875	1.12754	1.13204	1.24415	1.10296	1.09807	1.03663	1.0087	1.01131	1.01368	1.00628	0.990135	0.992703
80 kb	1.10368	1.09467	1.09438	1.10775	1.08569	1.09325	1.08527	1.116	1.11525	1.14121	1.2258	1.12102	1.06143	1.03457	1.01528	1.01202	0.978622	0.982792	1.00077	0.999412
90 kb	1.10713	1.1217	1.12999	1.11273	1.12187	1.10779	1.11386	1.10767	1.10832	1.11854	1.21745	1.09485	1.06651	1.04212	1.01091	1.02	0.992913	0.994607	0.978256	0.986386

## Sheet: Loops_Du2017_PN5_paternal
	-100 kb	-90 kb	-80 kb	-70 kb	-60 kb	-50 kb	-40 kb	-30 kb	-20 kb	-10 kb	0 kb	10 kb	20 kb	30 kb	40 kb	50 kb	60 kb	70 kb	80 kb	90 kb
-100 kb	0.975005	0.964735	0.923396	1.02348	0.988992	1.02025	0.983053	1.03035	1.06688	1.07042	1.07669	1.04312	1.00001	1.00316	0.990807	1.00554	0.972275	0.987018	1.03396	0.931498
-90 kb	0.993029	0.975196	0.973976	1.00132	0.975802	1.00283	0.986163	1.04542	1.07605	1.03196	1.15428	1.04485	1.05807	1.03769	1.07201	0.976976	1.00895	0.973516	0.970238	0.953132
-80 kb	0.953111	0.985637	0.988295	0.999366	1.00182	1.0415	1.02474	1.03386	1.07677	1.0975	1.17583	1.02683	1.04461	1.0418	0.959751	1.00767	1.02493	0.978371	1.02795	0.945824
-70 kb	0.99002	0.992547	0.989311	0.979423	1.00248	0.998866	1.02165	1.04906	1.06903	1.07658	1.20301	1.06339	1.03148	1.03398	1.02507	1.02178	0.989746	1.0249	0.97956	1.00264
-60 kb	0.984581	0.976374	0.969071	0.999214	1.04411	0.998822	1.07392	1.07578	1.05186	1.08932	1.17887	1.1156	1.03546	1.08802	1.01779	1.01954	1.06913	0.988696	1.03749	0.97604
-50 kb	0.996457	1.00118	0.993302	1.01829	1.03026	1.03472	1.0297	1.05392	1.1091	1.08875	1.19718	1.0952	1.09537	1.07039	1.00783	1.06302	1.03055	1.04044	1.04015	0.940613
-40 kb	1.00709	0.998826	1.00219	1.04662	1.04301	1.08119	1.06088	1.09999	1.11908	1.12922	1.18384	1.14368	1.1506	1.10598	1.03779	1.05436	1.00914	1.00514	0.997869	1.01414
-30 kb	1.02677	1.0107	1.03111	1.06023	1.04109	1.05393	1.12237	1.06838	1.09713	1.15145	1.1999	1.11456	1.11694	1.06413	1.0815	1.04317	1.10054	1.04123	1.04531	1.02218
-20 kb	1.05915	1.05266	1.09668	1.06231	1.08395	1.13435	1.12339	1.16805	1.20345	1.16946	1.29583	1.14645	1.13489	1.12713	1.11061	1.10824	1.06686	1.04473	1.04262	1.04764
-10 kb	1.08728	1.08584	1.08866	1.11649	1.14442	1.14345	1.17037	1.1558	1.19212	1.2203	1.31111	1.21524	1.17584	1.1373	1.0852	1.08089	1.09083	1.0606	1.03151	1.06873
0 kb	1.16382	1.21185	1.22319	1.24858	1.26029	1.25527	1.28747	1.2568	1.34505	1.33974	1.46326	1.30863	1.2708	1.25662	1.17224	1.20759	1.18804	1.14194	1.13662	1.12505
10 kb	1.1213	1.10896	1.13402	1.18094	1.15948	1.1769	1.18409	1.2069	1.2277	1.24197	1.36859	1.23541	1.18715	1.1159	1.12671	1.07336	1.13487	1.07337	1.09089	1.00413
20 kb	1.10422	1.09935	1.11685	1.15954	1.13758	1.15123	1.13746	1.18805	1.18783	1.22457	1.32585	1.19088	1.17312	1.09574	1.11977	1.0991	1.05446	1.01983	1.01375	1.08279
30 kb	1.11485	1.10082	1.10484	1.14126	1.12628	1.13973	1.14627	1.16863	1.1629	1.21899	1.30374	1.14822	1.1281	1.11734	1.1055	1.07885	1.02741	1.04567	1.04522	0.969057
40 kb	1.13772	1.10733	1.11704	1.12996	1.1166	1.13175	1.15933	1.19269	1.17899	1.19624	1.29579	1.18761	1.12223	1.11954	1.10839	1.05174	1.07552	1.05561	1.00343	1.00016
50 kb	1.09951	1.08007	1.08494	1.09202	1.06982	1.10315	1.11458	1.12992	1.15155	1.16299	1.26406	1.1668	1.09554	1.09022	0.998754	1.00844	1.00264	1.0051	0.992678	0.99699
60 kb	1.10918	1.113	1.09809	1.11149	1.10309	1.12551	1.13157	1.14748	1.16235	1.16069	1.27878	1.13929	1.11806	1.06817	1.03874	1.01301	1.03142	1.02839	1.00425	0.982276
70 kb	1.0759	1.09534	1.09343	1.08613	1.09538	1.10752	1.1031	1.12463	1.12582	1.13731	1.24596	1.10308	1.07035	1.06552	1.01975	0.995478	1.02328	0.982905	0.99728	0.955574
80 kb	1.10479	1.10935	1.09291	1.10596	1.0852	1.1117	1.09874	1.10014	1.10643	1.13235	1.23415	1.11269	1.05456	1.04102	0.98957	0.991953	0.991303	0.975248	0.962947	0.955383
90 kb	1.11258	1.12383	1.10217	1.12606	1.11973	1.11259	1.09317	1.10968	1.1099	1.11083	1.19948	1.08948	1.06276	1.05741	1.02218	1.01364	1.01535	0.988797	0.972438	0.9626

## Sheet: Loops_Du2017_late_2cell_materna
	-100 kb	-90 kb	-80 kb	-70 kb	-60 kb	-50 kb	-40 kb	-30 kb	-20 kb	-10 kb	0 kb	10 kb	20 kb	30 kb	40 kb	50 kb	60 kb	70 kb	80 kb	90 kb
-100 kb	0.953364	0.988536	0.978566	0.974592	0.996152	0.990336	1.01023	1.04004	1.01904	1.04884	1.13333	1.04638	1.05787	0.991718	0.970708	0.941643	0.95243	0.995056	0.974557	0.942106
-90 kb	0.956552	0.951572	0.976452	0.99193	0.980262	0.986036	1.01438	1.04313	1.00452	1.03307	1.13491	1.04215	1.0222	1.01349	0.98824	0.994486	0.96252	0.977767	0.959504	0.949041
-80 kb	0.952555	0.946163	0.980711	0.971478	0.994143	0.98169	1.00306	1.02603	1.03705	1.04555	1.11932	1.02763	1.04037	1.02511	1.02546	0.986482	0.976576	0.986737	0.96486	0.966584
-70 kb	1.00462	0.980262	0.966744	0.990744	1.01626	0.989289	1.03738	1.05446	1.05236	1.06535	1.16793	1.04413	1.03719	1.0075	0.982312	0.996714	1.02211	0.989502	0.995551	0.989508
-60 kb	0.984129	0.969671	0.996287	0.997122	1.04796	1.02272	1.0257	1.0599	1.08027	1.11317	1.18031	1.10485	1.06616	1.05362	1.03078	1.00441	1.02974	0.971287	0.983786	0.966263
-50 kb	0.988241	0.982318	0.993572	1.01371	1.02827	1.02881	1.03235	1.08254	1.06077	1.08886	1.17297	1.11225	1.07919	1.06501	1.04593	0.995643	0.955323	0.998032	0.956957	0.971801
-40 kb	0.99873	1.01404	1.03609	1.03269	1.08334	1.04755	1.08432	1.09351	1.1128	1.14262	1.22378	1.14733	1.11415	1.06207	1.07928	1.04794	1.04269	0.985463	1.00462	0.997458
-30 kb	1.01292	1.01302	1.03904	1.04867	1.06092	1.04584	1.11508	1.10149	1.13606	1.16598	1.24864	1.16101	1.13879	1.12768	1.04922	1.03175	1.03065	1.00382	0.992699	1.00231
-20 kb	1.05487	1.08333	1.09189	1.10348	1.12036	1.12673	1.14754	1.19265	1.18771	1.22647	1.32307	1.20179	1.17768	1.12117	1.10732	1.06044	1.06751	1.05409	1.07707	1.05531
-10 kb	1.10925	1.10157	1.11926	1.15463	1.15657	1.16629	1.18304	1.19333	1.23081	1.27111	1.35644	1.23854	1.19359	1.17863	1.11617	1.10281	1.08186	1.04573	1.03614	1.03423
0 kb	1.22466	1.21611	1.25938	1.28231	1.27836	1.29494	1.28493	1.31559	1.36276	1.39892	1.54602	1.39073	1.29999	1.26215	1.20669	1.19843	1.15417	1.16914	1.09937	1.15036
10 kb	1.14487	1.16171	1.16571	1.18362	1.18188	1.18876	1.20345	1.23565	1.25895	1.29381	1.43768	1.27715	1.20026	1.16347	1.1505	1.12066	1.08276	1.06671	1.03563	1.04719
20 kb	1.15065	1.15221	1.16033	1.18084	1.16742	1.18787	1.19414	1.22034	1.2426	1.26347	1.36702	1.23769	1.21531	1.14917	1.14018	1.09333	1.06972	1.05217	1.05612	1.0451
30 kb	1.1437	1.14636	1.14016	1.17476	1.15255	1.1488	1.18088	1.19502	1.22925	1.21666	1.32618	1.21813	1.12618	1.1373	1.11615	1.08788	1.06305	1.05282	1.05994	1.0124
40 kb	1.13937	1.1473	1.15736	1.16385	1.16016	1.16229	1.18364	1.20744	1.20894	1.22966	1.33346	1.19187	1.14897	1.13856	1.08214	1.07742	1.04553	1.03181	1.01577	1.02027
50 kb	1.10626	1.1063	1.10254	1.11931	1.11348	1.13316	1.1333	1.15795	1.18171	1.18599	1.32916	1.17113	1.11536	1.08855	1.05526	1.0304	1.02862	1.00542	0.992967	1.01626
60 kb	1.1305	1.10849	1.12514	1.12523	1.13919	1.12526	1.14246	1.14611	1.18456	1.19269	1.2851	1.17084	1.09935	1.07683	1.03823	1.03623	1.02008	1.00167	1.01488	0.987943
70 kb	1.1108	1.12606	1.1152	1.12242	1.11707	1.12637	1.13156	1.12702	1.15106	1.17704	1.26757	1.12792	1.07889	1.06556	1.00713	1.01625	1.00021	0.997686	0.991717	0.98261
80 kb	1.12594	1.13486	1.12466	1.13088	1.11433	1.1195	1.12848	1.13247	1.14991	1.17421	1.25532	1.14225	1.08846	1.03938	1.01875	1.02706	1.00286	0.998978	0.969032	0.975304
90 kb	1.13559	1.12707	1.13365	1.13192	1.12281	1.13015	1.12776	1.13958	1.14317	1.16183	1.22508	1.1264	1.07387	1.04055	1.02753	0.986446	0.997894	1.00955	0.992509	0.945755

## Sheet: Loops_Du2017_8cell_maternal
	-100 kb	-90 kb	-80 kb	-70 kb	-60 kb	-50 kb	-40 kb	-30 kb	-20 kb	-10 kb	0 kb	10 kb	20 kb	30 kb	40 kb	50 kb	60 kb	70 kb	80 kb	90 kb
-100 kb	0.923828	0.946464	0.957438	0.975033	0.954012	0.992307	1.03319	1.09639	1.12014	1.21126	1.38992	1.21233	1.16434	1.1168	1.03665	1.00376	0.999599	0.972385	0.976503	0.950705
-90 kb	0.950677	0.935451	0.952441	0.978635	1.00327	0.986976	1.03738	1.07044	1.15295	1.20163	1.39352	1.21867	1.15476	1.10234	1.05403	1.05192	0.99761	1.0116	0.994909	1.01236
-80 kb	0.962734	0.967495	0.956419	0.979961	1.00657	1.02614	1.0588	1.08899	1.17307	1.25074	1.43035	1.28116	1.15318	1.11323	1.09001	1.09332	1.01037	1.01605	1.00647	0.994016
-70 kb	0.956085	0.967498	0.981541	0.990506	1.03836	1.02112	1.07203	1.14972	1.1849	1.25972	1.49583	1.30045	1.19717	1.1634	1.12125	1.0719	1.04667	1.04196	1.01922	0.989049
-60 kb	0.971679	0.959514	0.962742	0.997908	1.00338	1.02216	1.08239	1.15202	1.18806	1.29908	1.48821	1.31518	1.24444	1.16753	1.10554	1.1028	1.07021	1.02411	0.98669	0.995698
-50 kb	0.980342	0.96613	1.00569	1.00957	1.02487	1.06124	1.10603	1.14408	1.24162	1.3071	1.52706	1.34837	1.22272	1.17112	1.14348	1.07941	1.06546	1.04661	1.01506	1.04081
-40 kb	1.00785	1.01367	1.03235	1.0664	1.0891	1.09625	1.14016	1.21248	1.28009	1.37895	1.61979	1.40697	1.32874	1.23443	1.16769	1.11144	1.1192	1.12219	1.0681	1.05147
-30 kb	1.02507	1.03578	1.06148	1.07652	1.11485	1.15469	1.18236	1.27753	1.33627	1.44955	1.69164	1.49058	1.35544	1.2716	1.20829	1.18293	1.14808	1.12017	1.11511	1.10762
-20 kb	1.09605	1.12908	1.16113	1.18341	1.22618	1.22744	1.29593	1.33741	1.46467	1.56391	1.88079	1.63916	1.47275	1.37753	1.29184	1.25916	1.21872	1.19018	1.1832	1.18567
-10 kb	1.14908	1.22303	1.28144	1.33666	1.34392	1.35815	1.40287	1.51943	1.61756	1.78997	2.17436	1.83514	1.58996	1.47526	1.36706	1.33363	1.34009	1.25443	1.23476	1.18897
0 kb	1.36403	1.43554	1.53246	1.56666	1.61753	1.62381	1.70347	1.81189	1.9302	2.14804	2.59293	2.15453	1.85048	1.70297	1.59681	1.50165	1.48817	1.40817	1.41583	1.37042
10 kb	1.24261	1.26303	1.3288	1.36275	1.39605	1.43638	1.46076	1.54501	1.65299	1.8147	2.16637	1.81591	1.57677	1.4427	1.35607	1.32125	1.29231	1.25657	1.22703	1.22644
20 kb	1.20111	1.21274	1.22641	1.30439	1.29811	1.34342	1.35418	1.44315	1.54419	1.67821	1.93829	1.62522	1.4608	1.35017	1.28179	1.26183	1.19721	1.18132	1.16734	1.16545
30 kb	1.20461	1.18259	1.19535	1.23935	1.24846	1.2566	1.32685	1.35486	1.45121	1.5448	1.81794	1.54004	1.38023	1.27111	1.21816	1.20128	1.13732	1.0978	1.10006	1.0925
40 kb	1.18919	1.19488	1.19146	1.2144	1.20306	1.22942	1.28203	1.32042	1.38925	1.49278	1.7385	1.46676	1.31318	1.21848	1.17327	1.15309	1.09237	1.06751	1.06139	1.05961
50 kb	1.15	1.14642	1.15368	1.15567	1.16075	1.17288	1.20886	1.26229	1.32312	1.42504	1.64357	1.3929	1.21178	1.14502	1.09786	1.06145	1.06924	1.04862	1.02615	1.00421
60 kb	1.1566	1.1524	1.14465	1.16689	1.14971	1.15363	1.21264	1.25319	1.31053	1.39457	1.61682	1.36486	1.21566	1.11447	1.08506	1.03153	1.00472	1.02819	1.00327	1.00316
70 kb	1.16154	1.15512	1.15713	1.15739	1.14567	1.15438	1.18183	1.19362	1.26204	1.36745	1.54738	1.32292	1.16164	1.09817	1.04102	0.997696	0.995	0.958557	0.985991	0.973966
80 kb	1.16731	1.17158	1.16412	1.16027	1.15276	1.14764	1.15465	1.19317	1.23068	1.31047	1.48487	1.27364	1.15091	1.08824	0.999433	0.996132	0.983666	0.96473	0.945481	0.936322
90 kb	1.1763	1.17638	1.16926	1.16826	1.16729	1.15496	1.17193	1.19623	1.20223	1.25514	1.46368	1.25275	1.11932	1.04992	1.0107	0.984926	0.982136	0.95834	0.920618	0.918387

## Sheet: Loops_Du2017_late_2cell_paterna
	-100 kb	-90 kb	-80 kb	-70 kb	-60 kb	-50 kb	-40 kb	-30 kb	-20 kb	-10 kb	0 kb	10 kb	20 kb	30 kb	40 kb	50 kb	60 kb	70 kb	80 kb	90 kb
-100 kb	0.973312	0.949115	0.98489	0.998007	0.992	1.0102	1.02644	1.0333	1.04537	1.0967	1.13499	1.07621	1.0638	1.03897	1.02968	1.01557	1.00877	0.96522	0.994012	1.04268
-90 kb	0.946672	0.963387	0.950269	0.983984	0.972028	1.01319	0.995094	1.0495	1.05872	1.05702	1.13234	1.08062	1.07961	1.04757	1.01776	1.03623	1.00676	1.01665	0.976403	0.988396
-80 kb	0.974576	0.984129	0.995916	1.02542	1.02822	1.01443	1.01365	1.06266	1.0687	1.05772	1.17549	1.07685	1.0966	1.04087	1.03914	1.02109	1.02879	1.02375	0.967563	0.992894
-70 kb	0.953041	0.966516	0.963823	1.02217	1.00683	1.02193	1.04277	1.08817	1.07597	1.06181	1.20644	1.11752	1.05598	1.0736	1.07145	0.984071	0.996059	1.0044	1.0087	0.994244
-60 kb	0.986365	0.979051	1.00255	1.01964	1.03618	1.0338	1.04618	1.06387	1.09744	1.08177	1.17549	1.0984	1.04426	1.08044	1.03578	1.05049	1.02957	1.03526	1.02395	1.00763
-50 kb	0.985216	0.994438	1.00448	1.02546	1.03192	1.02373	1.08647	1.08518	1.10021	1.11573	1.22318	1.1033	1.13513	1.08167	1.02789	1.07621	1.03797	1.02848	1.0222	1.00994
-40 kb	1.004	1.00595	0.995732	1.05073	1.03799	1.05879	1.07725	1.09924	1.10388	1.10184	1.20862	1.13781	1.10817	1.0933	1.04247	1.06612	1.09133	1.05434	1.01947	1.04761
-30 kb	0.992994	1.01807	1.00528	1.04265	1.0608	1.05132	1.07272	1.12678	1.11608	1.16413	1.2883	1.16827	1.12739	1.08574	1.08677	1.05094	1.06013	1.01257	1.02593	0.989125
-20 kb	1.04169	1.07418	1.08101	1.07788	1.09808	1.09504	1.14774	1.15171	1.19129	1.21656	1.34094	1.25092	1.14718	1.14468	1.1505	1.09038	1.09105	1.08863	1.08092	1.05997
-10 kb	1.05547	1.07918	1.11728	1.12573	1.1195	1.16198	1.18192	1.20498	1.24992	1.24945	1.37344	1.23729	1.20897	1.15568	1.14722	1.12343	1.10319	1.08182	1.10563	1.05514
0 kb	1.18397	1.19723	1.23497	1.27513	1.27716	1.27476	1.33288	1.3634	1.35607	1.38685	1.55559	1.3959	1.30291	1.24345	1.2175	1.20942	1.16396	1.16979	1.1336	1.12105
10 kb	1.10033	1.09337	1.12238	1.14743	1.13021	1.18128	1.17444	1.21459	1.2301	1.28422	1.38354	1.25265	1.20414	1.15904	1.10489	1.10537	1.12232	1.09988	1.05813	1.06312
20 kb	1.08319	1.09523	1.10149	1.11073	1.12542	1.15088	1.18271	1.1493	1.21081	1.23614	1.3678	1.22138	1.16701	1.13282	1.0757	1.09343	1.06854	1.07783	1.06739	1.03648
30 kb	1.07986	1.0946	1.09668	1.10182	1.10439	1.12149	1.13507	1.18431	1.16295	1.19673	1.29671	1.18145	1.162	1.13191	1.10597	1.03787	1.05437	1.02194	1.03199	1.05251
40 kb	1.09639	1.10426	1.09047	1.11013	1.10601	1.12852	1.12348	1.18881	1.17918	1.20241	1.30486	1.18644	1.1249	1.10888	1.04363	1.05806	1.07809	1.05835	1.0348	1.00815
50 kb	1.05881	1.05199	1.07438	1.0754	1.08299	1.07536	1.07431	1.11745	1.14197	1.16119	1.24846	1.13198	1.09608	1.06591	1.0398	1.05409	1.02687	0.979845	0.983859	0.977356
60 kb	1.06713	1.06968	1.0726	1.07881	1.08651	1.0732	1.1028	1.1296	1.13545	1.16425	1.25981	1.15638	1.08655	1.07102	1.04618	1.0141	1.02951	0.999526	1.00981	1.0303
70 kb	1.07702	1.0751	1.06946	1.07169	1.07316	1.08483	1.09087	1.10228	1.12443	1.14503	1.23355	1.10907	1.0906	1.04877	1.02335	0.994545	0.972551	0.976614	0.996823	0.962708
80 kb	1.08675	1.08604	1.07193	1.08423	1.06302	1.0817	1.08857	1.07994	1.11924	1.13199	1.22536	1.10985	1.05117	1.01888	0.998144	0.98893	0.993718	0.978613	0.978028	0.951277
90 kb	1.08226	1.08637	1.08841	1.08504	1.09321	1.09295	1.09009	1.10275	1.09364	1.10825	1.21479	1.08127	1.02082	1.01748	0.998669	0.983468	1.00064	0.971103	0.966	0.975615

## Sheet: TADs_Du2017_PN3_maternal
	0	1	2	3	4	5	6	7	8	9	10	11	12	13	14	15	16	17	18	19	20	21	22	23	24	25	26	27	28	29	30	31	32	33	34	35	36	37	38	39	40	41	42	43	44	45	46	47	48
0	0.940525	0.843971	0.758042	0.666976	0.634732	0.611786	0.595617	0.579343	0.56644	0.554821	0.54706	0.537876	0.522435	0.517552	0.507514	0.490589	0.490792	0.489159	0.49106	0.491101	0.487709	0.47942	0.460017	0.456146	0.457603	0.463661	0.466696	0.451749	0.450395	0.437889	0.438768	0.425701	0.43094	0.424803	0.416436	0.405134	0.4024	0.386104	0.376371	0.388339	0.378655	0.365184	0.363409	0.371727	0.380571	0.372667	0.357914	0.372813	0.378317
1	0.843971	0.99037	0.814293	0.739568	0.693495	0.663402	0.629452	0.599041	0.583381	0.571397	0.563841	0.545249	0.528538	0.51738	0.518518	0.509683	0.507058	0.501536	0.485387	0.486906	0.4856	0.48074	0.470769	0.46514	0.464322	0.467147	0.477392	0.459457	0.454119	0.442006	0.440762	0.432749	0.415119	0.402849	0.400247	0.397654	0.405061	0.385536	0.374208	0.380234	0.371442	0.369949	0.375323	0.379518	0.368167	0.359785	0.356886	0.363744	0.360847
2	0.758042	0.814293	0.991425	0.829109	0.742555	0.694933	0.653617	0.625235	0.603075	0.584296	0.575934	0.555367	0.541119	0.526632	0.522646	0.519131	0.513537	0.509207	0.49796	0.492466	0.489533	0.485086	0.484138	0.475715	0.465025	0.468936	0.473773	0.46725	0.455227	0.445652	0.438018	0.42696	0.415165	0.401823	0.394284	0.384864	0.398751	0.386779	0.382003	0.3839	0.380348	0.377198	0.376069	0.366849	0.358584	0.354343	0.362426	0.373676	0.367295
3	0.666976	0.739568	0.829109	0.978585	0.819585	0.745025	0.688747	0.647649	0.627608	0.603966	0.586472	0.568087	0.555013	0.539432	0.525228	0.524843	0.519004	0.511122	0.503398	0.497345	0.496184	0.486149	0.476937	0.480811	0.467858	0.470862	0.473706	0.46877	0.446054	0.440257	0.42947	0.420066	0.419358	0.416211	0.40087	0.395147	0.400111	0.385313	0.383144	0.386595	0.377733	0.36575	0.363329	0.366449	0.365858	0.356332	0.363718	0.381175	0.372054
4	0.634732	0.693495	0.742555	0.819585	0.982343	0.824393	0.745239	0.690564	0.658417	0.626492	0.603761	0.585537	0.568041	0.553722	0.539883	0.529373	0.522033	0.51398	0.510671	0.500546	0.501476	0.492117	0.482752	0.486807	0.48016	0.470466	0.477935	0.464511	0.442993	0.433179	0.439792	0.429127	0.412395	0.417062	0.413096	0.400053	0.398003	0.388417	0.38689	0.385235	0.379184	0.369691	0.357638	0.365466	0.363583	0.359102	0.36882	0.385794	0.383809
5	0.611786	0.663402	0.694933	0.745025	0.824393	0.983928	0.82467	0.745779	0.695074	0.660323	0.637653	0.612948	0.587083	0.575175	0.550452	0.540926	0.531369	0.52498	0.519005	0.513304	0.511064	0.506351	0.497984	0.487782	0.489899	0.481261	0.48427	0.468699	0.444936	0.435283	0.437819	0.434501	0.416735	0.416521	0.423098	0.399204	0.38633	0.380576	0.374539	0.37855	0.381077	0.379057	0.365949	0.372474	0.374236	0.365114	0.380909	0.393473	0.398634
6	0.595617	0.629452	0.653617	0.688747	0.745239	0.82467	0.988808	0.828988	0.74692	0.700734	0.672308	0.640509	0.611441	0.595513	0.57756	0.57017	0.551571	0.541061	0.5295	0.524724	0.519315	0.514373	0.502422	0.48797	0.483966	0.488135	0.48837	0.4713	0.450287	0.440778	0.438743	0.432424	0.419004	0.408811	0.411433	0.396489	0.379407	0.376932	0.377134	0.385786	0.377575	0.382202	0.380599	0.38832	0.387044	0.37938	0.379786	0.393679	0.40015
7	0.579343	0.599041	0.625235	0.647649	0.690564	0.745779	0.828988	0.992113	0.833187	0.75637	0.71147	0.665942	0.627491	0.611891	0.595595	0.582149	0.566257	0.554021	0.53841	0.538407	0.525335	0.518151	0.50449	0.491992	0.495405	0.492447	0.482193	0.476114	0.458788	0.442609	0.434253	0.429686	0.423662	0.405728	0.397596	0.395788	0.397986	0.39032	0.387574	0.389827	0.384523	0.390788	0.390672	0.3871	0.386197	0.382873	0.370149	0.387603	0.391865
8	0.56644	0.583381	0.603075	0.627608	0.658417	0.695074	0.74692	0.833187	1.00083	0.835578	0.76122	0.705132	0.662555	0.633295	0.614487	0.599873	0.584845	0.569001	0.554013	0.547507	0.534056	0.519406	0.512754	0.514465	0.514684	0.498271	0.500741	0.492107	0.469041	0.452704	0.439406	0.432741	0.424984	0.41123	0.398925	0.391957	0.395634	0.388246	0.393092	0.398666	0.396249	0.382368	0.380488	0.384994	0.394309	0.382182	0.371618	0.38109	0.385266
9	0.554821	0.571397	0.584296	0.603966	0.626492	0.660323	0.700734	0.75637	0.835578	1.0006	0.843552	0.759569	0.705149	0.668847	0.642321	0.618409	0.602876	0.58501	0.56672	0.557943	0.550099	0.537398	0.526784	0.529513	0.520222	0.507486	0.504721	0.496877	0.470741	0.449652	0.450419	0.441065	0.430321	0.413848	0.412635	0.404389	0.39418	0.391323	0.398904	0.400698	0.397469	0.388952	0.400062	0.400843	0.40429	0.389019	0.386024	0.390325	0.390147
10	0.54706	0.563841	0.575934	0.586472	0.603761	0.637653	0.672308	0.71147	0.76122	0.843552	1.00454	0.843057	0.763618	0.709868	0.67806	0.644992	0.622646	0.601225	0.587994	0.58005	0.569965	0.564112	0.535706	0.521631	0.526134	0.520695	0.512452	0.497924	0.481834	0.456175	0.453584	0.450034	0.444298	0.420486	0.41695	0.422033	0.414815	0.397905	0.396233	0.38758	0.382344	0.395819	0.412437	0.40789	0.398023	0.405776	0.404658	0.397414	0.39708
11	0.537876	0.545249	0.555367	0.568087	0.585537	0.612948	0.640509	0.665942	0.705132	0.759569	0.843057	1.00685	0.844447	0.764855	0.715103	0.671864	0.645742	0.620883	0.598977	0.588037	0.587677	0.571576	0.547779	0.529745	0.525624	0.523161	0.519695	0.504338	0.479621	0.466862	0.463859	0.453451	0.447341	0.428519	0.417612	0.42526	0.415532	0.400434	0.395504	0.388828	0.388783	0.388796	0.398254	0.39327	0.385126	0.405596	0.406505	0.396532	0.393355
12	0.522435	0.528538	0.541119	0.555013	0.568041	0.587083	0.611441	0.627491	0.662555	0.705149	0.763618	0.844447	1.00488	0.841172	0.75629	0.703714	0.673302	0.641814	0.618387	0.597223	0.592092	0.576034	0.560442	0.549009	0.536703	0.528623	0.52608	0.513481	0.492152	0.474803	0.468507	0.458814	0.443995	0.430325	0.420113	0.420446	0.415854	0.398525	0.39157	0.391339	0.386462	0.394074	0.404073	0.404121	0.402584	0.399149	0.393382	0.384667	0.392043
13	0.517552	0.51738	0.526632	0.539432	0.553722	0.575175	0.595513	0.611891	0.633295	0.668847	0.709868	0.764855	0.841172	0.999959	0.835126	0.763766	0.718872	0.6693	0.644336	0.623011	0.601845	0.585416	0.567081	0.554549	0.546625	0.534151	0.526301	0.507179	0.491381	0.47049	0.477956	0.463893	0.449846	0.433015	0.417231	0.414386	0.415454	0.402157	0.3942	0.393361	0.39646	0.401741	0.408961	0.411349	0.411757	0.398445	0.394046	0.39688	0.395235
14	0.507514	0.518518	0.522646	0.525228	0.539883	0.550452	0.57756	0.595595	0.614487	0.642321	0.67806	0.715103	0.75629	0.835126	1.00163	0.842423	0.760541	0.709854	0.669336	0.637746	0.616763	0.600015	0.573727	0.56216	0.552505	0.540441	0.531192	0.512406	0.49348	0.476844	0.480915	0.462677	0.4507	0.441142	0.420161	0.413231	0.414215	0.408198	0.403561	0.401422	0.412876	0.412201	0.413878	0.40982	0.413181	0.403116	0.40022	0.39967	0.403973
15	0.490589	0.509683	0.519131	0.524843	0.529373	0.540926	0.57017	0.582149	0.599873	0.618409	0.644992	0.671864	0.703714	0.763766	0.842423	0.98827	0.841221	0.763972	0.699565	0.659854	0.636539	0.615297	0.588191	0.574366	0.563477	0.551696	0.543693	0.522926	0.500219	0.489407	0.484197	0.469249	0.445765	0.43608	0.425311	0.421557	0.41548	0.416002	0.410268	0.406155	0.408935	0.411554	0.411739	0.406434	0.40391	0.401978	0.403764	0.402653	0.414479
16	0.490792	0.507058	0.513537	0.519004	0.522033	0.531369	0.551571	0.566257	0.584845	0.602876	0.622646	0.645742	0.673302	0.718872	0.760541	0.841221	1.00153	0.831593	0.754726	0.708594	0.672532	0.642058	0.61096	0.590786	0.579134	0.571089	0.554319	0.535976	0.512959	0.501299	0.498245	0.476402	0.453552	0.441082	0.431244	0.42497	0.418713	0.414367	0.406202	0.407246	0.417171	0.407161	0.395964	0.397353	0.402164	0.405224	0.411854	0.414601	0.406084
17	0.489159	0.501536	0.509207	0.511122	0.51398	0.52498	0.541061	0.554021	0.569001	0.58501	0.601225	0.620883	0.641814	0.6693	0.709854	0.763972	0.831593	0.993192	0.836398	0.763297	0.713407	0.671085	0.633229	0.615814	0.596575	0.578961	0.562763	0.546951	0.522519	0.507247	0.506548	0.482151	0.464297	0.449417	0.437547	0.42811	0.421218	0.413289	0.402367	0.408166	0.420762	0.40935	0.402053	0.403128	0.405303	0.397584	0.409078	0.41254	0.406679
18	0.49106	0.485387	0.49796	0.503398	0.510671	0.519005	0.5295	0.53841	0.554013	0.56672	0.587994	0.598977	0.618387	0.644336	0.669336	0.699565	0.754726	0.836398	1.00377	0.841161	0.759723	0.705401	0.666995	0.639661	0.612417	0.591235	0.583239	0.559278	0.536136	0.52018	0.505934	0.48763	0.469731	0.456721	0.443254	0.431294	0.424053	0.422618	0.409681	0.410847	0.414674	0.408072	0.408411	0.40575	0.40869	0.406773	0.415669	0.423247	0.41811
19	0.491101	0.486906	0.492466	0.497345	0.500546	0.513304	0.524724	0.538407	0.547507	0.557943	0.58005	0.588037	0.597223	0.623011	0.637746	0.659854	0.708594	0.763297	0.841161	0.994923	0.834712	0.755682	0.703411	0.66124	0.637068	0.611968	0.596666	0.572222	0.549663	0.53354	0.51167	0.492254	0.471208	0.45885	0.450106	0.439661	0.435831	0.428481	0.423341	0.419973	0.416547	0.4171	0.414076	0.406527	0.407255	0.415805	0.428431	0.435135	0.427703
20	0.487709	0.4856	0.489533	0.496184	0.501476	0.511064	0.519315	0.525335	0.534056	0.550099	0.569965	0.587677	0.592092	0.601845	0.616763	0.636539	0.672532	0.713407	0.759723	0.834712	0.995256	0.838654	0.75925	0.704362	0.673195	0.64509	0.618796	0.593348	0.563635	0.539276	0.522023	0.502876	0.477668	0.458691	0.458298	0.446887	0.442828	0.43709	0.435773	0.427771	0.424102	0.427761	0.42853	0.418375	0.409137	0.418878	0.427678	0.435103	0.434145
21	0.47942	0.48074	0.485086	0.486149	0.492117	0.506351	0.514373	0.518151	0.519406	0.537398	0.564112	0.571576	0.576034	0.585416	0.600015	0.615297	0.642058	0.671085	0.705401	0.755682	0.838654	1.00218	0.838786	0.757553	0.708216	0.675376	0.640402	0.608856	0.580594	0.548972	0.531976	0.511589	0.492015	0.472699	0.463278	0.446818	0.444135	0.444937	0.43728	0.424	0.425258	0.427103	0.42948	0.42827	0.419525	0.4215	0.42759	0.431454	0.420687
22	0.460017	0.470769	0.484138	0.476937	0.482752	0.497984	0.502422	0.50449	0.512754	0.526784	0.535706	0.547779	0.560442	0.567081	0.573727	0.588191	0.61096	0.633229	0.666995	0.703411	0.75925	0.838786	1.00198	0.834849	0.753464	0.704201	0.666435	0.628399	0.600175	0.563489	0.545883	0.526439	0.502498	0.485991	0.467291	0.45188	0.453087	0.445233	0.434431	0.429872	0.428737	0.428098	0.429045	0.430087	0.430464	0.430307	0.430261	0.429197	0.422881
23	0.456146	0.46514	0.475715	0.480811	0.486807	0.487782	0.48797	0.491992	0.514465	0.529513	0.521631	0.529745	0.549009	0.554549	0.56216	0.574366	0.590786	0.615814	0.639661	0.66124	0.704362	0.757553	0.834849	0.989478	0.834627	0.752345	0.702293	0.65692	0.624913	0.58721	0.562394	0.540238	0.51649	0.492515	0.475516	0.467553	0.469527	0.45395	0.443095	0.440369	0.435281	0.434304	0.434383	0.437201	0.436211	0.434269	0.432949	0.437834	0.436782
24	0.457603	0.464322	0.465025	0.467858	0.48016	0.489899	0.483966	0.495405	0.514684	0.520222	0.526134	0.525624	0.536703	0.546625	0.552505	0.563477	0.579134	0.596575	0.612417	0.637068	0.673195	0.708216	0.753464	0.834627	0.997328	0.831248	0.753445	0.700206	0.655837	0.613458	0.587774	0.560477	0.535475	0.511432	0.494604	0.482444	0.477991	0.464298	0.456857	0.450461	0.441927	0.43843	0.443198	0.439558	0.441194	0.445488	0.445691	0.441891	0.448932
25	0.463661	0.467147	0.468936	0.470862	0.470466	0.481261	0.488135	0.492447	0.498271	0.507486	0.520695	0.523161	0.528623	0.534151	0.540441	0.551696	0.571089	0.578961	0.591235	0.611968	0.64509	0.675376	0.704201	0.752345	0.831248	0.992742	0.836343	0.753596	0.690018	0.642549	0.613593	0.583918	0.556064	0.530763	0.514584	0.498943	0.489368	0.480165	0.474118	0.470791	0.461057	0.457584	0.453798	0.448763	0.452093	0.452725	0.456062	0.456463	0.458971
26	0.466696	0.477392	0.473773	0.473706	0.477935	0.48427	0.48837	0.482193	0.500741	0.504721	0.512452	0.519695	0.52608	0.526301	0.531192	0.543693	0.554319	0.562763	0.583239	0.596666	0.618796	0.640402	0.666435	0.702293	0.753445	0.836343	1.00566	0.836024	0.738097	0.684203	0.644396	0.614501	0.574554	0.553868	0.538213	0.526573	0.51332	0.498241	0.492796	0.487161	0.482947	0.47705	0.475127	0.469507	0.469727	0.469309	0.468595	0.469989	0.471401
27	0.451749	0.459457	0.46725	0.46877	0.464511	0.468699	0.4713	0.476114	0.492107	0.496877	0.497924	0.504338	0.513481	0.507179	0.512406	0.522926	0.535976	0.546951	0.559278	0.572222	0.593348	0.608856	0.628399	0.65692	0.700206	0.753596	0.836024	0.981013	0.819443	0.736395	0.66586	0.642866	0.597001	0.571079	0.555336	0.541538	0.526578	0.509917	0.508112	0.500549	0.494653	0.483831	0.480916	0.482943	0.485574	0.485112	0.47925	0.46963	0.477181
28	0.450395	0.454119	0.455227	0.446054	0.442993	0.444936	0.450287	0.458788	0.469041	0.470741	0.481834	0.479621	0.492152	0.491381	0.49348	0.500219	0.512959	0.522519	0.536136	0.549663	0.563635	0.580594	0.600175	0.624913	0.655837	0.690018	0.738097	0.819443	0.973156	0.794067	0.730079	0.694461	0.623887	0.592551	0.575298	0.554636	0.539137	0.525066	0.52405	0.515154	0.506706	0.493601	0.490224	0.49468	0.494414	0.49173	0.491123	0.487882	0.488516
29	0.437889	0.442006	0.445652	0.440257	0.433179	0.435283	0.440778	0.442609	0.452704	0.449652	0.456175	0.466862	0.474803	0.47049	0.476844	0.489407	0.501299	0.507247	0.52018	0.53354	0.539276	0.548972	0.563489	0.58721	0.613458	0.642549	0.684203	0.736395	0.794067	0.948253	0.855407	0.717009	0.673894	0.646178	0.616842	0.588189	0.569759	0.55517	0.550961	0.546311	0.531796	0.518281	0.517403	0.522747	0.515706	0.50578	0.506245	0.51842	0.514846
30	0.438768	0.440762	0.438018	0.42947	0.439792	0.437819	0.438743	0.434253	0.439406	0.450419	0.453584	0.463859	0.468507	0.477956	0.480915	0.484197	0.498245	0.506548	0.505934	0.51167	0.522023	0.531976	0.545883	0.562394	0.587774	0.613593	0.644396	0.66586	0.730079	0.855407	1.00045	0.856038	0.783843	0.704371	0.666272	0.643982	0.629184	0.609706	0.602643	0.591422	0.579934	0.5643	0.561665	0.568254	0.552408	0.547698	0.5469	0.545921	0.535556
31	0.425701	0.432749	0.42696	0.420066	0.429127	0.434501	0.432424	0.429686	0.432741	0.441065	0.450034	0.453451	0.458814	0.463893	0.462677	0.469249	0.476402	0.482151	0.48763	0.492254	0.502876	0.511589	0.526439	0.540238	0.560477	0.583918	0.614501	0.642866	0.694461	0.717009	0.856038	1.03148	0.845246	0.75881	0.726575	0.697316	0.666039	0.641678	0.623239	0.609166	0.602823	0.595587	0.5864	0.580905	0.569331	0.557859	0.553821	0.553718	0.549441
32	0.43094	0.415119	0.415165	0.419358	0.412395	0.416735	0.419004	0.423662	0.424984	0.430321	0.444298	0.447341	0.443995	0.449846	0.4507	0.445765	0.453552	0.464297	0.469731	0.471208	0.477668	0.492015	0.502498	0.51649	0.535475	0.556064	0.574554	0.597001	0.623887	0.673894	0.783843	0.845246	1.01688	0.856879	0.784959	0.727854	0.685726	0.658579	0.638425	0.624063	0.613841	0.603084	0.590907	0.584566	0.574422	0.571096	0.566509	0.562183	0.554762
33	0.424803	0.402849	0.401823	0.416211	0.417062	0.416521	0.408811	0.405728	0.41123	0.413848	0.420486	0.428519	0.430325	0.433015	0.441142	0.43608	0.441082	0.449417	0.456721	0.45885	0.458691	0.472699	0.485991	0.492515	0.511432	0.530763	0.553868	0.571079	0.592551	0.646178	0.704371	0.75881	0.856879	1.02353	0.862661	0.776113	0.725963	0.684959	0.661655	0.641651	0.62561	0.614164	0.602291	0.587024	0.575999	0.574254	0.576367	0.569425	0.561981
34	0.416436	0.400247	0.394284	0.40087	0.413096	0.423098	0.411433	0.397596	0.398925	0.412635	0.41695	0.417612	0.420113	0.417231	0.420161	0.425311	0.431244	0.437547	0.443254	0.450106	0.458298	0.463278	0.467291	0.475516	0.494604	0.514584	0.538213	0.555336	0.575298	0.616842	0.666272	0.726575	0.784959	0.862661	1.02853	0.858738	0.783632	0.723626	0.683631	0.662273	0.644567	0.628162	0.613863	0.600637	0.587224	0.57995	0.57912	0.570461	0.564629
35	0.405134	0.397654	0.384864	0.395147	0.400053	0.399204	0.396489	0.395788	0.391957	0.404389	0.422033	0.42526	0.420446	0.414386	0.413231	0.421557	0.42497	0.42811	0.431294	0.439661	0.446887	0.446818	0.45188	0.467553	0.482444	0.498943	0.526573	0.541538	0.554636	0.588189	0.643982	0.697316	0.727854	0.776113	0.858738	1.02143	0.860963	0.775488	0.725675	0.690278	0.665674	0.642444	0.625449	0.613409	0.600358	0.586685	0.581058	0.575373	0.571749
36	0.4024	0.405061	0.398751	0.400111	0.398003	0.38633	0.379407	0.397986	0.395634	0.39418	0.414815	0.415532	0.415854	0.415454	0.414215	0.41548	0.418713	0.421218	0.424053	0.435831	0.442828	0.444135	0.453087	0.469527	0.477991	0.489368	0.51332	0.526578	0.539137	0.569759	0.629184	0.666039	0.685726	0.725963	0.783632	0.860963	1.02254	0.857501	0.780176	0.729708	0.692367	0.664406	0.64271	0.622024	0.60987	0.593773	0.583501	0.580255	0.581445
37	0.386104	0.385536	0.386779	0.385313	0.388417	0.380576	0.376932	0.39032	0.388246	0.391323	0.397905	0.400434	0.398525	0.402157	0.408198	0.416002	0.414367	0.413289	0.422618	0.428481	0.43709	0.444937	0.445233	0.45395	0.464298	0.480165	0.498241	0.509917	0.525066	0.55517	0.609706	0.641678	0.658579	0.684959	0.723626	0.775488	0.857501	1.0155	0.853156	0.779119	0.727256	0.687829	0.66134	0.638226	0.619766	0.612236	0.596804	0.585108	0.578195
38	0.376371	0.374208	0.382003	0.383144	0.38689	0.374539	0.377134	0.387574	0.393092	0.398904	0.396233	0.395504	0.39157	0.3942	0.403561	0.410268	0.406202	0.402367	0.409681	0.423341	0.435773	0.43728	0.434431	0.443095	0.456857	0.474118	0.492796	0.508112	0.52405	0.550961	0.602643	0.623239	0.638425	0.661655	0.683631	0.725675	0.780176	0.853156	1.02526	0.864651	0.780564	0.725119	0.688437	0.666569	0.643147	0.636443	0.616468	0.597643	0.585445
39	0.388339	0.380234	0.3839	0.386595	0.385235	0.37855	0.385786	0.389827	0.398666	0.400698	0.38758	0.388828	0.391339	0.393361	0.401422	0.406155	0.407246	0.408166	0.410847	0.419973	0.427771	0.424	0.429872	0.440369	0.450461	0.470791	0.487161	0.500549	0.515154	0.546311	0.591422	0.609166	0.624063	0.641651	0.662273	0.690278	0.729708	0.779119	0.864651	1.02795	0.85857	0.776954	0.730727	0.694103	0.663648	0.646102	0.629291	0.610665	0.60456
40	0.378655	0.371442	0.380348	0.377733	0.379184	0.381077	0.377575	0.384523	0.396249	0.397469	0.382344	0.388783	0.386462	0.39646	0.412876	0.408935	0.417171	0.420762	0.414674	0.416547	0.424102	0.425258	0.428737	0.435281	0.441927	0.461057	0.482947	0.494653	0.506706	0.531796	0.579934	0.602823	0.613841	0.62561	0.644567	0.665674	0.692367	0.727256	0.780564	0.85857	1.01811	0.854857	0.778551	0.728277	0.689653	0.663122	0.642444	0.630659	0.616992
41	0.365184	0.369949	0.377198	0.36575	0.369691	0.379057	0.382202	0.390788	0.382368	0.388952	0.395819	0.388796	0.394074	0.401741	0.412201	0.411554	0.407161	0.40935	0.408072	0.4171	0.427761	0.427103	0.428098	0.434304	0.43843	0.457584	0.47705	0.483831	0.493601	0.518281	0.5643	0.595587	0.603084	0.614164	0.628162	0.642444	0.664406	0.687829	0.725119	0.776954	0.854857	1.01599	0.854045	0.770917	0.721862	0.687076	0.663012	0.64681	0.62955
42	0.363409	0.375323	0.376069	0.363329	0.357638	0.365949	0.380599	0.390672	0.380488	0.400062	0.412437	0.398254	0.404073	0.408961	0.413878	0.411739	0.395964	0.402053	0.408411	0.414076	0.42853	0.42948	0.429045	0.434383	0.443198	0.453798	0.475127	0.480916	0.490224	0.517403	0.561665	0.5864	0.590907	0.602291	0.613863	0.625449	0.64271	0.66134	0.688437	0.730727	0.778551	0.854045	1.01472	0.851793	0.774133	0.723366	0.689022	0.666802	0.64307
43	0.371727	0.379518	0.366849	0.366449	0.365466	0.372474	0.38832	0.3871	0.384994	0.400843	0.40789	0.39327	0.404121	0.411349	0.40982	0.406434	0.397353	0.403128	0.40575	0.406527	0.418375	0.42827	0.430087	0.437201	0.439558	0.448763	0.469507	0.482943	0.49468	0.522747	0.568254	0.580905	0.584566	0.587024	0.600637	0.613409	0.622024	0.638226	0.666569	0.694103	0.728277	0.770917	0.851793	1.02151	0.855506	0.775666	0.728745	0.695847	0.664191
44	0.380571	0.368167	0.358584	0.365858	0.363583	0.374236	0.387044	0.386197	0.394309	0.40429	0.398023	0.385126	0.402584	0.411757	0.413181	0.40391	0.402164	0.405303	0.40869	0.407255	0.409137	0.419525	0.430464	0.436211	0.441194	0.452093	0.469727	0.485574	0.494414	0.515706	0.552408	0.569331	0.574422	0.575999	0.587224	0.600358	0.60987	0.619766	0.643147	0.663648	0.689653	0.721862	0.774133	0.855506	1.02158	0.862788	0.775909	0.730032	0.691816
45	0.372667	0.359785	0.354343	0.356332	0.359102	0.365114	0.37938	0.382873	0.382182	0.389019	0.405776	0.405596	0.399149	0.398445	0.403116	0.401978	0.405224	0.397584	0.406773	0.415805	0.418878	0.4215	0.430307	0.434269	0.445488	0.452725	0.469309	0.485112	0.49173	0.50578	0.547698	0.557859	0.571096	0.574254	0.57995	0.586685	0.593773	0.612236	0.636443	0.646102	0.663122	0.687076	0.723366	0.775666	0.862788	1.02371	0.858259	0.784576	0.731921
46	0.357914	0.356886	0.362426	0.363718	0.36882	0.380909	0.379786	0.370149	0.371618	0.386024	0.404658	0.406505	0.393382	0.394046	0.40022	0.403764	0.411854	0.409078	0.415669	0.428431	0.427678	0.42759	0.430261	0.432949	0.445691	0.456062	0.468595	0.47925	0.491123	0.506245	0.5469	0.553821	0.566509	0.576367	0.57912	0.581058	0.583501	0.596804	0.616468	0.629291	0.642444	0.663012	0.689022	0.728745	0.775909	0.858259	1.01928	0.857684	0.780213
47	0.372813	0.363744	0.373676	0.381175	0.385794	0.393473	0.393679	0.387603	0.38109	0.390325	0.397414	0.396532	0.384667	0.39688	0.39967	0.402653	0.414601	0.41254	0.423247	0.435135	0.435103	0.431454	0.429197	0.437834	0.441891	0.456463	0.469989	0.46963	0.487882	0.51842	0.545921	0.553718	0.562183	0.569425	0.570461	0.575373	0.580255	0.585108	0.597643	0.610665	0.630659	0.64681	0.666802	0.695847	0.730032	0.784576	0.857684	1.01577	0.85726
48	0.378317	0.360847	0.367295	0.372054	0.383809	0.398634	0.40015	0.391865	0.385266	0.390147	0.39708	0.393355	0.392043	0.395235	0.403973	0.414479	0.406084	0.406679	0.41811	0.427703	0.434145	0.420687	0.422881	0.436782	0.448932	0.458971	0.471401	0.477181	0.488516	0.514846	0.535556	0.549441	0.554762	0.561981	0.564629	0.571749	0.581445	0.578195	0.585445	0.60456	0.616992	0.62955	0.64307	0.664191	0.691816	0.731921	0.780213	0.85726	1.02001
49	0.366102	0.360384	0.358685	0.372531	0.382418	0.376159	0.382347	0.382223	0.389687	0.392274	0.401292	0.401624	0.39815	0.39232	0.406406	0.414164	0.413251	0.414804	0.420268	0.420017	0.421144	0.420082	0.428043	0.44001	0.460111	0.469954	0.475264	0.488611	0.494208	0.512173	0.546466	0.558907	0.557436	0.561563	0.562969	0.564259	0.571953	0.573096	0.585558	0.597702	0.601789	0.610473	0.620496	0.636631	0.660022	0.691402	0.730187	0.785944	0.858654
50	0.379032	0.368113	0.374781	0.382953	0.377611	0.378936	0.379191	0.384226	0.382358	0.384644	0.399561	0.401642	0.404071	0.402219	0.408864	0.415644	0.416099	0.421461	0.418572	0.412985	0.417042	0.427218	0.433751	0.443251	0.457855	0.465562	0.47754	0.485189	0.493204	0.506188	0.539676	0.551084	0.554177	0.55956	0.551966	0.558633	0.561036	0.560949	0.570699	0.581111	0.590085	0.597953	0.60906	0.629103	0.641563	0.663105	0.696296	0.73571	0.778637
51	0.370907	0.36852	0.371443	0.381051	0.37714	0.380024	0.383398	0.394551	0.401147	0.398079	0.402997	0.403797	0.403361	0.403222	0.402622	0.40441	0.408586	0.415698	0.417174	0.404705	0.415994	0.424277	0.437026	0.445806	0.45579	0.46599	0.472464	0.475732	0.498012	0.512713	0.538299	0.548662	0.551817	0.555826	0.55542	0.561648	0.558799	0.560268	0.568818	0.577682	0.582175	0.581345	0.592072	0.614115	0.629473	0.650908	0.670095	0.700143	0.735289
52	0.375724	0.370227	0.366339	0.372944	0.368404	0.377769	0.387259	0.396372	0.400816	0.403893	0.408533	0.409644	0.407797	0.405707	0.402073	0.405144	0.411639	0.410621	0.421133	0.411292	0.409889	0.421733	0.43433	0.442485	0.450993	0.470099	0.48748	0.479321	0.496826	0.523064	0.551042	0.562164	0.564982	0.558174	0.558014	0.558444	0.561666	0.561836	0.566218	0.578319	0.582225	0.575495	0.580248	0.595161	0.614255	0.631498	0.652917	0.675623	0.700161
53	0.381378	0.37401	0.368781	0.374007	0.368937	0.371146	0.388056	0.397047	0.400487	0.400949	0.416577	0.425849	0.428387	0.419549	0.406515	0.420493	0.419124	0.407231	0.425473	0.421641	0.414606	0.428099	0.448285	0.455951	0.450944	0.470777	0.487492	0.487729	0.502206	0.524895	0.558783	0.569398	0.570295	0.559063	0.55036	0.548494	0.554397	0.557892	0.56509	0.565979	0.570275	0.571875	0.584208	0.592688	0.598148	0.611578	0.63168	0.649152	0.666623
54	0.372807	0.367616	0.363936	0.379882	0.376457	0.377038	0.38465	0.395244	0.405646	0.405372	0.411734	0.41875	0.427328	0.414373	0.393431	0.415548	0.413359	0.41409	0.426633	0.433347	0.440074	0.44358	0.456497	0.461836	0.471972	0.471587	0.474604	0.481497	0.501974	0.527399	0.550034	0.567715	0.572404	0.558772	0.553168	0.552535	0.550102	0.55243	0.556727	0.56038	0.559255	0.56729	0.574654	0.589816	0.587777	0.591428	0.61021	0.627774	0.639826
55	0.382047	0.379991	0.387029	0.389444	0.381281	0.379678	0.381482	0.38363	0.399449	0.401226	0.39902	0.416965	0.427388	0.409846	0.404919	0.427405	0.441968	0.423933	0.431511	0.440479	0.442737	0.438444	0.449618	0.45982	0.468808	0.475581	0.480234	0.486588	0.508627	0.524487	0.553693	0.573779	0.579088	0.56125	0.568114	0.565815	0.546457	0.548439	0.552405	0.553625	0.553274	0.562759	0.569407	0.576991	0.577293	0.582777	0.599569	0.611054	0.625667
56	0.385342	0.387913	0.399158	0.391152	0.382007	0.385867	0.391874	0.397389	0.403135	0.408822	0.41501	0.412494	0.416466	0.411741	0.410278	0.432899	0.443894	0.434651	0.433654	0.446587	0.447255	0.446042	0.450597	0.463955	0.459153	0.474391	0.485129	0.486295	0.512568	0.526937	0.55086	0.560577	0.572332	0.559319	0.563735	0.55966	0.550752	0.552881	0.551787	0.552443	0.556877	0.563737	0.564485	0.574101	0.578413	0.568803	0.581195	0.597216	0.612937
57	0.380708	0.380423	0.384557	0.384696	0.392455	0.395718	0.393862	0.417937	0.411666	0.405892	0.406015	0.406886	0.411341	0.403436	0.406343	0.421888	0.437788	0.429207	0.418658	0.426538	0.441792	0.451261	0.456049	0.457521	0.46186	0.475162	0.484392	0.495804	0.51116	0.518973	0.552487	0.56221	0.563374	0.56085	0.560131	0.547718	0.543304	0.548807	0.549222	0.553747	0.558882	0.547589	0.547676	0.559223	0.564361	0.558674	0.569672	0.577919	0.592451
58	0.372896	0.376853	0.379109	0.368126	0.38592	0.385769	0.395502	0.400796	0.391752	0.394854	0.404782	0.39938	0.399349	0.394325	0.399595	0.410727	0.426455	0.423968	0.412747	0.416553	0.434581	0.443438	0.445835	0.440262	0.450407	0.473654	0.482923	0.493211	0.501957	0.522579	0.538386	0.542214	0.541326	0.537858	0.536962	0.534896	0.523037	0.5231	0.529539	0.530741	0.530142	0.526777	0.531979	0.533663	0.53705	0.538014	0.549581	0.5574	0.569151
59	0.365796	0.370019	0.369362	0.357964	0.355092	0.365851	0.383213	0.374253	0.371901	0.390037	0.388364	0.397974	0.377157	0.368969	0.387096	0.398924	0.404197	0.40778	0.405758	0.40234	0.419751	0.427477	0.427822	0.421689	0.43685	0.460412	0.467215	0.474544	0.484891	0.496278	0.515159	0.511271	0.508499	0.50163	0.500869	0.498486	0.500212	0.499704	0.493692	0.498699	0.507727	0.503171	0.499386	0.506737	0.506904	0.507656	0.507698	0.521256	0.530981
60	0.354829	0.373619	0.365383	0.35739	0.35735	0.371471	0.377637	0.379589	0.367696	0.378712	0.379964	0.377339	0.379284	0.369693	0.370507	0.391565	0.393579	0.39188	0.39622	0.400973	0.402839	0.403013	0.411456	0.417442	0.41846	0.432383	0.433308	0.466134	0.466667	0.476031	0.501398	0.502846	0.498669	0.491854	0.485045	0.487039	0.491932	0.472283	0.472407	0.483764	0.48363	0.491251	0.485645	0.484288	0.493458	0.500787	0.497203	0.497981	0.503671
61	0.37073	0.375296	0.372778	0.365525	0.362566	0.368092	0.360587	0.366437	0.376003	0.375852	0.358979	0.362932	0.373574	0.363385	0.362422	0.376184	0.384693	0.378276	0.386778	0.389538	0.39297	0.398823	0.402875	0.405515	0.410312	0.420691	0.432086	0.447875	0.446626	0.453524	0.481986	0.490852	0.482097	0.476791	0.467476	0.475194	0.471927	0.465517	0.468166	0.47071	0.473171	0.473005	0.46552	0.472232	0.476784	0.478139	0.477205	0.480427	0.482498
62	0.361896	0.375309	0.381456	0.382279	0.374621	0.37519	0.364998	0.361801	0.365439	0.370753	0.360917	0.357997	0.367758	0.362303	0.360517	0.368261	0.378573	0.371368	0.389545	0.396721	0.388559	0.38966	0.397252	0.406266	0.409386	0.419956	0.436087	0.431405	0.440391	0.441109	0.468633	0.473318	0.473353	0.461893	0.455026	0.462964	0.466973	0.46575	0.462779	0.465685	0.465245	0.449953	0.448434	0.453879	0.459093	0.464054	0.463167	0.462704	0.481178
63	0.359478	0.37986	0.383624	0.372751	0.369562	0.365312	0.361954	0.353139	0.356629	0.36566	0.355257	0.348812	0.366171	0.372523	0.368512	0.375199	0.376111	0.378569	0.395963	0.401648	0.390685	0.386038	0.396162	0.399083	0.399819	0.416683	0.433694	0.431542	0.429311	0.44677	0.470273	0.48059	0.469858	0.460499	0.451987	0.452516	0.452927	0.450286	0.448674	0.451341	0.443446	0.438427	0.43715	0.442733	0.451038	0.454186	0.458246	0.459658	0.46942
64	0.366205	0.363935	0.367761	0.359394	0.364212	0.362781	0.360704	0.351863	0.346201	0.350509	0.349549	0.338565	0.358265	0.381976	0.36971	0.377457	0.374702	0.385443	0.388034	0.385117	0.378374	0.375988	0.395178	0.387911	0.393258	0.415023	0.420213	0.422728	0.41926	0.442231	0.47204	0.471314	0.468145	0.457536	0.449712	0.446268	0.449282	0.453004	0.447403	0.437525	0.434223	0.425907	0.427776	0.439473	0.437451	0.44254	0.445494	0.45513	0.455241
65	0.354053	0.352603	0.352277	0.351321	0.360491	0.362805	0.357869	0.349953	0.34542	0.351716	0.35012	0.33693	0.357409	0.37383	0.365162	0.355124	0.365505	0.369933	0.378823	0.37717	0.369826	0.372899	0.381768	0.38916	0.393398	0.405042	0.412236	0.419809	0.418652	0.430881	0.44538	0.450137	0.453864	0.452578	0.450935	0.441073	0.445173	0.444794	0.441967	0.441886	0.425028	0.422205	0.424916	0.431803	0.431758	0.433318	0.432878	0.438569	0.446533
66	0.355483	0.344815	0.340534	0.340687	0.332164	0.333196	0.344361	0.346618	0.349624	0.364386	0.362559	0.349697	0.362051	0.368565	0.347166	0.333032	0.349329	0.361397	0.376605	0.36678	0.365055	0.381108	0.381772	0.383711	0.398098	0.391126	0.399167	0.407874	0.415289	0.427027	0.427806	0.440823	0.445654	0.451715	0.438931	0.429447	0.434141	0.431954	0.433933	0.429496	0.419896	0.417702	0.415886	0.4171	0.416889	0.416078	0.416076	0.420656	0.430324
67	0.348642	0.338718	0.327035	0.328025	0.328994	0.328036	0.340626	0.344334	0.344825	0.358716	0.358773	0.355251	0.366973	0.369525	0.349561	0.339816	0.35517	0.363412	0.380512	0.360407	0.360836	0.37072	0.370456	0.376907	0.371821	0.372939	0.38213	0.398379	0.405655	0.412803	0.432587	0.440912	0.437997	0.450511	0.434581	0.432831	0.429304	0.423527	0.423755	0.424204	0.424466	0.421758	0.414379	0.411883	0.4089	0.409461	0.416822	0.423056	0.428892
68	0.345344	0.355688	0.341372	0.345054	0.351237	0.338626	0.339999	0.345696	0.336637	0.341838	0.348168	0.355639	0.370064	0.378366	0.359634	0.343528	0.349956	0.36369	0.372121	0.365422	0.362682	0.355594	0.36898	0.359131	0.361528	0.369047	0.386559	0.390303	0.394129	0.406129	0.441235	0.434731	0.436135	0.442283	0.442143	0.432731	0.428728	0.423213	0.425752	0.428014	0.431193	0.414627	0.412277	0.410203	0.410939	0.414614	0.418579	0.422652	0.428124
69	0.343744	0.353646	0.359677	0.352095	0.354049	0.349353	0.34861	0.35772	0.347921	0.353467	0.357932	0.348608	0.360551	0.364128	0.344809	0.341142	0.343048	0.357259	0.36687	0.356941	0.365912	0.361548	0.365341	0.36383	0.371727	0.380584	0.39332	0.389519	0.401873	0.412582	0.435213	0.437788	0.424032	0.434872	0.446957	0.428747	0.422429	0.423667	0.423736	0.41341	0.414539	0.411386	0.415174	0.402059	0.39883	0.40663	0.41367	0.417347	0.423575
70	0.35205	0.357326	0.349607	0.350182	0.348968	0.351315	0.350933	0.361472	0.3513	0.355007	0.352992	0.350934	0.34787	0.340646	0.327014	0.332156	0.34085	0.342626	0.35878	0.355617	0.360404	0.365884	0.364726	0.369689	0.370292	0.375987	0.380693	0.383015	0.387315	0.40379	0.429324	0.422494	0.419092	0.421287	0.435442	0.427903	0.409018	0.413237	0.418403	0.411397	0.400489	0.401301	0.410305	0.401174	0.398381	0.405216	0.410091	0.414197	0.417962
71	0.352279	0.341043	0.33703	0.340448	0.345256	0.364589	0.354424	0.346328	0.355239	0.338271	0.337094	0.343832	0.34127	0.339061	0.333768	0.332565	0.333053	0.336546	0.345133	0.367437	0.362986	0.36423	0.351961	0.357115	0.359719	0.364519	0.376341	0.382669	0.382762	0.392848	0.405694	0.418657	0.419354	0.419224	0.420583	0.416336	0.404563	0.395939	0.40804	0.413273	0.405258	0.401104	0.401345	0.392071	0.394877	0.401111	0.40121	0.405564	0.406144
72	0.342522	0.333329	0.329269	0.343575	0.343464	0.347601	0.341582	0.335334	0.345676	0.345827	0.342238	0.350775	0.348518	0.349542	0.33812	0.334444	0.339896	0.346643	0.342428	0.351354	0.360072	0.36686	0.353009	0.359465	0.352865	0.361917	0.381333	0.37947	0.382783	0.401456	0.403114	0.40915	0.415815	0.414416	0.406801	0.413603	0.407275	0.394553	0.401914	0.41124	0.408139	0.404703	0.391192	0.394373	0.399826	0.399845	0.395167	0.397666	0.401823
73	0.334652	0.329111	0.328103	0.343412	0.337925	0.331751	0.336604	0.332444	0.34262	0.350293	0.355093	0.359308	0.359653	0.359246	0.346149	0.341394	0.348171	0.354905	0.351487	0.342874	0.350039	0.352287	0.352515	0.363394	0.358364	0.370818	0.371425	0.37391	0.388656	0.396886	0.405108	0.405188	0.412666	0.417461	0.420472	0.411779	0.388462	0.386432	0.399281	0.404201	0.404305	0.398568	0.396232	0.399453	0.400643	0.392469	0.395853	0.400373	0.406463
74	0.322528	0.332585	0.338629	0.354382	0.332004	0.316854	0.321709	0.328263	0.341577	0.35068	0.348904	0.349678	0.360754	0.366436	0.357757	0.344904	0.354076	0.357552	0.360994	0.342897	0.342882	0.335132	0.343523	0.367008	0.371387	0.369751	0.372387	0.382642	0.386249	0.387431	0.402363	0.400683	0.406029	0.407908	0.405019	0.388148	0.398639	0.409297	0.40551	0.388669	0.389556	0.395058	0.39063	0.401722	0.397224	0.391192	0.394032	0.402298	0.41053
75	0.341761	0.333361	0.356665	0.357198	0.333103	0.32726	0.337824	0.33855	0.330171	0.334725	0.345732	0.339698	0.341859	0.341849	0.339648	0.345789	0.339589	0.357042	0.349658	0.349623	0.346302	0.338086	0.349262	0.364407	0.364702	0.367802	0.373866	0.373056	0.377519	0.39712	0.40886	0.395075	0.388909	0.393991	0.397993	0.394765	0.407557	0.412161	0.400514	0.393698	0.396068	0.396778	0.385346	0.394359	0.393937	0.399045	0.396115	0.394942	0.409557
76	0.356543	0.342136	0.344852	0.337937	0.327304	0.338659	0.344542	0.352877	0.344599	0.345399	0.354349	0.336334	0.344526	0.34507	0.339304	0.339491	0.344071	0.348755	0.347108	0.35768	0.344124	0.344617	0.346569	0.361382	0.358285	0.36751	0.372312	0.367891	0.379655	0.39685	0.409094	0.399107	0.393149	0.396407	0.410742	0.404361	0.404247	0.401072	0.396776	0.400099	0.407619	0.39825	0.387544	0.395318	0.398632	0.39828	0.392809	0.392537	0.399688
77	0.350397	0.339994	0.322538	0.317784	0.323239	0.343853	0.343526	0.344107	0.333735	0.349575	0.358639	0.34941	0.34677	0.345164	0.348388	0.345156	0.347873	0.359719	0.361334	0.344502	0.348029	0.356233	0.362983	0.360803	0.354369	0.367086	0.377816	0.370819	0.374173	0.391566	0.408275	0.40636	0.40241	0.401386	0.40677	0.402514	0.396616	0.392079	0.393398	0.395257	0.395675	0.3859	0.382701	0.384089	0.397145	0.395956	0.404085	0.396771	0.397222
78	0.335867	0.32528	0.334965	0.326742	0.330034	0.348187	0.334842	0.343245	0.345351	0.347605	0.353451	0.370823	0.342239	0.338843	0.349647	0.346423	0.35986	0.355925	0.347841	0.333493	0.344734	0.35765	0.364757	0.362245	0.364375	0.367006	0.374581	0.377087	0.372275	0.390924	0.420052	0.41159	0.397819	0.398266	0.407328	0.408283	0.400538	0.383528	0.38472	0.388241	0.382206	0.383575	0.380206	0.378331	0.382126	0.386131	0.390023	0.385312	0.389121
79	0.328569	0.336555	0.329675	0.309692	0.334805	0.341859	0.333238	0.33576	0.347636	0.349343	0.36024	0.35919	0.350514	0.350733	0.342401	0.345253	0.360064	0.352013	0.331895	0.32753	0.343167	0.349471	0.353911	0.360306	0.364296	0.365105	0.367405	0.373875	0.368779	0.378173	0.414371	0.408622	0.401356	0.406483	0.402496	0.407384	0.390584	0.391042	0.385544	0.388232	0.376537	0.3746	0.374824	0.384368	0.383847	0.386798	0.381312	0.380474	0.384296
80	0.335193	0.328267	0.32962	0.325367	0.34399	0.328389	0.338232	0.330744	0.337996	0.352454	0.361065	0.351903	0.352185	0.354216	0.346547	0.341294	0.351806	0.341887	0.326019	0.339006	0.361495	0.358566	0.355254	0.353913	0.343932	0.354598	0.356166	0.377364	0.374249	0.378591	0.408126	0.407635	0.396689	0.412472	0.393589	0.397315	0.386959	0.380499	0.378957	0.373789	0.369333	0.374405	0.379577	0.388031	0.387964	0.382815	0.377943	0.378178	0.383196
81	0.333071	0.318769	0.322319	0.326807	0.328868	0.322954	0.338412	0.34467	0.342587	0.342745	0.360082	0.360383	0.366153	0.349104	0.331846	0.33688	0.36031	0.341272	0.345185	0.363101	0.35944	0.35047	0.334759	0.353362	0.341976	0.34261	0.358352	0.378082	0.379805	0.391024	0.407568	0.399683	0.393496	0.401078	0.397648	0.395273	0.382611	0.368949	0.368206	0.370372	0.384509	0.38577	0.390077	0.390615	0.390684	0.382437	0.376181	0.37874	0.386965
82	0.335585	0.319331	0.320762	0.327358	0.331343	0.341319	0.344977	0.349508	0.345766	0.330869	0.335086	0.332976	0.344819	0.352394	0.349101	0.331734	0.337335	0.348451	0.358417	0.374744	0.357406	0.339835	0.344745	0.34855	0.344555	0.350682	0.371577	0.380073	0.387966	0.397719	0.409771	0.40301	0.398229	0.394177	0.395652	0.388787	0.375177	0.370486	0.369701	0.36246	0.381753	0.386101	0.387676	0.383768	0.380215	0.382002	0.383257	0.391725	0.393757
83	0.340214	0.335439	0.327809	0.340682	0.348701	0.342034	0.340532	0.349713	0.354906	0.348269	0.342887	0.330741	0.332349	0.356297	0.34505	0.336166	0.346865	0.353088	0.360743	0.360488	0.351732	0.350899	0.360461	0.360227	0.341469	0.359841	0.376003	0.378899	0.392842	0.40236	0.40426	0.403615	0.39599	0.388437	0.381146	0.377844	0.374526	0.378729	0.371492	0.361314	0.374257	0.379583	0.379824	0.377776	0.375714	0.383659	0.380979	0.383914	0.382934
84	0.332388	0.340597	0.342086	0.341026	0.342652	0.332617	0.322436	0.335488	0.337107	0.338494	0.358742	0.328911	0.325596	0.34013	0.325027	0.333943	0.348792	0.361589	0.358228	0.352435	0.360197	0.353457	0.352518	0.358828	0.355371	0.368181	0.372289	0.368751	0.375613	0.38565	0.406521	0.40105	0.387414	0.373796	0.38139	0.372049	0.376762	0.381499	0.368955	0.369602	0.380603	0.38151	0.370454	0.379909	0.383088	0.377861	0.37985	0.383077	0.381653
85	0.347191	0.327946	0.329268	0.324674	0.323955	0.326863	0.33303	0.334602	0.341356	0.330064	0.351524	0.336056	0.331113	0.336936	0.336137	0.343272	0.342476	0.356495	0.352789	0.34533	0.363143	0.360804	0.34436	0.357539	0.368793	0.380925	0.380676	0.376274	0.371085	0.388999	0.411604	0.401712	0.386932	0.377388	0.388113	0.37224	0.377342	0.376956	0.374521	0.372774	0.375673	0.371362	0.374624	0.379182	0.382464	0.375321	0.382327	0.391932	0.394703
86	0.343436	0.315086	0.326912	0.320682	0.323709	0.335011	0.336372	0.339633	0.348212	0.335599	0.331217	0.340661	0.336117	0.344312	0.361325	0.345739	0.335011	0.350992	0.357851	0.331838	0.358524	0.358679	0.347577	0.36699	0.378588	0.375434	0.360557	0.370754	0.378985	0.391736	0.402974	0.394322	0.384789	0.384694	0.379353	0.370976	0.37118	0.371209	0.367779	0.374051	0.378249	0.377522	0.370188	0.369469	0.369846	0.374034	0.377101	0.388617	0.387101
87	0.34078	0.329253	0.329074	0.334608	0.326097	0.327812	0.33738	0.332265	0.329664	0.332129	0.337473	0.352648	0.34287	0.332758	0.350216	0.356678	0.352198	0.373104	0.370967	0.349077	0.359633	0.364817	0.368673	0.376417	0.371319	0.367409	0.363483	0.366801	0.391811	0.387521	0.401091	0.399063	0.38925	0.381086	0.36676	0.365271	0.359954	0.361493	0.36149	0.361311	0.371514	0.376846	0.366113	0.3726	0.379687	0.378329	0.371191	0.370019	0.370139
88	0.335128	0.33903	0.324003	0.33311	0.331005	0.328075	0.335691	0.33763	0.335071	0.342799	0.34734	0.3538	0.342107	0.332197	0.353383	0.373526	0.356304	0.356319	0.355693	0.345207	0.351739	0.356691	0.37271	0.376976	0.370538	0.371848	0.377394	0.387051	0.390121	0.387268	0.418344	0.403215	0.388577	0.384207	0.375392	0.372576	0.368674	0.362953	0.364985	0.372276	0.37099	0.372329	0.36617	0.375371	0.381193	0.37982	0.370485	0.366723	0.376142
89	0.324668	0.316024	0.299681	0.313033	0.317434	0.323185	0.327284	0.325459	0.335599	0.344706	0.345116	0.338135	0.329257	0.330155	0.335339	0.352531	0.3545	0.365403	0.33995	0.326888	0.332315	0.351422	0.354751	0.366916	0.370935	0.374933	0.3827	0.398866	0.381637	0.38652	0.421359	0.406812	0.397338	0.395005	0.388157	0.382382	0.383319	0.376375	0.370155	0.36311	0.364736	0.360177	0.354507	0.367527	0.36647	0.366228	0.362868	0.359519	0.381786
[truncated: 41 more columns]

## Sheet: TADs_Du2017_PN3_paternal
	0	1	2	3	4	5	6	7	8	9	10	11	12	13	14	15	16	17	18	19	20	21	22	23	24	25	26	27	28	29	30	31	32	33	34	35	36	37	38	39	40	41	42	43	44	45	46	47	48
0	0.946974	0.847638	0.76678	0.672757	0.631994	0.609673	0.598183	0.58282	0.572727	0.547186	0.535749	0.529584	0.51975	0.511665	0.501019	0.500798	0.499515	0.50368	0.493213	0.483543	0.484449	0.485914	0.47898	0.473823	0.478607	0.483043	0.474174	0.451003	0.438116	0.431347	0.419614	0.41996	0.419267	0.408744	0.40484	0.385315	0.370551	0.374395	0.36927	0.373416	0.371973	0.361713	0.359348	0.352058	0.351125	0.372536	0.383689	0.385105	0.372684
1	0.847638	0.991278	0.819113	0.746394	0.695436	0.651265	0.624642	0.604137	0.585828	0.569247	0.55878	0.550314	0.533395	0.521481	0.51292	0.51315	0.510504	0.503159	0.495629	0.486727	0.486131	0.485671	0.479068	0.476867	0.470748	0.469913	0.467866	0.460572	0.444988	0.441025	0.445371	0.42734	0.403852	0.405247	0.408193	0.384956	0.378807	0.383326	0.380886	0.377742	0.372609	0.373229	0.372432	0.362128	0.359309	0.367322	0.374076	0.384362	0.37288
2	0.76678	0.819113	0.993625	0.831923	0.741446	0.691151	0.651365	0.627659	0.605398	0.583451	0.570368	0.558648	0.545552	0.531693	0.523054	0.519748	0.515791	0.50631	0.503721	0.500382	0.491733	0.488077	0.479013	0.47773	0.474006	0.470609	0.478531	0.458304	0.444809	0.43587	0.450698	0.422978	0.405973	0.412343	0.398535	0.383327	0.393711	0.396364	0.381063	0.374767	0.378936	0.380268	0.379667	0.377911	0.36654	0.357994	0.376145	0.381001	0.371259
3	0.672757	0.746394	0.831923	0.972756	0.815909	0.74473	0.693262	0.661794	0.630551	0.604238	0.586584	0.564495	0.55028	0.539224	0.533459	0.522187	0.517977	0.513159	0.513739	0.510112	0.506946	0.491939	0.479195	0.475869	0.47177	0.469427	0.472637	0.455961	0.449511	0.438895	0.449685	0.434295	0.426421	0.419045	0.399946	0.385825	0.375806	0.381514	0.387153	0.379521	0.379693	0.388031	0.377537	0.368351	0.36685	0.367564	0.3685	0.369323	0.375754
4	0.631994	0.695436	0.741446	0.815909	0.978131	0.818001	0.744282	0.693296	0.65458	0.626538	0.603719	0.58046	0.567724	0.558338	0.546108	0.532297	0.523977	0.52279	0.52139	0.511353	0.513414	0.505238	0.500032	0.491092	0.482594	0.472036	0.464464	0.459554	0.457001	0.450419	0.456481	0.441079	0.431679	0.413738	0.395296	0.383447	0.377945	0.388928	0.383077	0.385902	0.382251	0.385231	0.375516	0.364638	0.364596	0.376658	0.36878	0.382892	0.375889
5	0.609673	0.651265	0.691151	0.74473	0.818001	0.977701	0.821793	0.74137	0.689728	0.657768	0.631958	0.61181	0.594409	0.582178	0.562934	0.548398	0.53812	0.53257	0.527691	0.523243	0.515681	0.512859	0.509102	0.50263	0.490185	0.482955	0.474475	0.463739	0.460068	0.45096	0.438014	0.436754	0.430793	0.411191	0.390536	0.387989	0.391276	0.388729	0.381642	0.396346	0.40003	0.394593	0.38079	0.365344	0.356871	0.382591	0.384839	0.377159	0.359802
6	0.598183	0.624642	0.651365	0.693262	0.744282	0.821793	0.990995	0.832992	0.747434	0.694909	0.666967	0.638903	0.613851	0.597305	0.580624	0.561495	0.551134	0.541097	0.533852	0.532146	0.518469	0.516019	0.510957	0.501502	0.496393	0.490215	0.484222	0.47492	0.463165	0.448534	0.438482	0.436616	0.428103	0.41711	0.401522	0.400451	0.401864	0.387643	0.376458	0.397663	0.399643	0.381799	0.379236	0.36668	0.354583	0.373205	0.376677	0.384461	0.371038
7	0.58282	0.604137	0.627659	0.661794	0.693296	0.74137	0.832992	0.990797	0.830018	0.754535	0.704771	0.666878	0.63846	0.613417	0.5964	0.583191	0.563996	0.554605	0.550459	0.543319	0.522119	0.522186	0.513849	0.506596	0.501281	0.493223	0.491665	0.476992	0.470891	0.458991	0.444429	0.432264	0.420169	0.410821	0.404368	0.398951	0.396867	0.388769	0.377798	0.383382	0.378684	0.371895	0.369927	0.371972	0.369122	0.377464	0.376673	0.384726	0.391171
8	0.572727	0.585828	0.605398	0.630551	0.65458	0.689728	0.747434	0.830018	0.990375	0.834729	0.752908	0.699535	0.664818	0.640841	0.61691	0.589531	0.578647	0.566856	0.552027	0.548819	0.541315	0.524881	0.514237	0.505467	0.503407	0.495707	0.49707	0.48489	0.47345	0.46138	0.453916	0.433971	0.416744	0.416518	0.406974	0.391928	0.389747	0.386785	0.386231	0.389267	0.383609	0.372061	0.368239	0.370479	0.374068	0.385729	0.382831	0.386153	0.386861
9	0.547186	0.569247	0.583451	0.604238	0.626538	0.657768	0.694909	0.754535	0.834729	0.997665	0.842119	0.755511	0.704768	0.674543	0.646931	0.616083	0.59546	0.579638	0.564285	0.563369	0.558692	0.533382	0.520688	0.522362	0.515443	0.500715	0.49306	0.482023	0.472825	0.46413	0.459722	0.441943	0.419993	0.40871	0.400144	0.39921	0.40062	0.39743	0.39032	0.389066	0.398238	0.393148	0.373273	0.376995	0.389484	0.380893	0.379116	0.383987	0.374929
10	0.535749	0.55878	0.570368	0.586584	0.603719	0.631958	0.666967	0.704771	0.752908	0.842119	1.00514	0.842473	0.765014	0.710297	0.670115	0.64095	0.613332	0.599871	0.590194	0.578072	0.567666	0.554631	0.545426	0.532333	0.52516	0.520241	0.502748	0.482297	0.477136	0.471029	0.45869	0.445334	0.42471	0.41927	0.41224	0.403781	0.406886	0.397355	0.392043	0.395161	0.402372	0.391866	0.374822	0.385895	0.38354	0.383081	0.38947	0.394003	0.385036
11	0.529584	0.550314	0.558648	0.564495	0.58046	0.61181	0.638903	0.666878	0.699535	0.755511	0.842473	1.00655	0.845911	0.75873	0.705154	0.666124	0.640145	0.616435	0.599318	0.589414	0.58176	0.571455	0.556295	0.542924	0.53711	0.531459	0.514465	0.495573	0.483398	0.464324	0.458171	0.4445	0.432846	0.425475	0.412663	0.409307	0.407495	0.400367	0.399098	0.40598	0.405993	0.392903	0.385638	0.392845	0.397963	0.401812	0.401708	0.3979	0.396286
12	0.51975	0.533395	0.545552	0.55028	0.567724	0.594409	0.613851	0.63846	0.664818	0.704768	0.765014	0.845911	1.00013	0.836985	0.753271	0.700165	0.664829	0.637295	0.620481	0.598486	0.585184	0.577014	0.558686	0.544615	0.532218	0.529702	0.515436	0.509776	0.49606	0.480372	0.463723	0.446255	0.435266	0.426182	0.415719	0.416514	0.407612	0.401286	0.399452	0.407231	0.40907	0.404033	0.393001	0.400227	0.396942	0.397375	0.396801	0.398018	0.40435
13	0.511665	0.521481	0.531693	0.539224	0.558338	0.582178	0.597305	0.613417	0.640841	0.674543	0.710297	0.75873	0.836985	0.992472	0.832041	0.757051	0.704175	0.666231	0.641861	0.616129	0.602191	0.585459	0.563591	0.549043	0.539073	0.529452	0.522866	0.514672	0.497717	0.486046	0.472612	0.45653	0.437644	0.428762	0.417685	0.414152	0.406018	0.396577	0.399946	0.405697	0.402323	0.397723	0.394332	0.395685	0.383633	0.378715	0.382907	0.391523	0.40084
14	0.501019	0.51292	0.523054	0.533459	0.546108	0.562934	0.580624	0.5964	0.61691	0.646931	0.670115	0.705154	0.753271	0.832041	0.999554	0.840267	0.751286	0.708319	0.671551	0.644294	0.621823	0.599227	0.58012	0.57151	0.553161	0.542485	0.534031	0.518493	0.501822	0.477312	0.470193	0.457373	0.449978	0.433391	0.428893	0.422357	0.407949	0.398247	0.401602	0.401336	0.387962	0.384673	0.394962	0.395463	0.39015	0.38407	0.388621	0.391012	0.399175
15	0.500798	0.51315	0.519748	0.522187	0.532297	0.548398	0.561495	0.583191	0.589531	0.616083	0.64095	0.666124	0.700165	0.757051	0.840267	0.984185	0.842734	0.767642	0.705011	0.668814	0.639601	0.617762	0.600269	0.577637	0.570516	0.567666	0.554201	0.530222	0.513796	0.481484	0.478433	0.456724	0.444031	0.433161	0.429283	0.413237	0.405408	0.389453	0.393267	0.38823	0.385187	0.383865	0.397154	0.397907	0.395551	0.412909	0.414852	0.404539	0.403216
16	0.499515	0.510504	0.515791	0.517977	0.523977	0.53812	0.551134	0.563996	0.578647	0.59546	0.613332	0.640145	0.664829	0.704175	0.751286	0.842734	1.00797	0.839924	0.762586	0.710762	0.674308	0.641849	0.623966	0.597821	0.582863	0.574007	0.55444	0.537349	0.521765	0.492082	0.48902	0.471537	0.447847	0.436059	0.431016	0.419197	0.408404	0.397505	0.393985	0.382987	0.384075	0.384961	0.38907	0.393967	0.392575	0.398756	0.403984	0.40647	0.397908
17	0.50368	0.503159	0.50631	0.513159	0.52279	0.53257	0.541097	0.554605	0.566856	0.579638	0.599871	0.616435	0.637295	0.666231	0.708319	0.767642	0.839924	1.00162	0.840761	0.758802	0.708725	0.66987	0.638681	0.614498	0.59619	0.578345	0.559697	0.538697	0.523807	0.49847	0.49245	0.478551	0.457203	0.440528	0.429682	0.426125	0.417637	0.4025	0.401874	0.391001	0.386202	0.389988	0.387288	0.393877	0.393563	0.391817	0.394601	0.411893	0.404846
18	0.493213	0.495629	0.503721	0.513739	0.52139	0.527691	0.533852	0.550459	0.552027	0.564285	0.590194	0.599318	0.620481	0.641861	0.671551	0.705011	0.762586	0.840761	1.00294	0.841994	0.76034	0.710631	0.667442	0.635449	0.610479	0.596136	0.580986	0.557827	0.53145	0.510652	0.505134	0.488166	0.470576	0.446723	0.431703	0.423705	0.420063	0.404327	0.401649	0.398271	0.400616	0.403879	0.398595	0.394544	0.38797	0.39239	0.393769	0.408252	0.399693
19	0.483543	0.486727	0.500382	0.510112	0.511353	0.523243	0.532146	0.543319	0.548819	0.563369	0.578072	0.589414	0.598486	0.616129	0.644294	0.668814	0.710762	0.758802	0.841994	0.99913	0.8404	0.757717	0.700124	0.665134	0.637471	0.616133	0.600666	0.57374	0.550171	0.526018	0.513403	0.489627	0.468642	0.454166	0.43643	0.424837	0.427768	0.408762	0.400966	0.401239	0.40469	0.398403	0.39963	0.400352	0.402169	0.407446	0.405602	0.409127	0.410951
20	0.484449	0.486131	0.491733	0.506946	0.513414	0.515681	0.518469	0.522119	0.541315	0.558692	0.567666	0.58176	0.585184	0.602191	0.621823	0.639601	0.674308	0.708725	0.76034	0.8404	1.00044	0.838612	0.754107	0.705268	0.66954	0.640618	0.617599	0.586741	0.562569	0.534304	0.529728	0.496187	0.479679	0.463238	0.448573	0.4321	0.423989	0.421669	0.408522	0.406916	0.405985	0.402226	0.406536	0.414035	0.412737	0.415538	0.416116	0.410973	0.418603
21	0.485914	0.485671	0.488077	0.491939	0.505238	0.512859	0.516019	0.522186	0.524881	0.533382	0.554631	0.571455	0.577014	0.585459	0.599227	0.617762	0.641849	0.66987	0.710631	0.757717	0.838612	1.0031	0.837311	0.757433	0.707726	0.6715	0.639987	0.60267	0.575677	0.550031	0.531142	0.508869	0.49288	0.469778	0.456396	0.438692	0.430838	0.427711	0.421686	0.410679	0.411413	0.408992	0.412196	0.416061	0.413658	0.41985	0.418979	0.415866	0.428817
22	0.47898	0.479068	0.479013	0.479195	0.500032	0.509102	0.510957	0.513849	0.514237	0.520688	0.545426	0.556295	0.558686	0.563591	0.58012	0.600269	0.623966	0.638681	0.667442	0.700124	0.754107	0.837311	0.99817	0.833303	0.758838	0.711443	0.672217	0.629632	0.596609	0.566712	0.542598	0.518722	0.496652	0.478219	0.463299	0.445951	0.435597	0.43615	0.436073	0.428016	0.426409	0.420139	0.414013	0.421334	0.418434	0.42204	0.422453	0.426358	0.43199
23	0.473823	0.476867	0.47773	0.475869	0.491092	0.50263	0.501502	0.506596	0.505467	0.522362	0.532333	0.542924	0.544615	0.549043	0.57151	0.577637	0.597821	0.614498	0.635449	0.665134	0.705268	0.757433	0.833303	0.994126	0.83713	0.759327	0.704654	0.660617	0.62337	0.585449	0.565486	0.532095	0.502567	0.484917	0.46895	0.449346	0.444097	0.441775	0.443087	0.441499	0.435424	0.427324	0.420133	0.427115	0.422406	0.423679	0.428539	0.438831	0.43648
24	0.478607	0.470748	0.474006	0.47177	0.482594	0.490185	0.496393	0.501281	0.503407	0.515443	0.52516	0.53711	0.532218	0.539073	0.553161	0.570516	0.582863	0.59619	0.610479	0.637471	0.66954	0.707726	0.758838	0.83713	0.991848	0.830837	0.755606	0.700639	0.653204	0.611523	0.589634	0.55521	0.517683	0.498795	0.477958	0.464086	0.459215	0.455449	0.455198	0.456165	0.446037	0.436666	0.439005	0.43728	0.435799	0.434722	0.436901	0.441174	0.444225
25	0.483043	0.469913	0.470609	0.469427	0.472036	0.482955	0.490215	0.493223	0.495707	0.500715	0.520241	0.531459	0.529702	0.529452	0.542485	0.567666	0.574007	0.578345	0.596136	0.616133	0.640618	0.6715	0.711443	0.759327	0.830837	0.993562	0.837018	0.755798	0.69303	0.640184	0.618042	0.577552	0.53373	0.511022	0.498462	0.488605	0.482099	0.475875	0.472405	0.469517	0.460466	0.45269	0.449648	0.450482	0.450383	0.445697	0.45276	0.461723	0.458152
26	0.474174	0.467866	0.478531	0.472637	0.464464	0.474475	0.484222	0.491665	0.49707	0.49306	0.502748	0.514465	0.515436	0.522866	0.534031	0.554201	0.55444	0.559697	0.580986	0.600666	0.617599	0.639987	0.672217	0.704654	0.755606	0.837018	1.00266	0.835981	0.740725	0.685752	0.652267	0.608578	0.561901	0.539315	0.523361	0.509144	0.493304	0.490881	0.485255	0.486639	0.47983	0.47118	0.468664	0.469072	0.466304	0.469604	0.470732	0.473963	0.478264
27	0.451003	0.460572	0.458304	0.455961	0.459554	0.463739	0.47492	0.476992	0.48489	0.482023	0.482297	0.495573	0.509776	0.514672	0.518493	0.530222	0.537349	0.538697	0.557827	0.57374	0.586741	0.60267	0.629632	0.660617	0.700639	0.755798	0.835981	0.982421	0.81611	0.73509	0.672006	0.639954	0.583053	0.55681	0.540755	0.527181	0.507166	0.498998	0.494704	0.493196	0.487569	0.488979	0.475892	0.479321	0.48637	0.490092	0.480049	0.482622	0.492227
28	0.438116	0.444988	0.444809	0.449511	0.457001	0.460068	0.463165	0.470891	0.47345	0.472825	0.477136	0.483398	0.49606	0.497717	0.501822	0.513796	0.521765	0.523807	0.53145	0.550171	0.562569	0.575677	0.596609	0.62337	0.653204	0.69303	0.740725	0.81611	0.969711	0.793651	0.72658	0.684672	0.613141	0.587044	0.56701	0.545773	0.531616	0.522228	0.521119	0.513187	0.515881	0.505996	0.490158	0.493423	0.492269	0.49673	0.4983	0.491078	0.495587
29	0.431347	0.441025	0.43587	0.438895	0.450419	0.45096	0.448534	0.458991	0.46138	0.46413	0.471029	0.464324	0.480372	0.486046	0.477312	0.481484	0.492082	0.49847	0.510652	0.526018	0.534304	0.550031	0.566712	0.585449	0.611523	0.640184	0.685752	0.73509	0.793651	0.949767	0.847056	0.704881	0.668291	0.641131	0.605899	0.588192	0.57244	0.558028	0.551929	0.547428	0.547189	0.534312	0.527239	0.523387	0.518293	0.52494	0.521842	0.509648	0.511449
30	0.419614	0.445371	0.450698	0.449685	0.456481	0.438014	0.438482	0.444429	0.453916	0.459722	0.45869	0.458171	0.463723	0.472612	0.470193	0.478433	0.48902	0.49245	0.505134	0.513403	0.529728	0.531142	0.542598	0.565486	0.589634	0.618042	0.652267	0.672006	0.72658	0.847056	0.998895	0.84961	0.786044	0.70796	0.668618	0.648338	0.628031	0.611499	0.605216	0.594601	0.582353	0.57511	0.577051	0.577243	0.562084	0.558895	0.556555	0.557724	0.557321
31	0.41996	0.42734	0.422978	0.434295	0.441079	0.436754	0.436616	0.432264	0.433971	0.441943	0.445334	0.4445	0.446255	0.45653	0.457373	0.456724	0.471537	0.478551	0.488166	0.489627	0.496187	0.508869	0.518722	0.532095	0.55521	0.577552	0.608578	0.639954	0.684672	0.704881	0.84961	1.02654	0.849101	0.771521	0.730308	0.697595	0.668293	0.643487	0.63297	0.619911	0.614226	0.607616	0.594608	0.583654	0.573339	0.577928	0.578819	0.577142	0.581642
32	0.419267	0.403852	0.405973	0.426421	0.431679	0.430793	0.428103	0.420169	0.416744	0.419993	0.42471	0.432846	0.435266	0.437644	0.449978	0.444031	0.447847	0.457203	0.470576	0.468642	0.479679	0.49288	0.496652	0.502567	0.517683	0.53373	0.561901	0.583053	0.613141	0.668291	0.786044	0.849101	1.02318	0.868604	0.787425	0.728737	0.696052	0.666134	0.646905	0.636249	0.625852	0.609851	0.6007	0.582459	0.580154	0.585804	0.587007	0.589672	0.586288
33	0.408744	0.405247	0.412343	0.419045	0.413738	0.411191	0.41711	0.410821	0.416518	0.40871	0.41927	0.425475	0.426182	0.428762	0.433391	0.433161	0.436059	0.440528	0.446723	0.454166	0.463238	0.469778	0.478219	0.484917	0.498795	0.511022	0.539315	0.55681	0.587044	0.641131	0.70796	0.771521	0.868604	1.02687	0.866071	0.787945	0.740152	0.698458	0.674165	0.653505	0.634929	0.617805	0.614344	0.602086	0.589698	0.590696	0.584743	0.590822	0.59212
34	0.40484	0.408193	0.398535	0.399946	0.395296	0.390536	0.401522	0.404368	0.406974	0.400144	0.41224	0.412663	0.415719	0.417685	0.428893	0.429283	0.431016	0.429682	0.431703	0.43643	0.448573	0.456396	0.463299	0.46895	0.477958	0.498462	0.523361	0.540755	0.56701	0.605899	0.668618	0.730308	0.787425	0.866071	1.03567	0.866844	0.79088	0.73132	0.699442	0.672863	0.652781	0.633842	0.622665	0.615784	0.600276	0.596391	0.586009	0.592887	0.59746
35	0.385315	0.384956	0.383327	0.385825	0.383447	0.387989	0.400451	0.398951	0.391928	0.39921	0.403781	0.409307	0.416514	0.414152	0.422357	0.413237	0.419197	0.426125	0.423705	0.424837	0.4321	0.438692	0.445951	0.449346	0.464086	0.488605	0.509144	0.527181	0.545773	0.588192	0.648338	0.697595	0.728737	0.787945	0.866844	1.03211	0.868786	0.781813	0.734897	0.693815	0.668234	0.645693	0.628976	0.619848	0.608059	0.594934	0.589434	0.587513	0.587474
36	0.370551	0.378807	0.393711	0.375806	0.377945	0.391276	0.401864	0.396867	0.389747	0.40062	0.406886	0.407495	0.407612	0.406018	0.407949	0.405408	0.408404	0.417637	0.420063	0.427768	0.423989	0.430838	0.435597	0.444097	0.459215	0.482099	0.493304	0.507166	0.531616	0.57244	0.628031	0.668293	0.696052	0.740152	0.79088	0.868786	1.02856	0.860019	0.782025	0.734545	0.694745	0.658551	0.644605	0.630363	0.614689	0.611746	0.601267	0.593781	0.588226
37	0.374395	0.383326	0.396364	0.381514	0.388928	0.388729	0.387643	0.388769	0.386785	0.39743	0.397355	0.400367	0.401286	0.396577	0.398247	0.389453	0.397505	0.4025	0.404327	0.408762	0.421669	0.427711	0.43615	0.441775	0.455449	0.475875	0.490881	0.498998	0.522228	0.558028	0.611499	0.643487	0.666134	0.698458	0.73132	0.781813	0.860019	1.0218	0.857216	0.781692	0.731436	0.691389	0.657975	0.645926	0.626566	0.620057	0.615513	0.601663	0.589235
38	0.36927	0.380886	0.381063	0.387153	0.383077	0.381642	0.376458	0.377798	0.386231	0.39032	0.392043	0.399098	0.399452	0.399946	0.401602	0.393267	0.393985	0.401874	0.401649	0.400966	0.408522	0.421686	0.436073	0.443087	0.455198	0.472405	0.485255	0.494704	0.521119	0.551929	0.605216	0.63297	0.646905	0.674165	0.699442	0.734897	0.782025	0.857216	1.02182	0.865163	0.779982	0.725434	0.684295	0.666161	0.643176	0.629754	0.619032	0.604911	0.592341
39	0.373416	0.377742	0.374767	0.379521	0.385902	0.396346	0.397663	0.383382	0.389267	0.389066	0.395161	0.40598	0.407231	0.405697	0.401336	0.38823	0.382987	0.391001	0.398271	0.401239	0.406916	0.410679	0.428016	0.441499	0.456165	0.469517	0.486639	0.493196	0.513187	0.547428	0.594601	0.619911	0.636249	0.653505	0.672863	0.693815	0.734545	0.781692	0.865163	1.0331	0.858018	0.777426	0.733697	0.698285	0.666554	0.648864	0.630998	0.613363	0.603759
40	0.371973	0.372609	0.378936	0.379693	0.382251	0.40003	0.399643	0.378684	0.383609	0.398238	0.402372	0.405993	0.40907	0.402323	0.387962	0.385187	0.384075	0.386202	0.400616	0.40469	0.405985	0.411413	0.426409	0.435424	0.446037	0.460466	0.47983	0.487569	0.515881	0.547189	0.582353	0.614226	0.625852	0.634929	0.652781	0.668234	0.694745	0.731436	0.779982	0.858018	1.02584	0.857661	0.781052	0.723695	0.689826	0.673809	0.649082	0.629983	0.616194
41	0.361713	0.373229	0.380268	0.388031	0.385231	0.394593	0.381799	0.371895	0.372061	0.393148	0.391866	0.392903	0.404033	0.397723	0.384673	0.383865	0.384961	0.389988	0.403879	0.398403	0.402226	0.408992	0.420139	0.427324	0.436666	0.45269	0.47118	0.488979	0.505996	0.534312	0.57511	0.607616	0.609851	0.617805	0.633842	0.645693	0.658551	0.691389	0.725434	0.777426	0.857661	1.01534	0.851174	0.767632	0.720745	0.689713	0.662901	0.639855	0.634153
42	0.359348	0.372432	0.379667	0.377537	0.375516	0.38079	0.379236	0.369927	0.368239	0.373273	0.374822	0.385638	0.393001	0.394332	0.394962	0.397154	0.38907	0.387288	0.398595	0.39963	0.406536	0.412196	0.414013	0.420133	0.439005	0.449648	0.468664	0.475892	0.490158	0.527239	0.577051	0.594608	0.6007	0.614344	0.622665	0.628976	0.644605	0.657975	0.684295	0.733697	0.781052	0.851174	1.00921	0.854384	0.778322	0.726564	0.694451	0.664977	0.647648
43	0.352058	0.362128	0.377911	0.368351	0.364638	0.365344	0.36668	0.371972	0.370479	0.376995	0.385895	0.392845	0.400227	0.395685	0.395463	0.397907	0.393967	0.393877	0.394544	0.400352	0.414035	0.416061	0.421334	0.427115	0.43728	0.450482	0.469072	0.479321	0.493423	0.523387	0.577243	0.583654	0.582459	0.602086	0.615784	0.619848	0.630363	0.645926	0.666161	0.698285	0.723695	0.767632	0.854384	1.02274	0.851822	0.771492	0.724926	0.689792	0.664044
44	0.351125	0.359309	0.36654	0.36685	0.364596	0.356871	0.354583	0.369122	0.374068	0.389484	0.38354	0.397963	0.396942	0.383633	0.39015	0.395551	0.392575	0.393563	0.38797	0.402169	0.412737	0.413658	0.418434	0.422406	0.435799	0.450383	0.466304	0.48637	0.492269	0.518293	0.562084	0.573339	0.580154	0.589698	0.600276	0.608059	0.614689	0.626566	0.643176	0.666554	0.689826	0.720745	0.778322	0.851822	1.01091	0.855257	0.766871	0.725813	0.693279
45	0.372536	0.367322	0.357994	0.367564	0.376658	0.382591	0.373205	0.377464	0.385729	0.380893	0.383081	0.401812	0.397375	0.378715	0.38407	0.412909	0.398756	0.391817	0.39239	0.407446	0.415538	0.41985	0.42204	0.423679	0.434722	0.445697	0.469604	0.490092	0.49673	0.52494	0.558895	0.577928	0.585804	0.590696	0.596391	0.594934	0.611746	0.620057	0.629754	0.648864	0.673809	0.689713	0.726564	0.771492	0.855257	1.00946	0.850321	0.784225	0.731237
46	0.383689	0.374076	0.376145	0.3685	0.36878	0.384839	0.376677	0.376673	0.382831	0.379116	0.38947	0.401708	0.396801	0.382907	0.388621	0.414852	0.403984	0.394601	0.393769	0.405602	0.416116	0.418979	0.422453	0.428539	0.436901	0.45276	0.470732	0.480049	0.4983	0.521842	0.556555	0.578819	0.587007	0.584743	0.586009	0.589434	0.601267	0.615513	0.619032	0.630998	0.649082	0.662901	0.694451	0.724926	0.766871	0.850321	1.0217	0.858286	0.777975
47	0.385105	0.384362	0.381001	0.369323	0.382892	0.377159	0.384461	0.384726	0.386153	0.383987	0.394003	0.3979	0.398018	0.391523	0.391012	0.404539	0.40647	0.411893	0.408252	0.409127	0.410973	0.415866	0.426358	0.438831	0.441174	0.461723	0.473963	0.482622	0.491078	0.509648	0.557724	0.577142	0.589672	0.590822	0.592887	0.587513	0.593781	0.601663	0.604911	0.613363	0.629983	0.639855	0.664977	0.689792	0.725813	0.784225	0.858286	1.02375	0.858515
48	0.372684	0.37288	0.371259	0.375754	0.375889	0.359802	0.371038	0.391171	0.386861	0.374929	0.385036	0.396286	0.40435	0.40084	0.399175	0.403216	0.397908	0.404846	0.399693	0.410951	0.418603	0.428817	0.43199	0.43648	0.444225	0.458152	0.478264	0.492227	0.495587	0.511449	0.557321	0.581642	0.586288	0.59212	0.59746	0.587474	0.588226	0.589235	0.592341	0.603759	0.616194	0.634153	0.647648	0.664044	0.693279	0.731237	0.777975	0.858515	1.02032
49	0.374081	0.373534	0.373108	0.366577	0.370582	0.365788	0.374764	0.397434	0.389662	0.386203	0.392324	0.405693	0.390886	0.392029	0.402021	0.401155	0.394682	0.397485	0.412953	0.418093	0.431397	0.438389	0.440176	0.447654	0.444828	0.454281	0.480222	0.497726	0.503518	0.526379	0.555911	0.576192	0.584642	0.584824	0.586482	0.576108	0.586475	0.586452	0.591337	0.602302	0.612317	0.620521	0.635368	0.647126	0.669346	0.694373	0.729161	0.781224	0.86151
50	0.367373	0.37994	0.363807	0.361125	0.36121	0.371334	0.380643	0.396824	0.405891	0.39165	0.391177	0.400721	0.391317	0.389684	0.396665	0.4037	0.407248	0.408018	0.421374	0.430495	0.442281	0.443554	0.446063	0.448625	0.448786	0.456314	0.477004	0.487994	0.503741	0.530148	0.561141	0.578431	0.586268	0.579533	0.567766	0.570918	0.586603	0.577654	0.583141	0.598002	0.608954	0.608987	0.618397	0.63195	0.649314	0.665534	0.695977	0.732078	0.783644
51	0.383535	0.378726	0.365787	0.367955	0.364683	0.369365	0.38567	0.403692	0.413567	0.403953	0.401649	0.403957	0.400558	0.401669	0.399711	0.417369	0.416515	0.41873	0.416378	0.429362	0.443652	0.443942	0.445373	0.446676	0.457461	0.469586	0.49488	0.499557	0.499563	0.52019	0.56543	0.58167	0.58916	0.586764	0.578593	0.578049	0.587115	0.576657	0.581054	0.592697	0.598696	0.600387	0.611623	0.616237	0.627148	0.643542	0.669847	0.700057	0.73178
52	0.397614	0.384348	0.383655	0.377324	0.379368	0.379889	0.397396	0.414118	0.402317	0.404563	0.403257	0.403809	0.411328	0.408223	0.409709	0.420833	0.419656	0.431957	0.429221	0.434154	0.437922	0.439534	0.449058	0.447156	0.469357	0.484965	0.510534	0.505066	0.506965	0.520141	0.572704	0.580834	0.587845	0.591532	0.584362	0.57876	0.584351	0.578311	0.578466	0.586133	0.588696	0.590182	0.597736	0.605631	0.607097	0.62197	0.648131	0.672548	0.69787
53	0.380052	0.392307	0.389749	0.383463	0.379469	0.384671	0.394859	0.405503	0.393637	0.403291	0.406491	0.402621	0.417263	0.414879	0.413932	0.4245	0.420481	0.433777	0.447347	0.451309	0.45108	0.451039	0.451987	0.457572	0.467803	0.491715	0.509791	0.503679	0.507801	0.529065	0.568634	0.585798	0.583316	0.576197	0.576076	0.575972	0.577214	0.577701	0.57543	0.576391	0.578906	0.58612	0.594055	0.596403	0.600247	0.613168	0.635526	0.649608	0.669261
54	0.37706	0.369367	0.366189	0.384422	0.381403	0.394129	0.396312	0.407301	0.400199	0.4134	0.417193	0.415747	0.423925	0.42283	0.420239	0.435491	0.433718	0.432663	0.454011	0.451636	0.442176	0.449145	0.455118	0.457963	0.471419	0.491612	0.511755	0.512468	0.516208	0.539682	0.582331	0.591654	0.58226	0.576521	0.579556	0.576369	0.573913	0.573599	0.581809	0.580679	0.57849	0.5777	0.582795	0.588087	0.602211	0.612764	0.619427	0.631413	0.642803
55	0.370997	0.352794	0.348831	0.401672	0.415738	0.417359	0.407328	0.397226	0.402358	0.415842	0.411443	0.414198	0.419884	0.413747	0.413418	0.430239	0.435695	0.442524	0.451182	0.449734	0.438616	0.440544	0.439298	0.458331	0.469914	0.483869	0.501226	0.509117	0.522661	0.551065	0.587704	0.594789	0.592703	0.596374	0.596176	0.586349	0.581948	0.580218	0.581242	0.583074	0.58008	0.573111	0.567992	0.580717	0.594189	0.606395	0.611904	0.618096	0.624948
56	0.360464	0.363285	0.35801	0.392612	0.404121	0.409974	0.401102	0.383494	0.395709	0.401686	0.408162	0.407171	0.420728	0.426366	0.4234	0.431555	0.438033	0.436094	0.436993	0.452217	0.435751	0.433985	0.449046	0.468324	0.479157	0.48278	0.486662	0.499125	0.517935	0.543903	0.588398	0.588886	0.586597	0.60093	0.596986	0.580806	0.580384	0.582372	0.56973	0.566422	0.573208	0.566254	0.565967	0.578081	0.586656	0.59628	0.604754	0.611805	0.613418
57	0.362418	0.375657	0.365265	0.374645	0.375502	0.388823	0.409766	0.410493	0.405423	0.416403	0.418885	0.403423	0.415828	0.420212	0.420829	0.431798	0.440952	0.425071	0.421254	0.43415	0.442977	0.447328	0.469172	0.486	0.492188	0.497622	0.503467	0.511536	0.517535	0.540098	0.577132	0.579586	0.577932	0.585462	0.581484	0.568667	0.565847	0.564286	0.557781	0.562328	0.5573	0.55705	0.555882	0.565624	0.572509	0.577313	0.586251	0.594369	0.595065
58	0.375623	0.36633	0.361367	0.367112	0.375778	0.393023	0.40137	0.393204	0.387546	0.392803	0.400539	0.388215	0.400602	0.405752	0.397683	0.400592	0.417242	0.412767	0.417233	0.426576	0.437283	0.449478	0.465847	0.472538	0.481102	0.494022	0.49777	0.51323	0.513045	0.531363	0.558898	0.552665	0.549331	0.564068	0.554664	0.546974	0.547062	0.541223	0.545841	0.546971	0.540053	0.533547	0.535718	0.53977	0.540269	0.550558	0.556897	0.565073	0.56015
59	0.383817	0.358213	0.364177	0.358423	0.380712	0.39627	0.374521	0.356411	0.351654	0.361271	0.365113	0.376993	0.386293	0.382798	0.369178	0.376385	0.389802	0.400366	0.405968	0.406926	0.420181	0.431184	0.445846	0.452278	0.452341	0.459522	0.467861	0.492691	0.488812	0.496723	0.524445	0.52692	0.523081	0.529719	0.523017	0.520173	0.518738	0.506874	0.51223	0.517815	0.509217	0.497295	0.495322	0.498357	0.500723	0.501745	0.509549	0.515155	0.514016
60	0.361749	0.36819	0.365023	0.366777	0.359207	0.357675	0.368792	0.362666	0.346942	0.348024	0.367173	0.391178	0.386612	0.388508	0.374667	0.383621	0.401498	0.409136	0.408645	0.400014	0.422645	0.417074	0.411561	0.430257	0.433853	0.438152	0.465869	0.4717	0.479807	0.503061	0.5242	0.527929	0.51319	0.511984	0.516224	0.516318	0.504521	0.492886	0.499106	0.501514	0.491319	0.482746	0.487268	0.481787	0.478963	0.481302	0.485967	0.492681	0.490194
61	0.365398	0.373076	0.360517	0.358259	0.355363	0.352091	0.359145	0.364053	0.362238	0.346853	0.360204	0.380133	0.38242	0.38637	0.380414	0.385034	0.395972	0.411102	0.400215	0.400905	0.414431	0.406962	0.406426	0.423208	0.424468	0.428555	0.445167	0.460438	0.470877	0.487899	0.509462	0.504871	0.498521	0.484464	0.488436	0.485027	0.483362	0.469491	0.475806	0.485895	0.476444	0.467918	0.466863	0.461503	0.458451	0.461108	0.467737	0.466073	0.469154
62	0.370007	0.362835	0.357592	0.351704	0.351516	0.356668	0.359821	0.356295	0.362896	0.359158	0.36382	0.378821	0.362031	0.363422	0.373779	0.384572	0.380217	0.386875	0.394662	0.387546	0.391256	0.404223	0.408111	0.416485	0.419634	0.438485	0.435662	0.440589	0.455549	0.461308	0.477497	0.482918	0.481468	0.479568	0.476121	0.474451	0.472472	0.461792	0.462123	0.462564	0.453765	0.448769	0.444202	0.440835	0.441879	0.439661	0.4435	0.444354	0.452418
63	0.391082	0.367754	0.366177	0.344269	0.362518	0.353894	0.34972	0.34942	0.356556	0.348067	0.35977	0.374665	0.358996	0.358823	0.378615	0.393116	0.378565	0.378733	0.38249	0.371384	0.373157	0.385769	0.394198	0.40435	0.422685	0.428644	0.420124	0.441385	0.444721	0.455052	0.466063	0.46198	0.472546	0.478454	0.473628	0.468347	0.462779	0.447315	0.451249	0.450912	0.440003	0.443877	0.439775	0.431459	0.437977	0.439516	0.431422	0.427709	0.441522
64	0.375778	0.365308	0.362736	0.363203	0.362201	0.349532	0.348053	0.346555	0.360942	0.355995	0.345245	0.355561	0.366463	0.365157	0.374672	0.390191	0.380688	0.370683	0.368839	0.371307	0.377024	0.387551	0.380278	0.387045	0.401734	0.408314	0.412076	0.432261	0.438534	0.443684	0.462677	0.462486	0.469411	0.465531	0.467324	0.459158	0.446402	0.436314	0.438544	0.435954	0.42928	0.43337	0.426531	0.422325	0.425683	0.42905	0.420223	0.424974	0.435024
65	0.345629	0.359381	0.362212	0.36057	0.368152	0.361133	0.357932	0.350946	0.353159	0.354029	0.341714	0.344357	0.364404	0.368251	0.37461	0.372405	0.365781	0.366612	0.365948	0.377907	0.380716	0.396172	0.387408	0.388826	0.392896	0.398321	0.417569	0.426816	0.424322	0.426564	0.462174	0.470306	0.465382	0.459537	0.454608	0.446288	0.442993	0.429284	0.424109	0.426451	0.432068	0.427244	0.419126	0.415691	0.410318	0.414463	0.421138	0.430732	0.431403
66	0.335915	0.349642	0.363091	0.353229	0.362916	0.353368	0.34902	0.358206	0.36565	0.374191	0.359074	0.355348	0.357356	0.384772	0.379257	0.354587	0.353328	0.356695	0.359065	0.359958	0.371023	0.387854	0.392424	0.389045	0.388907	0.390002	0.410294	0.432006	0.422146	0.417965	0.462778	0.461117	0.455058	0.457973	0.457715	0.450742	0.435703	0.425816	0.423902	0.424097	0.424062	0.420426	0.408376	0.406711	0.408869	0.414247	0.413687	0.421323	0.420344
67	0.329834	0.350084	0.357627	0.366823	0.365654	0.350678	0.344024	0.352235	0.355773	0.36159	0.380666	0.362805	0.372281	0.392464	0.387399	0.349386	0.351932	0.354129	0.356563	0.349747	0.358198	0.375223	0.386891	0.380686	0.363342	0.378528	0.405093	0.416271	0.414505	0.42329	0.446781	0.456812	0.455095	0.444467	0.443724	0.457758	0.444597	0.432864	0.426864	0.423267	0.421404	0.409028	0.400084	0.400895	0.414746	0.407725	0.404337	0.404622	0.410095
68	0.33129	0.336277	0.356314	0.371569	0.364515	0.338472	0.348159	0.357173	0.353616	0.360593	0.372203	0.351094	0.350251	0.359302	0.359976	0.365229	0.372026	0.371401	0.367831	0.354548	0.356251	0.364079	0.377287	0.381075	0.366536	0.381508	0.392136	0.396921	0.406877	0.417165	0.43868	0.449963	0.449291	0.440628	0.440498	0.451579	0.441955	0.425478	0.420525	0.419818	0.412563	0.40391	0.409549	0.406096	0.413617	0.405791	0.397474	0.395194	0.406436
69	0.331435	0.343204	0.354931	0.352953	0.339646	0.336744	0.347686	0.357369	0.34179	0.363717	0.362791	0.343393	0.338874	0.354055	0.355235	0.352	0.351543	0.362825	0.367892	0.355975	0.363227	0.365125	0.372137	0.384966	0.368138	0.367394	0.381275	0.380948	0.399637	0.412889	0.435133	0.436731	0.442918	0.433021	0.422134	0.420617	0.430094	0.422376	0.414213	0.41326	0.400684	0.398347	0.403999	0.397216	0.394147	0.392172	0.390384	0.385901	0.394805
70	0.333657	0.333285	0.336636	0.335739	0.337085	0.340019	0.327129	0.342433	0.345711	0.361739	0.363287	0.344583	0.335416	0.357295	0.359778	0.346337	0.33547	0.347634	0.351994	0.356866	0.365252	0.359937	0.362946	0.374411	0.370413	0.379592	0.386453	0.398294	0.407681	0.409101	0.435679	0.432497	0.42884	0.428164	0.415744	0.409427	0.427826	0.419391	0.410514	0.411013	0.402851	0.398291	0.386801	0.386339	0.384771	0.389086	0.387531	0.385537	0.386822
71	0.346686	0.341777	0.335151	0.337969	0.344829	0.340953	0.340532	0.353045	0.344999	0.339982	0.338238	0.357429	0.348609	0.371529	0.359516	0.342973	0.356257	0.374795	0.356423	0.34868	0.357734	0.344258	0.356554	0.366296	0.371652	0.382563	0.398251	0.406103	0.394683	0.395481	0.423114	0.423555	0.416356	0.409527	0.411518	0.406762	0.409682	0.400139	0.398432	0.402959	0.401041	0.395538	0.389797	0.389671	0.388665	0.383813	0.382149	0.392934	0.386763
72	0.36002	0.34012	0.327384	0.335136	0.348187	0.367163	0.376421	0.371099	0.356361	0.33692	0.339807	0.355599	0.342545	0.336501	0.345162	0.353532	0.376778	0.385399	0.365525	0.35755	0.362617	0.35345	0.358871	0.364031	0.355132	0.374032	0.384038	0.375692	0.380753	0.39174	0.42467	0.425036	0.418505	0.41198	0.410344	0.400751	0.405458	0.403332	0.407188	0.412378	0.406971	0.395695	0.393914	0.400973	0.394062	0.385574	0.390451	0.395589	0.394512
73	0.350594	0.335649	0.337145	0.354836	0.36274	0.376502	0.38441	0.36855	0.360339	0.358604	0.359752	0.349967	0.322301	0.327423	0.34743	0.349949	0.35987	0.374847	0.371071	0.36657	0.347182	0.3431	0.351457	0.353368	0.35089	0.361817	0.367235	0.375338	0.379424	0.389915	0.434033	0.425023	0.415068	0.40953	0.399568	0.402003	0.406113	0.40303	0.395798	0.398399	0.402486	0.404021	0.394599	0.391658	0.389465	0.389325	0.394241	0.394122	0.394008
74	0.332677	0.356465	0.377901	0.390207	0.37223	0.357014	0.363217	0.356673	0.349504	0.362688	0.347876	0.352572	0.347601	0.350505	0.359398	0.345411	0.347731	0.365064	0.378465	0.365596	0.352091	0.366245	0.365246	0.350629	0.354567	0.351677	0.373715	0.388249	0.387511	0.395486	0.414053	0.40755	0.402863	0.401636	0.3964	0.398853	0.408072	0.399003	0.393957	0.393878	0.399085	0.405076	0.400009	0.393425	0.388201	0.388697	0.390123	0.385905	0.393748
75	0.337763	0.374577	0.375365	0.366597	0.344431	0.336934	0.371429	0.369125	0.342692	0.359062	0.348114	0.358404	0.36096	0.358133	0.355729	0.352259	0.349106	0.352927	0.358434	0.356345	0.347253	0.350556	0.353015	0.356046	0.364584	0.361173	0.364776	0.387735	0.389225	0.3931	0.415973	0.40229	0.387471	0.386111	0.381627	0.390694	0.402028	0.402396	0.395289	0.38325	0.379044	0.385673	0.390271	0.385212	0.384806	0.395505	0.391933	0.389166	0.38779
76	0.346456	0.353488	0.347058	0.339143	0.329129	0.325399	0.349582	0.356359	0.345282	0.353948	0.352344	0.361988	0.34996	0.364155	0.366311	0.353193	0.35093	0.356343	0.350059	0.351141	0.35174	0.36355	0.358324	0.359199	0.366596	0.369218	0.376814	0.388026	0.38193	0.381946	0.408407	0.413128	0.392508	0.392	0.389857	0.389474	0.397483	0.389639	0.388878	0.382089	0.370383	0.367458	0.378651	0.374942	0.369617	0.379249	0.393016	0.390162	0.381717
77	0.347623	0.3349	0.324891	0.319332	0.327496	0.336223	0.345516	0.339929	0.359489	0.351172	0.346844	0.363715	0.355205	0.362482	0.353386	0.350012	0.361276	0.351514	0.328962	0.345394	0.369397	0.384646	0.364657	0.356438	0.377362	0.361518	0.367538	0.370147	0.366812	0.367412	0.383932	0.409926	0.402285	0.389839	0.387159	0.387069	0.381609	0.385988	0.390522	0.383061	0.375794	0.383064	0.380261	0.373601	0.377969	0.371696	0.38041	0.38982	0.386408
78	0.346027	0.320982	0.331869	0.351704	0.361142	0.344107	0.329688	0.334743	0.356819	0.355865	0.348159	0.354103	0.338963	0.347937	0.355686	0.366117	0.357724	0.34832	0.339366	0.348848	0.373075	0.381637	0.360161	0.361161	0.372415	0.365701	0.37315	0.3747	0.360416	0.364366	0.381228	0.391565	0.393285	0.398479	0.397359	0.396036	0.39411	0.393569	0.39525	0.393059	0.383172	0.377724	0.381234	0.37629	0.383623	0.384605	0.378145	0.381911	0.381906
79	0.351798	0.326757	0.340229	0.360862	0.347802	0.327692	0.319719	0.333163	0.337718	0.351662	0.3706	0.342578	0.351107	0.35647	0.352463	0.346545	0.342957	0.342735	0.34947	0.347478	0.36505	0.371285	0.349847	0.357816	0.369757	0.371045	0.381109	0.384929	0.366968	0.364172	0.387854	0.393436	0.386073	0.385463	0.390396	0.393538	0.400467	0.397687	0.38594	0.378054	0.371828	0.370862	0.379328	0.37022	0.385046	0.383942	0.375849	0.367266	0.373357
80	0.344147	0.335619	0.325705	0.335877	0.336164	0.342238	0.338908	0.32982	0.331983	0.34248	0.367922	0.354757	0.35401	0.347136	0.336892	0.338393	0.332396	0.337879	0.348044	0.337985	0.352036	0.350348	0.359502	0.381838	0.386524	0.374221	0.386144	0.384527	0.370484	0.364122	0.390061	0.407536	0.404141	0.396668	0.387707	0.384778	0.399165	0.400413	0.392188	0.372823	0.358585	0.362143	0.374608	0.365533	0.379965	0.376111	0.366236	0.373091	0.38432
81	0.345936	0.338578	0.304713	0.305803	0.308732	0.331756	0.345679	0.342015	0.345227	0.345338	0.35553	0.34514	0.341807	0.335583	0.333444	0.34382	0.348772	0.343845	0.34758	0.337288	0.346317	0.350513	0.357141	0.368132	0.379718	0.365527	0.380004	0.38532	0.365159	0.364707	0.380764	0.396501	0.391658	0.395615	0.386495	0.370008	0.377735	0.382364	0.386835	0.379544	0.372172	0.370502	0.379636	0.374857	0.38318	0.37771	0.373988	0.381832	0.389638
82	0.342756	0.339178	0.31577	0.303019	0.312839	0.332111	0.335844	0.340133	0.35217	0.359872	0.354409	0.335723	0.324505	0.319411	0.334048	0.332601	0.334315	0.346903	0.34785	0.343617	0.345957	0.360878	0.357987	0.349232	0.368691	0.373253	0.367657	0.360736	0.34892	0.35258	0.374247	0.378682	0.378075	0.380562	0.37449	0.367011	0.381635	0.379771	0.371011	0.368328	0.386619	0.380661	0.381834	0.365578	0.37383	0.373036	0.380643	0.394414	0.387953
83	0.325341	0.330225	0.335042	0.334439	0.323671	0.34248	0.347927	0.344797	0.342263	0.361894	0.348616	0.330351	0.338575	0.338673	0.345907	0.33901	0.336522	0.347064	0.342299	0.340068	0.335345	0.356289	0.359546	0.359861	0.366725	0.374238	0.37398	0.359668	0.35223	0.378576	0.382855	0.373065	0.379347	0.39181	0.378749	0.359615	0.383893	0.375258	0.358653	0.365439	0.378164	0.374553	0.366424	0.361434	0.377357	0.374242	0.378719	0.387365	0.380768
84	0.330167	0.332274	0.329744	0.339203	0.327312	0.32889	0.360542	0.360811	0.34634	0.329822	0.317892	0.31425	0.328785	0.34087	0.352015	0.350582	0.346224	0.350023	0.349531	0.332024	0.336459	0.346113	0.364257	0.36529	0.368865	0.36567	0.381625	0.37734	0.369815	0.365563	0.371542	0.376985	0.385404	0.385801	0.377288	0.367713	0.381756	0.381914	0.358245	0.356787	0.37314	0.379224	0.373783	0.371214	0.376219	0.377677	0.377922	0.383116	0.376817
85	0.342291	0.337626	0.32595	0.3335	0.316344	0.312865	0.343311	0.373366	0.347021	0.321936	0.315672	0.315534	0.318952	0.34497	0.348962	0.346536	0.339766	0.353118	0.358006	0.338497	0.338759	0.353252	0.353382	0.363708	0.375248	0.368925	0.380963	0.364805	0.3463	0.344473	0.378842	0.374742	0.385403	0.377041	0.384364	0.385385	0.394739	0.395309	0.381501	0.360478	0.350748	0.370874	0.382765	0.384925	0.380014	0.373736	0.378463	0.377392	0.376683
86	0.350483	0.318738	0.322835	0.337362	0.324065	0.323728	0.334567	0.342498	0.330259	0.324881	0.341561	0.33615	0.330438	0.327734	0.32986	0.329852	0.356019	0.345488	0.349343	0.32778	0.330607	0.360282	0.36683	0.36468	0.363979	0.358361	0.374322	0.366406	0.353277	0.344048	0.376781	0.387624	0.39036	0.384866	0.383472	0.38154	0.398365	0.401557	0.395438	0.367722	0.349585	0.354302	0.363051	0.372964	0.367259	0.367372	0.372292	0.36768	0.374144
87	0.346262	0.321185	0.338364	0.324568	0.32367	0.336806	0.335069	0.32355	0.335802	0.34378	0.353192	0.332248	0.326322	0.32081	0.327034	0.328953	0.348523	0.330787	0.323434	0.346972	0.357584	0.371036	0.3671	0.359307	0.353877	0.363652	0.374587	0.37759	0.37124	0.368746	0.368767	0.378444	0.378278	0.386137	0.378344	0.366625	0.377639	0.394514	0.39171	0.367484	0.368983	0.363192	0.357696	0.362824	0.35858	0.354657	0.355809	0.363056	0.378463
88	0.32885	0.313328	0.31659	0.330957	0.342715	0.350333	0.326796	0.316187	0.337799	0.364613	0.349497	0.328362	0.304703	0.317335	0.340132	0.348778	0.345844	0.347376	0.331979	0.347618	0.351733	0.361649	0.358445	0.363833	0.347125	0.360284	0.359336	0.362106	0.375737	0.389655	0.38209	0.364234	0.378925	0.38628	0.376394	0.366866	0.374866	0.366651	0.377192	0.373107	0.374598	0.367045	0.372021	0.364142	0.361604	0.356596	0.356865	0.365575	0.380622
89	0.324668	0.322303	0.319901	0.321467	0.311546	0.318132	0.317286	0.326563	0.340125	0.364307	0.344137	0.308025	0.326665	0.356692	0.369019	0.354671	0.362995	0.349167	0.332739	0.331552	0.322866	0.329903	0.346117	0.340117	0.328236	0.347271	0.355288	0.357865	0.375945	0.378598	0.398629	0.378149	0.376754	0.385037	0.382697	0.388272	0.373422	0.36085	0.35718	0.351006	0.348688	0.351849	0.367466	0.372146	0.35944	0.357383	0.365349	0.371177	0.377663
[truncated: 41 more columns]

## Sheet: TADs_Du2017_PN5_maternal
	0	1	2	3	4	5	6	7	8	9	10	11	12	13	14	15	16	17	18	19	20	21	22	23	24	25	26	27	28	29	30	31	32	33	34	35	36	37	38	39	40	41	42	43	44	45	46	47	48
0	0.959727	0.851211	0.762972	0.669799	0.641305	0.623201	0.604218	0.582324	0.568726	0.557938	0.549572	0.536489	0.524755	0.519934	0.509767	0.500521	0.499383	0.500124	0.493397	0.488488	0.479586	0.468287	0.466344	0.473746	0.476946	0.476089	0.469543	0.456118	0.43086	0.413064	0.422809	0.425075	0.434405	0.412125	0.390089	0.385659	0.395425	0.398318	0.396423	0.384844	0.380089	0.365153	0.359371	0.366702	0.36871	0.368663	0.37857	0.373733	0.374001
1	0.851211	0.994096	0.815477	0.739668	0.701095	0.663311	0.634694	0.61152	0.591572	0.575299	0.563805	0.551841	0.536225	0.524988	0.517419	0.512353	0.50756	0.500019	0.492689	0.486204	0.48614	0.483395	0.47331	0.472547	0.470534	0.464331	0.461939	0.453202	0.434511	0.42381	0.417977	0.420803	0.419159	0.413066	0.405188	0.396665	0.387525	0.388311	0.391087	0.38862	0.380261	0.374795	0.375717	0.371152	0.366601	0.364283	0.373799	0.374391	0.364899
2	0.762972	0.815477	0.98999	0.828788	0.747827	0.697639	0.661697	0.631578	0.608869	0.593814	0.577613	0.564702	0.548151	0.530759	0.526745	0.522221	0.516662	0.510891	0.501995	0.492918	0.490886	0.486811	0.479421	0.473556	0.465186	0.457567	0.461516	0.454355	0.441601	0.429319	0.428324	0.42578	0.421207	0.419715	0.413857	0.400027	0.386195	0.388256	0.391107	0.385332	0.385912	0.381177	0.383353	0.377222	0.366422	0.364471	0.364407	0.369898	0.364014
3	0.669799	0.739668	0.828788	0.986354	0.822116	0.749026	0.69378	0.653485	0.627832	0.606163	0.591235	0.57429	0.56117	0.545555	0.536132	0.52532	0.521428	0.515742	0.509087	0.497034	0.493088	0.489353	0.48308	0.4812	0.47435	0.469015	0.467909	0.455125	0.442146	0.434627	0.434194	0.432402	0.425093	0.419613	0.40811	0.397083	0.390921	0.388562	0.387446	0.382651	0.390718	0.387031	0.381069	0.376409	0.367863	0.370073	0.368533	0.371498	0.369512
4	0.641305	0.701095	0.747827	0.822116	0.982349	0.827306	0.744834	0.690645	0.659424	0.628637	0.609293	0.592602	0.572933	0.56073	0.549391	0.532588	0.523879	0.520641	0.512623	0.503466	0.496251	0.492624	0.486429	0.487489	0.478061	0.471375	0.471734	0.455591	0.446554	0.445306	0.442619	0.43831	0.422774	0.419496	0.407415	0.400684	0.393047	0.389605	0.389365	0.385922	0.388265	0.382879	0.376309	0.373703	0.370751	0.37498	0.372565	0.380121	0.374238
5	0.623201	0.663311	0.697639	0.749026	0.827306	0.984951	0.82799	0.748073	0.705497	0.662758	0.636073	0.616347	0.59282	0.577051	0.56138	0.549963	0.539528	0.528136	0.51981	0.514463	0.507911	0.502436	0.49415	0.496758	0.484441	0.473441	0.470292	0.460193	0.453551	0.44967	0.45509	0.441682	0.420257	0.41361	0.40875	0.401825	0.397574	0.391369	0.388771	0.392416	0.390989	0.380855	0.382661	0.380911	0.378919	0.371158	0.370023	0.386387	0.381797
6	0.604218	0.634694	0.661697	0.69378	0.744834	0.82799	0.99287	0.834518	0.753612	0.700479	0.666168	0.638327	0.617574	0.599085	0.581231	0.566006	0.556606	0.545648	0.534595	0.529708	0.52859	0.516634	0.503618	0.498384	0.495779	0.486602	0.47514	0.464462	0.455125	0.448203	0.454413	0.442264	0.425986	0.413865	0.408658	0.40411	0.398551	0.391008	0.39208	0.393333	0.392602	0.387089	0.387325	0.383966	0.378394	0.377406	0.385558	0.39732	0.394553
7	0.582324	0.61152	0.631578	0.653485	0.690645	0.748073	0.834518	0.992386	0.832283	0.755069	0.705404	0.671015	0.641306	0.617242	0.59578	0.582329	0.566009	0.555722	0.550017	0.54352	0.540758	0.526753	0.510997	0.503093	0.495844	0.488188	0.480487	0.473046	0.461187	0.456709	0.453979	0.441998	0.426644	0.415922	0.418798	0.409319	0.405377	0.401443	0.400575	0.396757	0.394372	0.39094	0.388136	0.39076	0.3858	0.389904	0.393863	0.391594	0.386822
8	0.568726	0.591572	0.608869	0.627832	0.659424	0.705497	0.753612	0.832283	0.996174	0.836628	0.759913	0.709043	0.67145	0.637513	0.617094	0.597421	0.579556	0.564709	0.557264	0.553345	0.542725	0.530155	0.515418	0.509833	0.501371	0.492094	0.492913	0.484624	0.470613	0.463534	0.452622	0.442998	0.429985	0.42131	0.42227	0.415559	0.408495	0.398033	0.396429	0.39831	0.398416	0.393869	0.398281	0.40228	0.397977	0.40072	0.393768	0.388753	0.38488
9	0.557938	0.575299	0.593814	0.606163	0.628637	0.662758	0.700479	0.755069	0.836628	1.00334	0.845211	0.765092	0.710365	0.669736	0.643445	0.617643	0.598328	0.580879	0.571802	0.559735	0.550746	0.541679	0.526467	0.516198	0.506526	0.500177	0.495445	0.489578	0.474234	0.466733	0.461289	0.449316	0.441242	0.435429	0.422996	0.416877	0.41215	0.406298	0.405061	0.400931	0.39954	0.395329	0.398957	0.402398	0.402243	0.402007	0.398722	0.394919	0.394762
10	0.549572	0.563805	0.577613	0.591235	0.609293	0.636073	0.666168	0.705404	0.759913	0.845211	1.00827	0.844396	0.765643	0.717346	0.677541	0.645216	0.616904	0.600764	0.594401	0.580686	0.565348	0.556949	0.537048	0.527672	0.521048	0.509394	0.504086	0.495255	0.479918	0.46546	0.465855	0.451745	0.445475	0.441267	0.430148	0.418417	0.416439	0.409889	0.405447	0.404641	0.403048	0.397582	0.388648	0.403092	0.399906	0.402086	0.39258	0.392846	0.398137
11	0.536489	0.551841	0.564702	0.57429	0.592602	0.616347	0.638327	0.671015	0.709043	0.765092	0.844396	1.00303	0.844316	0.767463	0.717922	0.673862	0.642815	0.615923	0.602917	0.589085	0.576342	0.567536	0.548374	0.538718	0.52983	0.514808	0.508386	0.493269	0.481351	0.471037	0.46265	0.447845	0.443802	0.439802	0.435368	0.429102	0.416342	0.411768	0.408732	0.405587	0.401529	0.397139	0.391334	0.402301	0.402973	0.401301	0.387819	0.394285	0.403902
12	0.524755	0.536225	0.548151	0.56117	0.572933	0.59282	0.617574	0.641306	0.67145	0.710365	0.765643	0.844316	1.00146	0.841454	0.761078	0.704718	0.673305	0.636695	0.612334	0.594277	0.580484	0.572037	0.551794	0.540608	0.528457	0.521234	0.516187	0.50131	0.488559	0.475052	0.462223	0.45414	0.443327	0.436124	0.431256	0.423627	0.416714	0.411143	0.409789	0.404319	0.403689	0.403095	0.404289	0.405049	0.406199	0.402127	0.400529	0.400073	0.403711
13	0.519934	0.524988	0.530759	0.545555	0.56073	0.577051	0.599085	0.617242	0.637513	0.669736	0.717346	0.767463	0.841454	1.00036	0.834123	0.762077	0.712725	0.665778	0.635303	0.616478	0.598005	0.582649	0.567651	0.552344	0.536713	0.531229	0.526916	0.510075	0.491853	0.478833	0.467586	0.453677	0.443474	0.435423	0.42443	0.422206	0.424265	0.414711	0.40306	0.397141	0.398495	0.400027	0.397595	0.410401	0.412896	0.406629	0.406542	0.40492	0.401049
14	0.509767	0.517419	0.526745	0.536132	0.549391	0.56138	0.581231	0.59578	0.617094	0.643445	0.677541	0.717922	0.761078	0.834123	0.999487	0.844918	0.757987	0.708016	0.671332	0.639943	0.620428	0.598161	0.57968	0.567126	0.55555	0.54219	0.532262	0.515756	0.499684	0.487416	0.478769	0.465399	0.455011	0.437688	0.423873	0.422175	0.422268	0.410415	0.400971	0.396129	0.398441	0.401484	0.397608	0.404332	0.40803	0.410253	0.404406	0.404445	0.403031
15	0.500521	0.512353	0.522221	0.52532	0.532588	0.549963	0.566006	0.582329	0.597421	0.617643	0.645216	0.673862	0.704718	0.762077	0.844918	0.992889	0.841736	0.763744	0.708996	0.668346	0.644789	0.617362	0.599575	0.581433	0.569183	0.551578	0.539384	0.522978	0.505434	0.490797	0.487074	0.475953	0.465324	0.447063	0.428598	0.427013	0.419082	0.413972	0.409775	0.400014	0.40666	0.402891	0.398397	0.401232	0.40697	0.407241	0.402169	0.403477	0.405913
16	0.499383	0.50756	0.516662	0.521428	0.523879	0.539528	0.556606	0.566009	0.579556	0.598328	0.616904	0.642815	0.673305	0.712725	0.757987	0.841736	1.00477	0.84054	0.759934	0.709388	0.675292	0.642057	0.615826	0.591153	0.578885	0.562515	0.550185	0.535949	0.511359	0.496229	0.488967	0.475034	0.468786	0.453516	0.433019	0.429903	0.429165	0.416623	0.419985	0.414573	0.415963	0.411447	0.398639	0.404625	0.404089	0.407099	0.39757	0.398473	0.398613
17	0.500124	0.500019	0.510891	0.515742	0.520641	0.528136	0.545648	0.555722	0.564709	0.580879	0.600764	0.615923	0.636695	0.665778	0.708016	0.763744	0.84054	0.99797	0.836376	0.757974	0.709812	0.670881	0.636353	0.607897	0.594299	0.578815	0.56695	0.544279	0.521086	0.504269	0.496238	0.480086	0.466429	0.451439	0.437802	0.428685	0.42537	0.422979	0.417187	0.421001	0.41943	0.419416	0.414664	0.413981	0.407017	0.406537	0.410433	0.406277	0.40513
18	0.493397	0.492689	0.501995	0.509087	0.512623	0.51981	0.534595	0.550017	0.557264	0.571802	0.594401	0.602917	0.612334	0.635303	0.671332	0.708996	0.759934	0.836376	1.00102	0.838228	0.75862	0.704989	0.665128	0.633815	0.610926	0.589994	0.577424	0.557091	0.527467	0.511635	0.505281	0.486077	0.465973	0.454411	0.446594	0.433461	0.426724	0.422665	0.417703	0.41903	0.421683	0.421763	0.413888	0.414498	0.412227	0.413501	0.420537	0.421626	0.411363
19	0.488488	0.486204	0.492918	0.497034	0.503466	0.514463	0.529708	0.54352	0.553345	0.559735	0.580686	0.589085	0.594277	0.616478	0.639943	0.668346	0.709388	0.757974	0.838228	0.993991	0.836702	0.751468	0.702309	0.662975	0.633391	0.606073	0.589069	0.567549	0.536573	0.518699	0.512869	0.494298	0.478732	0.464886	0.450028	0.434559	0.430776	0.430351	0.427931	0.421416	0.422642	0.42013	0.41343	0.41409	0.422666	0.41703	0.412222	0.414285	0.419166
20	0.479586	0.48614	0.490886	0.493088	0.496251	0.507911	0.52859	0.540758	0.542725	0.550746	0.565348	0.576342	0.580484	0.598005	0.620428	0.644789	0.675292	0.709812	0.75862	0.836702	1.00309	0.837967	0.756144	0.703106	0.665514	0.631921	0.609235	0.58286	0.551343	0.528253	0.520921	0.501816	0.489773	0.474085	0.463388	0.44625	0.447851	0.441869	0.431949	0.427588	0.426424	0.424623	0.423838	0.425687	0.430877	0.431397	0.416768	0.412549	0.417897
21	0.468287	0.483395	0.486811	0.489353	0.492624	0.502436	0.516634	0.526753	0.530155	0.541679	0.556949	0.567536	0.572037	0.582649	0.598161	0.617362	0.642057	0.670881	0.704989	0.751468	0.837967	1.00115	0.837012	0.752813	0.702392	0.661251	0.633974	0.600994	0.569113	0.545331	0.530961	0.514247	0.498392	0.480775	0.465301	0.454632	0.453336	0.448731	0.435302	0.434755	0.425844	0.427068	0.428531	0.428259	0.425053	0.425437	0.420299	0.417745	0.422177
22	0.466344	0.47331	0.479421	0.48308	0.486429	0.49415	0.503618	0.510997	0.515418	0.526467	0.537048	0.548374	0.551794	0.567651	0.57968	0.599575	0.615826	0.636353	0.665128	0.702309	0.756144	0.837012	0.994687	0.830338	0.746672	0.696678	0.66127	0.623266	0.589389	0.564218	0.544922	0.526187	0.510414	0.494609	0.477553	0.46839	0.465712	0.453774	0.447438	0.442802	0.428187	0.431482	0.439579	0.431272	0.420573	0.418667	0.423634	0.428032	0.427747
23	0.473746	0.472547	0.473556	0.4812	0.487489	0.496758	0.498384	0.503093	0.509833	0.516198	0.527672	0.538718	0.540608	0.552344	0.567126	0.581433	0.591153	0.607897	0.633815	0.662975	0.703106	0.752813	0.830338	0.987493	0.827016	0.745998	0.697699	0.655614	0.619167	0.58806	0.566919	0.541248	0.519371	0.505053	0.487264	0.479894	0.467054	0.453568	0.450941	0.446716	0.43344	0.435667	0.44735	0.436525	0.429454	0.429326	0.434546	0.434759	0.429967
24	0.476946	0.470534	0.465186	0.47435	0.478061	0.484441	0.495779	0.495844	0.501371	0.506526	0.521048	0.52983	0.528457	0.536713	0.55555	0.569183	0.578885	0.594299	0.610926	0.633391	0.665514	0.702392	0.746672	0.827016	0.981501	0.822731	0.749973	0.695139	0.650175	0.609579	0.591762	0.563827	0.532386	0.51553	0.503101	0.489751	0.476286	0.468813	0.461055	0.457993	0.451498	0.44398	0.442723	0.443694	0.442737	0.444611	0.44789	0.440045	0.435125
25	0.476089	0.464331	0.457567	0.469015	0.471375	0.473441	0.486602	0.488188	0.492094	0.500177	0.509394	0.514808	0.521234	0.531229	0.54219	0.551578	0.562515	0.578815	0.589994	0.606073	0.631921	0.661251	0.696678	0.745998	0.822731	0.988153	0.833695	0.752067	0.685805	0.634888	0.611906	0.584068	0.549704	0.529206	0.515849	0.506052	0.490519	0.48273	0.477739	0.470458	0.464017	0.456624	0.453526	0.458487	0.462827	0.454461	0.449542	0.442358	0.448014
26	0.469543	0.461939	0.461516	0.467909	0.471734	0.470292	0.47514	0.480487	0.492913	0.495445	0.504086	0.508386	0.516187	0.526916	0.532262	0.539384	0.550185	0.56695	0.577424	0.589069	0.609235	0.633974	0.66127	0.697699	0.749973	0.833695	1.00606	0.836243	0.735193	0.680956	0.643995	0.611685	0.574527	0.555226	0.538892	0.519405	0.505126	0.502183	0.498968	0.486119	0.484393	0.478112	0.474307	0.475464	0.476771	0.462187	0.455043	0.464955	0.473211
27	0.456118	0.453202	0.454355	0.455125	0.455591	0.460193	0.464462	0.473046	0.484624	0.489578	0.495255	0.493269	0.50131	0.510075	0.515756	0.522978	0.535949	0.544279	0.557091	0.567549	0.58286	0.600994	0.623266	0.655614	0.695139	0.752067	0.836243	0.989649	0.817747	0.733036	0.667249	0.640757	0.599367	0.576407	0.554964	0.534031	0.521344	0.517902	0.514807	0.501488	0.490228	0.483319	0.479364	0.481858	0.484646	0.468627	0.468844	0.477679	0.483646
28	0.43086	0.434511	0.441601	0.442146	0.446554	0.453551	0.455125	0.461187	0.470613	0.474234	0.479918	0.481351	0.488559	0.491853	0.499684	0.505434	0.511359	0.521086	0.527467	0.536573	0.551343	0.569113	0.589389	0.619167	0.650175	0.685805	0.735193	0.817747	0.972307	0.798502	0.724572	0.688103	0.624679	0.598082	0.576206	0.552059	0.542157	0.529066	0.520207	0.516185	0.506675	0.497866	0.492474	0.489179	0.488443	0.489742	0.488773	0.485346	0.487176
29	0.413064	0.42381	0.429319	0.434627	0.445306	0.44967	0.448203	0.456709	0.463534	0.466733	0.46546	0.471037	0.475052	0.478833	0.487416	0.490797	0.496229	0.504269	0.511635	0.518699	0.528253	0.545331	0.564218	0.58806	0.609579	0.634888	0.680956	0.733036	0.798502	0.953521	0.844683	0.708787	0.670016	0.644551	0.61562	0.590519	0.571603	0.556875	0.540105	0.53837	0.528982	0.522502	0.514202	0.510539	0.506014	0.504004	0.508442	0.506904	0.50829
30	0.422809	0.417977	0.428324	0.434194	0.442619	0.45509	0.454413	0.453979	0.452622	0.461289	0.465855	0.46265	0.462223	0.467586	0.478769	0.487074	0.488967	0.496238	0.505281	0.512869	0.520921	0.530961	0.544922	0.566919	0.591762	0.611906	0.643995	0.667249	0.724572	0.844683	0.990201	0.846911	0.774625	0.694866	0.662595	0.640207	0.616288	0.60264	0.592238	0.580369	0.56598	0.561906	0.551317	0.542281	0.544113	0.539954	0.536616	0.539655	0.533682
31	0.425075	0.420803	0.42578	0.432402	0.43831	0.441682	0.442264	0.441998	0.442998	0.449316	0.451745	0.447845	0.45414	0.453677	0.465399	0.475953	0.475034	0.480086	0.486077	0.494298	0.501816	0.514247	0.526187	0.541248	0.563827	0.584068	0.611685	0.640757	0.688103	0.708787	0.846911	1.0197	0.845341	0.76335	0.728799	0.689313	0.655474	0.635699	0.623287	0.604683	0.592539	0.583478	0.580011	0.574397	0.569287	0.55436	0.553495	0.555409	0.547901
32	0.434405	0.419159	0.421207	0.425093	0.422774	0.420257	0.425986	0.426644	0.429985	0.441242	0.445475	0.443802	0.443327	0.443474	0.455011	0.465324	0.468786	0.466429	0.465973	0.478732	0.489773	0.498392	0.510414	0.519371	0.532386	0.549704	0.574527	0.599367	0.624679	0.670016	0.774625	0.845341	1.01959	0.863991	0.790157	0.730461	0.685268	0.654854	0.635721	0.619487	0.611588	0.597324	0.593898	0.590098	0.573189	0.557018	0.554789	0.563454	0.55333
33	0.412125	0.413066	0.419715	0.419613	0.419496	0.41361	0.413865	0.415922	0.42131	0.435429	0.441267	0.439802	0.436124	0.435423	0.437688	0.447063	0.453516	0.451439	0.454411	0.464886	0.474085	0.480775	0.494609	0.505053	0.51553	0.529206	0.555226	0.576407	0.598082	0.644551	0.694866	0.76335	0.863991	1.02606	0.864434	0.781315	0.727672	0.685851	0.662802	0.644676	0.628662	0.611273	0.599254	0.593475	0.579556	0.564345	0.565027	0.56679	0.557479
34	0.390089	0.405188	0.413857	0.40811	0.407415	0.40875	0.408658	0.418798	0.42227	0.422996	0.430148	0.435368	0.431256	0.42443	0.423873	0.428598	0.433019	0.437802	0.446594	0.450028	0.463388	0.465301	0.477553	0.487264	0.503101	0.515849	0.538892	0.554964	0.576206	0.61562	0.662595	0.728799	0.790157	0.864434	1.02627	0.858357	0.782514	0.726561	0.691929	0.666888	0.642717	0.624813	0.612452	0.598896	0.587013	0.580208	0.574237	0.569218	0.560319
35	0.385659	0.396665	0.400027	0.397083	0.400684	0.401825	0.40411	0.409319	0.415559	0.416877	0.418417	0.429102	0.423627	0.422206	0.422175	0.427013	0.429903	0.428685	0.433461	0.434559	0.44625	0.454632	0.46839	0.479894	0.489751	0.506052	0.519405	0.534031	0.552059	0.590519	0.640207	0.689313	0.730461	0.781315	0.858357	1.01943	0.859287	0.778469	0.728051	0.689848	0.662431	0.64072	0.621567	0.609929	0.596606	0.586678	0.58157	0.57372	0.567165
36	0.395425	0.387525	0.386195	0.390921	0.393047	0.397574	0.398551	0.405377	0.408495	0.41215	0.416439	0.416342	0.416714	0.424265	0.422268	0.419082	0.429165	0.42537	0.426724	0.430776	0.447851	0.453336	0.465712	0.467054	0.476286	0.490519	0.505126	0.521344	0.542157	0.571603	0.616288	0.655474	0.685268	0.727672	0.782514	0.859287	1.02793	0.864118	0.780091	0.730423	0.696065	0.664071	0.643668	0.628951	0.611176	0.595265	0.587837	0.583086	0.580156
37	0.398318	0.388311	0.388256	0.388562	0.389605	0.391369	0.391008	0.401443	0.398033	0.406298	0.409889	0.411768	0.411143	0.414711	0.410415	0.413972	0.416623	0.422979	0.422665	0.430351	0.441869	0.448731	0.453774	0.453568	0.468813	0.48273	0.502183	0.517902	0.529066	0.556875	0.60264	0.635699	0.654854	0.685851	0.726561	0.778469	0.864118	1.02453	0.856679	0.781332	0.736551	0.69189	0.660824	0.639431	0.620793	0.606918	0.597805	0.590222	0.582064
38	0.396423	0.391087	0.391107	0.387446	0.389365	0.388771	0.39208	0.400575	0.396429	0.405061	0.405447	0.408732	0.409789	0.40306	0.400971	0.409775	0.419985	0.417187	0.417703	0.427931	0.431949	0.435302	0.447438	0.450941	0.461055	0.477739	0.498968	0.514807	0.520207	0.540105	0.592238	0.623287	0.635721	0.662802	0.691929	0.728051	0.780091	0.856679	1.02238	0.8634	0.785242	0.730187	0.688421	0.666298	0.644148	0.624835	0.614395	0.600703	0.592704
39	0.384844	0.38862	0.385332	0.382651	0.385922	0.392416	0.393333	0.396757	0.39831	0.400931	0.404641	0.405587	0.404319	0.397141	0.396129	0.400014	0.414573	0.421001	0.41903	0.421416	0.427588	0.434755	0.442802	0.446716	0.457993	0.470458	0.486119	0.501488	0.516185	0.53837	0.580369	0.604683	0.619487	0.644676	0.666888	0.689848	0.730423	0.781332	0.8634	1.02575	0.86065	0.783104	0.731379	0.694254	0.666355	0.639427	0.628348	0.615952	0.603624
40	0.380089	0.380261	0.385912	0.390718	0.388265	0.390989	0.392602	0.394372	0.398416	0.39954	0.403048	0.401529	0.403689	0.398495	0.398441	0.40666	0.415963	0.41943	0.421683	0.422642	0.426424	0.425844	0.428187	0.43344	0.451498	0.464017	0.484393	0.490228	0.506675	0.528982	0.56598	0.592539	0.611588	0.628662	0.642717	0.662431	0.696065	0.736551	0.785242	0.86065	1.02292	0.857949	0.779852	0.726648	0.693147	0.664125	0.6438	0.628691	0.614117
41	0.365153	0.374795	0.381177	0.387031	0.382879	0.380855	0.387089	0.39094	0.393869	0.395329	0.397582	0.397139	0.403095	0.400027	0.401484	0.402891	0.411447	0.419416	0.421763	0.42013	0.424623	0.427068	0.431482	0.435667	0.44398	0.456624	0.478112	0.483319	0.497866	0.522502	0.561906	0.583478	0.597324	0.611273	0.624813	0.64072	0.664071	0.69189	0.730187	0.783104	0.857949	1.017	0.856187	0.774665	0.725277	0.689354	0.663009	0.642695	0.628501
42	0.359371	0.375717	0.383353	0.381069	0.376309	0.382661	0.387325	0.388136	0.398281	0.398957	0.388648	0.391334	0.404289	0.397595	0.397608	0.398397	0.398639	0.414664	0.413888	0.41343	0.423838	0.428531	0.439579	0.44735	0.442723	0.453526	0.474307	0.479364	0.492474	0.514202	0.551317	0.580011	0.593898	0.599254	0.612452	0.621567	0.643668	0.660824	0.688421	0.731379	0.779852	0.856187	1.01314	0.852139	0.776808	0.726713	0.692289	0.664886	0.641093
43	0.366702	0.371152	0.377222	0.376409	0.373703	0.380911	0.383966	0.39076	0.40228	0.402398	0.403092	0.402301	0.405049	0.410401	0.404332	0.401232	0.404625	0.413981	0.414498	0.41409	0.425687	0.428259	0.431272	0.436525	0.443694	0.458487	0.475464	0.481858	0.489179	0.510539	0.542281	0.574397	0.590098	0.593475	0.598896	0.609929	0.628951	0.639431	0.666298	0.694254	0.726648	0.774665	0.852139	1.01906	0.855225	0.774909	0.729934	0.692078	0.669014
44	0.36871	0.366601	0.366422	0.367863	0.370751	0.378919	0.378394	0.3858	0.397977	0.402243	0.399906	0.402973	0.406199	0.412896	0.40803	0.40697	0.404089	0.407017	0.412227	0.422666	0.430877	0.425053	0.420573	0.429454	0.442737	0.462827	0.476771	0.484646	0.488443	0.506014	0.544113	0.569287	0.573189	0.579556	0.587013	0.596606	0.611176	0.620793	0.644148	0.666355	0.693147	0.725277	0.776808	0.855225	1.01668	0.861991	0.776952	0.728161	0.702929
45	0.368663	0.364283	0.364471	0.370073	0.37498	0.371158	0.377406	0.389904	0.40072	0.402007	0.402086	0.401301	0.402127	0.406629	0.410253	0.407241	0.407099	0.406537	0.413501	0.41703	0.431397	0.425437	0.418667	0.429326	0.444611	0.454461	0.462187	0.468627	0.489742	0.504004	0.539954	0.55436	0.557018	0.564345	0.580208	0.586678	0.595265	0.606918	0.624835	0.639427	0.664125	0.689354	0.726713	0.774909	0.861991	1.02008	0.85599	0.781662	0.735477
46	0.37857	0.373799	0.364407	0.368533	0.372565	0.370023	0.385558	0.393863	0.393768	0.398722	0.39258	0.387819	0.400529	0.406542	0.404406	0.402169	0.39757	0.410433	0.420537	0.412222	0.416768	0.420299	0.423634	0.434546	0.44789	0.449542	0.455043	0.468844	0.488773	0.508442	0.536616	0.553495	0.554789	0.565027	0.574237	0.58157	0.587837	0.597805	0.614395	0.628348	0.6438	0.663009	0.692289	0.729934	0.776952	0.85599	1.02342	0.860152	0.781594
47	0.373733	0.374391	0.369898	0.371498	0.380121	0.386387	0.39732	0.391594	0.388753	0.394919	0.392846	0.394285	0.400073	0.40492	0.404445	0.403477	0.398473	0.406277	0.421626	0.414285	0.412549	0.417745	0.428032	0.434759	0.440045	0.442358	0.464955	0.477679	0.485346	0.506904	0.539655	0.555409	0.563454	0.56679	0.569218	0.57372	0.583086	0.590222	0.600703	0.615952	0.628691	0.642695	0.664886	0.692078	0.728161	0.781662	0.860152	1.02667	0.866627
48	0.374001	0.364899	0.364014	0.369512	0.374238	0.381797	0.394553	0.386822	0.38488	0.394762	0.398137	0.403902	0.403711	0.401049	0.403031	0.405913	0.398613	0.40513	0.411363	0.419166	0.417897	0.422177	0.427747	0.429967	0.435125	0.448014	0.473211	0.483646	0.487176	0.50829	0.533682	0.547901	0.55333	0.557479	0.560319	0.567165	0.580156	0.582064	0.592704	0.603624	0.614117	0.628501	0.641093	0.669014	0.702929	0.735477	0.781594	0.866627	1.02799
49	0.375875	0.362593	0.368376	0.375903	0.379473	0.382902	0.39308	0.39391	0.395916	0.401721	0.407805	0.411243	0.404924	0.405766	0.409755	0.418907	0.40621	0.402722	0.413041	0.423474	0.424817	0.427493	0.429914	0.433314	0.441824	0.454356	0.46826	0.477213	0.492007	0.514191	0.535678	0.54532	0.551464	0.55774	0.562883	0.563371	0.567202	0.573763	0.584333	0.601477	0.60806	0.61474	0.626984	0.647925	0.675801	0.698318	0.731525	0.783231	0.861921
50	0.377678	0.371742	0.370448	0.36972	0.383801	0.385704	0.381491	0.377248	0.388375	0.399298	0.406745	0.408916	0.393767	0.40154	0.410564	0.411687	0.417433	0.415148	0.422057	0.426049	0.42726	0.42124	0.425608	0.437581	0.450409	0.460126	0.462589	0.470527	0.489141	0.50918	0.535318	0.5449	0.546357	0.55737	0.562697	0.555906	0.557635	0.564939	0.578849	0.592269	0.601786	0.603903	0.612415	0.626023	0.646079	0.667463	0.696152	0.73554	0.783845
51	0.371168	0.373015	0.369776	0.368428	0.372789	0.378234	0.384041	0.389961	0.390964	0.396026	0.39881	0.394629	0.398046	0.406222	0.406419	0.402612	0.41572	0.423981	0.43212	0.430031	0.430197	0.428125	0.429986	0.43516	0.443114	0.451012	0.465605	0.475303	0.483725	0.50304	0.528312	0.54333	0.548688	0.555289	0.563077	0.554108	0.559144	0.560017	0.566614	0.577108	0.585898	0.593739	0.6009	0.610764	0.62607	0.646645	0.667551	0.69727	0.735417
52	0.367155	0.374087	0.370738	0.36966	0.377175	0.385119	0.393921	0.402993	0.392214	0.397018	0.403148	0.390971	0.401222	0.40601	0.40162	0.405356	0.412604	0.414777	0.42609	0.425366	0.427176	0.43695	0.442691	0.445753	0.445973	0.452324	0.464914	0.475061	0.483803	0.497171	0.524986	0.543804	0.547272	0.552192	0.555426	0.550988	0.559281	0.556205	0.561726	0.567903	0.575059	0.584964	0.593805	0.603418	0.615405	0.627613	0.643683	0.667286	0.699797
53	0.368668	0.37228	0.364369	0.368718	0.37751	0.374438	0.38381	0.391099	0.397881	0.396613	0.404986	0.408092	0.40632	0.402229	0.40132	0.407519	0.414622	0.422466	0.42062	0.418864	0.433376	0.44038	0.437241	0.446843	0.451389	0.458993	0.469613	0.480134	0.490714	0.508051	0.533068	0.543044	0.541588	0.551264	0.546875	0.547475	0.557317	0.551323	0.555664	0.568513	0.571799	0.573707	0.578844	0.589347	0.60262	0.608875	0.628667	0.648257	0.667786
54	0.375785	0.372728	0.368001	0.360745	0.366645	0.373314	0.381674	0.393054	0.389833	0.39794	0.401314	0.40684	0.402636	0.396068	0.407383	0.410411	0.408156	0.421558	0.419478	0.417154	0.431292	0.434322	0.435798	0.443955	0.453301	0.468904	0.478947	0.484467	0.49565	0.507402	0.53787	0.541893	0.546859	0.549896	0.54734	0.545342	0.55333	0.55357	0.55345	0.562758	0.566016	0.568342	0.569567	0.578135	0.587838	0.592054	0.611205	0.633023	0.648286
55	0.375254	0.375076	0.365694	0.36344	0.371516	0.376466	0.382419	0.3946	0.398923	0.397097	0.38879	0.397061	0.409445	0.409643	0.414648	0.415764	0.409434	0.419929	0.419301	0.425362	0.43121	0.430154	0.434414	0.446741	0.458327	0.467819	0.492525	0.500793	0.502867	0.511944	0.533274	0.543246	0.548138	0.539982	0.544948	0.544054	0.546582	0.550699	0.552422	0.556772	0.558923	0.566513	0.571482	0.57236	0.577776	0.585316	0.598652	0.611184	0.627204
56	0.383635	0.376738	0.368792	0.370138	0.385455	0.38182	0.390675	0.404134	0.395636	0.402109	0.392035	0.395585	0.415069	0.408306	0.41208	0.40706	0.409045	0.414154	0.426635	0.436408	0.436901	0.432472	0.441709	0.452093	0.456239	0.469315	0.489502	0.499205	0.503097	0.507501	0.529726	0.533726	0.539743	0.542972	0.542853	0.537851	0.545465	0.55391	0.551114	0.55125	0.553581	0.551509	0.566096	0.567158	0.571359	0.582387	0.58313	0.595266	0.608185
57	0.390046	0.374508	0.372686	0.380704	0.385439	0.382893	0.394674	0.39971	0.394057	0.392959	0.398703	0.402512	0.401099	0.400366	0.40526	0.405901	0.406933	0.423185	0.430888	0.442513	0.443461	0.432333	0.442433	0.439886	0.445703	0.463426	0.481524	0.4864	0.48964	0.501253	0.527153	0.540247	0.540306	0.538116	0.539904	0.53837	0.543061	0.543794	0.540889	0.544625	0.545659	0.540948	0.554101	0.557703	0.557556	0.567101	0.570699	0.57699	0.591319
58	0.386209	0.379267	0.379886	0.380626	0.382261	0.372331	0.372161	0.381573	0.390501	0.385573	0.393209	0.399708	0.401093	0.394527	0.397316	0.406863	0.404052	0.413605	0.416692	0.424804	0.438746	0.426722	0.430319	0.437333	0.432933	0.453468	0.47171	0.473538	0.480326	0.489896	0.506127	0.52057	0.522349	0.517694	0.528214	0.52548	0.524885	0.528662	0.525512	0.52661	0.525511	0.525361	0.530239	0.534656	0.539797	0.537479	0.544202	0.547927	0.558659
59	0.364738	0.362111	0.370687	0.366389	0.362338	0.364661	0.356383	0.369525	0.374912	0.378903	0.387133	0.388482	0.380847	0.384226	0.391599	0.392917	0.396965	0.399986	0.403114	0.412691	0.411592	0.404949	0.419801	0.43294	0.429011	0.433604	0.451407	0.461147	0.468723	0.471768	0.480965	0.494982	0.493521	0.487374	0.49354	0.496841	0.502759	0.505303	0.503252	0.49934	0.504119	0.500428	0.498374	0.499238	0.500365	0.495151	0.50582	0.511188	0.520225
60	0.358436	0.356969	0.360715	0.367716	0.373562	0.381549	0.373731	0.371849	0.376907	0.375782	0.377909	0.381296	0.385204	0.387515	0.382347	0.385352	0.385293	0.39254	0.400779	0.396915	0.390129	0.397728	0.421592	0.428903	0.423104	0.429068	0.43857	0.445815	0.446653	0.453707	0.469061	0.481498	0.495089	0.493778	0.483017	0.477254	0.486844	0.486487	0.47699	0.478779	0.476182	0.474255	0.480391	0.48222	0.483086	0.486325	0.491934	0.496335	0.502999
61	0.351615	0.368725	0.361852	0.366196	0.373957	0.373755	0.36874	0.365956	0.366144	0.366343	0.370652	0.373724	0.373157	0.371523	0.373717	0.371657	0.373112	0.386667	0.39648	0.391965	0.382911	0.389005	0.406685	0.413916	0.412696	0.423975	0.438054	0.438117	0.432653	0.446236	0.463431	0.470176	0.475896	0.478774	0.469722	0.463296	0.46711	0.465596	0.465367	0.465502	0.459457	0.461235	0.461653	0.464671	0.46731	0.469618	0.475859	0.482216	0.48782
62	0.352359	0.368596	0.363336	0.363129	0.366192	0.366213	0.35834	0.36782	0.358859	0.3555	0.366143	0.367787	0.370529	0.365376	0.367898	0.366475	0.371585	0.38089	0.387556	0.382435	0.375613	0.387822	0.397567	0.396571	0.398803	0.416094	0.428517	0.427187	0.424381	0.431532	0.451201	0.458507	0.460854	0.463746	0.462499	0.464351	0.46947	0.459064	0.454216	0.449122	0.447748	0.45367	0.451639	0.447912	0.452969	0.454726	0.459989	0.467476	0.474213
63	0.360202	0.356553	0.359343	0.358713	0.363275	0.366967	0.363234	0.371541	0.357706	0.353512	0.365789	0.370217	0.374991	0.37195	0.360887	0.365636	0.368984	0.379069	0.38231	0.38151	0.377028	0.38341	0.394686	0.389488	0.397882	0.409991	0.412692	0.414843	0.422936	0.429603	0.452844	0.457306	0.459272	0.46101	0.465901	0.458182	0.459241	0.444677	0.444843	0.448272	0.443722	0.442298	0.440876	0.437927	0.446093	0.450833	0.457784	0.462057	0.463126
64	0.359753	0.356347	0.356762	0.360317	0.367406	0.360668	0.362566	0.365275	0.36077	0.354061	0.353974	0.368583	0.374351	0.362284	0.361128	0.368304	0.373745	0.385856	0.38361	0.376189	0.372698	0.382039	0.390173	0.390926	0.388549	0.399019	0.407179	0.40907	0.415857	0.4263	0.446111	0.45619	0.462658	0.459263	0.452236	0.440075	0.44404	0.435346	0.43875	0.437562	0.43248	0.43217	0.436203	0.437496	0.438846	0.445648	0.44991	0.452637	0.451047
65	0.358023	0.359188	0.354959	0.361513	0.362641	0.358543	0.36644	0.366293	0.35332	0.349386	0.351652	0.365155	0.372065	0.365197	0.366833	0.368022	0.378845	0.374179	0.369914	0.372058	0.376806	0.383275	0.390985	0.387609	0.389841	0.390596	0.396747	0.403992	0.409465	0.427214	0.446508	0.44578	0.453948	0.460938	0.451289	0.444351	0.437135	0.437197	0.434022	0.432091	0.432313	0.426069	0.431921	0.432402	0.434312	0.436184	0.444221	0.443488	0.441835
66	0.358868	0.355245	0.348177	0.349912	0.356119	0.34651	0.359558	0.363173	0.352224	0.34774	0.354541	0.362872	0.370179	0.3621	0.363185	0.356453	0.358617	0.360457	0.369432	0.375968	0.371111	0.375858	0.38435	0.388635	0.382469	0.386853	0.397874	0.401466	0.405971	0.417698	0.43689	0.446604	0.443922	0.445106	0.441912	0.435894	0.433894	0.43436	0.426747	0.42456	0.428068	0.41876	0.420132	0.422108	0.424569	0.422372	0.427905	0.436004	0.437499
67	0.353018	0.340152	0.345768	0.340769	0.342537	0.354826	0.358285	0.347513	0.342138	0.345782	0.359578	0.362974	0.368773	0.35759	0.356937	0.344599	0.354333	0.356874	0.362944	0.367424	0.364306	0.373375	0.386314	0.381958	0.377246	0.386369	0.402696	0.399088	0.402718	0.405179	0.419582	0.430148	0.438594	0.437303	0.434197	0.424023	0.434086	0.431117	0.425974	0.42813	0.425946	0.419708	0.420886	0.412286	0.420157	0.417462	0.419432	0.427149	0.429431
68	0.35066	0.342774	0.341664	0.339632	0.342522	0.356139	0.361243	0.358197	0.351725	0.346358	0.353977	0.35387	0.348604	0.338399	0.340302	0.345556	0.358091	0.364882	0.361302	0.359256	0.36777	0.370305	0.377864	0.370439	0.372896	0.381403	0.390567	0.397878	0.400096	0.407116	0.408471	0.415632	0.431883	0.437428	0.432516	0.420373	0.423351	0.432009	0.423804	0.424168	0.424776	0.418064	0.416255	0.40659	0.410496	0.411477	0.415404	0.42443	0.415909
69	0.339433	0.348459	0.345572	0.332503	0.342025	0.36176	0.356457	0.36011	0.35816	0.349088	0.358065	0.355508	0.350797	0.33932	0.347525	0.360259	0.361607	0.357922	0.356991	0.350064	0.36558	0.366188	0.368679	0.371789	0.369177	0.380938	0.391924	0.398574	0.403391	0.410089	0.408637	0.414612	0.42815	0.428917	0.418699	0.424639	0.424241	0.421302	0.414479	0.415997	0.424312	0.419146	0.411091	0.416415	0.410447	0.4194	0.414969	0.419061	0.418911
70	0.330975	0.348069	0.342788	0.33856	0.354502	0.350246	0.341526	0.360909	0.364427	0.358741	0.360627	0.361909	0.357556	0.343557	0.35243	0.364522	0.363339	0.351695	0.357019	0.360302	0.367827	0.372869	0.367253	0.364168	0.366688	0.377721	0.391556	0.385848	0.396133	0.402049	0.417548	0.423273	0.41665	0.417258	0.412419	0.415089	0.425569	0.416681	0.416625	0.414514	0.42286	0.415551	0.406818	0.408966	0.412315	0.416814	0.414341	0.41434	0.415149
71	0.331767	0.335712	0.341301	0.33525	0.341712	0.343783	0.338629	0.342894	0.347786	0.351386	0.355432	0.360421	0.352061	0.352642	0.358532	0.352458	0.359128	0.353893	0.362364	0.363923	0.362671	0.36333	0.370305	0.368453	0.370614	0.369896	0.375991	0.382207	0.382325	0.394819	0.408757	0.414194	0.414247	0.408381	0.407607	0.403955	0.412013	0.414438	0.409206	0.403371	0.406669	0.405122	0.397397	0.40347	0.409854	0.405432	0.410522	0.403676	0.407516
72	0.331467	0.334435	0.338769	0.334086	0.339846	0.3503	0.344056	0.338487	0.346421	0.352362	0.356498	0.348985	0.336548	0.344348	0.355155	0.348671	0.355259	0.359805	0.361428	0.356538	0.356948	0.363512	0.366977	0.368039	0.364798	0.3705	0.379102	0.386718	0.381944	0.394579	0.408492	0.410162	0.412396	0.413333	0.406725	0.40243	0.403288	0.410799	0.410552	0.412428	0.397875	0.394002	0.399188	0.400845	0.398257	0.399901	0.404248	0.405395	0.405149
73	0.339961	0.332689	0.348364	0.337107	0.341008	0.34911	0.350733	0.342914	0.346051	0.357503	0.358069	0.349867	0.345326	0.349966	0.35537	0.356042	0.342207	0.355738	0.361601	0.35869	0.356441	0.364588	0.37198	0.3689	0.360456	0.367243	0.375802	0.382491	0.386999	0.39331	0.398492	0.406913	0.410687	0.406896	0.401829	0.399017	0.399774	0.399597	0.403909	0.401762	0.395656	0.387067	0.396198	0.392325	0.39539	0.394095	0.402104	0.399222	0.412559
74	0.33784	0.346568	0.347957	0.327868	0.337957	0.336847	0.344065	0.34529	0.344732	0.354708	0.370282	0.362976	0.341161	0.341414	0.34195	0.343611	0.356062	0.35141	0.357773	0.351724	0.352284	0.36678	0.366112	0.36011	0.359759	0.366023	0.37158	0.371087	0.382785	0.384648	0.396792	0.399741	0.396281	0.391434	0.398498	0.397757	0.399783	0.387657	0.391287	0.39351	0.395001	0.389644	0.399695	0.39578	0.396552	0.387281	0.396379	0.402344	0.411077
75	0.327901	0.342828	0.342115	0.335184	0.331413	0.32894	0.340536	0.344524	0.341832	0.348212	0.353348	0.351115	0.343071	0.338768	0.347395	0.350227	0.358481	0.348102	0.362424	0.353268	0.348226	0.354417	0.361587	0.361492	0.372776	0.373458	0.367754	0.373551	0.383364	0.384849	0.390009	0.402501	0.396191	0.393183	0.404607	0.405015	0.396855	0.396757	0.399495	0.397842	0.392925	0.398658	0.3951	0.392124	0.390984	0.387104	0.394854	0.399908	0.403415
76	0.325123	0.339392	0.339875	0.342192	0.32694	0.33574	0.345044	0.339213	0.342932	0.352951	0.353473	0.348724	0.353195	0.346984	0.352257	0.355867	0.360253	0.362981	0.361485	0.354157	0.356762	0.35616	0.361113	0.36375	0.364809	0.364105	0.363036	0.373411	0.388287	0.388277	0.400421	0.397906	0.393246	0.387239	0.390529	0.40454	0.401933	0.398215	0.401902	0.400585	0.401503	0.402247	0.391268	0.401412	0.402316	0.395267	0.390149	0.398774	0.406724
77	0.343999	0.350072	0.347215	0.342039	0.326	0.337715	0.348065	0.332529	0.338817	0.353163	0.35775	0.353777	0.362534	0.352546	0.356383	0.361948	0.354408	0.357186	0.363441	0.357906	0.35798	0.356444	0.357302	0.360868	0.352649	0.354391	0.366941	0.37845	0.384014	0.383206	0.395077	0.395409	0.399302	0.392526	0.391252	0.407728	0.401957	0.39901	0.397048	0.400897	0.399619	0.398436	0.394946	0.403264	0.402451	0.392851	0.382819	0.398512	0.40239
78	0.345131	0.350726	0.355169	0.351186	0.336146	0.334111	0.351809	0.343942	0.333605	0.346441	0.360375	0.352278	0.358326	0.355815	0.358551	0.357659	0.35001	0.352958	0.371041	0.37201	0.354122	0.357745	0.357538	0.359229	0.356396	0.36187	0.367935	0.374266	0.375262	0.374702	0.385924	0.396719	0.401245	0.398463	0.401286	0.403183	0.395567	0.396555	0.400613	0.396313	0.392732	0.39211	0.398935	0.401052	0.395187	0.389065	0.386564	0.394128	0.397947
79	0.34086	0.341764	0.339816	0.332153	0.327015	0.335545	0.340689	0.339181	0.328455	0.345723	0.349209	0.34845	0.342162	0.339031	0.35599	0.363537	0.348907	0.349658	0.355767	0.361469	0.35608	0.354627	0.358067	0.352481	0.351033	0.359099	0.373252	0.371816	0.379334	0.381137	0.396908	0.395961	0.394347	0.392627	0.39851	0.392228	0.387363	0.386526	0.390313	0.39145	0.386422	0.391475	0.392567	0.389724	0.390567	0.387355	0.387242	0.390975	0.389356
80	0.339758	0.337608	0.33083	0.33491	0.334993	0.329995	0.3273	0.33823	0.333213	0.334907	0.337764	0.338328	0.338158	0.340527	0.355154	0.365893	0.348406	0.344554	0.349914	0.354571	0.354037	0.35784	0.359005	0.361122	0.356296	0.364255	0.36169	0.361446	0.380322	0.383829	0.389271	0.395809	0.3932	0.386225	0.384706	0.380898	0.379105	0.377546	0.382024	0.383863	0.378534	0.379424	0.388919	0.384491	0.378636	0.383047	0.38591	0.386924	0.38462
81	0.331209	0.331912	0.322923	0.323264	0.329783	0.326404	0.331271	0.340469	0.338876	0.342405	0.343265	0.345488	0.338586	0.336322	0.343017	0.350695	0.358359	0.350667	0.349731	0.355424	0.3543	0.352728	0.351473	0.358792	0.365221	0.366838	0.36227	0.362973	0.381382	0.38617	0.388801	0.391829	0.388681	0.387916	0.381417	0.386061	0.383718	0.3833	0.387853	0.388431	0.388794	0.383019	0.389325	0.3787	0.373158	0.386643	0.390435	0.38507	0.389551
82	0.328428	0.325958	0.330732	0.329019	0.328177	0.325762	0.335701	0.341115	0.339014	0.341205	0.34623	0.349114	0.34296	0.345496	0.347071	0.351864	0.364169	0.3432	0.337252	0.353668	0.349485	0.351395	0.353867	0.355976	0.362056	0.358606	0.363976	0.365773	0.380733	0.389531	0.387897	0.383409	0.39107	0.386941	0.37909	0.383088	0.387967	0.389079	0.395686	0.391325	0.390928	0.393917	0.386487	0.381303	0.376513	0.387231	0.39069	0.383231	0.391559
83	0.32441	0.331074	0.330652	0.337691	0.34486	0.339163	0.334948	0.329787	0.330715	0.339651	0.349546	0.35092	0.341435	0.352152	0.36955	0.355502	0.353121	0.347634	0.341912	0.348003	0.361094	0.355869	0.353508	0.35738	0.356332	0.357725	0.360498	0.369853	0.373867	0.384858	0.38375	0.380801	0.384745	0.387333	0.389621	0.389976	0.392983	0.387188	0.395254	0.391109	0.391344	0.385652	0.380413	0.384127	0.386224	0.387863	0.387363	0.388461	0.390261
84	0.330067	0.332171	0.329126	0.333744	0.345823	0.343999	0.332396	0.320408	0.32657	0.341209	0.354177	0.351364	0.344345	0.344949	0.362018	0.354807	0.346196	0.347682	0.34558	0.35139	0.36914	0.360987	0.345671	0.349488	0.360104	0.366861	0.361417	0.36796	0.373398	0.375567	0.394295	0.384286	0.381465	0.381754	0.385661	0.376826	0.386045	0.376352	0.381442	0.381847	0.377228	0.373103	0.373191	0.385889	0.381883	0.391081	0.396992	0.387056	0.38487
85	0.331247	0.335208	0.337475	0.334972	0.349621	0.344301	0.320416	0.328008	0.332076	0.336131	0.350732	0.341234	0.333486	0.345859	0.354523	0.35283	0.348622	0.349526	0.352786	0.35305	0.363255	0.35826	0.338339	0.343507	0.354398	0.359375	0.367159	0.364169	0.367204	0.368087	0.388734	0.387076	0.390732	0.389538	0.378148	0.369572	0.373932	0.382849	0.382961	0.374369	0.374842	0.37412	0.385984	0.385606	0.384493	0.387914	0.390142	0.387185	0.384501
86	0.340549	0.337226	0.340675	0.339304	0.348822	0.342348	0.32697	0.337185	0.337441	0.337135	0.34237	0.332854	0.341111	0.352669	0.352629	0.352189	0.35501	0.358908	0.364038	0.353873	0.35302	0.354579	0.350391	0.355013	0.35886	0.365437	0.373806	0.373494	0.363188	0.3686	0.378595	0.381078	0.381307	0.383054	0.378143	0.370046	0.379058	0.378321	0.373328	0.368382	0.374436	0.375988	0.37628	0.381698	0.385337	0.37869	0.384382	0.401071	0.392399
87	0.337677	0.327963	0.324976	0.327891	0.336471	0.330537	0.329444	0.340912	0.344859	0.346491	0.352182	0.333267	0.341334	0.345691	0.33921	0.34395	0.357913	0.359389	0.356845	0.344456	0.347938	0.363778	0.366839	0.367894	0.368367	0.369939	0.380149	0.371773	0.361743	0.368189	0.380728	0.386094	0.390433	0.388478	0.388253	0.375407	0.381981	0.375289	0.368831	0.37656	0.379668	0.373816	0.373145	0.384888	0.391334	0.379547	0.387965	0.402341	0.395772
88	0.330284	0.327467	0.316941	0.327312	0.328154	0.330997	0.332854	0.336344	0.329212	0.331373	0.338374	0.334591	0.34225	0.339215	0.344459	0.34763	0.351033	0.361701	0.362225	0.344145	0.346261	0.353354	0.360048	0.353336	0.348937	0.360464	0.36651	0.365185	0.361155	0.36168	0.384985	0.38486	0.386727	0.391035	0.381071	0.379361	0.381419	0.377036	0.379017	0.378142	0.379916	0.376463	0.366095	0.377916	0.384938	0.377574	0.388395	0.392246	0.38996
89	0.324668	0.320868	0.314348	0.324272	0.321133	0.314049	0.311386	0.314643	0.311492	0.306023	0.32497	0.334042	0.338076	0.356136	0.349135	0.329564	0.332318	0.344506	0.35255	0.353741	0.349889	0.346114	0.350319	0.339539	0.327111	0.328139	0.342066	0.367903	0.366362	0.357717	0.368773	0.36818	0.366708	0.376779	0.365953	0.368599	0.382846	0.389569	0.391648	0.378727	0.379592	0.376728	0.375465	0.371813	0.372273	0.378729	0.378927	0.37733	0.368823
[truncated: 41 more columns]

[truncated: 26 more sheets: TADs_Du2017_PN5_paternal, Comp_Du2017_PN3_maternal, Comp_Du2017_PN3_paternal, Comp_Du2017_PN5_maternal, Comp_Du2017_PN5_paternal, TADs_Du2017_late_2cell_maternal, Comp_Du2017_late_2cell_matern, TADs_Du2017_late_2cell_paternal, Comp_Du2017_late_2cell_patern, Loops_Du2017_8cell_paternal, TADs_Du2017_8cell_maternal, Comp_Du2017_8cell_maternal, TADs_Du2017_8cell_paternal, Comp_Du2017_8cell_paternal, Loops_G1_female, TADs_G1_female, Comp_G1_female, Loops_G1_male, TADs_G1_male, Comp_G1_male …]
