# Supplementary material for: A mechanism of cohesin‐dependent loop extrusion organizes zygotic genome architecture
Source: EMBO J. 2017 Dec 7;36(24):3600–18. doi: 10.15252/embj.201798083 (PMC5730859; doi:10.15252/embj.201798083)
Supplement: Supplementary file 10 — Source Data for Figure 3 [file EMBJ-36-3600-s008.xls]

## Sheet: Loops_Scc1-control
	0	1	2	3	4	5	6	7	8	9	10	11	12	13	14	15	16	17	18	19
0	1.03485	0.980617	0.9653	0.916986	1.00415	0.921927	1.12165	1.12564	1.01013	1.42582	1.40481	1.51772	1.31407	1.19161	1.00469	0.914828	1.08919	0.943259	1.00217	1.05907
1	0.885351	0.899663	0.914551	1.08094	0.799982	1.00841	0.97089	1.10545	0.977879	1.22821	1.43082	1.38082	1.00275	1.11742	1.25287	0.941162	1.0799	1.032	1.17909	0.872359
2	0.895308	0.912468	0.937472	1.00633	1.05501	0.97611	0.940504	1.07769	1.14226	1.24049	1.2803	1.1741	1.24993	1.08912	1.4321	1.01803	1.09697	0.936611	1.06335	0.970843
3	1.01886	0.909718	0.981192	1.02596	1.00647	1.00101	1.16355	1.12354	1.2208	1.03457	1.18804	1.22658	1.30317	0.91493	1.28611	1.02085	1.0171	1.21871	1.12793	1.23111
4	0.991977	1.10184	0.967326	1.02803	1.10598	0.852184	1.02132	1.17174	1.30954	1.12708	1.36776	1.23189	1.11792	0.998357	1.17	0.960039	0.928017	1.24084	1.14023	0.762213
5	1.03009	0.973063	0.950159	0.849947	1.06442	1.03007	1.14927	1.11324	1.15635	1.09372	1.42822	1.15769	1.11383	0.99379	0.958535	1.02403	1.29362	1.35182	1.1823	0.930699
6	1.00283	1.00641	0.937739	1.06229	1.17322	1.10772	1.07851	1.09328	1.17682	1.2339	1.21041	1.15402	1.14385	1.35445	1.09002	0.971359	1.22989	0.979785	1.0274	0.986745
7	0.872016	0.885762	1.00182	1.00391	1.24567	1.13943	1.10307	1.23632	1.18687	1.17485	1.37339	1.23497	1.26625	1.177	1.11611	1.25269	1.32938	1.03025	0.914353	0.928532
8	1.03661	1.03186	1.13056	1.15998	1.12607	1.04894	1.06858	1.23187	1.18243	1.2608	1.48864	1.37877	1.25056	1.23603	1.17677	1.21412	1.02078	1.24251	1.09742	1.17786
9	1.06506	1.1039	1.15147	1.12421	1.21551	1.15207	1.18306	1.25809	1.59347	1.33181	1.68582	1.35074	1.20274	1.37889	1.24248	1.18349	1.09753	1.33525	1.20227	1.35373
10	1.1378	1.27839	1.36501	1.328	1.38644	1.26361	1.31097	1.56262	1.62836	1.7212	2.04132	1.76922	1.54839	1.59771	1.26077	1.26066	1.24337	1.21125	1.25751	1.34858
11	1.08686	1.22666	1.16827	1.36819	1.33924	1.1566	1.21452	1.45481	1.57341	1.46345	1.57275	1.70333	1.22027	1.36916	1.25916	1.19586	1.17469	1.18491	1.03681	1.06136
12	1.12236	1.21672	1.13935	1.29949	1.20273	1.32272	1.39389	1.31626	1.33909	1.36692	1.71057	1.38486	1.27983	1.04925	1.2484	1.13915	1.16891	1.29487	1.08926	1.06273
13	1.23691	1.16725	1.12895	1.13778	1.14142	1.16718	1.18754	1.13598	1.23783	1.24742	1.48044	1.16208	1.19805	1.11798	1.10585	1.17559	1.14931	1.04285	0.879276	0.950424
14	1.16055	1.25469	1.09938	1.12252	1.13485	1.11059	1.1726	1.2636	1.31308	1.25008	1.47475	1.34084	1.06214	1.13096	1.17632	1.05841	1.04043	1.16079	1.19556	1.16281
15	1.22742	1.17312	1.20756	1.09972	1.12688	1.12298	1.14117	1.16307	1.35019	1.20788	1.40974	1.24024	1.04484	0.938309	1.0257	1.15072	1.07235	1.05449	0.98091	1.07328
16	1.11743	1.19272	1.18569	1.16285	1.14959	1.13241	1.10968	1.08493	1.12319	1.24184	1.41974	1.23582	1.11654	1.02406	0.956399	0.974662	1.04205	1.23326	1.04333	0.877197
17	1.12267	1.19724	1.1255	1.09961	1.08812	1.03865	1.07166	1.11703	1.19272	1.17609	1.42402	1.16833	1.14247	1.07296	1.03001	1.03495	1.05524	1.04608	1.04478	1.01824
18	1.22242	1.13659	1.08933	1.13125	1.16047	1.11684	1.10386	1.11738	1.09945	1.21985	1.32636	1.18294	1.18976	1.10819	0.938356	0.93685	0.991295	0.816002	0.907538	0.96914
19	1.18731	1.10547	1.1125	1.13153	1.13375	1.09659	1.10829	1.0956	1.12154	1.08324	1.33178	0.994537	1.09314	1.09814	1.00135	0.955924	1.00823	0.924679	1.00003	0.958918

## Sheet: TADs_Scc1-control
	0	1	2	3	4	5	6	7	8	9	10	11	12	13	14	15	16	17	18	19	20	21	22	23	24	25	26	27	28	29	30	31	32	33	34	35	36	37	38	39	40	41	42	43	44	45	46	47	48
0	1.09131	0.852364	0.75035	0.655519	0.649245	0.621999	0.598938	0.602305	0.562576	0.561249	0.537998	0.519962	0.512382	0.514122	0.505328	0.513734	0.546482	0.538142	0.550716	0.528318	0.51986	0.544028	0.532084	0.480221	0.476184	0.495306	0.4903	0.429486	0.427672	0.426983	0.438792	0.446985	0.437577	0.385527	0.39324	0.380762	0.385763	0.331086	0.332914	0.347817	0.338241	0.366627	0.397167	0.393994	0.416697	0.381688	0.323456	0.30526	0.302872
1	0.852364	0.968576	0.812805	0.741578	0.713125	0.667778	0.621281	0.603332	0.574798	0.559557	0.563133	0.541975	0.511926	0.510017	0.497843	0.511379	0.510348	0.529267	0.537278	0.523606	0.532477	0.535003	0.493141	0.462852	0.46209	0.474468	0.451344	0.423036	0.439582	0.428142	0.469642	0.428031	0.404859	0.363027	0.402349	0.368596	0.348378	0.339661	0.3755	0.328376	0.38919	0.387356	0.397798	0.347825	0.353519	0.376005	0.33385	0.315773	0.327922
2	0.75035	0.812805	0.966338	0.830855	0.749588	0.691701	0.659411	0.62144	0.590256	0.561073	0.593558	0.563491	0.544663	0.525226	0.506215	0.497745	0.51337	0.529213	0.54045	0.510616	0.49528	0.493162	0.500877	0.464061	0.464616	0.477895	0.471593	0.45798	0.464226	0.455566	0.471189	0.410866	0.381758	0.348717	0.37151	0.382622	0.355692	0.341977	0.358286	0.328299	0.371916	0.37803	0.400269	0.356662	0.343804	0.391865	0.303976	0.282686	0.350594
3	0.655519	0.741578	0.830855	0.99484	0.835447	0.752643	0.703512	0.659656	0.601676	0.560345	0.590632	0.56947	0.569883	0.556874	0.539812	0.522548	0.524743	0.543113	0.556843	0.537941	0.504368	0.529091	0.54338	0.522518	0.484398	0.487943	0.479844	0.440212	0.462504	0.437515	0.475589	0.427268	0.38789	0.377382	0.383434	0.413393	0.409234	0.366767	0.327375	0.31862	0.374956	0.421814	0.391966	0.356577	0.368279	0.385706	0.336928	0.352736	0.443657
4	0.649245	0.713125	0.749588	0.835447	0.989219	0.828053	0.754584	0.702175	0.638651	0.613078	0.607265	0.601187	0.603017	0.568834	0.539443	0.522889	0.496019	0.515358	0.546353	0.542711	0.525702	0.541255	0.545753	0.502473	0.48827	0.491191	0.460367	0.43491	0.435103	0.444859	0.460278	0.426811	0.403282	0.392888	0.395802	0.418769	0.41587	0.3864	0.37601	0.326851	0.373753	0.426606	0.373221	0.33848	0.366245	0.378891	0.380056	0.392625	0.447614
5	0.621999	0.667778	0.691701	0.752643	0.828053	0.983029	0.82194	0.748034	0.6933	0.627311	0.596026	0.612634	0.606351	0.597025	0.556163	0.532944	0.510981	0.536598	0.538971	0.512134	0.523154	0.519688	0.526024	0.480287	0.479185	0.474562	0.453911	0.462594	0.47258	0.469323	0.439427	0.419248	0.405975	0.39634	0.405641	0.391695	0.389372	0.349017	0.37711	0.358203	0.369345	0.397026	0.376728	0.336142	0.329431	0.351864	0.392812	0.34967	0.367485
6	0.598938	0.621281	0.659411	0.703512	0.754584	0.82194	0.982592	0.833747	0.762956	0.693847	0.632058	0.630862	0.628329	0.616851	0.585752	0.557588	0.540234	0.533031	0.53451	0.543212	0.560389	0.544181	0.494439	0.480694	0.465326	0.45767	0.464782	0.445041	0.46413	0.440105	0.455969	0.421881	0.388162	0.432406	0.452571	0.403755	0.385164	0.36343	0.355528	0.348524	0.370975	0.408262	0.427721	0.387752	0.369214	0.364806	0.397319	0.370556	0.357358
7	0.602305	0.603332	0.62144	0.659656	0.702175	0.748034	0.833747	0.997319	0.845812	0.767729	0.7063	0.676063	0.645424	0.60435	0.598818	0.568726	0.553148	0.559542	0.557333	0.544457	0.535286	0.541456	0.502438	0.494893	0.492673	0.503965	0.504153	0.490059	0.477345	0.448307	0.491396	0.439942	0.3971	0.398137	0.455379	0.433639	0.413398	0.425232	0.358829	0.354202	0.382278	0.373104	0.39603	0.393017	0.362161	0.347359	0.365668	0.353215	0.387135
8	0.562576	0.574798	0.590256	0.601676	0.638651	0.6933	0.762956	0.845812	0.996443	0.836469	0.7614	0.708209	0.680981	0.64662	0.638631	0.601342	0.572758	0.575359	0.567682	0.558041	0.564364	0.558477	0.541968	0.524304	0.501708	0.521124	0.51646	0.487748	0.477035	0.455219	0.461631	0.407241	0.381368	0.367481	0.393835	0.40314	0.408259	0.396053	0.364718	0.375482	0.38479	0.376008	0.387877	0.416249	0.352084	0.311328	0.324636	0.344854	0.386846
9	0.561249	0.559557	0.561073	0.560345	0.613078	0.627311	0.693847	0.767729	0.836469	0.989797	0.841925	0.756203	0.714891	0.682774	0.661606	0.635328	0.604776	0.56495	0.553681	0.565629	0.55118	0.525332	0.541937	0.539335	0.489398	0.487094	0.470669	0.488838	0.490213	0.48123	0.462508	0.409532	0.373284	0.379305	0.358993	0.367492	0.39656	0.39111	0.385909	0.39854	0.395578	0.381793	0.390919	0.378843	0.340347	0.330813	0.333501	0.3584	0.393118
10	0.537998	0.563133	0.593558	0.590632	0.607265	0.596026	0.632058	0.7063	0.7614	0.841925	1.01125	0.835987	0.749261	0.695321	0.649521	0.635704	0.644812	0.589586	0.567248	0.553545	0.532755	0.52024	0.522589	0.524607	0.475421	0.500456	0.492719	0.511391	0.510101	0.488354	0.461511	0.439441	0.396563	0.427502	0.394563	0.370257	0.401521	0.446032	0.38891	0.383526	0.394662	0.388522	0.418799	0.37741	0.363078	0.374541	0.38543	0.379467	0.379055
11	0.519962	0.541975	0.563491	0.56947	0.601187	0.612634	0.630862	0.676063	0.708209	0.756203	0.835987	0.97587	0.822639	0.74158	0.693588	0.633506	0.639642	0.620384	0.584606	0.574793	0.556019	0.550058	0.550063	0.520198	0.506339	0.540357	0.535191	0.527617	0.541778	0.505232	0.502083	0.446659	0.400618	0.42455	0.414617	0.384598	0.395173	0.418319	0.395199	0.383238	0.375529	0.384528	0.398781	0.364307	0.357642	0.366003	0.394966	0.367186	0.374626
12	0.512382	0.511926	0.544663	0.569883	0.603017	0.606351	0.628329	0.645424	0.680981	0.714891	0.749261	0.822639	0.97256	0.820785	0.743727	0.681276	0.66985	0.640403	0.612147	0.589299	0.571932	0.565112	0.57799	0.547772	0.527114	0.554086	0.559718	0.540252	0.519099	0.482636	0.511216	0.45345	0.387162	0.396393	0.409449	0.36972	0.385406	0.415524	0.408454	0.381294	0.375657	0.375388	0.388559	0.383026	0.40714	0.423954	0.421707	0.394586	0.452951
13	0.514122	0.510017	0.525226	0.556874	0.568834	0.597025	0.616851	0.60435	0.64662	0.682774	0.695321	0.74158	0.820785	0.989304	0.835312	0.767213	0.720976	0.6692	0.646157	0.613753	0.593617	0.579438	0.576762	0.556858	0.549155	0.550011	0.529951	0.5213	0.492457	0.463727	0.478792	0.452015	0.403571	0.396064	0.396528	0.372531	0.395383	0.389774	0.355914	0.383564	0.427899	0.382297	0.3797	0.372181	0.379592	0.387196	0.416468	0.438096	0.424616
14	0.505328	0.497843	0.506215	0.539812	0.539443	0.556163	0.585752	0.598818	0.638631	0.661606	0.649521	0.693588	0.743727	0.835312	0.991872	0.852649	0.770818	0.714583	0.674218	0.6467	0.629222	0.596083	0.568342	0.546476	0.561545	0.56349	0.540093	0.527425	0.502053	0.480676	0.48122	0.450129	0.402753	0.406868	0.405269	0.383957	0.37848	0.373711	0.375861	0.39518	0.41161	0.40204	0.381124	0.381888	0.392897	0.373479	0.402272	0.409912	0.393689
15	0.513734	0.511379	0.497745	0.522548	0.522889	0.532944	0.557588	0.568726	0.601342	0.635328	0.635704	0.633506	0.681276	0.767213	0.852649	1.02503	0.843715	0.768163	0.726009	0.699029	0.667845	0.622269	0.57787	0.567007	0.576344	0.61287	0.574044	0.527648	0.507272	0.491286	0.474989	0.46635	0.413109	0.410172	0.433569	0.421995	0.406019	0.375594	0.395456	0.37897	0.396221	0.415944	0.395313	0.380715	0.381155	0.381547	0.39087	0.374776	0.365789
16	0.546482	0.510348	0.51337	0.524743	0.496019	0.510981	0.540234	0.553148	0.572758	0.604776	0.644812	0.639642	0.66985	0.720976	0.770818	0.843715	0.992418	0.850956	0.768034	0.720381	0.692488	0.642941	0.594628	0.570123	0.59534	0.628585	0.571794	0.514344	0.49557	0.487301	0.48607	0.46609	0.452726	0.433386	0.446627	0.410977	0.366884	0.369998	0.390999	0.37676	0.377655	0.396347	0.416104	0.38136	0.358283	0.380841	0.399315	0.398637	0.356053
17	0.538142	0.529267	0.529213	0.543113	0.515358	0.536598	0.533031	0.559542	0.575359	0.56495	0.589586	0.620384	0.640403	0.6692	0.714583	0.768163	0.850956	1.00536	0.84718	0.767304	0.716551	0.665468	0.640898	0.617038	0.596809	0.627645	0.575019	0.518267	0.501871	0.501931	0.499296	0.492676	0.457335	0.425912	0.413841	0.369835	0.351523	0.391518	0.407173	0.396481	0.400545	0.430614	0.433273	0.385806	0.343729	0.369558	0.407836	0.406145	0.372406
18	0.550716	0.537278	0.54045	0.556843	0.546353	0.538971	0.53451	0.557333	0.567682	0.553681	0.567248	0.584606	0.612147	0.646157	0.674218	0.726009	0.768034	0.84718	1.00395	0.84588	0.757246	0.692338	0.679156	0.62934	0.590308	0.587934	0.579451	0.527712	0.502273	0.496379	0.522987	0.491323	0.418088	0.412254	0.394492	0.374126	0.394826	0.390471	0.384452	0.396751	0.423281	0.410167	0.393059	0.390545	0.377373	0.343144	0.35074	0.373503	0.359692
19	0.528318	0.523606	0.510616	0.537941	0.542711	0.512134	0.543212	0.544457	0.558041	0.565629	0.553545	0.574793	0.589299	0.613753	0.6467	0.699029	0.720381	0.767304	0.84588	0.9925	0.833529	0.742826	0.711166	0.644294	0.620425	0.595845	0.587747	0.551456	0.52307	0.496077	0.517176	0.483389	0.43637	0.415771	0.39311	0.397781	0.416617	0.411187	0.398579	0.405844	0.412762	0.391787	0.381183	0.39403	0.380463	0.358356	0.362808	0.351383	0.360864
20	0.51986	0.532477	0.49528	0.504368	0.525702	0.523154	0.560389	0.535286	0.564364	0.55118	0.532755	0.556019	0.571932	0.593617	0.629222	0.667845	0.692488	0.716551	0.757246	0.833529	0.991323	0.833335	0.769784	0.711221	0.667976	0.635949	0.611907	0.584399	0.551824	0.514501	0.512062	0.484081	0.46844	0.455374	0.39992	0.390054	0.413019	0.385716	0.405865	0.402873	0.39417	0.410434	0.426661	0.413713	0.376302	0.396553	0.398708	0.399902	0.396272
21	0.544028	0.535003	0.493162	0.529091	0.541255	0.519688	0.544181	0.541456	0.558477	0.525332	0.52024	0.550058	0.565112	0.579438	0.596083	0.622269	0.642941	0.665468	0.692338	0.742826	0.833335	0.997825	0.851478	0.773016	0.715559	0.664509	0.653822	0.595089	0.584593	0.553361	0.54175	0.506151	0.478861	0.457987	0.413057	0.392884	0.40308	0.373118	0.376537	0.377182	0.411115	0.44074	0.45071	0.432884	0.395061	0.419666	0.421121	0.421008	0.41684
22	0.532084	0.493141	0.500877	0.54338	0.545753	0.526024	0.494439	0.502438	0.541968	0.541937	0.522589	0.550063	0.57799	0.576762	0.568342	0.57787	0.594628	0.640898	0.679156	0.711166	0.769784	0.851478	0.995568	0.844968	0.766125	0.707513	0.697022	0.649686	0.611278	0.58695	0.54389	0.503118	0.484983	0.466602	0.442649	0.413649	0.406813	0.401652	0.390999	0.382137	0.399375	0.437619	0.443403	0.446327	0.433707	0.409791	0.408357	0.399971	0.418393
23	0.480221	0.462852	0.464061	0.522518	0.502473	0.480287	0.480694	0.494893	0.524304	0.539335	0.524607	0.520198	0.547772	0.556858	0.546476	0.567007	0.570123	0.617038	0.62934	0.644294	0.711221	0.773016	0.844968	1.00691	0.846037	0.744632	0.689474	0.655414	0.637861	0.593324	0.543848	0.499592	0.488829	0.463655	0.418509	0.42212	0.424381	0.419735	0.404536	0.393329	0.399141	0.421039	0.448385	0.439604	0.426634	0.429295	0.437087	0.4436	0.456036
24	0.476184	0.46209	0.464616	0.484398	0.48827	0.479185	0.465326	0.492673	0.501708	0.489398	0.475421	0.506339	0.527114	0.549155	0.561545	0.576344	0.59534	0.596809	0.590308	0.620425	0.667976	0.715559	0.766125	0.846037	1.00594	0.824096	0.737083	0.681857	0.654055	0.591217	0.543629	0.515606	0.48531	0.474339	0.438751	0.419848	0.429173	0.454804	0.460671	0.445637	0.442732	0.437502	0.416777	0.448338	0.45772	0.434628	0.460812	0.451913	0.455064
25	0.495306	0.474468	0.477895	0.487943	0.491191	0.474562	0.45767	0.503965	0.521124	0.487094	0.500456	0.540357	0.554086	0.550011	0.56349	0.61287	0.628585	0.627645	0.587934	0.595845	0.635949	0.664509	0.707513	0.744632	0.824096	0.977608	0.826807	0.748778	0.693642	0.626702	0.578781	0.55646	0.544502	0.525132	0.479873	0.45947	0.454434	0.470598	0.465527	0.447443	0.433915	0.431959	0.427876	0.446762	0.461268	0.415078	0.398387	0.411805	0.421645
26	0.4903	0.451344	0.471593	0.479844	0.460367	0.453911	0.464782	0.504153	0.51646	0.470669	0.492719	0.535191	0.559718	0.529951	0.540093	0.574044	0.571794	0.575019	0.579451	0.587747	0.611907	0.653822	0.697022	0.689474	0.737083	0.826807	0.996398	0.839755	0.735108	0.669676	0.636606	0.603004	0.566593	0.526646	0.500708	0.490187	0.474605	0.48431	0.48435	0.449414	0.42773	0.423218	0.442471	0.475379	0.451593	0.447279	0.428538	0.439033	0.436152
27	0.429486	0.423036	0.45798	0.440212	0.43491	0.462594	0.445041	0.490059	0.487748	0.488838	0.511391	0.527617	0.540252	0.5213	0.527425	0.527648	0.514344	0.518267	0.527712	0.551456	0.584399	0.595089	0.649686	0.655414	0.681857	0.748778	0.839755	0.984338	0.801147	0.706725	0.63005	0.624338	0.562598	0.504922	0.502388	0.484875	0.479763	0.482447	0.488328	0.48589	0.468492	0.456286	0.450095	0.47363	0.456461	0.447188	0.460075	0.460893	0.462568
28	0.427672	0.439582	0.464226	0.462504	0.435103	0.47258	0.46413	0.477345	0.477035	0.490213	0.510101	0.541778	0.519099	0.492457	0.502053	0.507272	0.49557	0.501871	0.502273	0.52307	0.551824	0.584593	0.611278	0.637861	0.654055	0.693642	0.735108	0.801147	0.941705	0.790794	0.699522	0.675184	0.576695	0.552603	0.531389	0.507381	0.502483	0.522506	0.510277	0.504261	0.484571	0.475764	0.488298	0.47675	0.486835	0.469045	0.482855	0.514	0.492
29	0.426983	0.428142	0.455566	0.437515	0.444859	0.469323	0.440105	0.448307	0.455219	0.48123	0.488354	0.505232	0.482636	0.463727	0.480676	0.491286	0.487301	0.501931	0.496379	0.496077	0.514501	0.553361	0.58695	0.593324	0.591217	0.626702	0.669676	0.706725	0.790794	0.952803	0.803663	0.696245	0.648851	0.631834	0.576467	0.576655	0.554759	0.575048	0.558954	0.509322	0.502093	0.524057	0.532426	0.523852	0.546276	0.550068	0.532495	0.558706	0.539527
30	0.438792	0.469642	0.471189	0.475589	0.460278	0.439427	0.455969	0.491396	0.461631	0.462508	0.461511	0.502083	0.511216	0.478792	0.48122	0.474989	0.48607	0.499296	0.522987	0.517176	0.512062	0.54175	0.54389	0.543848	0.543629	0.578781	0.636606	0.63005	0.699522	0.803663	1.02414	0.824233	0.730565	0.65304	0.632707	0.61703	0.587775	0.576988	0.579509	0.573793	0.561417	0.607044	0.592393	0.584461	0.590566	0.578627	0.577169	0.594496	0.580844
31	0.446985	0.428031	0.410866	0.427268	0.426811	0.419248	0.421881	0.439942	0.407241	0.409532	0.439441	0.446659	0.45345	0.452015	0.450129	0.46635	0.46609	0.492676	0.491323	0.483389	0.484081	0.506151	0.503118	0.499592	0.515606	0.55646	0.603004	0.624338	0.675184	0.696245	0.824233	0.966923	0.830275	0.750611	0.720909	0.685307	0.642671	0.645178	0.617745	0.602524	0.614377	0.656637	0.63744	0.614229	0.616556	0.595872	0.589641	0.596207	0.573185
32	0.437577	0.404859	0.381758	0.38789	0.403282	0.405975	0.388162	0.3971	0.381368	0.373284	0.396563	0.400618	0.387162	0.403571	0.402753	0.413109	0.452726	0.457335	0.418088	0.43637	0.46844	0.478861	0.484983	0.488829	0.48531	0.544502	0.566593	0.562598	0.576695	0.648851	0.730565	0.830275	0.99751	0.82885	0.739823	0.690243	0.67116	0.680498	0.665075	0.654808	0.664789	0.676895	0.673197	0.651107	0.636989	0.586551	0.57837	0.584119	0.57216
33	0.385527	0.363027	0.348717	0.377382	0.392888	0.39634	0.432406	0.398137	0.367481	0.379305	0.427502	0.42455	0.396393	0.396064	0.406868	0.410172	0.433386	0.425912	0.412254	0.415771	0.455374	0.457987	0.466602	0.463655	0.474339	0.525132	0.526646	0.504922	0.552603	0.631834	0.65304	0.750611	0.82885	0.972453	0.809798	0.749022	0.724517	0.698275	0.688528	0.666957	0.664792	0.654282	0.64197	0.636028	0.612841	0.582711	0.560531	0.560442	0.558946
34	0.39324	0.402349	0.37151	0.383434	0.395802	0.405641	0.452571	0.455379	0.393835	0.358993	0.394563	0.414617	0.409449	0.396528	0.405269	0.433569	0.446627	0.413841	0.394492	0.39311	0.39992	0.413057	0.442649	0.418509	0.438751	0.479873	0.500708	0.502388	0.531389	0.576467	0.632707	0.720909	0.739823	0.809798	0.974062	0.839394	0.775873	0.730736	0.710701	0.683328	0.644025	0.622151	0.630846	0.623194	0.612463	0.598162	0.579194	0.541095	0.539076
35	0.380762	0.368596	0.382622	0.413393	0.418769	0.391695	0.403755	0.433639	0.40314	0.367492	0.370257	0.384598	0.36972	0.372531	0.383957	0.421995	0.410977	0.369835	0.374126	0.397781	0.390054	0.392884	0.413649	0.42212	0.419848	0.45947	0.490187	0.484875	0.507381	0.576655	0.61703	0.685307	0.690243	0.749022	0.839394	0.992454	0.858114	0.791624	0.745858	0.709974	0.674653	0.639439	0.637264	0.630213	0.609931	0.617106	0.590591	0.571626	0.592663
36	0.385763	0.348378	0.355692	0.409234	0.41587	0.389372	0.385164	0.413398	0.408259	0.39656	0.401521	0.395173	0.385406	0.395383	0.37848	0.406019	0.366884	0.351523	0.394826	0.416617	0.413019	0.40308	0.406813	0.424381	0.429173	0.454434	0.474605	0.479763	0.502483	0.554759	0.587775	0.642671	0.67116	0.724517	0.775873	0.858114	1.03609	0.870092	0.792726	0.760574	0.723101	0.68409	0.665868	0.650625	0.627462	0.620001	0.596808	0.598743	0.60871
37	0.331086	0.339661	0.341977	0.366767	0.3864	0.349017	0.36343	0.425232	0.396053	0.39111	0.446032	0.418319	0.415524	0.389774	0.373711	0.375594	0.369998	0.391518	0.390471	0.411187	0.385716	0.373118	0.401652	0.419735	0.454804	0.470598	0.48431	0.482447	0.522506	0.575048	0.576988	0.645178	0.680498	0.698275	0.730736	0.791624	0.870092	1.03396	0.866201	0.791046	0.747576	0.705767	0.676308	0.655572	0.655874	0.626282	0.623997	0.620546	0.60466
38	0.332914	0.3755	0.358286	0.327375	0.37601	0.37711	0.355528	0.358829	0.364718	0.385909	0.38891	0.395199	0.408454	0.355914	0.375861	0.395456	0.390999	0.407173	0.384452	0.398579	0.405865	0.376537	0.390999	0.404536	0.460671	0.465527	0.48435	0.488328	0.510277	0.558954	0.579509	0.617745	0.665075	0.688528	0.710701	0.745858	0.792726	0.866201	1.02459	0.859235	0.783302	0.747516	0.716564	0.69762	0.673128	0.654331	0.649291	0.640641	0.609924
39	0.347817	0.328376	0.328299	0.31862	0.326851	0.358203	0.348524	0.354202	0.375482	0.39854	0.383526	0.383238	0.381294	0.383564	0.39518	0.37897	0.37676	0.396481	0.396751	0.405844	0.402873	0.377182	0.382137	0.393329	0.445637	0.447443	0.449414	0.48589	0.504261	0.509322	0.573793	0.602524	0.654808	0.666957	0.683328	0.709974	0.760574	0.791046	0.859235	1.01983	0.85607	0.79783	0.738839	0.702544	0.676875	0.669194	0.661505	0.645135	0.595511
40	0.338241	0.38919	0.371916	0.374956	0.373753	0.369345	0.370975	0.382278	0.38479	0.395578	0.394662	0.375529	0.375657	0.427899	0.41161	0.396221	0.377655	0.400545	0.423281	0.412762	0.39417	0.411115	0.399375	0.399141	0.442732	0.433915	0.42773	0.468492	0.484571	0.502093	0.561417	0.614377	0.664789	0.664792	0.644025	0.674653	0.723101	0.747576	0.783302	0.85607	1.02098	0.868271	0.776431	0.7268	0.687241	0.682001	0.665476	0.627842	0.60187
41	0.366627	0.387356	0.37803	0.421814	0.426606	0.397026	0.408262	0.373104	0.376008	0.381793	0.388522	0.384528	0.375388	0.382297	0.40204	0.415944	0.396347	0.430614	0.410167	0.391787	0.410434	0.44074	0.437619	0.421039	0.437502	0.431959	0.423218	0.456286	0.475764	0.524057	0.607044	0.656637	0.676895	0.654282	0.622151	0.639439	0.68409	0.705767	0.747516	0.79783	0.868271	1.02001	0.855263	0.774621	0.729889	0.703853	0.657239	0.640693	0.623642
42	0.397167	0.397798	0.400269	0.391966	0.373221	0.376728	0.427721	0.39603	0.387877	0.390919	0.418799	0.398781	0.388559	0.3797	0.381124	0.395313	0.416104	0.433273	0.393059	0.381183	0.426661	0.45071	0.443403	0.448385	0.416777	0.427876	0.442471	0.450095	0.488298	0.532426	0.592393	0.63744	0.673197	0.64197	0.630846	0.637264	0.665868	0.676308	0.716564	0.738839	0.776431	0.855263	1.02075	0.865241	0.786367	0.730306	0.685818	0.680619	0.668903
43	0.393994	0.347825	0.356662	0.356577	0.33848	0.336142	0.387752	0.393017	0.416249	0.378843	0.37741	0.364307	0.383026	0.372181	0.381888	0.380715	0.38136	0.385806	0.390545	0.39403	0.413713	0.432884	0.446327	0.439604	0.448338	0.446762	0.475379	0.47363	0.47675	0.523852	0.584461	0.614229	0.651107	0.636028	0.623194	0.630213	0.650625	0.655572	0.69762	0.702544	0.7268	0.774621	0.865241	1.01647	0.864389	0.790232	0.758929	0.724835	0.705455
44	0.416697	0.353519	0.343804	0.368279	0.366245	0.329431	0.369214	0.362161	0.352084	0.340347	0.363078	0.357642	0.40714	0.379592	0.392897	0.381155	0.358283	0.343729	0.377373	0.380463	0.376302	0.395061	0.433707	0.426634	0.45772	0.461268	0.451593	0.456461	0.486835	0.546276	0.590566	0.616556	0.636989	0.612841	0.612463	0.609931	0.627462	0.655874	0.673128	0.676875	0.687241	0.729889	0.786367	0.864389	1.02718	0.862049	0.803788	0.757649	0.705661
45	0.381688	0.376005	0.391865	0.385706	0.378891	0.351864	0.364806	0.347359	0.311328	0.330813	0.374541	0.366003	0.423954	0.387196	0.373479	0.381547	0.380841	0.369558	0.343144	0.358356	0.396553	0.419666	0.409791	0.429295	0.434628	0.415078	0.447279	0.447188	0.469045	0.550068	0.578627	0.595872	0.586551	0.582711	0.598162	0.617106	0.620001	0.626282	0.654331	0.669194	0.682001	0.703853	0.730306	0.790232	0.862049	1.01834	0.852237	0.788128	0.72207
46	0.323456	0.33385	0.303976	0.336928	0.380056	0.392812	0.397319	0.365668	0.324636	0.333501	0.38543	0.394966	0.421707	0.416468	0.402272	0.39087	0.399315	0.407836	0.35074	0.362808	0.398708	0.421121	0.408357	0.437087	0.460812	0.398387	0.428538	0.460075	0.482855	0.532495	0.577169	0.589641	0.57837	0.560531	0.579194	0.590591	0.596808	0.623997	0.649291	0.661505	0.665476	0.657239	0.685818	0.758929	0.803788	0.852237	0.996674	0.851164	0.77789
47	0.30526	0.315773	0.282686	0.352736	0.392625	0.34967	0.370556	0.353215	0.344854	0.3584	0.379467	0.367186	0.394586	0.438096	0.409912	0.374776	0.398637	0.406145	0.373503	0.351383	0.399902	0.421008	0.399971	0.4436	0.451913	0.411805	0.439033	0.460893	0.514	0.558706	0.594496	0.596207	0.584119	0.560442	0.541095	0.571626	0.598743	0.620546	0.640641	0.645135	0.627842	0.640693	0.680619	0.724835	0.757649	0.788128	0.851164	1.00269	0.855805
48	0.302872	0.327922	0.350594	0.443657	0.447614	0.367485	0.357358	0.387135	0.386846	0.393118	0.379055	0.374626	0.452951	0.424616	0.393689	0.365789	0.356053	0.372406	0.359692	0.360864	0.396272	0.41684	0.418393	0.456036	0.455064	0.421645	0.436152	0.462568	0.492	0.539527	0.580844	0.573185	0.57216	0.558946	0.539076	0.592663	0.60871	0.60466	0.609924	0.595511	0.60187	0.623642	0.668903	0.705455	0.705661	0.72207	0.77789	0.855805	1.01385
49	0.345821	0.363685	0.390702	0.444052	0.436131	0.394196	0.399401	0.420514	0.364431	0.399237	0.376348	0.375352	0.445919	0.439425	0.392268	0.37849	0.346942	0.388631	0.393037	0.381941	0.430124	0.415692	0.435593	0.447308	0.435167	0.436853	0.469125	0.517826	0.502005	0.543802	0.595251	0.588905	0.621245	0.585173	0.549648	0.564047	0.603601	0.599018	0.616802	0.646019	0.622026	0.612644	0.657982	0.672312	0.67991	0.67791	0.735769	0.791121	0.866029
50	0.404945	0.373253	0.387716	0.412615	0.369917	0.358401	0.381838	0.404776	0.379621	0.407438	0.390596	0.368538	0.427335	0.45992	0.442225	0.406334	0.40557	0.410457	0.436266	0.430909	0.455216	0.480604	0.474977	0.438846	0.456698	0.454483	0.504069	0.528069	0.515523	0.527872	0.612458	0.599703	0.585599	0.587446	0.572621	0.566008	0.615011	0.617981	0.621815	0.632253	0.592381	0.59647	0.635459	0.651013	0.633344	0.641222	0.690391	0.75794	0.804605
51	0.382699	0.394691	0.405855	0.36809	0.329371	0.325856	0.331019	0.375576	0.36121	0.366529	0.373363	0.381068	0.448204	0.490532	0.492988	0.412152	0.403306	0.426181	0.427347	0.427479	0.472176	0.42	0.44729	0.442116	0.462813	0.446415	0.477056	0.499477	0.514844	0.548669	0.56851	0.556956	0.553171	0.573375	0.57384	0.561193	0.576387	0.579524	0.601625	0.607538	0.564858	0.573886	0.620261	0.605255	0.60577	0.623811	0.653412	0.712672	0.759702
52	0.367822	0.438175	0.442947	0.375265	0.356628	0.324048	0.352305	0.360241	0.375376	0.415219	0.43948	0.475737	0.456875	0.450248	0.466871	0.468102	0.41281	0.399042	0.393379	0.415678	0.463974	0.421549	0.431678	0.448616	0.47252	0.459408	0.467317	0.492595	0.538242	0.564895	0.576516	0.591	0.603927	0.59091	0.584697	0.586834	0.574266	0.60703	0.629399	0.632073	0.59839	0.584758	0.589218	0.603288	0.625466	0.623357	0.628736	0.663029	0.714715
53	0.362106	0.411705	0.416113	0.371227	0.361715	0.358886	0.396506	0.386481	0.397987	0.428318	0.438078	0.487029	0.486604	0.47187	0.44156	0.451846	0.433506	0.40228	0.405427	0.445075	0.493573	0.437149	0.418121	0.481962	0.477333	0.470471	0.488509	0.534896	0.54108	0.538129	0.565551	0.603806	0.620485	0.563984	0.566928	0.560701	0.590366	0.615931	0.609605	0.605193	0.600484	0.599789	0.612799	0.631987	0.626778	0.625884	0.636854	0.646713	0.687609
54	0.432267	0.439215	0.438527	0.434498	0.496808	0.485854	0.412242	0.430926	0.42806	0.429127	0.441178	0.461097	0.48754	0.459034	0.432058	0.443908	0.460173	0.454014	0.438075	0.462801	0.499034	0.497542	0.470271	0.523852	0.517717	0.481129	0.50978	0.574984	0.546282	0.558713	0.604225	0.640303	0.616734	0.593687	0.601153	0.595177	0.614312	0.582799	0.588816	0.598196	0.605341	0.61178	0.635676	0.620983	0.654153	0.63494	0.642918	0.665986	0.68298
55	0.44278	0.410452	0.409025	0.405541	0.475799	0.468082	0.392897	0.450895	0.44862	0.417178	0.416357	0.432482	0.440615	0.457982	0.416908	0.43753	0.487482	0.496979	0.495286	0.447145	0.458032	0.475061	0.491553	0.483759	0.501749	0.47063	0.493137	0.522597	0.533119	0.559191	0.610086	0.66746	0.651093	0.656294	0.645658	0.638558	0.612444	0.566535	0.574572	0.618062	0.606965	0.602274	0.593962	0.630272	0.65672	0.628557	0.61451	0.645355	0.668847
56	0.417903	0.398075	0.399678	0.354489	0.410518	0.418599	0.382075	0.422271	0.427618	0.453699	0.44212	0.39646	0.38972	0.432455	0.430441	0.41575	0.484484	0.459332	0.482875	0.460222	0.431968	0.460175	0.465475	0.44952	0.471438	0.458947	0.486537	0.512611	0.526307	0.543911	0.612697	0.631281	0.632861	0.638821	0.618607	0.593397	0.575238	0.538853	0.552406	0.57403	0.579728	0.595939	0.604794	0.643977	0.629191	0.608983	0.602474	0.626642	0.639552
57	0.399092	0.41961	0.390553	0.348036	0.342213	0.356529	0.360577	0.363669	0.401337	0.423971	0.415969	0.397835	0.401259	0.453791	0.444929	0.409001	0.410954	0.382862	0.470143	0.492645	0.45123	0.474116	0.478623	0.47876	0.469437	0.479252	0.510633	0.55388	0.552273	0.562462	0.570352	0.609226	0.622959	0.590087	0.566268	0.539369	0.549204	0.520742	0.517856	0.555232	0.549163	0.550316	0.561388	0.584376	0.573463	0.572051	0.60008	0.619286	0.601773
58	0.369684	0.370478	0.383813	0.363164	0.334319	0.336739	0.386845	0.38145	0.40125	0.393781	0.353859	0.403941	0.40399	0.446581	0.434105	0.417157	0.401604	0.397732	0.450029	0.490622	0.469621	0.452654	0.476813	0.482792	0.49071	0.506139	0.492728	0.510066	0.543703	0.571284	0.613791	0.605525	0.621394	0.604789	0.57987	0.58018	0.567674	0.554052	0.536066	0.530817	0.538817	0.535041	0.544288	0.543855	0.539357	0.536743	0.559333	0.536266	0.560272
59	0.337615	0.374137	0.400023	0.390866	0.37753	0.312252	0.342037	0.362418	0.359148	0.377431	0.364187	0.302393	0.352006	0.392668	0.416847	0.434521	0.411077	0.428723	0.373338	0.443813	0.474412	0.476741	0.487669	0.473763	0.494503	0.511634	0.45445	0.420406	0.517079	0.54256	0.5997	0.606034	0.588058	0.619708	0.594211	0.537768	0.48698	0.484782	0.503869	0.546071	0.517361	0.513697	0.523734	0.508971	0.500937	0.475565	0.457601	0.473441	0.538642
60	0.388929	0.309427	0.349989	0.386769	0.418392	0.360267	0.347856	0.357019	0.332979	0.378864	0.401555	0.356564	0.337642	0.37556	0.4608	0.418598	0.349486	0.350448	0.398293	0.474059	0.460531	0.419686	0.41598	0.431318	0.452248	0.437432	0.425067	0.405927	0.46752	0.513374	0.567764	0.543495	0.534818	0.53683	0.52999	0.481404	0.445231	0.481165	0.461581	0.453445	0.431629	0.44334	0.486908	0.483354	0.483114	0.43045	0.431552	0.440368	0.463139
61	0.37082	0.32957	0.337502	0.455203	0.42561	0.349697	0.345291	0.338304	0.350906	0.376297	0.412966	0.390438	0.337912	0.352261	0.407422	0.386255	0.326767	0.344194	0.403368	0.426046	0.414961	0.433411	0.402665	0.399631	0.419145	0.419699	0.422415	0.408409	0.452992	0.478168	0.514916	0.526265	0.481023	0.46546	0.45557	0.445429	0.459099	0.451676	0.448644	0.42022	0.438974	0.438679	0.442181	0.467305	0.470375	0.468672	0.435043	0.429426	0.440421
62	0.317539	0.292369	0.323538	0.385828	0.413128	0.354198	0.32215	0.333169	0.356141	0.32561	0.377075	0.388354	0.33691	0.356652	0.39923	0.377976	0.319191	0.344339	0.395525	0.394314	0.405798	0.436929	0.417075	0.36749	0.405645	0.389804	0.403431	0.451373	0.477022	0.480043	0.491885	0.501416	0.478579	0.4477	0.430962	0.402053	0.413169	0.442037	0.448927	0.440845	0.470636	0.487552	0.44761	0.439299	0.461961	0.426787	0.402435	0.407601	0.432731
63	0.308865	0.305122	0.322739	0.355795	0.378935	0.357678	0.322636	0.318331	0.345973	0.328216	0.368104	0.372954	0.342877	0.362028	0.424326	0.428084	0.373577	0.345792	0.368781	0.356704	0.383665	0.439505	0.424687	0.389068	0.412501	0.379613	0.42943	0.477084	0.491618	0.485885	0.513542	0.546265	0.527179	0.468755	0.455419	0.457079	0.420442	0.438987	0.452193	0.426891	0.470651	0.470967	0.45983	0.450429	0.469273	0.397947	0.40222	0.405015	0.401552
64	0.316355	0.383975	0.360638	0.379001	0.369698	0.365388	0.298208	0.301386	0.313547	0.28526	0.312827	0.311501	0.332777	0.327766	0.359557	0.42538	0.399467	0.358862	0.351271	0.302951	0.319957	0.398	0.384902	0.408595	0.437932	0.40296	0.427312	0.430441	0.458838	0.444705	0.493345	0.491425	0.505014	0.474173	0.42204	0.42551	0.42019	0.437762	0.459063	0.42709	0.458134	0.449086	0.453372	0.460045	0.438508	0.40889	0.412814	0.396045	0.403645
65	0.398405	0.401966	0.360382	0.381901	0.367225	0.340069	0.340841	0.346169	0.332853	0.283346	0.332106	0.351905	0.318633	0.299213	0.349788	0.386418	0.398646	0.387242	0.338055	0.280376	0.363728	0.382287	0.373876	0.382734	0.409824	0.42749	0.400525	0.360994	0.402281	0.496964	0.536224	0.479753	0.477498	0.498519	0.419883	0.40039	0.421278	0.451256	0.459644	0.46538	0.474229	0.472534	0.44778	0.430155	0.426169	0.403709	0.399253	0.378229	0.409482
66	0.438697	0.363806	0.32673	0.333474	0.334161	0.349853	0.356661	0.362871	0.33536	0.318905	0.324207	0.311173	0.294494	0.346652	0.362873	0.390103	0.40162	0.390957	0.346276	0.30711	0.388371	0.400222	0.364198	0.348964	0.390348	0.400192	0.378289	0.365067	0.380636	0.407891	0.520569	0.474295	0.461231	0.51172	0.501609	0.453274	0.433928	0.437894	0.425126	0.481578	0.474271	0.467556	0.425047	0.406091	0.41065	0.40071	0.397984	0.392377	0.423927
67	0.433645	0.366411	0.383857	0.3416	0.322495	0.389962	0.398468	0.375242	0.35494	0.36582	0.36657	0.297672	0.319561	0.374352	0.385911	0.369648	0.389866	0.37611	0.361315	0.364122	0.394827	0.426116	0.388008	0.36341	0.34298	0.357268	0.368555	0.353104	0.369177	0.375085	0.472636	0.429123	0.45621	0.5085	0.455561	0.453226	0.431822	0.4144	0.406091	0.44552	0.432479	0.418487	0.39555	0.407035	0.391097	0.405131	0.409355	0.403875	0.404008
68	0.409313	0.356392	0.338397	0.374027	0.341021	0.364056	0.388564	0.358406	0.344862	0.364073	0.355864	0.331627	0.375052	0.387602	0.411486	0.390723	0.390624	0.393222	0.350861	0.373054	0.403874	0.35716	0.355225	0.368839	0.363149	0.372675	0.357806	0.351252	0.358472	0.381005	0.40761	0.430145	0.435086	0.439621	0.431282	0.424292	0.432429	0.416644	0.401285	0.431842	0.426087	0.395472	0.386216	0.388916	0.38609	0.386862	0.387535	0.415003	0.438326
69	0.381625	0.321693	0.306708	0.367377	0.347706	0.341754	0.328552	0.341569	0.328932	0.378402	0.318538	0.370604	0.359649	0.349961	0.38455	0.393998	0.401167	0.399885	0.342327	0.359427	0.376977	0.334481	0.312572	0.342478	0.392172	0.399489	0.347624	0.335259	0.348896	0.394369	0.427595	0.426164	0.398173	0.417184	0.425062	0.408152	0.405089	0.400766	0.378662	0.392102	0.395145	0.394245	0.414832	0.398784	0.35839	0.363456	0.369449	0.437083	0.471132
70	0.361815	0.335791	0.302394	0.324059	0.313709	0.311819	0.343121	0.344165	0.331369	0.384162	0.331634	0.317423	0.324656	0.283408	0.319498	0.35494	0.359704	0.335474	0.288156	0.33321	0.375104	0.345843	0.338129	0.339861	0.324533	0.38465	0.389361	0.325721	0.367458	0.421968	0.408692	0.441332	0.44714	0.422513	0.412805	0.434813	0.427764	0.40819	0.405366	0.400114	0.425585	0.417489	0.400316	0.374109	0.336012	0.330637	0.353926	0.39221	0.426752
71	0.293754	0.295093	0.279907	0.3122	0.339166	0.342863	0.312783	0.305525	0.316221	0.343998	0.326528	0.3638	0.326107	0.243066	0.277302	0.31072	0.335083	0.347297	0.325452	0.377279	0.386605	0.3486	0.306509	0.303817	0.310578	0.321331	0.338793	0.330756	0.386101	0.380671	0.391755	0.424695	0.424307	0.388438	0.394923	0.398562	0.396858	0.388779	0.404569	0.395607	0.430579	0.417074	0.381074	0.387813	0.338911	0.34733	0.369671	0.378851	0.374215
72	0.317733	0.271004	0.31357	0.363178	0.308386	0.347839	0.330394	0.293917	0.303197	0.306211	0.344792	0.406348	0.343518	0.277425	0.305622	0.342591	0.364831	0.382136	0.38909	0.422801	0.36463	0.33081	0.310873	0.344991	0.345931	0.352784	0.321296	0.347015	0.390796	0.411514	0.41157	0.43438	0.439706	0.427115	0.409711	0.381596	0.351007	0.36031	0.389531	0.3852	0.369041	0.382589	0.406236	0.408477	0.371328	0.370786	0.376961	0.376847	0.401886
73	0.335018	0.281077	0.307428	0.298545	0.284413	0.360026	0.379868	0.392093	0.337771	0.32881	0.335803	0.394284	0.361042	0.284588	0.344802	0.363074	0.390352	0.379758	0.388969	0.400131	0.370946	0.325912	0.311542	0.336776	0.363533	0.371358	0.354349	0.349602	0.374961	0.409802	0.454537	0.465582	0.450971	0.456225	0.435491	0.412729	0.364767	0.344327	0.360928	0.372617	0.380034	0.417886	0.426883	0.409497	0.409143	0.35616	0.400497	0.394011	0.414315
74	0.33596	0.352279	0.333329	0.338642	0.299022	0.318132	0.378976	0.427276	0.392243	0.394711	0.405159	0.369945	0.32291	0.326696	0.334271	0.365326	0.355654	0.389515	0.397838	0.438035	0.431251	0.339115	0.308414	0.302206	0.32148	0.333348	0.353568	0.386259	0.399166	0.401117	0.446329	0.447212	0.456464	0.445276	0.41786	0.423484	0.389004	0.397385	0.374133	0.368311	0.39841	0.394747	0.407847	0.390471	0.377504	0.346972	0.377325	0.391311	0.399511
75	0.312847	0.387011	0.386884	0.337478	0.318933	0.367619	0.45207	0.496043	0.42264	0.399257	0.411366	0.396715	0.36772	0.361422	0.320782	0.336153	0.357297	0.326924	0.345096	0.386935	0.390506	0.326193	0.325215	0.32351	0.332777	0.340446	0.373326	0.422812	0.428974	0.435707	0.440968	0.439829	0.413529	0.391519	0.384942	0.395999	0.408572	0.432867	0.39297	0.389533	0.388306	0.369359	0.41066	0.407841	0.402373	0.38366	0.35863	0.362991	0.380414
76	0.397159	0.431505	0.394491	0.314151	0.323702	0.406064	0.432683	0.455878	0.433617	0.374703	0.402537	0.410118	0.392416	0.39132	0.301397	0.307481	0.310332	0.329056	0.324641	0.353726	0.392888	0.39449	0.378198	0.356279	0.34786	0.318044	0.352947	0.395045	0.39186	0.405883	0.433365	0.451835	0.41125	0.443643	0.420848	0.378775	0.391901	0.419785	0.386097	0.388631	0.398206	0.41989	0.406423	0.429878	0.420718	0.36338	0.356449	0.401669	0.389076
77	0.401772	0.458831	0.440207	0.336029	0.315169	0.291615	0.328479	0.409166	0.430615	0.395052	0.376959	0.446666	0.457648	0.372743	0.320257	0.293488	0.32039	0.372561	0.355368	0.366219	0.431023	0.422067	0.366592	0.336261	0.372538	0.341479	0.323929	0.337063	0.350979	0.407499	0.41871	0.493024	0.463545	0.424605	0.385063	0.357257	0.345298	0.338692	0.340678	0.407896	0.406196	0.419317	0.405856	0.433155	0.434761	0.399454	0.408914	0.394832	0.383095
78	0.373068	0.398358	0.397387	0.373989	0.309086	0.275157	0.321604	0.37912	0.365132	0.354502	0.350939	0.464954	0.445884	0.36692	0.338815	0.348959	0.315031	0.391589	0.368952	0.415195	0.409943	0.379294	0.390741	0.337835	0.336399	0.353874	0.353301	0.338064	0.361833	0.39667	0.436443	0.469631	0.413414	0.40369	0.415473	0.382966	0.39316	0.356122	0.32192	0.359279	0.376955	0.423276	0.429707	0.422055	0.421974	0.407719	0.403706	0.377905	0.339548
79	0.317077	0.334621	0.329235	0.321525	0.317289	0.330248	0.349479	0.370847	0.317417	0.312008	0.319338	0.379638	0.403269	0.382147	0.314408	0.319923	0.328103	0.334953	0.344138	0.345762	0.380298	0.367479	0.376003	0.376755	0.343545	0.340461	0.313098	0.310278	0.318655	0.326274	0.348956	0.435144	0.386506	0.410666	0.453611	0.421612	0.393145	0.361802	0.316212	0.328934	0.362374	0.37529	0.384188	0.374943	0.369646	0.382991	0.357434	0.36307	0.374914
80	0.356164	0.352376	0.313384	0.293796	0.27694	0.304357	0.332594	0.328382	0.331677	0.325411	0.33713	0.358188	0.336166	0.328799	0.317787	0.276471	0.306446	0.363661	0.387583	0.361925	0.369844	0.360055	0.310207	0.341395	0.357681	0.340436	0.342277	0.302824	0.306312	0.297167	0.375519	0.44145	0.369734	0.375458	0.452423	0.411645	0.36725	0.336723	0.321351	0.349554	0.348539	0.31345	0.3191	0.347668	0.377241	0.408505	0.347207	0.326276	0.401208
81	0.304453	0.364594	0.273201	0.257765	0.295163	0.297106	0.262434	0.281378	0.314394	0.360581	0.391967	0.356837	0.310224	0.320075	0.323321	0.25437	0.274488	0.318579	0.362467	0.36197	0.338409	0.353073	0.323128	0.354284	0.346244	0.349013	0.355045	0.336135	0.316213	0.322893	0.447334	0.411711	0.361503	0.369723	0.440021	0.460675	0.410021	0.332007	0.344305	0.357592	0.341964	0.296477	0.331093	0.399201	0.402142	0.392193	0.36548	0.369345	0.421271
82	0.377635	0.357849	0.257881	0.31141	0.361425	0.363947	0.318717	0.303654	0.327425	0.388964	0.38914	0.325866	0.316328	0.312117	0.293706	0.268428	0.293131	0.320629	0.356361	0.359183	0.335745	0.345949	0.348944	0.369652	0.367727	0.372758	0.368233	0.338014	0.304902	0.355494	0.479754	0.402461	0.328556	0.322041	0.362672	0.433728	0.39018	0.353168	0.352477	0.369169	0.340937	0.329088	0.362865	0.380432	0.367992	0.35795	0.368797	0.393447	0.370943
83	0.387234	0.349808	0.313057	0.447657	0.434956	0.364632	0.3369	0.304922	0.275803	0.356724	0.395148	0.353388	0.331624	0.335596	0.371865	0.34466	0.350257	0.338587	0.342285	0.386056	0.398808	0.415519	0.413938	0.413912	0.409398	0.388813	0.378728	0.34642	0.331274	0.34606	0.473038	0.477466	0.428829	0.380868	0.368126	0.376054	0.365083	0.379672	0.388455	0.419094	0.4038	0.343573	0.376045	0.386212	0.345909	0.367199	0.3864	0.414764	0.362735
84	0.325771	0.331912	0.261618	0.320187	0.344783	0.398487	0.323313	0.227291	0.206812	0.306607	0.370391	0.350034	0.353621	0.395257	0.432616	0.395736	0.328842	0.29298	0.330919	0.378039	0.397076	0.388907	0.392336	0.389643	0.34816	0.375403	0.36178	0.320586	0.333131	0.369648	0.424552	0.468656	0.486189	0.43819	0.389913	0.36452	0.390953	0.385213	0.345925	0.381854	0.373478	0.337578	0.354067	0.353858	0.385006	0.402137	0.386189	0.362861	0.355773
85	0.383278	0.342646	0.259458	0.326328	0.398425	0.3953	0.312269	0.245312	0.234771	0.30888	0.313582	0.298273	0.315981	0.400057	0.42764	0.376761	0.348956	0.324157	0.331297	0.357751	0.386564	0.40594	0.354647	0.401309	0.320132	0.313946	0.350132	0.369162	0.332371	0.335632	0.384966	0.415341	0.439987	0.401747	0.378788	0.362784	0.338382	0.352498	0.302936	0.309503	0.330744	0.355453	0.373995	0.341973	0.344805	0.349387	0.343479	0.328127	0.374677
86	0.416668	0.349955	0.304067	0.36723	0.422466	0.411937	0.325071	0.301508	0.3491	0.321435	0.283536	0.300541	0.337421	0.374041	0.384641	0.356559	0.362791	0.331192	0.34831	0.320235	0.360265	0.329843	0.310817	0.38871	0.356393	0.345291	0.395777	0.458082	0.375723	0.350503	0.433497	0.360541	0.357272	0.353092	0.386752	0.401198	0.367462	0.366244	0.351201	0.391477	0.404014	0.404878	0.362097	0.350606	0.32059	0.303982	0.348931	0.359979	0.357137
87	0.358422	0.290782	0.30273	0.29001	0.33146	0.345441	0.334676	0.344703	0.373668	0.374422	0.379453	0.361682	0.370655	0.31692	0.310554	0.328049	0.336079	0.299574	0.217362	0.255783	0.331433	0.255717	0.267113	0.379023	0.371414	0.345439	0.414411	0.432321	0.389132	0.372	0.417421	0.343592	0.334188	0.392208	0.474878	0.414141	0.382635	0.392193	0.394953	0.45605	0.440623	0.396374	0.347043	0.331593	0.350465	0.318325	0.375981	0.396899	0.365593
88	0.322517	0.313708	0.283306	0.285641	0.302608	0.306702	0.277175	0.319149	0.297568	0.336127	0.362784	0.394901	0.333476	0.360749	0.328154	0.34712	0.317209	0.308484	0.236937	0.277597	0.310489	0.245699	0.248724	0.340599	0.370125	0.327498	0.400901	0.412583	0.387431	0.377645	0.43747	0.397715	0.392455	0.43474	0.458173	0.433244	0.38542	0.351231	0.391527	0.40541	0.416028	0.379863	0.361576	0.317291	0.331682	0.362009	0.414727	0.448249	0.407324
89	0.324668	0.328635	0.307361	0.318969	0.320291	0.410942	0.328219	0.289985	0.231079	0.199612	0.266995	0.365255	0.397391	0.45915	0.406063	0.394838	0.343413	0.362282	0.362871	0.380716	0.361452	0.322803	0.259483	0.272735	0.375803	0.350554	0.400143	0.378249	0.335499	0.416928	0.401546	0.429859	0.462131	0.407771	0.436395	0.450914	0.374806	0.32791	0.316379	0.328149	0.372624	0.361502	0.373825	0.395993	0.367198	0.379007	0.398393	0.477036	0.460693
[truncated: 41 more columns]

## Sheet: Compartments_Scc1-control
	0	1	2	3	4
0	0.18905	0.131888	-0.0512026	-0.115727	-0.194894
1	0.131888	0.0214439	-0.00787422	-0.0618902	-0.0982602
2	-0.0512026	-0.00787422	0.0105831	-0.0132288	0.0558933
3	-0.115727	-0.0618902	-0.0132288	0.0561908	0.118907
4	-0.194894	-0.0982602	0.0558933	0.118907	0.0897899

## Sheet: Loops_Scc1-KO
	0	1	2	3	4	5	6	7	8	9	10	11	12	13	14	15	16	17	18	19
0	0.984079	0.915206	1.0054	0.957851	0.915738	1.06653	1.19182	0.944928	1.09871	0.870017	1.13859	1.0076	0.809953	0.90656	0.715668	1.1984	0.993553	0.972286	0.98069	0.92202
1	1.01802	0.884507	1.07057	0.965833	0.967043	1.06441	1.2019	0.860929	0.994834	0.948371	1.16514	1.05237	0.83477	1.22181	0.931629	1.07016	0.985856	0.867135	1.07921	0.932782
2	1.00352	0.919361	1.06837	0.971667	1.00166	1.08967	0.96092	1.00202	1.09076	0.933807	1.30316	1.09483	0.91986	0.817042	1.03472	1.03443	0.944367	0.897561	0.993194	1.0459
3	0.927744	1.04855	1.05804	1.10961	1.11569	1.1186	0.970025	1.09965	1.24214	1.13975	1.06016	0.749817	0.946466	0.936692	1.19209	1.07332	0.961933	0.984856	0.774245	1.10685
4	0.973175	0.957737	1.03828	0.937468	0.855615	1.04725	1.07533	1.02395	1.11515	1.05169	1.06689	0.866464	0.974575	1.03991	0.977126	0.843121	0.833811	1.01239	0.870395	0.928546
5	0.981969	0.977724	0.915053	0.888888	1.0012	0.922269	0.776904	0.947752	1.01907	1.14206	1.01579	0.985071	1.18905	1.00744	0.914486	0.92971	0.95897	0.908961	1.03022	0.931272
6	1.05372	0.958774	1.04165	0.965023	0.944192	1.05459	1.06016	0.929894	0.842902	1.01415	1.02185	0.925073	1.03101	1.03352	1.05457	1.04076	1.02228	1.0855	0.911861	0.970676
7	0.998338	0.977152	0.97575	1.048	0.94329	0.940601	1.00284	0.912237	0.935739	0.970602	1.03451	1.09735	1.007	0.961705	1.04877	1.04404	1.13886	1.05486	1.0396	0.83241
8	0.97266	1.06078	1.10843	0.968707	0.936838	0.971971	1.0431	0.950953	1.0288	1.00467	1.05399	1.23446	1.02826	0.933354	1.00331	0.81027	0.905691	0.944682	0.893936	0.908566
9	1.01023	1.03443	1.00816	1.04278	1.03239	1.02944	0.942425	0.98179	0.919649	1.08365	0.986533	0.906469	0.824763	0.969431	1.00073	1.05603	1.0131	0.944476	0.891533	0.933103
10	0.974665	1.02746	1.03093	1.07438	1.07124	1.07863	1.10928	1.21499	1.04012	0.99377	1.38465	0.98723	1.22815	1.1602	1.03505	1.10255	1.08315	1.11613	1.00805	0.931168
11	0.995071	0.980005	0.976512	1.07054	1.06076	0.977646	1.02428	1.01684	1.01206	0.914539	1.19359	0.938018	1.02913	1.00165	1.04706	1.1001	0.981216	0.958724	0.864186	0.855962
12	1.03382	1.05618	1.06488	1.08666	1.00235	1.0666	1.02744	1.04013	1.18236	0.953763	1.04754	0.906684	0.868991	1.03911	0.946146	1.22544	1.07591	0.86001	1.11826	1.06723
13	1.05002	1.0464	1.05978	1.05395	1.02558	1.05856	1.04085	1.03085	1.08991	0.980148	1.06148	1.07333	0.994549	1.11614	1.01116	0.939014	0.885567	0.973659	1.02539	0.903249
14	1.0758	1.07238	1.07033	1.05825	1.10832	1.04729	1.09671	1.00883	1.08929	1.10605	1.14861	0.98952	1.14971	1.01311	1.02039	0.876282	1.07123	0.884503	0.961264	1.06877
15	1.09516	1.11425	1.06542	1.09231	1.04218	1.03205	1.10093	1.04265	1.04855	1.11169	1.09515	0.947964	1.05154	0.912486	0.915229	1.00402	1.00845	0.997123	1.04912	1.10538
16	1.0824	1.09022	1.07367	1.09255	1.05321	1.04641	1.058	1.02746	1.02099	1.01406	1.07619	1.07109	1.09086	1.01055	0.921319	1.04832	1.07087	0.896858	1.06933	1.01559
17	1.0281	1.11548	1.03119	1.08685	1.07546	1.04084	1.06194	1.0272	1.01338	1.01665	1.16121	1.0713	1.04726	0.93151	1.00647	0.960947	1.08039	0.977274	0.956466	0.937052
18	1.10968	1.12261	1.10532	1.06609	1.06937	1.02851	1.03658	1.02117	1.03456	1.04499	1.08583	1.03873	1.01051	0.996262	1.0708	0.920016	0.957148	1.06749	1.05476	1.05295
19	1.06955	1.07677	1.10728	1.08775	1.09504	1.07884	1.03442	1.07081	1.05558	0.99342	1.15142	1.00898	0.964563	0.908526	1.01872	1.00695	1.09112	1.00853	1.05439	1.05017

## Sheet: TADs_Scc1-KO
	0	1	2	3	4	5	6	7	8	9	10	11	12	13	14	15	16	17	18	19	20	21	22	23	24	25	26	27	28	29	30	31	32	33	34	35	36	37	38	39	40	41	42	43	44	45	46	47	48
0	1.08895	0.844379	0.755537	0.658682	0.63308	0.624653	0.6014	0.592518	0.569405	0.544031	0.536106	0.52719	0.540256	0.526036	0.534243	0.521951	0.495862	0.498618	0.487121	0.47008	0.467271	0.508951	0.452251	0.468667	0.493055	0.446285	0.438689	0.399617	0.3912	0.383867	0.446353	0.50391	0.456235	0.428945	0.415663	0.398471	0.411229	0.41448	0.465539	0.483182	0.388445	0.370802	0.348962	0.377946	0.382636	0.396384	0.355777	0.331624	0.403771
1	0.844379	0.973778	0.836544	0.756349	0.713962	0.681472	0.655413	0.641208	0.606341	0.574116	0.555249	0.542942	0.544705	0.541852	0.525539	0.522606	0.497642	0.478273	0.492302	0.487005	0.491223	0.482946	0.454194	0.46903	0.478383	0.440414	0.411906	0.387019	0.396976	0.391559	0.447117	0.456925	0.418159	0.430826	0.429471	0.404219	0.391197	0.398129	0.436079	0.445251	0.392325	0.355516	0.324932	0.350343	0.388633	0.389216	0.365685	0.376036	0.410318
2	0.755537	0.836544	0.992642	0.833929	0.757412	0.707881	0.666833	0.655629	0.624272	0.587622	0.574888	0.545383	0.543758	0.545919	0.52492	0.524917	0.515807	0.489253	0.492682	0.511695	0.485327	0.474242	0.480292	0.492803	0.474518	0.420691	0.425467	0.388559	0.370958	0.394253	0.423148	0.440707	0.402994	0.410434	0.431001	0.417455	0.41943	0.401823	0.430685	0.419322	0.404753	0.389681	0.353655	0.384584	0.385109	0.399195	0.422933	0.382573	0.369181
3	0.658682	0.756349	0.833929	0.987893	0.83532	0.759525	0.699717	0.663945	0.623302	0.587067	0.565696	0.554849	0.553002	0.548965	0.522288	0.506263	0.505751	0.494196	0.508712	0.518291	0.486866	0.48816	0.483946	0.483414	0.454767	0.456153	0.470152	0.420045	0.408562	0.427385	0.457627	0.443305	0.39503	0.398413	0.404977	0.422484	0.441647	0.390283	0.37597	0.404451	0.442119	0.410386	0.379866	0.431825	0.379724	0.416306	0.449492	0.388544	0.3632
4	0.63308	0.713962	0.757412	0.83532	0.995557	0.836393	0.745865	0.690248	0.654722	0.622156	0.603971	0.565891	0.579714	0.576681	0.529601	0.516164	0.512304	0.47993	0.485465	0.50272	0.518103	0.5188	0.466393	0.461015	0.464067	0.449785	0.458774	0.438891	0.397835	0.428523	0.443156	0.432651	0.39603	0.396173	0.394166	0.41251	0.422674	0.399665	0.401731	0.418617	0.460159	0.414433	0.374774	0.426277	0.470992	0.414515	0.441105	0.420269	0.382149
5	0.624653	0.681472	0.707881	0.759525	0.836393	0.995499	0.829094	0.75974	0.70379	0.666186	0.63525	0.591419	0.600656	0.599695	0.553464	0.534568	0.525113	0.51359	0.525679	0.508807	0.51973	0.55839	0.523165	0.520048	0.490524	0.463659	0.448525	0.429385	0.416769	0.432661	0.461388	0.430096	0.407605	0.430039	0.423444	0.432786	0.460489	0.45991	0.454092	0.426968	0.412622	0.392929	0.382793	0.415278	0.422343	0.41244	0.44233	0.411681	0.361245
6	0.6014	0.655413	0.666833	0.699717	0.745865	0.829094	0.994368	0.841974	0.765248	0.700149	0.668736	0.640352	0.631143	0.613522	0.581835	0.552201	0.526156	0.527179	0.532115	0.516452	0.524683	0.549064	0.525967	0.514814	0.487757	0.451911	0.443482	0.433904	0.438806	0.433679	0.442563	0.406912	0.391873	0.401733	0.394475	0.412709	0.429093	0.445489	0.430727	0.413439	0.398098	0.402026	0.419998	0.446723	0.407121	0.408154	0.412675	0.396179	0.343853
7	0.592518	0.641208	0.655629	0.663945	0.690248	0.75974	0.841974	0.999069	0.848246	0.766438	0.708384	0.67629	0.663413	0.635234	0.62308	0.576352	0.545373	0.54474	0.538649	0.520223	0.538937	0.532633	0.516193	0.498146	0.477777	0.437227	0.447681	0.468108	0.482352	0.504591	0.464867	0.413451	0.411875	0.383444	0.395856	0.385404	0.412685	0.411163	0.406608	0.410234	0.408551	0.414479	0.421434	0.426414	0.396654	0.368484	0.360377	0.379475	0.363241
8	0.569405	0.606341	0.624272	0.623302	0.654722	0.70379	0.765248	0.848246	1.00007	0.850155	0.761031	0.707332	0.682211	0.664472	0.646494	0.601899	0.553182	0.560648	0.561907	0.534832	0.523462	0.513638	0.519808	0.512206	0.502086	0.483958	0.485024	0.490454	0.514862	0.503515	0.461713	0.42819	0.441444	0.42443	0.391609	0.407114	0.428833	0.409989	0.427334	0.444866	0.434076	0.419357	0.427091	0.423875	0.377125	0.397328	0.386242	0.391335	0.363204
9	0.544031	0.574116	0.587622	0.587067	0.622156	0.666186	0.700149	0.766438	0.850155	1.01329	0.84917	0.753371	0.709276	0.685342	0.653905	0.640156	0.595432	0.569279	0.561474	0.547718	0.548399	0.533786	0.521428	0.526879	0.500715	0.496401	0.49336	0.474569	0.504633	0.489669	0.485652	0.441983	0.454338	0.44473	0.395959	0.412209	0.430415	0.449532	0.463494	0.459649	0.410341	0.430974	0.435661	0.410623	0.371753	0.391845	0.34705	0.368868	0.376413
10	0.536106	0.555249	0.574888	0.565696	0.603971	0.63525	0.668736	0.708384	0.761031	0.84917	1.00942	0.835432	0.754547	0.709626	0.696925	0.657349	0.617229	0.585456	0.579194	0.587976	0.589383	0.58928	0.562967	0.55137	0.492436	0.482284	0.4783	0.492374	0.493264	0.468339	0.492268	0.465049	0.443319	0.449317	0.397203	0.390171	0.438454	0.473957	0.47901	0.47346	0.419537	0.415199	0.422495	0.431149	0.391748	0.333702	0.318632	0.345179	0.372759
11	0.52719	0.542942	0.545383	0.554849	0.565891	0.591419	0.640352	0.67629	0.707332	0.753371	0.835432	1.00056	0.843841	0.763497	0.729813	0.668597	0.627675	0.593197	0.593497	0.593498	0.603035	0.594395	0.576418	0.56292	0.510347	0.500972	0.483889	0.484638	0.479256	0.477715	0.509854	0.487693	0.467646	0.450331	0.441095	0.422858	0.471421	0.489678	0.482334	0.487587	0.462977	0.412758	0.395211	0.398127	0.360204	0.326465	0.343572	0.361485	0.405919
12	0.540256	0.544705	0.543758	0.553002	0.579714	0.600656	0.631143	0.663413	0.682211	0.709276	0.754547	0.843841	1.0011	0.840398	0.770101	0.715238	0.678308	0.642537	0.631431	0.606443	0.598659	0.59757	0.581272	0.550111	0.503915	0.495658	0.489929	0.484112	0.489736	0.48462	0.530648	0.502474	0.471605	0.465013	0.474902	0.478218	0.482896	0.478467	0.496382	0.463093	0.455388	0.434444	0.385273	0.382286	0.364694	0.351881	0.370508	0.376736	0.442088
13	0.526036	0.541852	0.545919	0.548965	0.576681	0.599695	0.613522	0.635234	0.664472	0.685342	0.709626	0.763497	0.840398	0.997874	0.844162	0.777873	0.729096	0.682983	0.653213	0.621761	0.615673	0.608545	0.581313	0.552632	0.518185	0.505308	0.502975	0.486443	0.487648	0.484681	0.504148	0.480648	0.448777	0.435795	0.474016	0.474157	0.44918	0.488876	0.487409	0.467622	0.438751	0.418355	0.400483	0.425297	0.394319	0.377794	0.360916	0.404845	0.453963
14	0.534243	0.525539	0.52492	0.522288	0.529601	0.553464	0.581835	0.62308	0.646494	0.653905	0.696925	0.729813	0.770101	0.844162	0.997208	0.851381	0.764896	0.718497	0.691113	0.648778	0.6173	0.602582	0.588715	0.566034	0.55382	0.530193	0.521991	0.491992	0.479445	0.474095	0.489253	0.474399	0.470905	0.4747	0.487908	0.46636	0.429643	0.462168	0.443034	0.476074	0.449986	0.435095	0.416463	0.4534	0.412905	0.395115	0.398047	0.385238	0.421837
15	0.521951	0.522606	0.524917	0.506263	0.516164	0.534568	0.552201	0.576352	0.601899	0.640156	0.657349	0.668597	0.715238	0.777873	0.851381	1.01601	0.843027	0.76616	0.702712	0.665101	0.641523	0.602116	0.594429	0.58341	0.574655	0.562605	0.553738	0.489887	0.472978	0.468967	0.483507	0.485993	0.467968	0.463025	0.45616	0.450353	0.4419	0.433353	0.416759	0.431447	0.445067	0.426305	0.368461	0.393895	0.414861	0.387998	0.43875	0.417698	0.43591
16	0.495862	0.497642	0.515807	0.505751	0.512304	0.525113	0.526156	0.545373	0.553182	0.595432	0.617229	0.627675	0.678308	0.729096	0.764896	0.843027	1.00166	0.842222	0.751181	0.70966	0.681943	0.65325	0.621557	0.615691	0.598214	0.587713	0.578329	0.512678	0.487077	0.490145	0.506903	0.506682	0.474628	0.478456	0.465633	0.428007	0.442923	0.467193	0.421135	0.427414	0.464492	0.405825	0.360114	0.388418	0.406695	0.394445	0.418531	0.458592	0.461667
17	0.498618	0.478273	0.489253	0.494196	0.47993	0.51359	0.527179	0.54474	0.560648	0.569279	0.585456	0.593197	0.642537	0.682983	0.718497	0.76616	0.842222	1.00193	0.834767	0.759887	0.718986	0.675699	0.621835	0.601754	0.590898	0.59596	0.578196	0.533158	0.508171	0.508299	0.513833	0.483731	0.471961	0.475996	0.473414	0.432183	0.437303	0.447186	0.426614	0.437061	0.443435	0.406794	0.397208	0.421127	0.391737	0.379949	0.394711	0.431189	0.449526
18	0.487121	0.492302	0.492682	0.508712	0.485465	0.525679	0.532115	0.538649	0.561907	0.561474	0.579194	0.593497	0.631431	0.653213	0.691113	0.702712	0.751181	0.834767	0.996276	0.845634	0.7635	0.709755	0.655871	0.624793	0.609914	0.609871	0.60191	0.547296	0.526712	0.535481	0.532764	0.478856	0.47574	0.478321	0.457113	0.439379	0.418909	0.440671	0.443406	0.453081	0.444863	0.450791	0.44456	0.43009	0.403299	0.429189	0.436875	0.404633	0.418028
19	0.47008	0.487005	0.511695	0.518291	0.50272	0.508807	0.516452	0.520223	0.534832	0.547718	0.587976	0.593498	0.606443	0.621761	0.648778	0.665101	0.70966	0.759887	0.845634	1.017	0.850083	0.763215	0.713134	0.669185	0.64506	0.628287	0.613031	0.563273	0.547069	0.538685	0.545272	0.509744	0.501105	0.492731	0.481301	0.456347	0.457731	0.468962	0.477738	0.477989	0.472805	0.466194	0.460687	0.448682	0.439109	0.44432	0.438859	0.413668	0.440073
20	0.467271	0.491223	0.485327	0.486866	0.518103	0.51973	0.524683	0.538937	0.523462	0.548399	0.589383	0.603035	0.598659	0.615673	0.6173	0.641523	0.681943	0.718986	0.7635	0.850083	1.01116	0.847386	0.769566	0.706504	0.666471	0.635278	0.606316	0.579463	0.56521	0.545563	0.551542	0.529268	0.512639	0.515377	0.506039	0.470454	0.471627	0.458138	0.491297	0.494402	0.468651	0.443902	0.462308	0.45014	0.432907	0.420919	0.424921	0.442441	0.424059
21	0.508951	0.482946	0.474242	0.48816	0.5188	0.55839	0.549064	0.532633	0.513638	0.533786	0.58928	0.594395	0.59757	0.608545	0.602582	0.602116	0.65325	0.675699	0.709755	0.763215	0.847386	0.991075	0.836555	0.755343	0.696956	0.66202	0.649287	0.619302	0.587339	0.549929	0.543608	0.527545	0.524639	0.518772	0.494431	0.463542	0.468251	0.48102	0.497689	0.459359	0.432818	0.416133	0.445176	0.442889	0.440587	0.413643	0.392917	0.431291	0.4131
22	0.452251	0.454194	0.480292	0.483946	0.466393	0.523165	0.525967	0.516193	0.519808	0.521428	0.562967	0.576418	0.581272	0.581313	0.588715	0.594429	0.621557	0.621835	0.655871	0.713134	0.769566	0.836555	0.980253	0.824385	0.744684	0.706256	0.684853	0.631537	0.595622	0.568982	0.551279	0.534974	0.520633	0.496853	0.48884	0.472837	0.490977	0.486785	0.483405	0.467991	0.451644	0.440201	0.443372	0.441126	0.443703	0.412843	0.435077	0.443528	0.435105
23	0.468667	0.46903	0.492803	0.483414	0.461015	0.520048	0.514814	0.498146	0.512206	0.526879	0.55137	0.56292	0.550111	0.552632	0.566034	0.58341	0.615691	0.601754	0.624793	0.669185	0.706504	0.755343	0.824385	0.988237	0.833962	0.759494	0.710514	0.655731	0.624204	0.588487	0.581905	0.547647	0.526818	0.527884	0.516714	0.502019	0.495534	0.484798	0.476933	0.482959	0.472642	0.463047	0.433836	0.421993	0.451878	0.438477	0.460315	0.450293	0.454419
24	0.493055	0.478383	0.474518	0.454767	0.464067	0.490524	0.487757	0.477777	0.502086	0.500715	0.492436	0.510347	0.503915	0.518185	0.55382	0.574655	0.598214	0.590898	0.609914	0.64506	0.666471	0.696956	0.744684	0.833962	0.987554	0.826736	0.752855	0.693161	0.652506	0.602895	0.593579	0.569033	0.549049	0.565568	0.540484	0.52037	0.526546	0.513769	0.485557	0.494657	0.489876	0.470388	0.442822	0.44061	0.467424	0.471046	0.470335	0.463524	0.458245
25	0.446285	0.440414	0.420691	0.456153	0.449785	0.463659	0.451911	0.437227	0.483958	0.496401	0.482284	0.500972	0.495658	0.505308	0.530193	0.562605	0.587713	0.59596	0.609871	0.628287	0.635278	0.66202	0.706256	0.759494	0.826736	0.983841	0.833433	0.744892	0.683347	0.630319	0.622423	0.612653	0.582853	0.579235	0.541015	0.5266	0.506538	0.492083	0.495978	0.497478	0.475716	0.454437	0.434577	0.475528	0.429457	0.413847	0.423329	0.424666	0.443283
26	0.438689	0.411906	0.425467	0.470152	0.458774	0.448525	0.443482	0.447681	0.485024	0.49336	0.4783	0.483889	0.489929	0.502975	0.521991	0.553738	0.578329	0.578196	0.60191	0.613031	0.606316	0.649287	0.684853	0.710514	0.752855	0.833433	0.989134	0.831606	0.733314	0.673688	0.654026	0.638719	0.600044	0.604295	0.562825	0.52992	0.509062	0.503158	0.506216	0.513872	0.497269	0.499657	0.4529	0.46618	0.433093	0.432656	0.433015	0.423714	0.461861
27	0.399617	0.387019	0.388559	0.420045	0.438891	0.429385	0.433904	0.468108	0.490454	0.474569	0.492374	0.484638	0.484112	0.486443	0.491992	0.489887	0.512678	0.533158	0.547296	0.563273	0.579463	0.619302	0.631537	0.655731	0.693161	0.744892	0.831606	1.00062	0.816368	0.725747	0.666464	0.659986	0.613418	0.608016	0.587625	0.556723	0.545733	0.536272	0.523484	0.507385	0.504483	0.51966	0.48968	0.454751	0.45916	0.450735	0.469034	0.470481	0.469225
28	0.3912	0.396976	0.370958	0.408562	0.397835	0.416769	0.438806	0.482352	0.514862	0.504633	0.493264	0.479256	0.489736	0.487648	0.479445	0.472978	0.487077	0.508171	0.526712	0.547069	0.56521	0.587339	0.595622	0.624204	0.652506	0.683347	0.733314	0.816368	0.953415	0.807274	0.727727	0.717439	0.619681	0.608485	0.590904	0.58723	0.558245	0.537776	0.515933	0.502692	0.500626	0.533218	0.534214	0.51128	0.49423	0.461702	0.486155	0.506714	0.513708
29	0.383867	0.391559	0.394253	0.427385	0.428523	0.432661	0.433679	0.504591	0.503515	0.489669	0.468339	0.477715	0.48462	0.484681	0.474095	0.468967	0.490145	0.508299	0.535481	0.538685	0.545563	0.549929	0.568982	0.588487	0.602895	0.630319	0.673688	0.725747	0.807274	0.962975	0.818431	0.717905	0.672081	0.664464	0.627843	0.612335	0.576608	0.553088	0.527079	0.511707	0.514588	0.533438	0.538328	0.536503	0.498476	0.494805	0.492604	0.494092	0.503391
30	0.446353	0.447117	0.423148	0.457627	0.443156	0.461388	0.442563	0.464867	0.461713	0.485652	0.492268	0.509854	0.530648	0.504148	0.489253	0.483507	0.506903	0.513833	0.532764	0.545272	0.551542	0.543608	0.551279	0.581905	0.593579	0.622423	0.654026	0.666464	0.727727	0.818431	1.03636	0.834826	0.752002	0.686012	0.635306	0.614454	0.602203	0.585478	0.56775	0.553535	0.555954	0.552509	0.548882	0.574029	0.547834	0.49989	0.528995	0.534449	0.537329
31	0.50391	0.456925	0.440707	0.443305	0.432651	0.430096	0.406912	0.413451	0.42819	0.441983	0.465049	0.487693	0.502474	0.480648	0.474399	0.485993	0.506682	0.483731	0.478856	0.509744	0.529268	0.527545	0.534974	0.547647	0.569033	0.612653	0.638719	0.659986	0.717439	0.717905	0.834826	0.959822	0.830807	0.753185	0.712685	0.666105	0.619633	0.607249	0.59816	0.600183	0.597045	0.56772	0.56028	0.573873	0.560867	0.533337	0.540713	0.548432	0.51604
32	0.456235	0.418159	0.402994	0.39503	0.39603	0.407605	0.391873	0.411875	0.441444	0.454338	0.443319	0.467646	0.471605	0.448777	0.470905	0.467968	0.474628	0.471961	0.47574	0.501105	0.512639	0.524639	0.520633	0.526818	0.549049	0.582853	0.600044	0.613418	0.619681	0.672081	0.752002	0.830807	1.00172	0.845664	0.760365	0.692475	0.641618	0.624677	0.634471	0.618712	0.608113	0.589868	0.557594	0.566406	0.570844	0.550836	0.547684	0.554854	0.540164
33	0.428945	0.430826	0.410434	0.398413	0.396173	0.430039	0.401733	0.383444	0.42443	0.44473	0.449317	0.450331	0.465013	0.435795	0.4747	0.463025	0.478456	0.475996	0.478321	0.492731	0.515377	0.518772	0.496853	0.527884	0.565568	0.579235	0.604295	0.608016	0.608485	0.664464	0.686012	0.753185	0.845664	1.01082	0.841659	0.754022	0.705566	0.669075	0.661572	0.642417	0.619837	0.610237	0.557752	0.558599	0.556754	0.509461	0.520228	0.543939	0.544726
34	0.415663	0.429471	0.431001	0.404977	0.394166	0.423444	0.394475	0.395856	0.391609	0.395959	0.397203	0.441095	0.474902	0.474016	0.487908	0.45616	0.465633	0.473414	0.457113	0.481301	0.506039	0.494431	0.48884	0.516714	0.540484	0.541015	0.562825	0.587625	0.590904	0.627843	0.635306	0.712685	0.760365	0.841659	0.992779	0.828561	0.755389	0.696857	0.671451	0.646038	0.626129	0.601223	0.575068	0.583694	0.555936	0.508932	0.513212	0.536131	0.561572
35	0.398471	0.404219	0.417455	0.422484	0.41251	0.432786	0.412709	0.385404	0.407114	0.412209	0.390171	0.422858	0.478218	0.474157	0.46636	0.450353	0.428007	0.432183	0.439379	0.456347	0.470454	0.463542	0.472837	0.502019	0.52037	0.5266	0.52992	0.556723	0.58723	0.612335	0.614454	0.666105	0.692475	0.754022	0.828561	0.975812	0.830032	0.753634	0.698043	0.659179	0.641792	0.624071	0.606939	0.613682	0.592376	0.533631	0.538054	0.552573	0.567618
36	0.411229	0.391197	0.41943	0.441647	0.422674	0.460489	0.429093	0.412685	0.428833	0.430415	0.438454	0.471421	0.482896	0.44918	0.429643	0.4419	0.442923	0.437303	0.418909	0.457731	0.471627	0.468251	0.490977	0.495534	0.526546	0.506538	0.509062	0.545733	0.558245	0.576608	0.602203	0.619633	0.641618	0.705566	0.755389	0.830032	0.9979	0.843055	0.760813	0.704046	0.684223	0.65578	0.639055	0.615351	0.584721	0.562697	0.564422	0.556311	0.549174
37	0.41448	0.398129	0.401823	0.390283	0.399665	0.45991	0.445489	0.411163	0.409989	0.449532	0.473957	0.489678	0.478467	0.488876	0.462168	0.433353	0.467193	0.447186	0.440671	0.468962	0.458138	0.48102	0.486785	0.484798	0.513769	0.492083	0.503158	0.536272	0.537776	0.553088	0.585478	0.607249	0.624677	0.669075	0.696857	0.753634	0.843055	1.00898	0.842305	0.759087	0.717005	0.68702	0.650805	0.631347	0.607017	0.590727	0.573889	0.542805	0.535293
38	0.465539	0.436079	0.430685	0.37597	0.401731	0.454092	0.430727	0.406608	0.427334	0.463494	0.47901	0.482334	0.496382	0.487409	0.443034	0.416759	0.421135	0.426614	0.443406	0.477738	0.491297	0.497689	0.483405	0.476933	0.485557	0.495978	0.506216	0.523484	0.515933	0.527079	0.56775	0.59816	0.634471	0.661572	0.671451	0.698043	0.760813	0.842305	0.995108	0.845551	0.774811	0.729945	0.686684	0.65623	0.629263	0.616596	0.586768	0.57131	0.567047
39	0.483182	0.445251	0.419322	0.404451	0.418617	0.426968	0.413439	0.410234	0.444866	0.459649	0.47346	0.487587	0.463093	0.467622	0.476074	0.431447	0.427414	0.437061	0.453081	0.477989	0.494402	0.459359	0.467991	0.482959	0.494657	0.497478	0.513872	0.507385	0.502692	0.511707	0.553535	0.600183	0.618712	0.642417	0.646038	0.659179	0.704046	0.759087	0.845551	1.0144	0.861526	0.788956	0.738479	0.703383	0.665799	0.64065	0.60903	0.611479	0.589842
40	0.388445	0.392325	0.404753	0.442119	0.460159	0.412622	0.398098	0.408551	0.434076	0.410341	0.419537	0.462977	0.455388	0.438751	0.449986	0.445067	0.464492	0.443435	0.444863	0.472805	0.468651	0.432818	0.451644	0.472642	0.489876	0.475716	0.497269	0.504483	0.500626	0.514588	0.555954	0.597045	0.608113	0.619837	0.626129	0.641792	0.684223	0.717005	0.774811	0.861526	1.02222	0.864525	0.785275	0.749066	0.709711	0.677409	0.634866	0.622806	0.604436
41	0.370802	0.355516	0.389681	0.410386	0.414433	0.392929	0.402026	0.414479	0.419357	0.430974	0.415199	0.412758	0.434444	0.418355	0.435095	0.426305	0.405825	0.406794	0.450791	0.466194	0.443902	0.416133	0.440201	0.463047	0.470388	0.454437	0.499657	0.51966	0.533218	0.533438	0.552509	0.56772	0.589868	0.610237	0.601223	0.624071	0.65578	0.68702	0.729945	0.788956	0.864525	1.02774	0.859156	0.793723	0.748997	0.70655	0.666845	0.631835	0.612268
42	0.348962	0.324932	0.353655	0.379866	0.374774	0.382793	0.419998	0.421434	0.427091	0.435661	0.422495	0.395211	0.385273	0.400483	0.416463	0.368461	0.360114	0.397208	0.44456	0.460687	0.462308	0.445176	0.443372	0.433836	0.442822	0.434577	0.4529	0.48968	0.534214	0.538328	0.548882	0.56028	0.557594	0.557752	0.575068	0.606939	0.639055	0.650805	0.686684	0.738479	0.785275	0.859156	1.02221	0.872895	0.793061	0.736674	0.696815	0.657673	0.623847
43	0.377946	0.350343	0.384584	0.431825	0.426277	0.415278	0.446723	0.426414	0.423875	0.410623	0.431149	0.398127	0.382286	0.425297	0.4534	0.393895	0.388418	0.421127	0.43009	0.448682	0.45014	0.442889	0.441126	0.421993	0.44061	0.475528	0.46618	0.454751	0.51128	0.536503	0.574029	0.573873	0.566406	0.558599	0.583694	0.613682	0.615351	0.631347	0.65623	0.703383	0.749066	0.793723	0.872895	1.03514	0.868052	0.777227	0.714803	0.668416	0.660362
44	0.382636	0.388633	0.385109	0.379724	0.470992	0.422343	0.407121	0.396654	0.377125	0.371753	0.391748	0.360204	0.364694	0.394319	0.412905	0.414861	0.406695	0.391737	0.403299	0.439109	0.432907	0.440587	0.443703	0.451878	0.467424	0.429457	0.433093	0.45916	0.49423	0.498476	0.547834	0.560867	0.570844	0.556754	0.555936	0.592376	0.584721	0.607017	0.629263	0.665799	0.709711	0.748997	0.793061	0.868052	1.02065	0.850419	0.7604	0.70978	0.709044
45	0.396384	0.389216	0.399195	0.416306	0.414515	0.41244	0.408154	0.368484	0.397328	0.391845	0.333702	0.326465	0.351881	0.377794	0.395115	0.387998	0.394445	0.379949	0.429189	0.44432	0.420919	0.413643	0.412843	0.438477	0.471046	0.413847	0.432656	0.450735	0.461702	0.494805	0.49989	0.533337	0.550836	0.509461	0.508932	0.533631	0.562697	0.590727	0.616596	0.64065	0.677409	0.70655	0.736674	0.777227	0.850419	1.01082	0.854393	0.780757	0.742058
46	0.355777	0.365685	0.422933	0.449492	0.441105	0.44233	0.412675	0.360377	0.386242	0.34705	0.318632	0.343572	0.370508	0.360916	0.398047	0.43875	0.418531	0.394711	0.436875	0.438859	0.424921	0.392917	0.435077	0.460315	0.470335	0.423329	0.433015	0.469034	0.486155	0.492604	0.528995	0.540713	0.547684	0.520228	0.513212	0.538054	0.564422	0.573889	0.586768	0.60903	0.634866	0.666845	0.696815	0.714803	0.7604	0.854393	1.00779	0.858413	0.775315
47	0.331624	0.376036	0.382573	0.388544	0.420269	0.411681	0.396179	0.379475	0.391335	0.368868	0.345179	0.361485	0.376736	0.404845	0.385238	0.417698	0.458592	0.431189	0.404633	0.413668	0.442441	0.431291	0.443528	0.450293	0.463524	0.424666	0.423714	0.470481	0.506714	0.494092	0.534449	0.548432	0.554854	0.543939	0.536131	0.552573	0.556311	0.542805	0.57131	0.611479	0.622806	0.631835	0.657673	0.668416	0.70978	0.780757	0.858413	1.01144	0.854132
48	0.403771	0.410318	0.369181	0.3632	0.382149	0.361245	0.343853	0.363241	0.363204	0.376413	0.372759	0.405919	0.442088	0.453963	0.421837	0.43591	0.461667	0.449526	0.418028	0.440073	0.424059	0.4131	0.435105	0.454419	0.458245	0.443283	0.461861	0.469225	0.513708	0.503391	0.537329	0.51604	0.540164	0.544726	0.561572	0.567618	0.549174	0.535293	0.567047	0.589842	0.604436	0.612268	0.623847	0.660362	0.709044	0.742058	0.775315	0.854132	1.01541
49	0.381167	0.392881	0.398547	0.400125	0.354067	0.338618	0.329263	0.328101	0.327828	0.348756	0.363602	0.403479	0.410606	0.426101	0.412717	0.46865	0.459818	0.472955	0.458698	0.437011	0.410423	0.409181	0.420825	0.453149	0.468226	0.445878	0.420238	0.455802	0.461064	0.463676	0.506565	0.518258	0.537166	0.567397	0.578922	0.548845	0.541866	0.55675	0.582663	0.607337	0.605276	0.602377	0.598375	0.634312	0.688462	0.688395	0.714759	0.767163	0.845905
50	0.418247	0.368004	0.343283	0.320089	0.335367	0.334764	0.355602	0.344613	0.32951	0.329823	0.370765	0.396222	0.383282	0.364068	0.347828	0.439634	0.453161	0.43577	0.423587	0.400838	0.428591	0.44152	0.42032	0.434841	0.43746	0.41449	0.431008	0.461466	0.470722	0.448904	0.456181	0.463565	0.485954	0.52243	0.53075	0.513813	0.504753	0.546506	0.584951	0.597023	0.604824	0.572328	0.570216	0.607163	0.64568	0.65338	0.673089	0.711018	0.753406
51	0.460681	0.333368	0.291372	0.317969	0.339319	0.354825	0.380179	0.405213	0.39897	0.386614	0.372581	0.377673	0.363027	0.352026	0.336359	0.361228	0.386971	0.408293	0.437203	0.419211	0.421412	0.424742	0.399995	0.413026	0.444782	0.438257	0.484884	0.468326	0.459189	0.453877	0.449617	0.447649	0.4535	0.462711	0.461078	0.477033	0.482595	0.502789	0.542728	0.564051	0.573578	0.559575	0.584448	0.607366	0.622184	0.634845	0.657832	0.677021	0.716644
52	0.403873	0.314374	0.329456	0.345591	0.373273	0.365809	0.365981	0.377789	0.423787	0.403093	0.385894	0.337449	0.34276	0.353044	0.359583	0.325603	0.345316	0.399156	0.401872	0.421846	0.442373	0.434088	0.429899	0.401637	0.452921	0.485122	0.516356	0.459283	0.448866	0.44791	0.450165	0.44682	0.425059	0.433894	0.451739	0.479018	0.481702	0.495676	0.52495	0.536603	0.556223	0.54885	0.568312	0.592212	0.59161	0.602594	0.630524	0.664376	0.689335
53	0.414057	0.410912	0.339539	0.347047	0.409736	0.373042	0.392892	0.414725	0.391234	0.395321	0.36951	0.335376	0.355098	0.36306	0.381596	0.375006	0.354276	0.404969	0.412411	0.44853	0.491011	0.454813	0.437202	0.428601	0.410118	0.442671	0.511908	0.485525	0.463597	0.447844	0.451359	0.4635	0.427246	0.410417	0.443655	0.470207	0.471485	0.486407	0.529751	0.532919	0.531587	0.53416	0.56568	0.567557	0.562447	0.576506	0.610788	0.641165	0.661614
54	0.435354	0.392838	0.433232	0.448032	0.452273	0.377343	0.370709	0.379081	0.386263	0.387406	0.371841	0.337568	0.378092	0.380103	0.387328	0.38232	0.379911	0.394279	0.432303	0.427155	0.442362	0.418353	0.408113	0.384101	0.354812	0.419825	0.48761	0.465437	0.451392	0.447646	0.470266	0.4385	0.445491	0.432316	0.452585	0.485422	0.509979	0.501666	0.494379	0.517874	0.518259	0.531502	0.58452	0.584651	0.564886	0.581802	0.60096	0.616275	0.640809
55	0.344981	0.357002	0.399791	0.371955	0.361327	0.358597	0.398655	0.390047	0.367955	0.363523	0.394691	0.333546	0.34841	0.327015	0.371794	0.384148	0.392879	0.37037	0.395425	0.435775	0.423225	0.39342	0.378204	0.395613	0.401422	0.428344	0.452509	0.436173	0.439445	0.447126	0.442549	0.419439	0.477192	0.462938	0.475387	0.49508	0.503651	0.508748	0.494406	0.515369	0.510701	0.502511	0.547484	0.575603	0.554956	0.575544	0.59866	0.606035	0.617583
56	0.276758	0.332451	0.314291	0.344093	0.358934	0.351159	0.380195	0.35866	0.339226	0.335482	0.381266	0.380007	0.367428	0.330192	0.358574	0.333658	0.34044	0.34016	0.389448	0.426664	0.390503	0.377477	0.371102	0.395989	0.417992	0.453561	0.492799	0.449934	0.44334	0.470479	0.450409	0.459009	0.509145	0.472144	0.474152	0.493896	0.515354	0.507108	0.487889	0.502218	0.48765	0.492949	0.514377	0.529638	0.527237	0.533421	0.555593	0.569842	0.592512
57	0.290559	0.368017	0.345071	0.316428	0.323238	0.382952	0.372441	0.316369	0.283742	0.311339	0.371378	0.371252	0.405348	0.355372	0.341863	0.342479	0.372336	0.394287	0.425734	0.411031	0.3861	0.385911	0.393669	0.413506	0.468297	0.467457	0.469344	0.463362	0.475477	0.487323	0.428746	0.469241	0.518547	0.514792	0.460764	0.486547	0.50379	0.503391	0.491111	0.488946	0.486879	0.485812	0.507625	0.528934	0.526023	0.526864	0.542847	0.56611	0.5698
58	0.315073	0.376742	0.335167	0.316894	0.345482	0.385924	0.411355	0.300866	0.317579	0.381027	0.398038	0.409094	0.445171	0.391017	0.355661	0.372096	0.419951	0.437638	0.424484	0.41656	0.408922	0.417984	0.450009	0.426098	0.457391	0.454221	0.431996	0.410913	0.451372	0.432156	0.402582	0.418134	0.507932	0.516283	0.463786	0.479355	0.474948	0.477473	0.49927	0.495943	0.487908	0.481109	0.495045	0.511243	0.512377	0.524659	0.548838	0.551348	0.567905
59	0.371551	0.307246	0.297927	0.362993	0.380972	0.343908	0.350856	0.329549	0.370642	0.404295	0.421441	0.419447	0.389083	0.334322	0.34942	0.36961	0.396857	0.462866	0.445477	0.457383	0.427812	0.448895	0.405688	0.39033	0.387689	0.364878	0.35839	0.371778	0.415713	0.404907	0.414302	0.43532	0.478607	0.467791	0.440172	0.449259	0.441905	0.429332	0.46751	0.526231	0.514617	0.478032	0.483292	0.513657	0.471946	0.471638	0.495284	0.535301	0.549864
60	0.378832	0.309208	0.301758	0.33995	0.364157	0.339421	0.367015	0.385648	0.409679	0.432995	0.422562	0.403881	0.349091	0.324374	0.381155	0.404101	0.434914	0.432034	0.412402	0.409845	0.380581	0.394583	0.418168	0.427529	0.347835	0.350031	0.373314	0.395794	0.43014	0.43271	0.419818	0.437665	0.468586	0.445092	0.450074	0.428828	0.425757	0.436096	0.464175	0.507328	0.465482	0.424456	0.438552	0.480194	0.468834	0.477853	0.488561	0.514504	0.543903
61	0.381636	0.316295	0.28908	0.341631	0.365936	0.327967	0.37819	0.387778	0.373953	0.4319	0.415529	0.406799	0.402909	0.393026	0.35834	0.360125	0.408319	0.379049	0.413245	0.401153	0.373648	0.385479	0.413081	0.376257	0.340457	0.335052	0.361929	0.381378	0.423762	0.429208	0.418854	0.431033	0.433434	0.430937	0.442129	0.439788	0.433288	0.435592	0.455106	0.479081	0.466355	0.42516	0.431425	0.457981	0.485662	0.480969	0.483582	0.527231	0.521453
62	0.328141	0.363205	0.351765	0.366357	0.419637	0.357211	0.381951	0.360983	0.359168	0.427213	0.399388	0.367153	0.409582	0.445655	0.345648	0.316347	0.366449	0.361339	0.38106	0.360794	0.361418	0.354626	0.360205	0.368129	0.351303	0.317263	0.321373	0.378847	0.389336	0.385862	0.435441	0.443128	0.434298	0.39933	0.417136	0.45233	0.448368	0.449088	0.44081	0.445645	0.474312	0.474143	0.457881	0.462621	0.484748	0.474485	0.484922	0.513177	0.516947
63	0.27289	0.374965	0.400474	0.385551	0.438802	0.368756	0.33684	0.334581	0.367339	0.373115	0.418851	0.392381	0.378447	0.377906	0.341254	0.362311	0.409675	0.445283	0.408459	0.403526	0.435055	0.419228	0.419408	0.383758	0.369963	0.352728	0.388969	0.383406	0.388122	0.391151	0.458008	0.440119	0.418041	0.397644	0.462568	0.49032	0.455772	0.448424	0.463045	0.455795	0.456803	0.471088	0.477588	0.49218	0.452314	0.46714	0.47739	0.485043	0.504958
64	0.323986	0.382045	0.412227	0.442013	0.477738	0.425733	0.36004	0.378791	0.411214	0.383907	0.404472	0.366914	0.344036	0.394475	0.351465	0.344274	0.414954	0.459012	0.397823	0.430704	0.433749	0.449447	0.464976	0.419004	0.37856	0.386829	0.407868	0.406172	0.399453	0.447641	0.450053	0.427131	0.368042	0.381813	0.441366	0.471401	0.444552	0.464279	0.474327	0.440818	0.425501	0.440769	0.467465	0.485004	0.477023	0.483913	0.469634	0.467476	0.492942
65	0.353011	0.373835	0.39285	0.453508	0.496461	0.459309	0.388831	0.413183	0.466902	0.415589	0.405222	0.409113	0.370949	0.393154	0.388705	0.345455	0.351916	0.420062	0.396243	0.381939	0.364218	0.35969	0.434672	0.405356	0.400582	0.427289	0.40548	0.410073	0.390021	0.391266	0.456169	0.380171	0.340472	0.378332	0.417629	0.423775	0.385655	0.429022	0.472308	0.446321	0.417097	0.435663	0.477313	0.483194	0.47696	0.48786	0.471849	0.474533	0.457658
66	0.373462	0.332161	0.355387	0.420343	0.408363	0.435299	0.462119	0.428181	0.425235	0.43872	0.426294	0.455528	0.455149	0.461868	0.421742	0.35642	0.381473	0.424084	0.413654	0.379124	0.341068	0.388524	0.456083	0.389817	0.382383	0.395511	0.417958	0.407982	0.349539	0.347248	0.437745	0.359869	0.315268	0.401777	0.425978	0.384311	0.398729	0.447156	0.516464	0.473812	0.447323	0.45414	0.442936	0.467628	0.466359	0.473162	0.466912	0.460415	0.442447
67	0.372725	0.366606	0.375127	0.423338	0.386963	0.427203	0.422399	0.329415	0.360242	0.420684	0.383777	0.41554	0.470958	0.498793	0.45669	0.319488	0.346334	0.424765	0.42761	0.393074	0.375351	0.396146	0.403515	0.350629	0.332976	0.373365	0.407575	0.395568	0.336759	0.371196	0.416691	0.388599	0.365969	0.399734	0.398776	0.359829	0.396195	0.454212	0.499149	0.465439	0.465596	0.457205	0.457363	0.457287	0.470204	0.473018	0.470869	0.463902	0.428639
68	0.35068	0.330816	0.348243	0.393545	0.403684	0.40021	0.429474	0.342568	0.339125	0.385313	0.379312	0.410169	0.435916	0.395835	0.387133	0.30101	0.330277	0.382953	0.388864	0.37323	0.379957	0.403327	0.378683	0.370222	0.37344	0.417287	0.423271	0.387389	0.400228	0.409298	0.404583	0.418026	0.430453	0.451979	0.431615	0.378113	0.38082	0.403086	0.444577	0.443273	0.481678	0.478013	0.457718	0.459982	0.486257	0.482067	0.460479	0.462527	0.451317
69	0.419531	0.344765	0.343532	0.358448	0.372915	0.43891	0.402033	0.314366	0.325163	0.381431	0.377095	0.388837	0.350406	0.367192	0.339158	0.366618	0.369086	0.377026	0.384816	0.393152	0.42136	0.410449	0.399902	0.380578	0.409666	0.422631	0.399006	0.379575	0.404924	0.414967	0.410632	0.443079	0.468937	0.459549	0.425888	0.420508	0.38414	0.375476	0.397035	0.422713	0.424173	0.448622	0.449081	0.456525	0.482677	0.454738	0.444127	0.43559	0.450671
70	0.425698	0.362403	0.346774	0.351418	0.334493	0.341424	0.342842	0.298616	0.2855	0.301992	0.310184	0.313155	0.340382	0.35023	0.307678	0.335946	0.355153	0.360391	0.382223	0.40749	0.361692	0.369442	0.404588	0.431232	0.419151	0.394323	0.365318	0.358501	0.376983	0.396126	0.417887	0.470952	0.418153	0.382394	0.379891	0.376232	0.367117	0.385861	0.379143	0.381817	0.408251	0.43193	0.440215	0.429443	0.450107	0.447109	0.422239	0.450574	0.437129
71	0.34461	0.321008	0.348362	0.336888	0.370401	0.333305	0.288707	0.283928	0.267337	0.319927	0.361271	0.362969	0.370322	0.34569	0.304816	0.314348	0.398275	0.378772	0.393514	0.361075	0.363269	0.381178	0.403707	0.43562	0.433553	0.411286	0.355483	0.366703	0.418436	0.407294	0.426876	0.415563	0.401703	0.374157	0.393298	0.387324	0.396222	0.381725	0.378055	0.394909	0.430308	0.428667	0.40752	0.382799	0.409797	0.422907	0.429514	0.468469	0.457849
72	0.344291	0.365954	0.365502	0.371292	0.366932	0.328211	0.294851	0.292967	0.268919	0.326197	0.365702	0.404011	0.350474	0.336634	0.307867	0.31938	0.364209	0.392366	0.389519	0.33279	0.377725	0.379877	0.378191	0.38927	0.368251	0.356084	0.401713	0.399506	0.400388	0.42046	0.410146	0.399107	0.407725	0.402236	0.407756	0.45948	0.405987	0.372333	0.408383	0.393743	0.408794	0.422775	0.39865	0.390461	0.405403	0.412358	0.419831	0.432102	0.432414
73	0.302107	0.320194	0.336726	0.354705	0.336598	0.368282	0.359314	0.358418	0.305689	0.301943	0.333073	0.358963	0.306153	0.320112	0.324908	0.366313	0.316355	0.334056	0.368035	0.346138	0.406049	0.391932	0.379023	0.361311	0.347898	0.340093	0.387525	0.414114	0.40011	0.40646	0.418304	0.444602	0.428512	0.410084	0.423434	0.391903	0.370283	0.403888	0.453986	0.420131	0.393191	0.378947	0.370999	0.373682	0.423059	0.428683	0.42804	0.428331	0.433522
74	0.283727	0.251061	0.30921	0.314655	0.364082	0.38298	0.368436	0.40563	0.3616	0.322402	0.28042	0.287786	0.305999	0.308576	0.357206	0.377678	0.400535	0.372828	0.364898	0.37978	0.406532	0.347149	0.33966	0.34914	0.335592	0.324102	0.368324	0.392068	0.377181	0.379279	0.434738	0.413437	0.396701	0.374714	0.38883	0.354044	0.384375	0.450496	0.49669	0.451052	0.442937	0.404374	0.369005	0.378312	0.411749	0.42531	0.429838	0.405441	0.423479
75	0.324358	0.297527	0.293572	0.251138	0.312346	0.314134	0.375199	0.347599	0.274656	0.28062	0.286381	0.30235	0.334114	0.34765	0.379683	0.368951	0.409245	0.39029	0.408778	0.436196	0.382143	0.333684	0.318431	0.314823	0.2971	0.310787	0.358326	0.422377	0.369393	0.342913	0.411505	0.391575	0.352568	0.361909	0.38029	0.373058	0.409186	0.431126	0.469502	0.439008	0.475136	0.436165	0.393288	0.414101	0.417283	0.450104	0.428729	0.385312	0.390949
76	0.298714	0.288479	0.320127	0.305635	0.268254	0.274837	0.32438	0.273484	0.244916	0.311994	0.352741	0.381272	0.396271	0.414969	0.34965	0.318039	0.37007	0.394204	0.442256	0.423306	0.390474	0.3228	0.308555	0.312697	0.302439	0.335426	0.425473	0.423395	0.393346	0.358631	0.392858	0.395954	0.368975	0.357651	0.383984	0.413835	0.384035	0.363239	0.424914	0.422418	0.425483	0.419389	0.438188	0.473543	0.44249	0.454301	0.435927	0.427485	0.393102
77	0.34087	0.298349	0.316085	0.335063	0.350649	0.305805	0.33667	0.299907	0.291111	0.364817	0.359148	0.380375	0.386372	0.38325	0.363479	0.315195	0.297198	0.325711	0.322547	0.356963	0.346	0.363567	0.341284	0.310653	0.308951	0.338392	0.404765	0.368932	0.366206	0.34352	0.385673	0.401793	0.420723	0.357354	0.35312	0.362345	0.34333	0.333921	0.391693	0.432885	0.401634	0.382799	0.405405	0.434172	0.418352	0.445662	0.45721	0.409607	0.406497
78	0.358433	0.340685	0.336555	0.33469	0.315363	0.325924	0.363278	0.3331	0.315709	0.357702	0.333475	0.347531	0.344145	0.37825	0.4106	0.337573	0.30725	0.272536	0.252141	0.284599	0.311748	0.335338	0.382399	0.386802	0.343706	0.330509	0.368894	0.351433	0.335112	0.340609	0.391879	0.379587	0.406864	0.361402	0.345058	0.362785	0.350454	0.355604	0.417652	0.429753	0.408582	0.389871	0.411807	0.430419	0.444594	0.450304	0.49614	0.405082	0.392445
79	0.300729	0.291138	0.246084	0.315527	0.306226	0.296414	0.393047	0.368054	0.360519	0.340603	0.299269	0.343352	0.34697	0.403418	0.41843	0.357753	0.377119	0.299938	0.293769	0.342522	0.334916	0.362901	0.427835	0.420706	0.408397	0.390441	0.367026	0.370227	0.330256	0.310524	0.371328	0.357198	0.369751	0.350085	0.298748	0.315713	0.348862	0.35817	0.426116	0.432325	0.393768	0.427377	0.436601	0.481833	0.471622	0.470751	0.4676	0.438457	0.408218
80	0.287797	0.293188	0.279406	0.299702	0.320334	0.325728	0.344569	0.371423	0.403182	0.371155	0.345563	0.407784	0.397313	0.434512	0.408675	0.40566	0.389921	0.375871	0.372074	0.384316	0.376281	0.374962	0.36696	0.412917	0.404935	0.387177	0.355667	0.371044	0.32654	0.318747	0.376781	0.339734	0.349881	0.348255	0.360313	0.338448	0.37059	0.373274	0.415815	0.414722	0.403605	0.429085	0.453521	0.456869	0.429662	0.436521	0.463232	0.438959	0.412762
81	0.30054	0.382628	0.35824	0.339198	0.362001	0.324943	0.278826	0.361815	0.369128	0.379825	0.398196	0.48004	0.361256	0.394702	0.384762	0.41967	0.422294	0.403521	0.375286	0.350854	0.324878	0.343073	0.361008	0.373286	0.387458	0.390249	0.385452	0.35273	0.319855	0.319481	0.358528	0.326509	0.348909	0.343084	0.358927	0.351306	0.366671	0.380264	0.410786	0.42876	0.441436	0.405974	0.437953	0.462825	0.457528	0.445771	0.447631	0.446145	0.422134
82	0.323474	0.351529	0.357787	0.369745	0.378954	0.335499	0.343295	0.421391	0.424948	0.409448	0.389084	0.429079	0.34081	0.323347	0.357862	0.399697	0.401514	0.405321	0.376559	0.381667	0.33892	0.376197	0.374252	0.371961	0.336633	0.398418	0.347849	0.336226	0.31973	0.315923	0.344143	0.333311	0.316854	0.32757	0.365823	0.407213	0.358811	0.367657	0.427518	0.492892	0.481741	0.46003	0.46153	0.482964	0.452267	0.429415	0.41521	0.416135	0.403485
83	0.308583	0.386569	0.405049	0.423974	0.385744	0.339535	0.371293	0.343647	0.391843	0.396753	0.350711	0.352091	0.35602	0.318698	0.343614	0.356675	0.369817	0.358925	0.358675	0.340821	0.352392	0.375472	0.325485	0.304205	0.324578	0.355371	0.340973	0.328167	0.31859	0.337624	0.405507	0.403257	0.372795	0.358331	0.353574	0.361537	0.383005	0.39673	0.470182	0.489902	0.496037	0.472459	0.419952	0.395493	0.389584	0.379916	0.382148	0.401957	0.40977
84	0.319843	0.400433	0.408211	0.416981	0.372053	0.374912	0.393285	0.381741	0.373861	0.388738	0.330063	0.32702	0.316916	0.30998	0.308357	0.330746	0.380938	0.375285	0.368223	0.376478	0.366776	0.341066	0.302144	0.333119	0.364057	0.375977	0.361246	0.339302	0.333246	0.378952	0.386854	0.414825	0.388764	0.338204	0.337395	0.357853	0.382636	0.379723	0.438319	0.439627	0.444955	0.376472	0.325495	0.330297	0.358234	0.347879	0.375237	0.396323	0.422106
85	0.307725	0.385091	0.387902	0.358973	0.323741	0.328426	0.380871	0.378556	0.396638	0.389115	0.351319	0.311877	0.274313	0.291443	0.297432	0.340477	0.292797	0.34399	0.351167	0.337082	0.345718	0.328507	0.304753	0.355875	0.363032	0.340253	0.332544	0.397003	0.344195	0.321217	0.319305	0.326258	0.360446	0.342464	0.38315	0.41815	0.404919	0.386858	0.431838	0.390367	0.37188	0.352555	0.33679	0.389458	0.406675	0.380882	0.418855	0.407751	0.420194
86	0.268357	0.346964	0.355475	0.321858	0.303895	0.261869	0.325461	0.363832	0.372766	0.344521	0.349636	0.328053	0.356172	0.313295	0.344696	0.347304	0.297951	0.339508	0.375151	0.324089	0.311296	0.332809	0.329514	0.336139	0.337952	0.327463	0.352658	0.360807	0.324866	0.32749	0.311601	0.30979	0.324322	0.340156	0.396567	0.394507	0.411515	0.434158	0.455062	0.381998	0.36088	0.374937	0.365957	0.370177	0.375469	0.382698	0.431766	0.41156	0.416139
87	0.261223	0.32577	0.277349	0.319454	0.29901	0.278772	0.300369	0.333527	0.326963	0.262814	0.273881	0.293972	0.312706	0.303901	0.402052	0.37642	0.32325	0.354101	0.350889	0.308339	0.308774	0.308069	0.265877	0.323749	0.364369	0.389233	0.390892	0.382381	0.352171	0.338999	0.300564	0.335532	0.345208	0.416257	0.405543	0.359656	0.402281	0.487738	0.431872	0.356714	0.359585	0.383167	0.33196	0.366173	0.368239	0.387017	0.475835	0.436243	0.388894
88	0.299082	0.297257	0.322416	0.353793	0.340417	0.260611	0.268891	0.344371	0.2842	0.244104	0.269179	0.31456	0.352153	0.319284	0.411021	0.394278	0.385298	0.388532	0.332363	0.348309	0.331736	0.286396	0.260121	0.306732	0.33372	0.362496	0.392053	0.354001	0.318743	0.329118	0.325493	0.35227	0.368218	0.378687	0.333392	0.34937	0.371299	0.417532	0.379817	0.355993	0.365003	0.401219	0.352139	0.384758	0.39603	0.428768	0.467833	0.472176	0.408027
89	0.324668	0.35207	0.421011	0.393182	0.356064	0.255764	0.333819	0.32167	0.286363	0.23748	0.279745	0.361816	0.366938	0.386024	0.392557	0.347601	0.362506	0.38885	0.322229	0.345853	0.343955	0.269646	0.272566	0.324359	0.322881	0.316322	0.354307	0.319947	0.302926	0.336849	0.3467	0.299949	0.355575	0.331121	0.302307	0.382597	0.34592	0.362233	0.439526	0.426793	0.416699	0.367461	0.388842	0.411548	0.413194	0.38201	0.357705	0.372919	0.386986
[truncated: 41 more columns]

## Sheet: Compartments_Scc1-KO
	0	1	2	3	4
0	0.320362	0.129046	-0.0522807	-0.212664	-0.271461
1	0.129046	0.0825297	-0.0248692	-0.0504612	-0.156713
2	-0.0522807	-0.0248692	0.0716792	0.0155455	-0.0160234
3	-0.212664	-0.0504612	0.0155455	0.0616689	0.157008
4	-0.271461	-0.156713	-0.0160234	0.157008	0.224748

## Sheet: Loops_Wapl-control
	0	1	2	3	4	5	6	7	8	9	10	11	12	13	14	15	16	17	18	19
0	1.03576	1.04492	0.999665	1.08934	0.924659	1.13829	1.31049	0.864239	1.18482	1.14235	1.4093	1.05077	1.48534	0.959973	1.02846	0.8604	0.885813	1.07801	0.829412	0.890947
1	0.833097	0.904033	1.05263	1.28013	1.17166	1.23794	1.12991	1.43774	1.20244	0.800024	1.43558	1.01223	0.846199	0.920527	1.06558	1.05102	1.19573	1.0683	1.23345	0.628132
2	0.728641	1.05263	0.850159	1.08635	0.940441	1.03115	1.23688	1.08106	0.874853	1.01876	0.991607	1.2197	1.17444	0.807406	0.799164	0.910323	0.744224	0.728378	0.822362	0.934631
3	0.98946	0.985984	0.995076	1.11119	1.09743	0.865722	1.22273	1.17711	1.04342	0.955934	1.34412	1.00715	1.18031	0.761967	0.978516	1.37495	1.03323	0.923381	0.866251	1.15138
4	0.962275	0.921608	0.895809	1.03757	0.990765	1.05863	0.928729	0.897366	0.95969	1.19012	1.32131	1.26902	1.09388	0.997572	1.05634	1.18749	1.27398	0.956664	1.02435	1.27712
5	0.921436	0.93437	0.889617	1.07635	0.958236	1.11986	0.982285	0.962861	0.999224	1.08033	1.3033	1.1021	1.24422	1.20286	1.18093	0.85203	0.994417	0.950182	0.83292	0.623515
6	0.866282	0.898671	1.04349	1.08815	0.965978	1.02224	1.14359	0.958384	1.08485	1.1421	1.11671	1.19975	1.094	1.26012	0.985793	1.01233	1.08141	1.077	1.23551	0.764318
7	1.14089	0.915986	0.957573	0.9549	1.08747	1.10711	0.925283	1.27854	1.10076	1.25985	1.55365	1.01079	1.09979	1.21977	0.85375	0.973579	1.01439	0.848208	1.01358	1.21919
8	1.08062	1.05332	1.05955	1.08244	1.14403	1.01414	1.11121	1.24046	1.24767	1.36278	1.58404	1.45475	1.32255	1.34758	1.51672	1.27893	1.17997	1.0733	1.48871	1.12011
9	1.12149	1.06506	1.25727	1.1681	1.29483	1.32252	1.28742	1.31696	1.47223	1.39307	1.85113	1.59243	1.48683	1.40538	1.15662	1.30666	1.47026	1.08216	1.15813	1.50719
10	1.14021	1.28758	1.26289	1.43821	1.44077	1.49555	1.53125	1.47908	1.76534	1.71885	2.3391	1.51559	1.53264	1.51574	1.33872	1.39321	1.49532	1.15138	1.1518	1.13193
11	1.14452	1.12804	1.25915	1.27784	1.21392	1.33871	1.34686	1.57985	1.38476	1.33114	1.75118	1.50857	1.27437	1.16103	1.08683	1.15055	1.16938	1.16609	1.29891	0.964176
12	1.06992	1.15593	1.18756	1.18124	1.13199	1.20869	1.14467	1.32868	1.47706	1.43614	1.47048	1.45805	1.3105	1.27673	1.13335	1.15709	1.21353	0.988894	1.34545	1.29635
13	1.20452	1.14307	1.12305	1.19438	1.2461	1.19309	1.25032	1.24186	1.34111	1.21689	1.41181	1.20929	1.32027	1.0015	0.979882	0.993017	1.16535	0.930009	1.07647	0.727164
14	1.17478	1.14358	1.18166	1.14215	1.21536	1.2162	1.22388	1.2016	1.26075	1.3399	1.53707	1.31824	1.26047	0.970647	1.11306	0.932354	1.19862	0.933777	0.99631	1.18781
15	1.19078	1.15837	1.24589	1.17958	1.15681	1.18012	1.18519	1.20935	1.34408	1.39243	1.45118	1.21937	1.07794	1.15186	1.09723	1.03459	0.9559	1.07519	1.03508	0.90776
16	1.14132	1.14375	1.09808	1.20679	1.16987	1.10828	1.10753	1.21472	1.22773	1.27013	1.44344	1.10525	0.969387	1.06228	1.00515	1.03689	0.909799	0.994241	0.900933	0.823422
17	1.21391	1.21105	1.13788	1.18921	1.20161	1.14903	1.11083	1.1775	1.2314	1.3124	1.33163	1.11786	1.08871	0.920935	1.05442	0.963618	0.908597	1.04427	1.11399	0.903029
18	1.25005	1.21137	1.20099	1.1728	1.16839	1.15333	1.15578	1.20371	1.13177	1.26042	1.28864	1.18247	0.973181	1.01228	0.848127	1.00197	1.01875	1.01467	1.07317	0.908929
19	1.16832	1.24077	1.18732	1.19286	1.15456	1.22887	1.169	1.10119	1.11109	1.08113	1.33891	1.0695	1.06054	0.952548	0.905436	0.899873	1.04535	0.932371	0.980957	1.03147

## Sheet: TADs_Wapl-control
	0	1	2	3	4	5	6	7	8	9	10	11	12	13	14	15	16	17	18	19	20	21	22	23	24	25	26	27	28	29	30	31	32	33	34	35	36	37	38	39	40	41	42	43	44	45	46	47	48
0	1.11848	0.894936	0.789376	0.696955	0.666101	0.655324	0.650042	0.624707	0.581405	0.567218	0.548827	0.564513	0.546626	0.50786	0.526985	0.554817	0.538116	0.543296	0.543453	0.54166	0.461916	0.446298	0.475707	0.52958	0.539236	0.466378	0.485213	0.500048	0.386488	0.385016	0.480527	0.404335	0.347707	0.329458	0.334873	0.416187	0.424588	0.393027	0.384911	0.390794	0.468077	0.400071	0.331785	0.332708	0.351513	0.378316	0.424158	0.417248	0.2833
1	0.894936	1.01461	0.860685	0.782801	0.731915	0.689241	0.662659	0.632729	0.608252	0.596458	0.569791	0.558017	0.541958	0.542406	0.535651	0.54191	0.559794	0.532411	0.537479	0.504277	0.442067	0.456322	0.521908	0.515927	0.47228	0.455376	0.509417	0.499565	0.467683	0.443059	0.409503	0.38174	0.394458	0.36547	0.347287	0.338388	0.381402	0.401718	0.412005	0.3746	0.390886	0.382817	0.385752	0.375155	0.391455	0.31668	0.343643	0.409581	0.299007
2	0.789376	0.860685	1.00737	0.853901	0.767731	0.705295	0.670905	0.628324	0.601838	0.585986	0.549223	0.569354	0.533183	0.538254	0.543437	0.556771	0.54874	0.52583	0.50012	0.482442	0.440125	0.46227	0.523238	0.518262	0.463834	0.478788	0.512767	0.492199	0.474416	0.429824	0.381911	0.376887	0.451643	0.405176	0.339114	0.350587	0.360818	0.360197	0.396173	0.389293	0.370822	0.373804	0.372516	0.357577	0.362244	0.26655	0.291711	0.360176	0.329707
3	0.696955	0.782801	0.853901	1.01068	0.832996	0.749149	0.686115	0.642681	0.62865	0.581059	0.556969	0.558852	0.534986	0.533535	0.511956	0.500213	0.502359	0.485984	0.475204	0.489089	0.456491	0.504671	0.547613	0.494717	0.450853	0.421294	0.453454	0.43005	0.448679	0.412942	0.427794	0.420642	0.457274	0.430052	0.391163	0.342794	0.345093	0.355942	0.350393	0.344608	0.369744	0.369076	0.372542	0.354279	0.343994	0.305663	0.300181	0.354126	0.393649
4	0.666101	0.731915	0.767731	0.832996	0.969436	0.825431	0.739841	0.685573	0.656232	0.600777	0.57151	0.571947	0.56999	0.543861	0.502415	0.484227	0.502767	0.49723	0.515832	0.511886	0.493272	0.53869	0.551196	0.485154	0.479552	0.455333	0.429485	0.430877	0.402417	0.391074	0.475805	0.468153	0.474074	0.405946	0.397342	0.35476	0.328157	0.363625	0.361307	0.337769	0.371145	0.378458	0.391464	0.44109	0.437551	0.390205	0.419192	0.429795	0.422411
5	0.655324	0.689241	0.705295	0.749149	0.825431	0.991074	0.818232	0.733829	0.694056	0.668861	0.621976	0.597982	0.582655	0.573178	0.565979	0.553787	0.540494	0.536445	0.532719	0.524743	0.499129	0.525359	0.537974	0.504947	0.51993	0.52625	0.487778	0.455322	0.398296	0.405894	0.477964	0.478468	0.475862	0.391991	0.382708	0.358921	0.359508	0.386724	0.414922	0.393747	0.370213	0.336165	0.435529	0.498178	0.497078	0.456819	0.455513	0.372299	0.38409
6	0.650042	0.662659	0.670905	0.686115	0.739841	0.818232	0.971542	0.82244	0.759191	0.720095	0.668847	0.634484	0.60739	0.574918	0.562795	0.553804	0.516911	0.535809	0.533208	0.509637	0.516847	0.531679	0.508411	0.488825	0.499913	0.495645	0.475945	0.476167	0.445357	0.42931	0.428621	0.443569	0.452255	0.396584	0.368393	0.353158	0.34727	0.369548	0.378658	0.376788	0.405406	0.359861	0.38961	0.440633	0.437408	0.424408	0.381078	0.295505	0.362241
7	0.624707	0.632729	0.628324	0.642681	0.685573	0.733829	0.82244	0.999014	0.844058	0.769404	0.709396	0.667974	0.643229	0.612713	0.601514	0.579597	0.5419	0.53228	0.557134	0.533236	0.56066	0.529167	0.496796	0.498633	0.498537	0.502649	0.492473	0.478003	0.47175	0.441019	0.403814	0.407052	0.398543	0.40191	0.418507	0.38944	0.362912	0.333171	0.361221	0.376959	0.384627	0.320672	0.331265	0.383206	0.379974	0.362362	0.341641	0.332191	0.329588
8	0.581405	0.608252	0.601838	0.62865	0.656232	0.694056	0.759191	0.844058	0.995815	0.831269	0.756659	0.725974	0.681971	0.635072	0.612568	0.62179	0.556842	0.537016	0.557782	0.545238	0.538438	0.513932	0.50458	0.544447	0.557123	0.541003	0.513774	0.457751	0.455039	0.426964	0.413413	0.389846	0.368024	0.378415	0.441528	0.416421	0.37465	0.357717	0.40903	0.39914	0.400719	0.353696	0.394578	0.402618	0.395106	0.364483	0.393023	0.457411	0.346549
9	0.567218	0.596458	0.585986	0.581059	0.600777	0.668861	0.720095	0.769404	0.831269	1.01015	0.84484	0.775858	0.707695	0.668612	0.647481	0.65207	0.603279	0.552341	0.552802	0.543241	0.557425	0.526681	0.498725	0.547282	0.62422	0.574946	0.502209	0.477951	0.46776	0.433787	0.394384	0.391837	0.369425	0.383483	0.408815	0.405239	0.366649	0.366945	0.419631	0.3769	0.395082	0.387041	0.420371	0.458005	0.400357	0.394291	0.392348	0.35312	0.301058
10	0.548827	0.569791	0.549223	0.556969	0.57151	0.621976	0.668847	0.709396	0.756659	0.84484	1.02412	0.848191	0.757539	0.695006	0.676613	0.677505	0.631762	0.586994	0.581045	0.584513	0.601136	0.562008	0.519289	0.520699	0.534438	0.491094	0.446609	0.459357	0.47661	0.441154	0.45296	0.426163	0.409987	0.402137	0.372344	0.384672	0.383654	0.406245	0.433995	0.382568	0.392818	0.350955	0.396441	0.43157	0.376112	0.404353	0.39697	0.334778	0.30307
11	0.564513	0.558017	0.569354	0.558852	0.571947	0.597982	0.634484	0.667974	0.725974	0.775858	0.848191	0.999636	0.838162	0.742475	0.705793	0.690128	0.658629	0.642099	0.617637	0.625502	0.602333	0.598907	0.568642	0.540066	0.542471	0.521126	0.496443	0.50253	0.497731	0.478633	0.454629	0.459894	0.444968	0.422692	0.402282	0.409952	0.398151	0.41509	0.422346	0.399244	0.358179	0.35416	0.40007	0.420761	0.396918	0.465354	0.478131	0.393202	0.400374
12	0.546626	0.541958	0.533183	0.534986	0.56999	0.582655	0.60739	0.643229	0.681971	0.707695	0.757539	0.838162	0.973237	0.828011	0.743991	0.715212	0.695094	0.655395	0.608019	0.619453	0.64361	0.609168	0.592324	0.559316	0.563505	0.560062	0.549028	0.507717	0.502765	0.48873	0.436532	0.437712	0.428383	0.419588	0.389512	0.389744	0.381822	0.352318	0.380325	0.421149	0.36906	0.38999	0.417114	0.386282	0.383359	0.503863	0.506706	0.445872	0.441238
13	0.50786	0.542406	0.538254	0.533535	0.543861	0.573178	0.574918	0.612713	0.635072	0.668612	0.695006	0.742475	0.828011	0.988866	0.836841	0.762045	0.71652	0.658087	0.645778	0.660622	0.636818	0.582329	0.550241	0.539632	0.554598	0.551365	0.54445	0.519247	0.491455	0.483059	0.458506	0.436535	0.420478	0.43416	0.406042	0.424996	0.401257	0.361874	0.401386	0.42627	0.364597	0.398793	0.414315	0.411429	0.451923	0.47278	0.459577	0.494587	0.471836
14	0.526985	0.535651	0.543437	0.511956	0.502415	0.565979	0.562795	0.601514	0.612568	0.647481	0.676613	0.705793	0.743991	0.836841	0.990667	0.84086	0.759191	0.699813	0.680294	0.647631	0.64589	0.61324	0.572658	0.566165	0.576299	0.568537	0.569659	0.54467	0.541244	0.50991	0.473994	0.446556	0.428269	0.413456	0.437054	0.456689	0.423084	0.372787	0.380162	0.389493	0.342863	0.384603	0.442125	0.418365	0.435557	0.383976	0.396649	0.445905	0.473289
15	0.554817	0.54191	0.556771	0.500213	0.484227	0.553787	0.553804	0.579597	0.62179	0.65207	0.677505	0.690128	0.715212	0.762045	0.84086	1.02814	0.847881	0.757413	0.715166	0.678621	0.671405	0.647224	0.60722	0.592823	0.612166	0.607454	0.588929	0.563174	0.559889	0.537941	0.466576	0.410121	0.425296	0.421093	0.47174	0.445011	0.40776	0.389932	0.401966	0.383673	0.358149	0.403915	0.450772	0.375175	0.348968	0.389808	0.368663	0.406112	0.408345
16	0.538116	0.559794	0.54874	0.502359	0.502767	0.540494	0.516911	0.5419	0.556842	0.603279	0.631762	0.658629	0.695094	0.71652	0.759191	0.847881	0.990587	0.84257	0.76937	0.727932	0.686716	0.671826	0.653096	0.634055	0.622673	0.581758	0.55862	0.579232	0.571377	0.54886	0.47963	0.440914	0.424441	0.376903	0.396276	0.396239	0.364434	0.371022	0.38338	0.360385	0.381695	0.421827	0.445683	0.391581	0.392375	0.380459	0.399534	0.43234	0.420505
17	0.543296	0.532411	0.52583	0.485984	0.49723	0.536445	0.535809	0.53228	0.537016	0.552341	0.586994	0.642099	0.655395	0.658087	0.699813	0.757413	0.84257	0.992817	0.84144	0.773996	0.719505	0.705828	0.673864	0.641336	0.613601	0.589147	0.569455	0.575062	0.554476	0.519683	0.463028	0.445554	0.409827	0.369802	0.400623	0.405308	0.387512	0.371175	0.370777	0.382768	0.400326	0.436546	0.464738	0.448502	0.434945	0.407046	0.441501	0.429284	0.466912
18	0.543453	0.537479	0.50012	0.475204	0.515832	0.532719	0.533208	0.557134	0.557782	0.552802	0.581045	0.617637	0.608019	0.645778	0.680294	0.715166	0.76937	0.84144	1.0049	0.845772	0.759578	0.735748	0.680474	0.631363	0.613239	0.585557	0.582766	0.589209	0.557857	0.49996	0.467002	0.47697	0.464282	0.403996	0.414082	0.398482	0.392695	0.371121	0.376566	0.392428	0.389117	0.419847	0.446517	0.448526	0.461781	0.389714	0.37029	0.380045	0.455415
19	0.54166	0.504277	0.482442	0.489089	0.511886	0.524743	0.509637	0.533236	0.545238	0.543241	0.584513	0.625502	0.619453	0.660622	0.647631	0.678621	0.727932	0.773996	0.845772	0.998735	0.839968	0.775331	0.706601	0.648519	0.629108	0.625614	0.6001	0.600297	0.560476	0.526619	0.507835	0.517351	0.499573	0.453152	0.394928	0.376988	0.389705	0.40245	0.386234	0.390192	0.388724	0.429822	0.452514	0.459037	0.450009	0.369348	0.328856	0.382189	0.476935
20	0.461916	0.442067	0.440125	0.456491	0.493272	0.499129	0.516847	0.56066	0.538438	0.557425	0.601136	0.602333	0.64361	0.636818	0.64589	0.671405	0.686716	0.719505	0.759578	0.839968	0.973907	0.826849	0.744965	0.682886	0.65903	0.643578	0.627527	0.626596	0.570856	0.563373	0.54213	0.524051	0.472324	0.446408	0.405945	0.380696	0.39991	0.424506	0.392659	0.402584	0.435949	0.462109	0.444375	0.410147	0.412605	0.3616	0.349399	0.417486	0.472611
21	0.446298	0.456322	0.46227	0.504671	0.53869	0.525359	0.531679	0.529167	0.513932	0.526681	0.562008	0.598907	0.609168	0.582329	0.61324	0.647224	0.671826	0.705828	0.735748	0.775331	0.826849	0.999996	0.843999	0.751149	0.69676	0.651261	0.643682	0.646017	0.58838	0.562158	0.542416	0.527311	0.47451	0.449633	0.430162	0.412688	0.407298	0.400872	0.388537	0.433002	0.470208	0.45672	0.436172	0.366735	0.357126	0.356055	0.404173	0.464984	0.476585
22	0.475707	0.521908	0.523238	0.547613	0.551196	0.537974	0.508411	0.496796	0.50458	0.498725	0.519289	0.568642	0.592324	0.550241	0.572658	0.60722	0.653096	0.673864	0.680474	0.706601	0.744965	0.843999	0.999729	0.846859	0.768356	0.694902	0.666491	0.648726	0.589937	0.561711	0.547014	0.525731	0.47175	0.458092	0.445198	0.416364	0.432981	0.428256	0.396892	0.420245	0.461386	0.442644	0.405459	0.359581	0.381661	0.406006	0.455168	0.457272	0.398091
23	0.52958	0.515927	0.518262	0.494717	0.485154	0.504947	0.488825	0.498633	0.544447	0.547282	0.520699	0.540066	0.559316	0.539632	0.566165	0.592823	0.634055	0.641336	0.631363	0.648519	0.682886	0.751149	0.846859	1.02016	0.855029	0.76144	0.715546	0.648728	0.594848	0.564026	0.551615	0.538423	0.503533	0.486796	0.442407	0.413586	0.449662	0.447673	0.414834	0.405983	0.39296	0.451704	0.424875	0.389655	0.430688	0.477749	0.479464	0.446415	0.425882
24	0.539236	0.47228	0.463834	0.450853	0.479552	0.51993	0.499913	0.498537	0.557123	0.62422	0.534438	0.542471	0.563505	0.554598	0.576299	0.612166	0.622673	0.613601	0.613239	0.629108	0.65903	0.69676	0.768356	0.855029	1.00051	0.845047	0.769994	0.702051	0.651874	0.608694	0.589098	0.557178	0.507846	0.461221	0.436584	0.421372	0.441457	0.444353	0.412569	0.416465	0.418716	0.449779	0.438377	0.406542	0.452171	0.472223	0.479446	0.487674	0.434306
25	0.466378	0.455376	0.478788	0.421294	0.455333	0.52625	0.495645	0.502649	0.541003	0.574946	0.491094	0.521126	0.560062	0.551365	0.568537	0.607454	0.581758	0.589147	0.585557	0.625614	0.643578	0.651261	0.694902	0.76144	0.845047	0.983645	0.826484	0.755642	0.685841	0.623305	0.592359	0.541739	0.510975	0.454311	0.432088	0.427033	0.433678	0.42446	0.436517	0.456349	0.436506	0.458821	0.477889	0.424548	0.427528	0.451063	0.457099	0.452325	0.418551
26	0.485213	0.509417	0.512767	0.453454	0.429485	0.487778	0.475945	0.492473	0.513774	0.502209	0.446609	0.496443	0.549028	0.54445	0.569659	0.588929	0.55862	0.569455	0.582766	0.6001	0.627527	0.643682	0.666491	0.715546	0.769994	0.826484	0.987465	0.849449	0.762245	0.696677	0.634648	0.566691	0.530898	0.486593	0.478421	0.481169	0.46665	0.421521	0.455727	0.470882	0.410367	0.431614	0.453402	0.476485	0.425855	0.439868	0.471584	0.429106	0.442188
27	0.500048	0.499565	0.492199	0.43005	0.430877	0.455322	0.476167	0.478003	0.457751	0.477951	0.459357	0.50253	0.507717	0.519247	0.54467	0.563174	0.579232	0.575062	0.589209	0.600297	0.626596	0.646017	0.648726	0.648728	0.702051	0.755642	0.849449	1.01767	0.844793	0.756322	0.656054	0.621353	0.575754	0.53486	0.524869	0.529344	0.499737	0.466514	0.483979	0.462621	0.437241	0.427282	0.476633	0.479533	0.450262	0.462419	0.475748	0.467956	0.523329
28	0.386488	0.467683	0.474416	0.448679	0.402417	0.398296	0.445357	0.47175	0.455039	0.46776	0.47661	0.497731	0.502765	0.491455	0.541244	0.559889	0.571377	0.554476	0.557857	0.560476	0.570856	0.58838	0.589937	0.594848	0.651874	0.685841	0.762245	0.844793	0.966462	0.81461	0.693707	0.682448	0.584524	0.556583	0.557173	0.521888	0.505335	0.511905	0.512423	0.498228	0.496282	0.502465	0.525303	0.51975	0.519658	0.499885	0.487386	0.502554	0.518652
29	0.385016	0.443059	0.429824	0.412942	0.391074	0.405894	0.42931	0.441019	0.426964	0.433787	0.441154	0.478633	0.48873	0.483059	0.50991	0.537941	0.54886	0.519683	0.49996	0.526619	0.563373	0.562158	0.561711	0.564026	0.608694	0.623305	0.696677	0.756322	0.81461	0.953508	0.770336	0.692389	0.663393	0.657843	0.592881	0.53333	0.538386	0.559982	0.558563	0.566266	0.587113	0.578221	0.587138	0.584302	0.58683	0.526105	0.505764	0.524084	0.571676
30	0.480527	0.409503	0.381911	0.427794	0.475805	0.477964	0.428621	0.403814	0.413413	0.394384	0.45296	0.454629	0.436532	0.458506	0.473994	0.466576	0.47963	0.463028	0.467002	0.507835	0.54213	0.542416	0.547014	0.551615	0.589098	0.592359	0.634648	0.656054	0.693707	0.770336	1.00162	0.826135	0.762834	0.683917	0.616367	0.591027	0.602175	0.623909	0.631013	0.600137	0.629098	0.607431	0.612911	0.623624	0.604931	0.566885	0.527972	0.562442	0.638402
31	0.404335	0.38174	0.376887	0.420642	0.468153	0.478468	0.443569	0.407052	0.389846	0.391837	0.426163	0.459894	0.437712	0.436535	0.446556	0.410121	0.440914	0.445554	0.47697	0.517351	0.524051	0.527311	0.525731	0.538423	0.557178	0.541739	0.566691	0.621353	0.682448	0.692389	0.826135	0.957097	0.827733	0.744695	0.692914	0.67143	0.652794	0.630807	0.612054	0.621029	0.60892	0.592765	0.601002	0.615676	0.606086	0.586967	0.58642	0.620139	0.65969
32	0.347707	0.394458	0.451643	0.457274	0.474074	0.475862	0.452255	0.398543	0.368024	0.369425	0.409987	0.444968	0.428383	0.420478	0.428269	0.425296	0.424441	0.409827	0.464282	0.499573	0.472324	0.47451	0.47175	0.503533	0.507846	0.510975	0.530898	0.575754	0.584524	0.663393	0.762834	0.827733	0.984824	0.818003	0.739004	0.703525	0.660844	0.639088	0.615266	0.615799	0.592724	0.584135	0.558791	0.585818	0.608443	0.589795	0.596383	0.615976	0.622645
33	0.329458	0.36547	0.405176	0.430052	0.405946	0.391991	0.396584	0.40191	0.378415	0.383483	0.402137	0.422692	0.419588	0.43416	0.413456	0.421093	0.376903	0.369802	0.403996	0.453152	0.446408	0.449633	0.458092	0.486796	0.461221	0.454311	0.486593	0.53486	0.556583	0.657843	0.683917	0.744695	0.818003	0.960436	0.825894	0.761607	0.716754	0.674759	0.656298	0.643915	0.612002	0.61665	0.63307	0.640548	0.645697	0.600158	0.605908	0.60144	0.599104
34	0.334873	0.347287	0.339114	0.391163	0.397342	0.382708	0.368393	0.418507	0.441528	0.408815	0.372344	0.402282	0.389512	0.406042	0.437054	0.47174	0.396276	0.400623	0.414082	0.394928	0.405945	0.430162	0.445198	0.442407	0.436584	0.432088	0.478421	0.524869	0.557173	0.592881	0.616367	0.692914	0.739004	0.825894	0.987334	0.841579	0.784252	0.730664	0.692121	0.660398	0.643338	0.651094	0.649065	0.66022	0.649392	0.58498	0.567265	0.592367	0.599048
35	0.416187	0.338388	0.350587	0.342794	0.35476	0.358921	0.353158	0.38944	0.416421	0.405239	0.384672	0.409952	0.389744	0.424996	0.456689	0.445011	0.396239	0.405308	0.398482	0.376988	0.380696	0.412688	0.416364	0.413586	0.421372	0.427033	0.481169	0.529344	0.521888	0.53333	0.591027	0.67143	0.703525	0.761607	0.841579	0.993983	0.845207	0.765014	0.728208	0.697543	0.685592	0.670445	0.632927	0.630273	0.632723	0.596394	0.558062	0.578427	0.593907
36	0.424588	0.381402	0.360818	0.345093	0.328157	0.359508	0.34727	0.362912	0.37465	0.366649	0.383654	0.398151	0.381822	0.401257	0.423084	0.40776	0.364434	0.387512	0.392695	0.389705	0.39991	0.407298	0.432981	0.449662	0.441457	0.433678	0.46665	0.499737	0.505335	0.538386	0.602175	0.652794	0.660844	0.716754	0.784252	0.845207	1.00373	0.846711	0.777496	0.717117	0.714391	0.698876	0.652038	0.637216	0.646379	0.621074	0.58238	0.60172	0.594532
37	0.393027	0.401718	0.360197	0.355942	0.363625	0.386724	0.369548	0.333171	0.357717	0.366945	0.406245	0.41509	0.352318	0.361874	0.372787	0.389932	0.371022	0.371175	0.371121	0.40245	0.424506	0.400872	0.428256	0.447673	0.444353	0.42446	0.421521	0.466514	0.511905	0.559982	0.623909	0.630807	0.639088	0.674759	0.730664	0.765014	0.846711	1.02675	0.86653	0.779564	0.755953	0.718617	0.672065	0.651996	0.639033	0.622468	0.607682	0.602594	0.575332
38	0.384911	0.412005	0.396173	0.350393	0.361307	0.414922	0.378658	0.361221	0.40903	0.419631	0.433995	0.422346	0.380325	0.401386	0.380162	0.401966	0.38338	0.370777	0.376566	0.386234	0.392659	0.388537	0.396892	0.414834	0.412569	0.436517	0.455727	0.483979	0.512423	0.558563	0.631013	0.612054	0.615266	0.656298	0.692121	0.728208	0.777496	0.86653	1.01659	0.860716	0.796071	0.739404	0.697865	0.682365	0.680398	0.658025	0.650434	0.63397	0.582399
39	0.390794	0.3746	0.389293	0.344608	0.337769	0.393747	0.376788	0.376959	0.39914	0.3769	0.382568	0.399244	0.421149	0.42627	0.389493	0.383673	0.360385	0.382768	0.392428	0.390192	0.402584	0.433002	0.420245	0.405983	0.416465	0.456349	0.470882	0.462621	0.498228	0.566266	0.600137	0.621029	0.615799	0.643915	0.660398	0.697543	0.717117	0.779564	0.860716	1.02032	0.883032	0.797522	0.734846	0.701934	0.697037	0.686127	0.690861	0.665169	0.639014
40	0.468077	0.390886	0.370822	0.369744	0.371145	0.370213	0.405406	0.384627	0.400719	0.395082	0.392818	0.358179	0.36906	0.364597	0.342863	0.358149	0.381695	0.400326	0.389117	0.388724	0.435949	0.470208	0.461386	0.39296	0.418716	0.436506	0.410367	0.437241	0.496282	0.587113	0.629098	0.60892	0.592724	0.612002	0.643338	0.685592	0.714391	0.755953	0.796071	0.883032	1.03856	0.864009	0.775326	0.726701	0.705341	0.699619	0.678595	0.659991	0.646979
41	0.400071	0.382817	0.373804	0.369076	0.378458	0.336165	0.359861	0.320672	0.353696	0.387041	0.350955	0.35416	0.38999	0.398793	0.384603	0.403915	0.421827	0.436546	0.419847	0.429822	0.462109	0.45672	0.442644	0.451704	0.449779	0.458821	0.431614	0.427282	0.502465	0.578221	0.607431	0.592765	0.584135	0.61665	0.651094	0.670445	0.698876	0.718617	0.739404	0.797522	0.864009	1.00819	0.851481	0.778878	0.747446	0.692611	0.651546	0.638205	0.656741
42	0.331785	0.385752	0.372516	0.372542	0.391464	0.435529	0.38961	0.331265	0.394578	0.420371	0.396441	0.40007	0.417114	0.414315	0.442125	0.450772	0.445683	0.464738	0.446517	0.452514	0.444375	0.436172	0.405459	0.424875	0.438377	0.477889	0.453402	0.476633	0.525303	0.587138	0.612911	0.601002	0.558791	0.63307	0.649065	0.632927	0.652038	0.672065	0.697865	0.734846	0.775326	0.851481	1.01338	0.881467	0.817975	0.75189	0.702599	0.675009	0.670306
43	0.332708	0.375155	0.357577	0.354279	0.44109	0.498178	0.440633	0.383206	0.402618	0.458005	0.43157	0.420761	0.386282	0.411429	0.418365	0.375175	0.391581	0.448502	0.448526	0.459037	0.410147	0.366735	0.359581	0.389655	0.406542	0.424548	0.476485	0.479533	0.51975	0.584302	0.623624	0.615676	0.585818	0.640548	0.66022	0.630273	0.637216	0.651996	0.682365	0.701934	0.726701	0.778878	0.881467	1.03462	0.889576	0.79779	0.739532	0.687613	0.698233
44	0.351513	0.391455	0.362244	0.343994	0.437551	0.497078	0.437408	0.379974	0.395106	0.400357	0.376112	0.396918	0.383359	0.451923	0.435557	0.348968	0.392375	0.434945	0.461781	0.450009	0.412605	0.357126	0.381661	0.430688	0.452171	0.427528	0.425855	0.450262	0.519658	0.58683	0.604931	0.606086	0.608443	0.645697	0.649392	0.632723	0.646379	0.639033	0.680398	0.697037	0.705341	0.747446	0.817975	0.889576	1.06285	0.87834	0.775888	0.721387	0.716434
45	0.378316	0.31668	0.26655	0.305663	0.390205	0.456819	0.424408	0.362362	0.364483	0.394291	0.404353	0.465354	0.503863	0.47278	0.383976	0.389808	0.380459	0.407046	0.389714	0.369348	0.3616	0.356055	0.406006	0.477749	0.472223	0.451063	0.439868	0.462419	0.499885	0.526105	0.566885	0.586967	0.589795	0.600158	0.58498	0.596394	0.621074	0.622468	0.658025	0.686127	0.699619	0.692611	0.75189	0.79779	0.87834	1.02505	0.849184	0.769806	0.723091
46	0.424158	0.343643	0.291711	0.300181	0.419192	0.455513	0.381078	0.341641	0.393023	0.392348	0.39697	0.478131	0.506706	0.459577	0.396649	0.368663	0.399534	0.441501	0.37029	0.328856	0.349399	0.404173	0.455168	0.479464	0.479446	0.457099	0.471584	0.475748	0.487386	0.505764	0.527972	0.58642	0.596383	0.605908	0.567265	0.558062	0.58238	0.607682	0.650434	0.690861	0.678595	0.651546	0.702599	0.739532	0.775888	0.849184	0.992447	0.838379	0.766195
47	0.417248	0.409581	0.360176	0.354126	0.429795	0.372299	0.295505	0.332191	0.457411	0.35312	0.334778	0.393202	0.445872	0.494587	0.445905	0.406112	0.43234	0.429284	0.380045	0.382189	0.417486	0.464984	0.457272	0.446415	0.487674	0.452325	0.429106	0.467956	0.502554	0.524084	0.562442	0.620139	0.615976	0.60144	0.592367	0.578427	0.60172	0.602594	0.63397	0.665169	0.659991	0.638205	0.675009	0.687613	0.721387	0.769806	0.838379	1.00827	0.859635
48	0.2833	0.299007	0.329707	0.393649	0.422411	0.38409	0.362241	0.329588	0.346549	0.301058	0.30307	0.400374	0.441238	0.471836	0.473289	0.408345	0.420505	0.466912	0.455415	0.476935	0.472611	0.476585	0.398091	0.425882	0.434306	0.418551	0.442188	0.523329	0.518652	0.571676	0.638402	0.65969	0.622645	0.599104	0.599048	0.593907	0.594532	0.575332	0.582399	0.639014	0.646979	0.656741	0.670306	0.698233	0.716434	0.723091	0.766195	0.859635	1.01951
49	0.322104	0.357914	0.339104	0.444117	0.482496	0.422885	0.427192	0.416589	0.409001	0.352807	0.309708	0.381285	0.431466	0.467785	0.515139	0.464858	0.447519	0.487063	0.527101	0.500363	0.494146	0.417409	0.374031	0.434144	0.443732	0.412201	0.46088	0.535927	0.509834	0.537781	0.659806	0.683287	0.644437	0.571909	0.579074	0.570062	0.595426	0.575986	0.565811	0.628414	0.639319	0.606177	0.632407	0.664073	0.671463	0.712071	0.733622	0.779558	0.847979
50	0.401929	0.419802	0.421656	0.516887	0.555112	0.478865	0.493408	0.472502	0.438858	0.402419	0.389543	0.450165	0.420069	0.429311	0.505537	0.412458	0.382236	0.424111	0.474845	0.543264	0.4495	0.410253	0.388875	0.407085	0.430146	0.422433	0.450693	0.480458	0.463938	0.516548	0.594077	0.597543	0.613965	0.579875	0.554311	0.55656	0.56609	0.553609	0.571963	0.586341	0.591693	0.592945	0.645589	0.644382	0.649573	0.672324	0.70072	0.740077	0.780128
51	0.34347	0.478263	0.501525	0.486663	0.48312	0.455764	0.509847	0.481827	0.44939	0.459816	0.43005	0.459621	0.422586	0.415516	0.421341	0.359326	0.357371	0.386908	0.437463	0.444309	0.457686	0.469587	0.426455	0.435628	0.436747	0.427975	0.447202	0.46702	0.477434	0.54372	0.627111	0.584617	0.579415	0.578525	0.522952	0.544062	0.531385	0.560454	0.576322	0.592111	0.57132	0.597416	0.62961	0.60509	0.620663	0.654924	0.670318	0.712139	0.737556
52	0.352226	0.404886	0.399684	0.382757	0.30337	0.373857	0.441237	0.389917	0.385173	0.43029	0.435082	0.44036	0.475456	0.42048	0.377679	0.358848	0.400228	0.449373	0.467085	0.491738	0.472396	0.421939	0.440172	0.445897	0.427388	0.420311	0.460655	0.500791	0.51944	0.565802	0.624766	0.601398	0.596788	0.605677	0.575099	0.582612	0.57456	0.580154	0.596218	0.587035	0.616544	0.61792	0.603923	0.586955	0.630841	0.652323	0.654364	0.659916	0.690299
53	0.433386	0.453577	0.404118	0.420251	0.379409	0.469875	0.504704	0.401387	0.303549	0.38444	0.428435	0.417767	0.482694	0.395066	0.40014	0.416393	0.432028	0.468639	0.488543	0.500646	0.4894	0.418244	0.441779	0.420991	0.416375	0.412716	0.413413	0.452605	0.505412	0.583509	0.635384	0.604402	0.624803	0.633416	0.594542	0.582106	0.620816	0.593597	0.591068	0.569731	0.592041	0.571336	0.551324	0.59086	0.633211	0.640822	0.626393	0.611572	0.648382
54	0.518484	0.507055	0.427539	0.443047	0.479314	0.493873	0.430522	0.383655	0.29055	0.31102	0.373556	0.428976	0.439614	0.396784	0.424894	0.467582	0.505911	0.441021	0.456579	0.464395	0.489626	0.454154	0.414833	0.4216	0.427033	0.395605	0.398184	0.434752	0.487404	0.55912	0.634024	0.598256	0.641178	0.643036	0.612444	0.600353	0.590142	0.595071	0.615539	0.600571	0.566106	0.549864	0.568801	0.610162	0.619047	0.614472	0.589079	0.581592	0.603441
55	0.423326	0.433787	0.411196	0.359424	0.38921	0.377458	0.380417	0.406229	0.339541	0.330685	0.363924	0.397805	0.4278	0.375426	0.373184	0.377809	0.469157	0.437821	0.407639	0.419988	0.475373	0.472828	0.435556	0.484452	0.512787	0.461471	0.488617	0.50158	0.52198	0.548543	0.61809	0.605219	0.622299	0.649949	0.614041	0.582124	0.604566	0.587241	0.583242	0.624046	0.604868	0.620876	0.583288	0.599704	0.608951	0.603799	0.596998	0.614233	0.621848
56	0.371365	0.409097	0.465523	0.35745	0.277809	0.286781	0.374643	0.399734	0.37208	0.388553	0.408327	0.413689	0.439821	0.334297	0.336259	0.394977	0.499787	0.449076	0.39121	0.40644	0.43717	0.495304	0.451842	0.490089	0.526228	0.517878	0.517157	0.532504	0.546548	0.581378	0.627945	0.60243	0.609409	0.650673	0.642157	0.595661	0.576193	0.573659	0.566012	0.593897	0.612876	0.596483	0.558893	0.562293	0.591157	0.618489	0.60079	0.595697	0.586708
57	0.447015	0.451943	0.454358	0.315202	0.228059	0.255006	0.337222	0.339616	0.379251	0.387445	0.380403	0.418266	0.452902	0.331384	0.291071	0.36182	0.485628	0.501177	0.474972	0.443699	0.395396	0.456707	0.472513	0.46405	0.445645	0.477344	0.521489	0.53337	0.565553	0.619124	0.724075	0.643601	0.632785	0.655162	0.617191	0.551757	0.5222	0.543153	0.638351	0.638911	0.589777	0.614153	0.559835	0.552296	0.597656	0.615338	0.584164	0.584804	0.575829
58	0.363278	0.389908	0.385691	0.353187	0.305259	0.292398	0.361309	0.38106	0.389067	0.363905	0.399737	0.455254	0.450066	0.381783	0.365616	0.406743	0.45684	0.474415	0.447	0.408002	0.417289	0.472152	0.498721	0.493707	0.438674	0.470026	0.545244	0.524693	0.535345	0.603213	0.614494	0.641231	0.639065	0.625643	0.632879	0.578203	0.540884	0.559558	0.603157	0.603189	0.541548	0.586649	0.556435	0.529543	0.541418	0.555517	0.566569	0.554954	0.553926
59	0.376738	0.395013	0.413516	0.399598	0.366126	0.310808	0.324154	0.416673	0.421782	0.381972	0.419843	0.438345	0.460476	0.437158	0.490231	0.429045	0.379016	0.424864	0.429675	0.432211	0.459231	0.479297	0.533591	0.447803	0.37805	0.40341	0.545604	0.539131	0.535099	0.576697	0.507221	0.560416	0.551459	0.542964	0.621802	0.610488	0.574592	0.567953	0.5391	0.545372	0.494433	0.482412	0.537754	0.476239	0.492058	0.517839	0.538177	0.516008	0.479417
60	0.352578	0.370472	0.306935	0.277219	0.324877	0.357856	0.375453	0.468922	0.473261	0.440451	0.417972	0.422588	0.389048	0.359374	0.417747	0.392855	0.405312	0.457165	0.42219	0.383406	0.388644	0.403071	0.423705	0.411337	0.392419	0.411767	0.4771	0.464335	0.48661	0.569091	0.523398	0.542286	0.526423	0.497881	0.50121	0.485068	0.511987	0.496418	0.489574	0.495126	0.489095	0.491022	0.468437	0.450479	0.468685	0.474658	0.481657	0.501517	0.46332
61	0.407964	0.398989	0.34466	0.293389	0.298226	0.34063	0.389636	0.364109	0.404291	0.448404	0.429846	0.398362	0.387557	0.322592	0.347863	0.325349	0.377359	0.440008	0.431743	0.374415	0.344445	0.346221	0.418608	0.396018	0.372697	0.401169	0.423628	0.467941	0.481383	0.551936	0.532994	0.55671	0.526011	0.472888	0.428502	0.441947	0.444044	0.44508	0.476874	0.485348	0.466155	0.442429	0.412982	0.448299	0.451007	0.46372	0.491808	0.442981	0.430555
62	0.379566	0.356461	0.368772	0.315327	0.310127	0.335776	0.369063	0.280894	0.355848	0.439571	0.394727	0.391434	0.40075	0.377301	0.450061	0.324516	0.340239	0.419022	0.367989	0.31971	0.311702	0.340116	0.344988	0.341364	0.380199	0.42525	0.415929	0.448794	0.458148	0.505288	0.519588	0.538659	0.459833	0.450436	0.453906	0.486491	0.448129	0.408169	0.412275	0.439156	0.416261	0.406172	0.399572	0.421005	0.408999	0.402335	0.43522	0.412241	0.418419
63	0.377876	0.41197	0.388264	0.385189	0.318878	0.368316	0.395981	0.315387	0.342622	0.396097	0.377223	0.414298	0.449639	0.36816	0.411774	0.316473	0.287321	0.359028	0.3884	0.342107	0.304787	0.323283	0.364279	0.367929	0.437958	0.448053	0.420201	0.426638	0.420036	0.448115	0.551798	0.535828	0.47962	0.456433	0.446876	0.458833	0.427174	0.405537	0.433583	0.426278	0.37003	0.347515	0.365507	0.404812	0.402348	0.399534	0.413888	0.402886	0.432754
64	0.431142	0.464512	0.369208	0.342959	0.382487	0.418531	0.374394	0.273084	0.280055	0.311343	0.372576	0.346225	0.356882	0.363437	0.395798	0.29301	0.324833	0.376685	0.431572	0.373	0.330201	0.345362	0.383425	0.35693	0.420774	0.387335	0.403441	0.42991	0.427725	0.434631	0.520659	0.452249	0.436379	0.426975	0.460956	0.455697	0.410676	0.415885	0.433153	0.414109	0.382816	0.352575	0.386992	0.427526	0.418827	0.38187	0.383378	0.39802	0.417549
65	0.397536	0.459833	0.377183	0.308022	0.365033	0.378138	0.400665	0.299802	0.301755	0.33202	0.363974	0.2884	0.25208	0.311526	0.370208	0.341881	0.339281	0.358253	0.422731	0.354434	0.356599	0.388277	0.364374	0.301216	0.335549	0.330098	0.362709	0.406407	0.45389	0.489027	0.446234	0.412175	0.404666	0.42634	0.448146	0.413396	0.439027	0.411293	0.403576	0.44548	0.440945	0.397908	0.386225	0.388681	0.416256	0.37716	0.35987	0.403556	0.448665
66	0.398032	0.377238	0.411484	0.403052	0.3498	0.374665	0.447147	0.385499	0.365229	0.345152	0.335521	0.256373	0.327127	0.39036	0.360116	0.361598	0.388985	0.380168	0.375645	0.30847	0.307553	0.307063	0.274013	0.285972	0.315415	0.353626	0.34621	0.339748	0.417661	0.440497	0.431639	0.45152	0.44109	0.438019	0.43681	0.398061	0.434844	0.388651	0.396646	0.456908	0.415351	0.371762	0.379074	0.391864	0.398514	0.371746	0.348115	0.380016	0.459008
67	0.326326	0.312275	0.401061	0.378332	0.3226	0.312681	0.391758	0.385218	0.393261	0.397699	0.388176	0.256998	0.291773	0.367181	0.425227	0.370684	0.309935	0.314432	0.300034	0.254431	0.246672	0.280094	0.283134	0.282236	0.316321	0.363738	0.361862	0.351138	0.383117	0.414202	0.401048	0.494834	0.450984	0.377935	0.380876	0.41968	0.429141	0.406413	0.449934	0.47657	0.402542	0.327238	0.325711	0.375366	0.391176	0.391851	0.422467	0.43104	0.424739
68	0.302438	0.284236	0.409144	0.387644	0.232254	0.228728	0.292312	0.35153	0.401771	0.431137	0.400744	0.294082	0.240475	0.333637	0.400897	0.375372	0.363207	0.325539	0.284749	0.300576	0.301673	0.291728	0.247214	0.269072	0.33537	0.421794	0.432869	0.418764	0.394152	0.419219	0.387163	0.488935	0.485076	0.442201	0.436543	0.390348	0.421395	0.436697	0.491082	0.469901	0.411133	0.368116	0.356133	0.374908	0.381248	0.421431	0.410999	0.40645	0.413284
69	0.350284	0.336946	0.415269	0.410782	0.267953	0.217935	0.320314	0.462682	0.531354	0.531621	0.42122	0.350434	0.327428	0.338063	0.309659	0.378249	0.451243	0.377831	0.233418	0.276045	0.294346	0.259085	0.243817	0.322306	0.378269	0.413531	0.388333	0.364303	0.370883	0.39495	0.37245	0.428859	0.457349	0.458906	0.426254	0.381979	0.441886	0.419472	0.398781	0.381554	0.411585	0.409555	0.388454	0.36499	0.380342	0.377353	0.4083	0.419346	0.39007
70	0.364278	0.338256	0.34439	0.343496	0.272584	0.30541	0.435006	0.5984	0.587747	0.464913	0.388118	0.368999	0.331369	0.311997	0.36807	0.54658	0.497887	0.40978	0.320854	0.331491	0.368806	0.311233	0.315109	0.324958	0.386051	0.390434	0.335992	0.382278	0.393933	0.383445	0.429489	0.457	0.44587	0.490963	0.459203	0.396472	0.430715	0.395932	0.331096	0.331207	0.400402	0.427546	0.397705	0.390953	0.389834	0.339559	0.38736	0.390877	0.360511
71	0.4825	0.43658	0.364711	0.360512	0.337406	0.44306	0.512273	0.58363	0.52366	0.351685	0.272325	0.318618	0.321802	0.333863	0.397299	0.493893	0.436995	0.363759	0.341104	0.432525	0.563769	0.442158	0.347969	0.334006	0.314806	0.308895	0.320484	0.444934	0.425303	0.4534	0.49875	0.497989	0.402476	0.45717	0.458786	0.440424	0.433352	0.407762	0.340622	0.377667	0.389289	0.365543	0.337755	0.398207	0.390642	0.353458	0.356366	0.353946	0.372034
72	0.534616	0.465923	0.327057	0.316169	0.315759	0.391957	0.400987	0.498992	0.466557	0.334395	0.204157	0.335535	0.337539	0.409875	0.450123	0.490584	0.459057	0.396558	0.327242	0.339502	0.462379	0.428411	0.362976	0.347415	0.345508	0.335228	0.296102	0.358315	0.39894	0.482381	0.558573	0.557218	0.450602	0.401115	0.480299	0.449032	0.447078	0.410994	0.355761	0.405316	0.38277	0.330333	0.331151	0.364956	0.379158	0.368312	0.379489	0.364039	0.399658
73	0.503406	0.481969	0.362144	0.341224	0.340924	0.376422	0.364814	0.407425	0.370948	0.356852	0.298826	0.391112	0.319322	0.352426	0.410729	0.492713	0.443357	0.422656	0.30162	0.235998	0.350884	0.390335	0.29852	0.365262	0.447926	0.335373	0.323665	0.372818	0.410443	0.457661	0.550654	0.551931	0.440677	0.360589	0.42427	0.377647	0.421715	0.383958	0.335799	0.380822	0.42529	0.39866	0.387036	0.374578	0.401696	0.403141	0.381581	0.399024	0.436915
74	0.389594	0.447222	0.426961	0.395431	0.399547	0.475106	0.422993	0.32337	0.26123	0.292342	0.317258	0.290391	0.265166	0.29653	0.350562	0.322724	0.297281	0.293467	0.245963	0.293614	0.340799	0.416408	0.301868	0.289495	0.343591	0.237427	0.31509	0.317274	0.376695	0.450833	0.543856	0.482091	0.440458	0.382919	0.373955	0.340941	0.352466	0.299933	0.304739	0.399104	0.444155	0.393858	0.42438	0.37602	0.401183	0.387635	0.403039	0.429063	0.438033
75	0.247489	0.338872	0.291706	0.308307	0.348378	0.390015	0.379366	0.321407	0.273567	0.243203	0.286943	0.242612	0.24151	0.236718	0.282351	0.272261	0.248518	0.284022	0.294092	0.368148	0.476943	0.506125	0.318104	0.301535	0.367998	0.263849	0.25689	0.26221	0.273407	0.354186	0.477971	0.485461	0.415035	0.358461	0.33352	0.386307	0.383864	0.374633	0.356914	0.4197	0.464684	0.378939	0.426262	0.365326	0.396238	0.392097	0.42241	0.480264	0.414921
76	0.235943	0.275204	0.275263	0.301598	0.357144	0.421977	0.289179	0.37372	0.381732	0.261274	0.259776	0.30406	0.259534	0.261357	0.247483	0.25163	0.28054	0.256319	0.357749	0.413385	0.424497	0.348787	0.379376	0.409053	0.336437	0.265001	0.248492	0.298013	0.318037	0.330413	0.394113	0.439452	0.441466	0.36433	0.358525	0.405547	0.437637	0.416261	0.369784	0.408243	0.413826	0.414526	0.454735	0.372596	0.358477	0.345549	0.413192	0.457186	0.394236
77	0.194074	0.272592	0.323405	0.368842	0.383442	0.323573	0.346594	0.368441	0.306843	0.276287	0.235679	0.256677	0.206376	0.293245	0.310869	0.336037	0.271324	0.253467	0.238736	0.354458	0.382267	0.288903	0.322694	0.327838	0.263233	0.311261	0.313323	0.336098	0.330685	0.404121	0.479496	0.436558	0.369674	0.314117	0.392878	0.422	0.437051	0.410338	0.366867	0.437243	0.374541	0.388083	0.402027	0.347515	0.368413	0.379677	0.406654	0.389073	0.375531
78	0.396102	0.331762	0.35005	0.394402	0.469662	0.265863	0.270462	0.251653	0.28553	0.248165	0.266558	0.279982	0.235183	0.297531	0.39018	0.388414	0.233666	0.330002	0.337066	0.401142	0.40805	0.331337	0.283251	0.238905	0.20073	0.263141	0.279094	0.306595	0.322805	0.456131	0.523776	0.463666	0.349522	0.352204	0.376016	0.431253	0.437728	0.394287	0.370692	0.402886	0.378612	0.359035	0.331712	0.352173	0.366259	0.382476	0.374147	0.389617	0.445533
79	0.3469	0.371614	0.425461	0.488442	0.621785	0.412414	0.304889	0.333901	0.295334	0.29692	0.306336	0.351895	0.271754	0.275632	0.377578	0.337792	0.261119	0.282313	0.387671	0.411973	0.43995	0.452219	0.40478	0.282506	0.293385	0.347676	0.325012	0.336459	0.312705	0.360351	0.509941	0.468639	0.400742	0.417634	0.408806	0.42384	0.474166	0.420731	0.375553	0.416443	0.443728	0.377124	0.334604	0.378713	0.351343	0.366339	0.388837	0.425723	0.385622
80	0.460597	0.499386	0.471222	0.666448	0.681618	0.369576	0.270284	0.361841	0.335431	0.331635	0.304767	0.353565	0.337417	0.29028	0.413353	0.341741	0.341629	0.348616	0.392012	0.386403	0.349913	0.414569	0.397841	0.327605	0.385805	0.383519	0.453264	0.427047	0.315549	0.316708	0.467965	0.493019	0.533088	0.451339	0.419098	0.412924	0.420309	0.336288	0.339485	0.439826	0.446501	0.357735	0.353775	0.360262	0.325785	0.396365	0.435181	0.367605	0.348783
81	0.477524	0.39444	0.390776	0.568797	0.582185	0.327149	0.326579	0.368259	0.353681	0.2737	0.21851	0.266582	0.357693	0.409587	0.466152	0.376405	0.387221	0.427681	0.391827	0.400578	0.286832	0.24696	0.325743	0.370836	0.360532	0.344233	0.416536	0.371868	0.273935	0.283047	0.373697	0.42661	0.424574	0.379661	0.440259	0.449821	0.425949	0.365388	0.310214	0.386402	0.39645	0.354907	0.409147	0.465655	0.39238	0.405237	0.358088	0.301887	0.313771
82	0.379785	0.323407	0.280976	0.445175	0.375133	0.236428	0.313023	0.432177	0.440318	0.310927	0.221847	0.213276	0.401214	0.465178	0.461389	0.440072	0.380567	0.450296	0.359652	0.347426	0.324656	0.21981	0.363663	0.426026	0.344	0.287842	0.353657	0.373043	0.266713	0.288112	0.328566	0.397002	0.369412	0.325296	0.419954	0.390508	0.346501	0.336069	0.369456	0.444272	0.392959	0.348121	0.367434	0.404194	0.419073	0.402226	0.349553	0.29893	0.28446
83	0.517745	0.36025	0.343212	0.38043	0.236337	0.259605	0.249579	0.33952	0.454396	0.397471	0.331398	0.335316	0.454928	0.47437	0.397869	0.316193	0.337313	0.472173	0.430309	0.353781	0.345384	0.269715	0.397038	0.380789	0.297059	0.310242	0.386449	0.465762	0.353698	0.312479	0.281878	0.361636	0.42679	0.429892	0.401893	0.382174	0.417111	0.353717	0.370638	0.441352	0.406648	0.377848	0.34171	0.352553	0.384902	0.348816	0.3344	0.31385	0.358577
84	0.461856	0.322559	0.319318	0.385672	0.425278	0.388219	0.234563	0.215733	0.302297	0.316958	0.292325	0.278727	0.4234	0.436949	0.347296	0.251181	0.35447	0.516665	0.502414	0.381543	0.320368	0.265353	0.362219	0.362998	0.246775	0.29105	0.349392	0.462703	0.421505	0.359442	0.32933	0.397142	0.484502	0.441689	0.345514	0.367996	0.38425	0.452373	0.461658	0.425212	0.389217	0.397849	0.281219	0.279549	0.347795	0.330227	0.350582	0.37206	0.364607
85	0.312721	0.26702	0.281136	0.360296	0.440052	0.319557	0.210261	0.159654	0.258786	0.309608	0.285475	0.258579	0.442924	0.491718	0.409457	0.352109	0.399614	0.399342	0.437458	0.322772	0.300762	0.270337	0.304148	0.346124	0.300358	0.233408	0.303789	0.433929	0.378529	0.391369	0.384088	0.419832	0.505257	0.512649	0.407963	0.341466	0.367815	0.431128	0.436636	0.419294	0.370707	0.360276	0.255498	0.282004	0.370276	0.361347	0.401869	0.404538	0.362423
86	0.206223	0.337916	0.315125	0.282977	0.373911	0.269147	0.223434	0.272253	0.268556	0.289152	0.345124	0.249165	0.29709	0.391785	0.390976	0.431331	0.441124	0.274752	0.323838	0.313923	0.258245	0.228113	0.296855	0.337391	0.371766	0.310334	0.352956	0.460182	0.42011	0.411261	0.400762	0.450014	0.471462	0.477896	0.4691	0.426505	0.442696	0.3817	0.38805	0.436385	0.409612	0.330103	0.33162	0.348776	0.42076	0.391322	0.386184	0.31449	0.282483
87	0.262873	0.401848	0.402546	0.250747	0.185174	0.215477	0.182587	0.259498	0.280621	0.307056	0.309306	0.198686	0.227367	0.279338	0.270305	0.225855	0.187328	0.222042	0.296985	0.363155	0.305645	0.324344	0.356452	0.306954	0.339838	0.39877	0.434966	0.445631	0.373489	0.336855	0.324483	0.4009	0.383347	0.35459	0.400241	0.384876	0.400806	0.347095	0.32652	0.40333	0.438333	0.410627	0.390656	0.355064	0.377156	0.370429	0.319288	0.279549	0.278421
88	0.342666	0.400557	0.40006	0.285908	0.222568	0.300326	0.280751	0.253421	0.296898	0.323968	0.32999	0.277462	0.237057	0.264087	0.278633	0.252766	0.158425	0.220054	0.369082	0.373588	0.322741	0.395504	0.372817	0.384213	0.329142	0.412275	0.474501	0.449899	0.365861	0.302859	0.270526	0.40451	0.393096	0.380054	0.349827	0.347119	0.385388	0.365918	0.368862	0.419948	0.397751	0.382415	0.381401	0.313553	0.359804	0.397128	0.36713	0.391779	0.383405
89	0.324668	0.308486	0.316062	0.301594	0.302804	0.458727	0.422297	0.360667	0.31579	0.292224	0.284176	0.282788	0.338036	0.325017	0.292219	0.299997	0.30369	0.264429	0.249194	0.212582	0.289834	0.287793	0.397268	0.379581	0.226563	0.33678	0.450477	0.575879	0.464523	0.414237	0.348479	0.325207	0.364159	0.438285	0.41075	0.387608	0.330019	0.311071	0.401782	0.384897	0.416829	0.424021	0.376469	0.278645	0.325969	0.325267	0.358567	0.446465	0.453377
[truncated: 41 more columns]

## Sheet: Compartments_Wapl-control
	0	1	2	3	4
0	0.359289	0.274296	-0.127884	-0.257073	-0.427762
1	0.274296	0.184279	0.0139129	-0.208198	-0.383439
2	-0.127884	0.0139129	0.0902534	0.0496849	-0.0542281
3	-0.257073	-0.208198	0.0496849	0.0956312	0.240737
4	-0.427762	-0.383439	-0.0542281	0.240737	0.414504

## Sheet: Loops_Wapl-KO
	0	1	2	3	4	5	6	7	8	9	10	11	12	13	14	15	16	17	18	19
0	0.965556	1.06319	1.05488	0.83235	0.867753	0.976581	0.94068	1.024	1.32044	1.29731	1.47081	1.15808	0.968743	1.10594	1.17751	0.954889	1.11944	1.06506	0.969495	0.928945
1	1.03355	1.02215	0.762901	1.05722	0.811461	1.09087	1.04136	1.02547	1.12676	1.09814	1.37969	1.33387	0.924116	1.01845	0.987848	0.946607	1.13797	1.3732	1.08005	1.06246
2	0.916512	0.912075	0.898391	0.879221	1.02653	1.07719	1.00499	1.03526	1.04177	1.20901	1.32112	1.48149	1.17035	1.14894	0.980942	1.26356	1.11751	1.21447	1.043	0.888223
3	1.06482	1.00904	0.95489	0.904635	0.967506	1.06402	1.26658	1.19214	1.32217	1.50754	1.43801	1.44425	1.62895	1.03768	1.19019	1.25872	1.21701	0.947153	1.40481	1.29269
4	0.946776	0.916932	1.00709	0.963966	1.14322	1.24501	0.883082	1.03131	1.20002	1.50447	1.67693	1.41279	1.21684	1.36254	1.26028	1.16537	1.12453	1.11053	1.45259	1.16285
5	0.872468	0.83038	0.996058	1.09242	1.03089	1.10646	1.09064	1.08642	1.24287	1.51785	1.64872	1.41461	1.314	1.35167	1.21818	0.962405	1.27499	1.02555	1.15272	1.04568
6	0.95576	1.10222	0.934865	1.0266	1.00334	1.007	1.14588	1.30226	1.14215	1.27624	1.59538	1.58056	1.19862	1.32415	1.24746	1.11365	1.0821	0.908498	1.08777	1.09393
7	0.914328	1.03444	0.939317	1.08084	1.12154	1.0128	1.11564	1.23962	1.32347	1.56589	1.48681	1.53547	1.31499	1.309	1.33652	1.09883	1.36594	1.14352	0.980398	1.21091
8	0.953874	1.02754	1.07392	1.21422	1.08543	1.25027	1.17183	1.41682	1.37022	1.61377	1.99598	1.92754	1.55052	1.5451	1.33858	1.24073	1.33039	1.33954	1.14163	1.37097
9	1.02856	1.04111	1.34477	1.27132	1.36022	1.36028	1.28827	1.53834	1.54183	2.05287	2.24872	1.84511	1.93584	1.58822	1.47071	1.55233	1.25236	1.43257	1.47069	1.46586
10	1.08383	1.30175	1.52633	1.61889	1.68234	1.61952	1.63297	1.95112	1.78649	2.15155	3.13829	2.32143	2.00093	1.54389	1.75823	1.49459	1.52872	1.41811	1.28175	1.56958
11	1.05822	1.27219	1.37179	1.34181	1.42827	1.52705	1.50548	1.62749	1.72291	1.85225	2.32042	2.01731	1.47727	1.51278	1.61735	1.40024	1.32043	1.33612	1.24107	1.20915
12	1.18241	1.15218	1.24761	1.19934	1.36749	1.44389	1.30838	1.43356	1.53283	1.67888	2.00657	1.73471	1.42713	1.38183	1.30979	1.2909	1.17274	1.12371	1.19519	1.28025
13	1.15429	1.24827	1.21345	1.26667	1.24922	1.28566	1.32021	1.41312	1.47267	1.69947	1.92864	1.63769	1.29844	1.18503	1.27007	1.04573	1.30486	1.10898	1.11163	1.06754
14	1.2241	1.17297	1.16804	1.21342	1.19805	1.34697	1.28807	1.29507	1.30731	1.62101	1.57314	1.42491	1.30119	1.05611	1.15289	0.965744	1.15681	1.11469	1.07509	1.00266
15	1.23076	1.20778	1.12137	1.13499	1.15262	1.1315	1.29324	1.51218	1.49109	1.47032	1.6908	1.42424	1.12997	1.04547	1.06003	0.945797	0.846739	1.01936	1.26225	1.0142
16	1.23227	1.21425	1.17766	1.18652	1.18043	1.13105	1.15355	1.32689	1.29872	1.46578	1.57527	1.37288	1.20447	1.12156	1.04623	1.06986	0.90786	1.06796	0.935164	1.10694
17	1.26004	1.16269	1.16066	1.16186	1.21245	1.13602	1.10426	1.17636	1.17469	1.45648	1.45586	1.07623	1.14621	1.02024	1.19453	1.0262	0.86066	0.940174	1.20592	1.13303
18	1.18402	1.20447	1.17866	1.17735	1.17909	1.06086	1.13284	1.2264	1.16546	1.32755	1.36647	1.28955	1.06958	0.962072	1.0814	0.965449	0.870476	0.912691	0.981226	1.14005
19	1.25766	1.20703	1.22155	1.19395	1.19793	1.14311	1.20211	1.12076	1.07161	1.17597	1.29466	1.10165	1.1612	1.00946	0.978391	0.890982	0.940092	0.988375	0.879984	0.895144

[truncated: 17 more sheets: TADs_Wapl-KO, Compartments_Wapl-KO, Scc1-KO_100000-150000bp, Scc1-control_100000-150000bp, Wapl-KO_100000-150000bp, Wapl-control_100000-150000bp, Scc1-KO_150000-250000bp, Scc1-control_150000-250000bp, Wapl-KO_150000-250000bp, Wapl-control_150000-250000bp, Scc1-KO_250000-500000bp, Scc1-control_250000-500000bp, Wapl-KO_250000-500000bp, Wapl-control_250000-500000bp, short_distances, intermediate_distances, long_distances]
