# Supplementary material for: A mechanism of cohesin‐dependent loop extrusion organizes zygotic genome architecture
Source: EMBO J. 2017 Dec 7;36(24):3600–18. doi: 10.15252/embj.201798083 (PMC5730859; doi:10.15252/embj.201798083)
Supplement: Supplementary file 11 — Source Data for Figure 4 [file EMBJ-36-3600-s009.xls]

## Sheet: Figure4_Pc_slopes_data_model
	Label	S (bp)	Plot type	isFemale	value
0	Controls	15000	Pc(s)	female	3.54955
1	Controls	30000	Pc(s)	female	1
2	Controls	50000	Pc(s)	female	0.524862
3	Controls	75000	Pc(s)	female	0.352923
4	Controls	110000	Pc(s)	female	0.232068
5	Controls	165000	Pc(s)	female	0.140315
6	Controls	255000	Pc(s)	female	0.076779
7	Controls	395000	Pc(s)	female	0.0377719
8	Controls	610000	Pc(s)	female	0.0165574
9	Controls	935000	Pc(s)	female	0.00719036
10	Controls	1435000	Pc(s)	female	0.00327355
11	Controls	2210000	Pc(s)	female	0.00192806
12	Controls	3395000	Pc(s)	female	0.00130196
13	Controls	5215000	Pc(s)	female	0.000982133
14	Controls	8020000	Pc(s)	female	0.00078354
15	Controls	12335000	Pc(s)	female	0.000612015
16	Controls	18960000	Pc(s)	female	0.000410744
17	Controls	29145000	Pc(s)	female	0.000255363
18	Controls	44805000	Pc(s)	female	0.000137182
19	Controls	68870000	Pc(s)	female	7.00135e-05
20	Controls	105865000	Pc(s)	female	4.54789e-05
21	Controls	162740000	Pc(s)	female	3.58165e-05
22	Controls	197200000	Pc(s)	female	1.75663e-05
23	Controls	15000	Pc(s)	female	3.54955
24	Controls	30000	Pc(s)	female	1
25	Controls	50000	Pc(s)	female	0.524862
26	Controls	75000	Pc(s)	female	0.352923
27	Controls	110000	Pc(s)	female	0.232068
28	Controls	165000	Pc(s)	female	0.140315
29	Controls	255000	Pc(s)	female	0.076779
30	Controls	395000	Pc(s)	female	0.0377719
31	Controls	610000	Pc(s)	female	0.0165574
32	Controls	935000	Pc(s)	female	0.00719036
33	Controls	1435000	Pc(s)	female	0.00327355
34	Controls	2210000	Pc(s)	female	0.00192806
35	Controls	3395000	Pc(s)	female	0.00130196
36	Controls	5215000	Pc(s)	female	0.000982133
37	Controls	8020000	Pc(s)	female	0.00078354
38	Controls	12335000	Pc(s)	female	0.000612015
39	Controls	18960000	Pc(s)	female	0.000410744
40	Controls	29145000	Pc(s)	female	0.000255363
41	Controls	44805000	Pc(s)	female	0.000137182
42	Controls	68870000	Pc(s)	female	7.00135e-05
43	Controls	105865000	Pc(s)	female	4.54789e-05
44	Controls	162740000	Pc(s)	female	3.58165e-05
45	Controls	197200000	Pc(s)	female	1.75663e-05
46	Controls	15000	Pc(s)	male	3.56774
47	Controls	30000	Pc(s)	male	1
48	Controls	50000	Pc(s)	male	0.532011
49	Controls	75000	Pc(s)	male	0.359594
50	Controls	110000	Pc(s)	male	0.235378
51	Controls	165000	Pc(s)	male	0.134581
52	Controls	255000	Pc(s)	male	0.0681217
53	Controls	395000	Pc(s)	male	0.030828
54	Controls	610000	Pc(s)	male	0.0125884
55	Controls	935000	Pc(s)	male	0.00517709
56	Controls	1435000	Pc(s)	male	0.00225722
57	Controls	2210000	Pc(s)	male	0.00117061
58	Controls	3395000	Pc(s)	male	0.000653257
59	Controls	5215000	Pc(s)	male	0.000371442
60	Controls	8020000	Pc(s)	male	0.000222782
61	Controls	12335000	Pc(s)	male	0.000145574
62	Controls	18960000	Pc(s)	male	8.64277e-05
63	Controls	29145000	Pc(s)	male	5.47512e-05
64	Controls	44805000	Pc(s)	male	3.42269e-05
65	Controls	68870000	Pc(s)	male	2.52229e-05
66	Controls	105865000	Pc(s)	male	2.21991e-05
67	Controls	162740000	Pc(s)	male	2.43749e-05
68	Controls	197200000	Pc(s)	male	1.64677e-05
69	Controls	15000	Pc(s)	male	3.56774
70	Controls	30000	Pc(s)	male	1
71	Controls	50000	Pc(s)	male	0.532011
72	Controls	75000	Pc(s)	male	0.359594
73	Controls	110000	Pc(s)	male	0.235378
74	Controls	165000	Pc(s)	male	0.134581
75	Controls	255000	Pc(s)	male	0.0681217
76	Controls	395000	Pc(s)	male	0.030828
77	Controls	610000	Pc(s)	male	0.0125884
78	Controls	935000	Pc(s)	male	0.00517709
79	Controls	1435000	Pc(s)	male	0.00225722
80	Controls	2210000	Pc(s)	male	0.00117061
81	Controls	3395000	Pc(s)	male	0.000653257
82	Controls	5215000	Pc(s)	male	0.000371442
83	Controls	8020000	Pc(s)	male	0.000222782
84	Controls	12335000	Pc(s)	male	0.000145574
85	Controls	18960000	Pc(s)	male	8.64277e-05
86	Controls	29145000	Pc(s)	male	5.47512e-05
87	Controls	44805000	Pc(s)	male	3.42269e-05
88	Controls	68870000	Pc(s)	male	2.52229e-05
89	Controls	105865000	Pc(s)	male	2.21991e-05
90	Controls	162740000	Pc(s)	male	2.43749e-05
91	Controls	197200000	Pc(s)	male	1.64677e-05
92	Scc1KO	15000	Pc(s)	female	3.49694
93	Scc1KO	30000	Pc(s)	female	1
94	Scc1KO	50000	Pc(s)	female	0.437694
95	Scc1KO	75000	Pc(s)	female	0.245499
96	Scc1KO	110000	Pc(s)	female	0.133643
97	Scc1KO	165000	Pc(s)	female	0.0703097
98	Scc1KO	255000	Pc(s)	female	0.0372772
99	Scc1KO	395000	Pc(s)	female	0.0198601
100	Scc1KO	610000	Pc(s)	female	0.0112797
101	Scc1KO	935000	Pc(s)	female	0.00676301
102	Scc1KO	1435000	Pc(s)	female	0.00432489
103	Scc1KO	2210000	Pc(s)	female	0.0030205
104	Scc1KO	3395000	Pc(s)	female	0.0021541
105	Scc1KO	5215000	Pc(s)	female	0.00168632
106	Scc1KO	8020000	Pc(s)	female	0.0013585
107	Scc1KO	12335000	Pc(s)	female	0.0010415
108	Scc1KO	18960000	Pc(s)	female	0.000679316
109	Scc1KO	29145000	Pc(s)	female	0.000362827
110	Scc1KO	44805000	Pc(s)	female	0.000170312
111	Scc1KO	68870000	Pc(s)	female	8.19218e-05
112	Scc1KO	105865000	Pc(s)	female	5.48737e-05
113	Scc1KO	162740000	Pc(s)	female	4.7646e-05
114	Scc1KO	197200000	Pc(s)	female	5.42432e-05
115	Scc1KO	15000	Pc(s)	female	3.49694
116	Scc1KO	30000	Pc(s)	female	1
117	Scc1KO	50000	Pc(s)	female	0.437694
118	Scc1KO	75000	Pc(s)	female	0.245499
119	Scc1KO	110000	Pc(s)	female	0.133643
120	Scc1KO	165000	Pc(s)	female	0.0703097
121	Scc1KO	255000	Pc(s)	female	0.0372772
122	Scc1KO	395000	Pc(s)	female	0.0198601
123	Scc1KO	610000	Pc(s)	female	0.0112797
124	Scc1KO	935000	Pc(s)	female	0.00676301
125	Scc1KO	1435000	Pc(s)	female	0.00432489
126	Scc1KO	2210000	Pc(s)	female	0.0030205
127	Scc1KO	3395000	Pc(s)	female	0.0021541
128	Scc1KO	5215000	Pc(s)	female	0.00168632
129	Scc1KO	8020000	Pc(s)	female	0.0013585
130	Scc1KO	12335000	Pc(s)	female	0.0010415
131	Scc1KO	18960000	Pc(s)	female	0.000679316
132	Scc1KO	29145000	Pc(s)	female	0.000362827
133	Scc1KO	44805000	Pc(s)	female	0.000170312
134	Scc1KO	68870000	Pc(s)	female	8.19218e-05
135	Scc1KO	105865000	Pc(s)	female	5.48737e-05
136	Scc1KO	162740000	Pc(s)	female	4.7646e-05
137	Scc1KO	197200000	Pc(s)	female	5.42432e-05
138	Scc1KO	15000	Pc(s)	male	3.62883
139	Scc1KO	30000	Pc(s)	male	1
140	Scc1KO	50000	Pc(s)	male	0.417822
141	Scc1KO	75000	Pc(s)	male	0.228627
142	Scc1KO	110000	Pc(s)	male	0.120255
143	Scc1KO	165000	Pc(s)	male	0.0611805
144	Scc1KO	255000	Pc(s)	male	0.0310493
145	Scc1KO	395000	Pc(s)	male	0.016218
146	Scc1KO	610000	Pc(s)	male	0.00930997
147	Scc1KO	935000	Pc(s)	male	0.0053505
148	Scc1KO	1435000	Pc(s)	male	0.00286325
149	Scc1KO	2210000	Pc(s)	male	0.00187079
150	Scc1KO	3395000	Pc(s)	male	0.00110348
151	Scc1KO	5215000	Pc(s)	male	0.0006106
152	Scc1KO	8020000	Pc(s)	male	0.00037623
153	Scc1KO	12335000	Pc(s)	male	0.000225711
154	Scc1KO	18960000	Pc(s)	male	0.000132391
155	Scc1KO	29145000	Pc(s)	male	0.000104783
156	Scc1KO	44805000	Pc(s)	male	6.23349e-05
157	Scc1KO	68870000	Pc(s)	male	5.64947e-05
158	Scc1KO	105865000	Pc(s)	male	6.79128e-05
159	Scc1KO	162740000	Pc(s)	male	5.37799e-05
160	Scc1KO	197200000	Pc(s)	male	2.94678e-05
161	Scc1KO	15000	Pc(s)	male	3.62883
162	Scc1KO	30000	Pc(s)	male	1
163	Scc1KO	50000	Pc(s)	male	0.417822
164	Scc1KO	75000	Pc(s)	male	0.228627
165	Scc1KO	110000	Pc(s)	male	0.120255
166	Scc1KO	165000	Pc(s)	male	0.0611805
167	Scc1KO	255000	Pc(s)	male	0.0310493
168	Scc1KO	395000	Pc(s)	male	0.016218
169	Scc1KO	610000	Pc(s)	male	0.00930997
170	Scc1KO	935000	Pc(s)	male	0.0053505
171	Scc1KO	1435000	Pc(s)	male	0.00286325
172	Scc1KO	2210000	Pc(s)	male	0.00187079
173	Scc1KO	3395000	Pc(s)	male	0.00110348
174	Scc1KO	5215000	Pc(s)	male	0.0006106
175	Scc1KO	8020000	Pc(s)	male	0.00037623
176	Scc1KO	12335000	Pc(s)	male	0.000225711
177	Scc1KO	18960000	Pc(s)	male	0.000132391
178	Scc1KO	29145000	Pc(s)	male	0.000104783
179	Scc1KO	44805000	Pc(s)	male	6.23349e-05
180	Scc1KO	68870000	Pc(s)	male	5.64947e-05
181	Scc1KO	105865000	Pc(s)	male	6.79128e-05
182	Scc1KO	162740000	Pc(s)	male	5.37799e-05
183	Scc1KO	197200000	Pc(s)	male	2.94678e-05
184	WaplKO	15000	Pc(s)	male	4.85326
185	WaplKO	30000	Pc(s)	male	1
186	WaplKO	50000	Pc(s)	male	0.530621
187	WaplKO	75000	Pc(s)	male	0.391184
188	WaplKO	110000	Pc(s)	male	0.2847
189	WaplKO	165000	Pc(s)	male	0.214068
190	WaplKO	255000	Pc(s)	male	0.152373
191	WaplKO	395000	Pc(s)	male	0.0925081
192	WaplKO	610000	Pc(s)	male	0.0402983
193	WaplKO	935000	Pc(s)	male	0.0110626
194	WaplKO	1435000	Pc(s)	male	0.00257517
195	WaplKO	2210000	Pc(s)	male	0.000914396
196	WaplKO	3395000	Pc(s)	male	0.00040672
197	WaplKO	5215000	Pc(s)	male	0.000223118
198	WaplKO	8020000	Pc(s)	male	0.000116499
199	WaplKO	12335000	Pc(s)	male	8.52428e-05
200	WaplKO	18960000	Pc(s)	male	4.84393e-05
201	WaplKO	29145000	Pc(s)	male	4.02671e-05
202	WaplKO	44805000	Pc(s)	male	3.12572e-05
203	WaplKO	68870000	Pc(s)	male	2.10054e-05
204	WaplKO	105865000	Pc(s)	male	1.93085e-05
205	WaplKO	162740000	Pc(s)	male	2.11166e-05
206	WaplKO	197200000	Pc(s)	male	1.60462e-05
207	WaplKO	15000	Pc(s)	male	4.85326
208	WaplKO	30000	Pc(s)	male	1
209	WaplKO	50000	Pc(s)	male	0.530621
210	WaplKO	75000	Pc(s)	male	0.391184
211	WaplKO	110000	Pc(s)	male	0.2847
212	WaplKO	165000	Pc(s)	male	0.214068
213	WaplKO	255000	Pc(s)	male	0.152373
214	WaplKO	395000	Pc(s)	male	0.0925081
215	WaplKO	610000	Pc(s)	male	0.0402983
216	WaplKO	935000	Pc(s)	male	0.0110626
217	WaplKO	1435000	Pc(s)	male	0.00257517
218	WaplKO	2210000	Pc(s)	male	0.000914396
219	WaplKO	3395000	Pc(s)	male	0.00040672
220	WaplKO	5215000	Pc(s)	male	0.000223118
221	WaplKO	8020000	Pc(s)	male	0.000116499
222	WaplKO	12335000	Pc(s)	male	8.52428e-05
223	WaplKO	18960000	Pc(s)	male	4.84393e-05
224	WaplKO	29145000	Pc(s)	male	4.02671e-05
225	WaplKO	44805000	Pc(s)	male	3.12572e-05
226	WaplKO	68870000	Pc(s)	male	2.10054e-05
227	WaplKO	105865000	Pc(s)	male	1.93085e-05
228	WaplKO	162740000	Pc(s)	male	2.11166e-05
229	WaplKO	197200000	Pc(s)	male	1.60462e-05
230	WaplKO	15000	Pc(s)	female	4.21378
231	WaplKO	30000	Pc(s)	female	1
232	WaplKO	50000	Pc(s)	female	0.493379
233	WaplKO	75000	Pc(s)	female	0.338433
234	WaplKO	110000	Pc(s)	female	0.238031
235	WaplKO	165000	Pc(s)	female	0.171067
236	WaplKO	255000	Pc(s)	female	0.121596
237	WaplKO	395000	Pc(s)	female	0.0798978
238	WaplKO	610000	Pc(s)	female	0.0450121
239	WaplKO	935000	Pc(s)	female	0.0201605
240	WaplKO	1435000	Pc(s)	female	0.00711702
241	WaplKO	2210000	Pc(s)	female	0.00269828
242	WaplKO	3395000	Pc(s)	female	0.00143996
243	WaplKO	5215000	Pc(s)	female	0.00109614
244	WaplKO	8020000	Pc(s)	female	0.000947259
245	WaplKO	12335000	Pc(s)	female	0.000675047
246	WaplKO	18960000	Pc(s)	female	0.000319599
247	WaplKO	29145000	Pc(s)	female	0.000144378
248	WaplKO	44805000	Pc(s)	female	5.65695e-05
249	WaplKO	68870000	Pc(s)	female	3.52052e-05
250	WaplKO	105865000	Pc(s)	female	3.26817e-05
251	WaplKO	162740000	Pc(s)	female	2.66031e-05
252	WaplKO	197200000	Pc(s)	female	3.2062e-05
253	WaplKO	15000	Pc(s)	female	4.21378
254	WaplKO	30000	Pc(s)	female	1
255	WaplKO	50000	Pc(s)	female	0.493379
256	WaplKO	75000	Pc(s)	female	0.338433
257	WaplKO	110000	Pc(s)	female	0.238031
258	WaplKO	165000	Pc(s)	female	0.171067
259	WaplKO	255000	Pc(s)	female	0.121596
260	WaplKO	395000	Pc(s)	female	0.0798978
261	WaplKO	610000	Pc(s)	female	0.0450121
262	WaplKO	935000	Pc(s)	female	0.0201605
263	WaplKO	1435000	Pc(s)	female	0.00711702
264	WaplKO	2210000	Pc(s)	female	0.00269828
265	WaplKO	3395000	Pc(s)	female	0.00143996
266	WaplKO	5215000	Pc(s)	female	0.00109614
267	WaplKO	8020000	Pc(s)	female	0.000947259
268	WaplKO	12335000	Pc(s)	female	0.000675047
269	WaplKO	18960000	Pc(s)	female	0.000319599
270	WaplKO	29145000	Pc(s)	female	0.000144378
271	WaplKO	44805000	Pc(s)	female	5.65695e-05
272	WaplKO	68870000	Pc(s)	female	3.52052e-05
273	WaplKO	105865000	Pc(s)	female	3.26817e-05
274	WaplKO	162740000	Pc(s)	female	2.66031e-05
275	WaplKO	197200000	Pc(s)	female	3.2062e-05
276	Model, Control, female	6600	Pc(s)	female	7.77644
277	Model, Control, female	7500	Pc(s)	female	6.29182
278	Model, Control, female	8700	Pc(s)	female	4.91348
279	Model, Control, female	10200	Pc(s)	female	3.78991
280	Model, Control, female	12000	Pc(s)	female	2.90033
281	Model, Control, female	13800	Pc(s)	female	2.31214
282	Model, Control, female	15900	Pc(s)	female	1.85138
283	Model, Control, female	18300	Pc(s)	female	1.49248
284	Model, Control, female	21000	Pc(s)	female	1.22176
285	Model, Control, female	24300	Pc(s)	female	1
286	Model, Control, female	28200	Pc(s)	female	0.826602
287	Model, Control, female	32400	Pc(s)	female	0.701113
288	Model, Control, female	37200	Pc(s)	female	0.603697
289	Model, Control, female	43200	Pc(s)	female	0.519882
290	Model, Control, female	49800	Pc(s)	female	0.454912
291	Model, Control, female	57300	Pc(s)	female	0.401545
292	Model, Control, female	66300	Pc(s)	female	0.353412
293	Model, Control, female	76500	Pc(s)	female	0.311828
294	Model, Control, female	88200	Pc(s)	female	0.274004
295	Model, Control, female	101700	Pc(s)	female	0.238669
296	Model, Control, female	117300	Pc(s)	female	0.205702
297	Model, Control, female	135300	Pc(s)	female	0.174875
298	Model, Control, female	156000	Pc(s)	female	0.146129
299	Model, Control, female	180000	Pc(s)	female	0.120092
300	Model, Control, female	207600	Pc(s)	female	0.0954312
301	Model, Control, female	239100	Pc(s)	female	0.0749306
302	Model, Control, female	275700	Pc(s)	female	0.0562351
303	Model, Control, female	318000	Pc(s)	female	0.0412359
304	Model, Control, female	366600	Pc(s)	female	0.0290063
305	Model, Control, female	422700	Pc(s)	female	0.0196797
306	Model, Control, female	487200	Pc(s)	female	0.0130179
307	Model, Control, female	561600	Pc(s)	female	0.00838703
308	Model, Control, female	647700	Pc(s)	female	0.00534513
309	Model, Control, female	746700	Pc(s)	female	0.00348504
310	Model, Control, female	860700	Pc(s)	female	0.0023513
311	Model, Control, female	992400	Pc(s)	female	0.00167785
312	Model, Control, female	1144200	Pc(s)	female	0.00129061
313	Model, Control, female	1319100	Pc(s)	female	0.00106183
314	Model, Control, female	1520700	Pc(s)	female	0.000917569
315	Model, Control, female	1753200	Pc(s)	female	0.000837895
316	Model, Control, female	2021100	Pc(s)	female	0.000789605
317	Model, Control, female	2.3298e+06	Pc(s)	female	0.000723365
318	Model, Control, female	2685900	Pc(s)	female	0.000706965
319	Model, Control, female	3096600	Pc(s)	female	0.00069671
320	Model, Control, female	3570000	Pc(s)	female	0.000669803
321	Model, Control, female	4.1154e+06	Pc(s)	female	0.000675526
322	Model, Control, female	4744200	Pc(s)	female	0.000731323
323	Model, Control, female	5469300	Pc(s)	female	0.00073289
324	Model, Control, female	6.3051e+06	Pc(s)	female	0.000714374
325	Model, Control, female	7268700	Pc(s)	female	0.000697116
326	Model, Control, female	8379600	Pc(s)	female	0.000667316
327	Model, Control, female	9660000	Pc(s)	female	0.00055947
328	Model, Control, female	11136000	Pc(s)	female	0.000524723
329	Model, Control, female	12837900	Pc(s)	female	0.000462354
330	Model, Control, female	14799900	Pc(s)	female	0.000407767
331	Model, Control, female	17061600	Pc(s)	female	0.000320219
332	Model, Control, female	1.96689e+07	Pc(s)	female	0.000251872
333	Model, Control, female	22674600	Pc(s)	female	0.000173676
334	Model, Control, female	26139600	Pc(s)	female	0.000123794
335	Model, Control, female	30134100	Pc(s)	female	6.3463e-05
336	Model, Control, female	3.47388e+07	Pc(s)	female	3.01918e-05
337	Model, Control, female	4.00473e+07	Pc(s)	female	1.22231e-05
338	Model, Control, female	46167000	Pc(s)	female	2.48194e-06
339	Model, Control, female	5.32218e+07	Pc(s)	female	1.91684e-06
340	Model, Control, female	6600	Pc(s)	female	7.77644
341	Model, Control, female	7500	Pc(s)	female	6.29182
342	Model, Control, female	8700	Pc(s)	female	4.91348
343	Model, Control, female	10200	Pc(s)	female	3.78991
344	Model, Control, female	12000	Pc(s)	female	2.90033
345	Model, Control, female	13800	Pc(s)	female	2.31214
346	Model, Control, female	15900	Pc(s)	female	1.85138
347	Model, Control, female	18300	Pc(s)	female	1.49248
348	Model, Control, female	21000	Pc(s)	female	1.22176
349	Model, Control, female	24300	Pc(s)	female	1
350	Model, Control, female	28200	Pc(s)	female	0.826602
351	Model, Control, female	32400	Pc(s)	female	0.701113
352	Model, Control, female	37200	Pc(s)	female	0.603697
353	Model, Control, female	43200	Pc(s)	female	0.519882
354	Model, Control, female	49800	Pc(s)	female	0.454912
355	Model, Control, female	57300	Pc(s)	female	0.401545
356	Model, Control, female	66300	Pc(s)	female	0.353412
357	Model, Control, female	76500	Pc(s)	female	0.311828
358	Model, Control, female	88200	Pc(s)	female	0.274004
359	Model, Control, female	101700	Pc(s)	female	0.238669
360	Model, Control, female	117300	Pc(s)	female	0.205702
361	Model, Control, female	135300	Pc(s)	female	0.174875
362	Model, Control, female	156000	Pc(s)	female	0.146129
363	Model, Control, female	180000	Pc(s)	female	0.120092
364	Model, Control, female	207600	Pc(s)	female	0.0954312
365	Model, Control, female	239100	Pc(s)	female	0.0749306
366	Model, Control, female	275700	Pc(s)	female	0.0562351
367	Model, Control, female	318000	Pc(s)	female	0.0412359
368	Model, Control, female	366600	Pc(s)	female	0.0290063
369	Model, Control, female	422700	Pc(s)	female	0.0196797
370	Model, Control, female	487200	Pc(s)	female	0.0130179
371	Model, Control, female	561600	Pc(s)	female	0.00838703
372	Model, Control, female	647700	Pc(s)	female	0.00534513
373	Model, Control, female	746700	Pc(s)	female	0.00348504
374	Model, Control, female	860700	Pc(s)	female	0.0023513
375	Model, Control, female	992400	Pc(s)	female	0.00167785
376	Model, Control, female	1144200	Pc(s)	female	0.00129061
377	Model, Control, female	1319100	Pc(s)	female	0.00106183
378	Model, Control, female	1520700	Pc(s)	female	0.000917569
379	Model, Control, female	1753200	Pc(s)	female	0.000837895
380	Model, Control, female	2021100	Pc(s)	female	0.000789605
381	Model, Control, female	2.3298e+06	Pc(s)	female	0.000723365
382	Model, Control, female	2685900	Pc(s)	female	0.000706965
383	Model, Control, female	3096600	Pc(s)	female	0.00069671
384	Model, Control, female	3570000	Pc(s)	female	0.000669803
385	Model, Control, female	4.1154e+06	Pc(s)	female	0.000675526
386	Model, Control, female	4744200	Pc(s)	female	0.000731323
387	Model, Control, female	5469300	Pc(s)	female	0.00073289
388	Model, Control, female	6.3051e+06	Pc(s)	female	0.000714374
389	Model, Control, female	7268700	Pc(s)	female	0.000697116
390	Model, Control, female	8379600	Pc(s)	female	0.000667316
391	Model, Control, female	9660000	Pc(s)	female	0.00055947
392	Model, Control, female	11136000	Pc(s)	female	0.000524723
393	Model, Control, female	12837900	Pc(s)	female	0.000462354
394	Model, Control, female	14799900	Pc(s)	female	0.000407767
395	Model, Control, female	17061600	Pc(s)	female	0.000320219
396	Model, Control, female	1.96689e+07	Pc(s)	female	0.000251872
397	Model, Control, female	22674600	Pc(s)	female	0.000173676
398	Model, Control, female	26139600	Pc(s)	female	0.000123794
399	Model, Control, female	30134100	Pc(s)	female	6.3463e-05
400	Model, Control, female	3.47388e+07	Pc(s)	female	3.01918e-05
401	Model, Control, female	4.00473e+07	Pc(s)	female	1.22231e-05
402	Model, Control, female	46167000	Pc(s)	female	2.48194e-06
403	Model, Control, female	5.32218e+07	Pc(s)	female	1.91684e-06
404	Model, Control, male	6600	Pc(s)	male	8.08197
405	Model, Control, male	7500	Pc(s)	male	6.51737
406	Model, Control, male	8700	Pc(s)	male	5.06769
407	Model, Control, male	10200	Pc(s)	male	3.89045
408	Model, Control, male	12000	Pc(s)	male	2.96268
409	Model, Control, male	13800	Pc(s)	male	2.35169
410	Model, Control, male	15900	Pc(s)	male	1.87455
411	Model, Control, male	18300	Pc(s)	male	1.50457
412	Model, Control, male	21000	Pc(s)	male	1.22649
413	Model, Control, male	24300	Pc(s)	male	1
414	Model, Control, male	28200	Pc(s)	male	0.824499
415	Model, Control, male	32400	Pc(s)	male	0.697926
416	Model, Control, male	37200	Pc(s)	male	0.600188
417	Model, Control, male	43200	Pc(s)	male	0.515787
418	Model, Control, male	49800	Pc(s)	male	0.450705
419	Model, Control, male	57300	Pc(s)	male	0.397651
420	Model, Control, male	66300	Pc(s)	male	0.34937
421	Model, Control, male	76500	Pc(s)	male	0.307553
422	Model, Control, male	88200	Pc(s)	male	0.270106
423	Model, Control, male	101700	Pc(s)	male	0.234412
424	Model, Control, male	117300	Pc(s)	male	0.201633
425	Model, Control, male	135300	Pc(s)	male	0.17052
426	Model, Control, male	156000	Pc(s)	male	0.141845
427	Model, Control, male	180000	Pc(s)	male	0.116387
428	Model, Control, male	207600	Pc(s)	male	0.0918937
429	Model, Control, male	239100	Pc(s)	male	0.0719438
430	Model, Control, male	275700	Pc(s)	male	0.0532813
431	Model, Control, male	318000	Pc(s)	male	0.0388489
432	Model, Control, male	366600	Pc(s)	male	0.0270789
433	Model, Control, male	422700	Pc(s)	male	0.018101
434	Model, Control, male	487200	Pc(s)	male	0.0118602
435	Model, Control, male	561600	Pc(s)	male	0.00751777
436	Model, Control, male	647700	Pc(s)	male	0.00465856
437	Model, Control, male	746700	Pc(s)	male	0.00292975
438	Model, Control, male	860700	Pc(s)	male	0.00192423
439	Model, Control, male	992400	Pc(s)	male	0.00132649
440	Model, Control, male	1144200	Pc(s)	male	0.000972337
441	Model, Control, male	1319100	Pc(s)	male	0.000761204
442	Model, Control, male	1520700	Pc(s)	male	0.000615296
443	Model, Control, male	1753200	Pc(s)	male	0.000522375
444	Model, Control, male	2021100	Pc(s)	male	0.000450121
445	Model, Control, male	2.3298e+06	Pc(s)	male	0.000381032
446	Model, Control, male	2685900	Pc(s)	male	0.000346841
447	Model, Control, male	3096600	Pc(s)	male	0.000296283
448	Model, Control, male	3570000	Pc(s)	male	0.000246139
449	Model, Control, male	4.1154e+06	Pc(s)	male	0.000215873
450	Model, Control, male	4744200	Pc(s)	male	0.000190257
451	Model, Control, male	5469300	Pc(s)	male	0.000166093
452	Model, Control, male	6.3051e+06	Pc(s)	male	0.000142496
453	Model, Control, male	7268700	Pc(s)	male	0.000123007
454	Model, Control, male	8379600	Pc(s)	male	0.000104959
455	Model, Control, male	9660000	Pc(s)	male	8.92214e-05
456	Model, Control, male	11136000	Pc(s)	male	8.65965e-05
457	Model, Control, male	12837900	Pc(s)	male	6.43851e-05
458	Model, Control, male	14799900	Pc(s)	male	5.89253e-05
459	Model, Control, male	17061600	Pc(s)	male	5.61119e-05
460	Model, Control, male	1.96689e+07	Pc(s)	male	4.78862e-05
461	Model, Control, male	22674600	Pc(s)	male	3.22592e-05
462	Model, Control, male	26139600	Pc(s)	male	3.21208e-05
463	Model, Control, male	30134100	Pc(s)	male	3.69127e-05
464	Model, Control, male	3.47388e+07	Pc(s)	male	3.64864e-05
465	Model, Control, male	4.00473e+07	Pc(s)	male	3.111e-05
466	Model, Control, male	46167000	Pc(s)	male	3.1595e-05
467	Model, Control, male	5.32218e+07	Pc(s)	male	4.42717e-05
468	Model, Control, male	6600	Pc(s)	male	8.08197
469	Model, Control, male	7500	Pc(s)	male	6.51737
470	Model, Control, male	8700	Pc(s)	male	5.06769
471	Model, Control, male	10200	Pc(s)	male	3.89045
472	Model, Control, male	12000	Pc(s)	male	2.96268
473	Model, Control, male	13800	Pc(s)	male	2.35169
474	Model, Control, male	15900	Pc(s)	male	1.87455
475	Model, Control, male	18300	Pc(s)	male	1.50457
476	Model, Control, male	21000	Pc(s)	male	1.22649
477	Model, Control, male	24300	Pc(s)	male	1
478	Model, Control, male	28200	Pc(s)	male	0.824499
479	Model, Control, male	32400	Pc(s)	male	0.697926
480	Model, Control, male	37200	Pc(s)	male	0.600188
481	Model, Control, male	43200	Pc(s)	male	0.515787
482	Model, Control, male	49800	Pc(s)	male	0.450705
483	Model, Control, male	57300	Pc(s)	male	0.397651
484	Model, Control, male	66300	Pc(s)	male	0.34937
485	Model, Control, male	76500	Pc(s)	male	0.307553
486	Model, Control, male	88200	Pc(s)	male	0.270106
487	Model, Control, male	101700	Pc(s)	male	0.234412
488	Model, Control, male	117300	Pc(s)	male	0.201633
489	Model, Control, male	135300	Pc(s)	male	0.17052
490	Model, Control, male	156000	Pc(s)	male	0.141845
491	Model, Control, male	180000	Pc(s)	male	0.116387
492	Model, Control, male	207600	Pc(s)	male	0.0918937
493	Model, Control, male	239100	Pc(s)	male	0.0719438
494	Model, Control, male	275700	Pc(s)	male	0.0532813
495	Model, Control, male	318000	Pc(s)	male	0.0388489
496	Model, Control, male	366600	Pc(s)	male	0.0270789
497	Model, Control, male	422700	Pc(s)	male	0.018101
498	Model, Control, male	487200	Pc(s)	male	0.0118602
499	Model, Control, male	561600	Pc(s)	male	0.00751777
500	Model, Control, male	647700	Pc(s)	male	0.00465856
501	Model, Control, male	746700	Pc(s)	male	0.00292975
502	Model, Control, male	860700	Pc(s)	male	0.00192423
503	Model, Control, male	992400	Pc(s)	male	0.00132649
504	Model, Control, male	1144200	Pc(s)	male	0.000972337
505	Model, Control, male	1319100	Pc(s)	male	0.000761204
506	Model, Control, male	1520700	Pc(s)	male	0.000615296
507	Model, Control, male	1753200	Pc(s)	male	0.000522375
508	Model, Control, male	2021100	Pc(s)	male	0.000450121
509	Model, Control, male	2.3298e+06	Pc(s)	male	0.000381032
510	Model, Control, male	2685900	Pc(s)	male	0.000346841
511	Model, Control, male	3096600	Pc(s)	male	0.000296283
512	Model, Control, male	3570000	Pc(s)	male	0.000246139
513	Model, Control, male	4.1154e+06	Pc(s)	male	0.000215873
514	Model, Control, male	4744200	Pc(s)	male	0.000190257
515	Model, Control, male	5469300	Pc(s)	male	0.000166093
516	Model, Control, male	6.3051e+06	Pc(s)	male	0.000142496
517	Model, Control, male	7268700	Pc(s)	male	0.000123007
518	Model, Control, male	8379600	Pc(s)	male	0.000104959
519	Model, Control, male	9660000	Pc(s)	male	8.92214e-05
520	Model, Control, male	11136000	Pc(s)	male	8.65965e-05
521	Model, Control, male	12837900	Pc(s)	male	6.43851e-05
522	Model, Control, male	14799900	Pc(s)	male	5.89253e-05
523	Model, Control, male	17061600	Pc(s)	male	5.61119e-05
524	Model, Control, male	1.96689e+07	Pc(s)	male	4.78862e-05
525	Model, Control, male	22674600	Pc(s)	male	3.22592e-05
526	Model, Control, male	26139600	Pc(s)	male	3.21208e-05
527	Model, Control, male	30134100	Pc(s)	male	3.69127e-05
528	Model, Control, male	3.47388e+07	Pc(s)	male	3.64864e-05
529	Model, Control, male	4.00473e+07	Pc(s)	male	3.111e-05
530	Model, Control, male	46167000	Pc(s)	male	3.1595e-05
531	Model, Control, male	5.32218e+07	Pc(s)	male	4.42717e-05
532	Model, SCC1KO, female	6600	Pc(s)	female	10.2439
533	Model, SCC1KO, female	7500	Pc(s)	female	8.24258
534	Model, SCC1KO, female	8700	Pc(s)	female	6.37711
535	Model, SCC1KO, female	10200	Pc(s)	female	4.84812
536	Model, SCC1KO, female	12000	Pc(s)	female	3.6314
537	Model, SCC1KO, female	13800	Pc(s)	female	2.82231
538	Model, SCC1KO, female	15900	Pc(s)	female	2.18443
539	Model, SCC1KO, female	18300	Pc(s)	female	1.68619
540	Model, SCC1KO, female	21000	Pc(s)	female	1.30924
541	Model, SCC1KO, female	24300	Pc(s)	female	1
542	Model, SCC1KO, female	28200	Pc(s)	female	0.759609
543	Model, SCC1KO, female	32400	Pc(s)	female	0.587584
544	Model, SCC1KO, female	37200	Pc(s)	female	0.45705
545	Model, SCC1KO, female	43200	Pc(s)	female	0.348777
546	Model, SCC1KO, female	49800	Pc(s)	female	0.270324
547	Model, SCC1KO, female	57300	Pc(s)	female	0.211251
548	Model, SCC1KO, female	66300	Pc(s)	female	0.163834
549	Model, SCC1KO, female	76500	Pc(s)	female	0.128258
550	Model, SCC1KO, female	88200	Pc(s)	female	0.101003
551	Model, SCC1KO, female	101700	Pc(s)	female	0.0796284
552	Model, SCC1KO, female	117300	Pc(s)	female	0.0628043
553	Model, SCC1KO, female	135300	Pc(s)	female	0.0496296
554	Model, SCC1KO, female	156000	Pc(s)	female	0.0392581
555	Model, SCC1KO, female	180000	Pc(s)	female	0.031026
556	Model, SCC1KO, female	207600	Pc(s)	female	0.0243992
557	Model, SCC1KO, female	239100	Pc(s)	female	0.0190108
558	Model, SCC1KO, female	275700	Pc(s)	female	0.0147414
559	Model, SCC1KO, female	318000	Pc(s)	female	0.0114453
560	Model, SCC1KO, female	366600	Pc(s)	female	0.00879867
561	Model, SCC1KO, female	422700	Pc(s)	female	0.00675645
562	Model, SCC1KO, female	487200	Pc(s)	female	0.00527145
563	Model, SCC1KO, female	561600	Pc(s)	female	0.0042043
564	Model, SCC1KO, female	647700	Pc(s)	female	0.00342335
565	Model, SCC1KO, female	746700	Pc(s)	female	0.00285715
566	Model, SCC1KO, female	860700	Pc(s)	female	0.0024098
567	Model, SCC1KO, female	992400	Pc(s)	female	0.00209847
568	Model, SCC1KO, female	1144200	Pc(s)	female	0.00182426
569	Model, SCC1KO, female	1319100	Pc(s)	female	0.00165312
570	Model, SCC1KO, female	1520700	Pc(s)	female	0.00155772
571	Model, SCC1KO, female	1753200	Pc(s)	female	0.00153714
572	Model, SCC1KO, female	2021100	Pc(s)	female	0.00154003
573	Model, SCC1KO, female	2.3298e+06	Pc(s)	female	0.00149463
574	Model, SCC1KO, female	2685900	Pc(s)	female	0.00148042
575	Model, SCC1KO, female	3096600	Pc(s)	female	0.00152398
576	Model, SCC1KO, female	3570000	Pc(s)	female	0.00154492
577	Model, SCC1KO, female	4.1154e+06	Pc(s)	female	0.00164148
578	Model, SCC1KO, female	4744200	Pc(s)	female	0.00163068
579	Model, SCC1KO, female	5469300	Pc(s)	female	0.00159498
580	Model, SCC1KO, female	6.3051e+06	Pc(s)	female	0.001663
581	Model, SCC1KO, female	7268700	Pc(s)	female	0.00160168
582	Model, SCC1KO, female	8379600	Pc(s)	female	0.00146653
583	Model, SCC1KO, female	9660000	Pc(s)	female	0.00136771
584	Model, SCC1KO, female	11136000	Pc(s)	female	0.00123649
585	Model, SCC1KO, female	12837900	Pc(s)	female	0.00117909
586	Model, SCC1KO, female	14799900	Pc(s)	female	0.00102684
587	Model, SCC1KO, female	17061600	Pc(s)	female	0.00086211
588	Model, SCC1KO, female	1.96689e+07	Pc(s)	female	0.000721591
589	Model, SCC1KO, female	22674600	Pc(s)	female	0.000523652
590	Model, SCC1KO, female	26139600	Pc(s)	female	0.000364722
591	Model, SCC1KO, female	30134100	Pc(s)	female	0.000236292
592	Model, SCC1KO, female	3.47388e+07	Pc(s)	female	0.000132402
593	Model, SCC1KO, female	4.00473e+07	Pc(s)	female	5.28027e-05
594	Model, SCC1KO, female	46167000	Pc(s)	female	2.21171e-05
595	Model, SCC1KO, female	5.32218e+07	Pc(s)	female	6.93017e-06
596	Model, SCC1KO, female	6600	Pc(s)	female	10.2439
597	Model, SCC1KO, female	7500	Pc(s)	female	8.24258
598	Model, SCC1KO, female	8700	Pc(s)	female	6.37711
599	Model, SCC1KO, female	10200	Pc(s)	female	4.84812
600	Model, SCC1KO, female	12000	Pc(s)	female	3.6314
601	Model, SCC1KO, female	13800	Pc(s)	female	2.82231
602	Model, SCC1KO, female	15900	Pc(s)	female	2.18443
603	Model, SCC1KO, female	18300	Pc(s)	female	1.68619
604	Model, SCC1KO, female	21000	Pc(s)	female	1.30924
605	Model, SCC1KO, female	24300	Pc(s)	female	1
606	Model, SCC1KO, female	28200	Pc(s)	female	0.759609
607	Model, SCC1KO, female	32400	Pc(s)	female	0.587584
608	Model, SCC1KO, female	37200	Pc(s)	female	0.45705
609	Model, SCC1KO, female	43200	Pc(s)	female	0.348777
610	Model, SCC1KO, female	49800	Pc(s)	female	0.270324
611	Model, SCC1KO, female	57300	Pc(s)	female	0.211251
612	Model, SCC1KO, female	66300	Pc(s)	female	0.163834
613	Model, SCC1KO, female	76500	Pc(s)	female	0.128258
614	Model, SCC1KO, female	88200	Pc(s)	female	0.101003
615	Model, SCC1KO, female	101700	Pc(s)	female	0.0796284
616	Model, SCC1KO, female	117300	Pc(s)	female	0.0628043
617	Model, SCC1KO, female	135300	Pc(s)	female	0.0496296
618	Model, SCC1KO, female	156000	Pc(s)	female	0.0392581
619	Model, SCC1KO, female	180000	Pc(s)	female	0.031026
620	Model, SCC1KO, female	207600	Pc(s)	female	0.0243992
621	Model, SCC1KO, female	239100	Pc(s)	female	0.0190108
622	Model, SCC1KO, female	275700	Pc(s)	female	0.0147414
623	Model, SCC1KO, female	318000	Pc(s)	female	0.0114453
624	Model, SCC1KO, female	366600	Pc(s)	female	0.00879867
625	Model, SCC1KO, female	422700	Pc(s)	female	0.00675645
626	Model, SCC1KO, female	487200	Pc(s)	female	0.00527145
627	Model, SCC1KO, female	561600	Pc(s)	female	0.0042043
628	Model, SCC1KO, female	647700	Pc(s)	female	0.00342335
629	Model, SCC1KO, female	746700	Pc(s)	female	0.00285715
630	Model, SCC1KO, female	860700	Pc(s)	female	0.0024098
631	Model, SCC1KO, female	992400	Pc(s)	female	0.00209847
632	Model, SCC1KO, female	1144200	Pc(s)	female	0.00182426
633	Model, SCC1KO, female	1319100	Pc(s)	female	0.00165312
634	Model, SCC1KO, female	1520700	Pc(s)	female	0.00155772
635	Model, SCC1KO, female	1753200	Pc(s)	female	0.00153714
636	Model, SCC1KO, female	2021100	Pc(s)	female	0.00154003
637	Model, SCC1KO, female	2.3298e+06	Pc(s)	female	0.00149463
638	Model, SCC1KO, female	2685900	Pc(s)	female	0.00148042
639	Model, SCC1KO, female	3096600	Pc(s)	female	0.00152398
640	Model, SCC1KO, female	3570000	Pc(s)	female	0.00154492
641	Model, SCC1KO, female	4.1154e+06	Pc(s)	female	0.00164148
642	Model, SCC1KO, female	4744200	Pc(s)	female	0.00163068
643	Model, SCC1KO, female	5469300	Pc(s)	female	0.00159498
644	Model, SCC1KO, female	6.3051e+06	Pc(s)	female	0.001663
645	Model, SCC1KO, female	7268700	Pc(s)	female	0.00160168
646	Model, SCC1KO, female	8379600	Pc(s)	female	0.00146653
647	Model, SCC1KO, female	9660000	Pc(s)	female	0.00136771
648	Model, SCC1KO, female	11136000	Pc(s)	female	0.00123649
649	Model, SCC1KO, female	12837900	Pc(s)	female	0.00117909
650	Model, SCC1KO, female	14799900	Pc(s)	female	0.00102684
651	Model, SCC1KO, female	17061600	Pc(s)	female	0.00086211
652	Model, SCC1KO, female	1.96689e+07	Pc(s)	female	0.000721591
653	Model, SCC1KO, female	22674600	Pc(s)	female	0.000523652
654	Model, SCC1KO, female	26139600	Pc(s)	female	0.000364722
655	Model, SCC1KO, female	30134100	Pc(s)	female	0.000236292
656	Model, SCC1KO, female	3.47388e+07	Pc(s)	female	0.000132402
657	Model, SCC1KO, female	4.00473e+07	Pc(s)	female	5.28027e-05
658	Model, SCC1KO, female	46167000	Pc(s)	female	2.21171e-05
659	Model, SCC1KO, female	5.32218e+07	Pc(s)	female	6.93017e-06
660	Model, SCC1KO, male	6600	Pc(s)	male	10.8408
661	Model, SCC1KO, male	7500	Pc(s)	male	8.68852
662	Model, SCC1KO, male	8700	Pc(s)	male	6.68855
663	Model, SCC1KO, male	10200	Pc(s)	male	5.05543
664	Model, SCC1KO, male	12000	Pc(s)	male	3.76236
665	Model, SCC1KO, male	13800	Pc(s)	male	2.90627
666	Model, SCC1KO, male	15900	Pc(s)	male	2.23511
667	Model, SCC1KO, male	18300	Pc(s)	male	1.7129
668	Model, SCC1KO, male	21000	Pc(s)	male	1.32007
669	Model, SCC1KO, male	24300	Pc(s)	male	1
670	Model, SCC1KO, male	28200	Pc(s)	male	0.752798
671	Model, SCC1KO, male	32400	Pc(s)	male	0.577174
672	Model, SCC1KO, male	37200	Pc(s)	male	0.444841
673	Model, SCC1KO, male	43200	Pc(s)	male	0.336086
674	Model, SCC1KO, male	49800	Pc(s)	male	0.257963
675	Model, SCC1KO, male	57300	Pc(s)	male	0.199612
676	Model, SCC1KO, male	66300	Pc(s)	male	0.153733
677	Model, SCC1KO, male	76500	Pc(s)	male	0.119431
678	Model, SCC1KO, male	88200	Pc(s)	male	0.0931974
679	Model, SCC1KO, male	101700	Pc(s)	male	0.073243
680	Model, SCC1KO, male	117300	Pc(s)	male	0.057496
681	Model, SCC1KO, male	135300	Pc(s)	male	0.0454153
682	Model, SCC1KO, male	156000	Pc(s)	male	0.0358426
683	Model, SCC1KO, male	180000	Pc(s)	male	0.0282282
684	Model, SCC1KO, male	207600	Pc(s)	male	0.0221462
685	Model, SCC1KO, male	239100	Pc(s)	male	0.0172755
686	Model, SCC1KO, male	275700	Pc(s)	male	0.013338
687	Model, SCC1KO, male	318000	Pc(s)	male	0.0102864
688	Model, SCC1KO, male	366600	Pc(s)	male	0.00806556
689	Model, SCC1KO, male	422700	Pc(s)	male	0.0062276
690	Model, SCC1KO, male	487200	Pc(s)	male	0.00487019
691	Model, SCC1KO, male	561600	Pc(s)	male	0.00389199
692	Model, SCC1KO, male	647700	Pc(s)	male	0.00318657
693	Model, SCC1KO, male	746700	Pc(s)	male	0.00259656
694	Model, SCC1KO, male	860700	Pc(s)	male	0.00215653
695	Model, SCC1KO, male	992400	Pc(s)	male	0.00189716
696	Model, SCC1KO, male	1144200	Pc(s)	male	0.00163133
697	Model, SCC1KO, male	1319100	Pc(s)	male	0.00145829
698	Model, SCC1KO, male	1520700	Pc(s)	male	0.00129281
699	Model, SCC1KO, male	1753200	Pc(s)	male	0.00115891
700	Model, SCC1KO, male	2021100	Pc(s)	male	0.00101871
701	Model, SCC1KO, male	2.3298e+06	Pc(s)	male	0.000904753
702	Model, SCC1KO, male	2685900	Pc(s)	male	0.000817965
703	Model, SCC1KO, male	3096600	Pc(s)	male	0.000714992
704	Model, SCC1KO, male	3570000	Pc(s)	male	0.000662617
705	Model, SCC1KO, male	4.1154e+06	Pc(s)	male	0.000575188
706	Model, SCC1KO, male	4744200	Pc(s)	male	0.00051823
707	Model, SCC1KO, male	5469300	Pc(s)	male	0.000448631
708	Model, SCC1KO, male	6.3051e+06	Pc(s)	male	0.000379402
709	Model, SCC1KO, male	7268700	Pc(s)	male	0.000334806
710	Model, SCC1KO, male	8379600	Pc(s)	male	0.000343975
711	Model, SCC1KO, male	9660000	Pc(s)	male	0.0002982
712	Model, SCC1KO, male	11136000	Pc(s)	male	0.000262865
713	Model, SCC1KO, male	12837900	Pc(s)	male	0.000226802
714	Model, SCC1KO, male	14799900	Pc(s)	male	0.000198467
715	Model, SCC1KO, male	17061600	Pc(s)	male	0.0001952
716	Model, SCC1KO, male	1.96689e+07	Pc(s)	male	0.000142481
717	Model, SCC1KO, male	22674600	Pc(s)	male	0.000118801
718	Model, SCC1KO, male	26139600	Pc(s)	male	0.000116148
719	Model, SCC1KO, male	30134100	Pc(s)	male	0.000110323
720	Model, SCC1KO, male	3.47388e+07	Pc(s)	male	0.000104329
721	Model, SCC1KO, male	4.00473e+07	Pc(s)	male	0.000109201
722	Model, SCC1KO, male	46167000	Pc(s)	male	0.000121637
723	Model, SCC1KO, male	5.32218e+07	Pc(s)	male	0.000171646
724	Model, SCC1KO, male	6600	Pc(s)	male	10.8408
725	Model, SCC1KO, male	7500	Pc(s)	male	8.68852
726	Model, SCC1KO, male	8700	Pc(s)	male	6.68855
727	Model, SCC1KO, male	10200	Pc(s)	male	5.05543
728	Model, SCC1KO, male	12000	Pc(s)	male	3.76236
729	Model, SCC1KO, male	13800	Pc(s)	male	2.90627
730	Model, SCC1KO, male	15900	Pc(s)	male	2.23511
731	Model, SCC1KO, male	18300	Pc(s)	male	1.7129
732	Model, SCC1KO, male	21000	Pc(s)	male	1.32007
733	Model, SCC1KO, male	24300	Pc(s)	male	1
734	Model, SCC1KO, male	28200	Pc(s)	male	0.752798
735	Model, SCC1KO, male	32400	Pc(s)	male	0.577174
736	Model, SCC1KO, male	37200	Pc(s)	male	0.444841
737	Model, SCC1KO, male	43200	Pc(s)	male	0.336086
738	Model, SCC1KO, male	49800	Pc(s)	male	0.257963
739	Model, SCC1KO, male	57300	Pc(s)	male	0.199612
740	Model, SCC1KO, male	66300	Pc(s)	male	0.153733
741	Model, SCC1KO, male	76500	Pc(s)	male	0.119431
742	Model, SCC1KO, male	88200	Pc(s)	male	0.0931974
743	Model, SCC1KO, male	101700	Pc(s)	male	0.073243
744	Model, SCC1KO, male	117300	Pc(s)	male	0.057496
745	Model, SCC1KO, male	135300	Pc(s)	male	0.0454153
746	Model, SCC1KO, male	156000	Pc(s)	male	0.0358426
747	Model, SCC1KO, male	180000	Pc(s)	male	0.0282282
748	Model, SCC1KO, male	207600	Pc(s)	male	0.0221462
749	Model, SCC1KO, male	239100	Pc(s)	male	0.0172755
750	Model, SCC1KO, male	275700	Pc(s)	male	0.013338
751	Model, SCC1KO, male	318000	Pc(s)	male	0.0102864
752	Model, SCC1KO, male	366600	Pc(s)	male	0.00806556
753	Model, SCC1KO, male	422700	Pc(s)	male	0.0062276
754	Model, SCC1KO, male	487200	Pc(s)	male	0.00487019
755	Model, SCC1KO, male	561600	Pc(s)	male	0.00389199
756	Model, SCC1KO, male	647700	Pc(s)	male	0.00318657
757	Model, SCC1KO, male	746700	Pc(s)	male	0.00259656
758	Model, SCC1KO, male	860700	Pc(s)	male	0.00215653
759	Model, SCC1KO, male	992400	Pc(s)	male	0.00189716
760	Model, SCC1KO, male	1144200	Pc(s)	male	0.00163133
761	Model, SCC1KO, male	1319100	Pc(s)	male	0.00145829
762	Model, SCC1KO, male	1520700	Pc(s)	male	0.00129281
763	Model, SCC1KO, male	1753200	Pc(s)	male	0.00115891
764	Model, SCC1KO, male	2021100	Pc(s)	male	0.00101871
765	Model, SCC1KO, male	2.3298e+06	Pc(s)	male	0.000904753
766	Model, SCC1KO, male	2685900	Pc(s)	male	0.000817965
767	Model, SCC1KO, male	3096600	Pc(s)	male	0.000714992
768	Model, SCC1KO, male	3570000	Pc(s)	male	0.000662617
769	Model, SCC1KO, male	4.1154e+06	Pc(s)	male	0.000575188
770	Model, SCC1KO, male	4744200	Pc(s)	male	0.00051823
771	Model, SCC1KO, male	5469300	Pc(s)	male	0.000448631
772	Model, SCC1KO, male	6.3051e+06	Pc(s)	male	0.000379402
773	Model, SCC1KO, male	7268700	Pc(s)	male	0.000334806
774	Model, SCC1KO, male	8379600	Pc(s)	male	0.000343975
775	Model, SCC1KO, male	9660000	Pc(s)	male	0.0002982
776	Model, SCC1KO, male	11136000	Pc(s)	male	0.000262865
777	Model, SCC1KO, male	12837900	Pc(s)	male	0.000226802
778	Model, SCC1KO, male	14799900	Pc(s)	male	0.000198467
779	Model, SCC1KO, male	17061600	Pc(s)	male	0.0001952
780	Model, SCC1KO, male	1.96689e+07	Pc(s)	male	0.000142481
781	Model, SCC1KO, male	22674600	Pc(s)	male	0.000118801
782	Model, SCC1KO, male	26139600	Pc(s)	male	0.000116148
783	Model, SCC1KO, male	30134100	Pc(s)	male	0.000110323
784	Model, SCC1KO, male	3.47388e+07	Pc(s)	male	0.000104329
785	Model, SCC1KO, male	4.00473e+07	Pc(s)	male	0.000109201
786	Model, SCC1KO, male	46167000	Pc(s)	male	0.000121637
787	Model, SCC1KO, male	5.32218e+07	Pc(s)	male	0.000171646
788	Model, WaplKO, female	6600	Pc(s)	female	9.21519
789	Model, WaplKO, female	7500	Pc(s)	female	7.39396
790	Model, WaplKO, female	8700	Pc(s)	female	5.70915
791	Model, WaplKO, female	10200	Pc(s)	female	4.34178
792	Model, WaplKO, female	12000	Pc(s)	female	3.26547
793	Model, WaplKO, female	13800	Pc(s)	female	2.55726
794	Model, WaplKO, female	15900	Pc(s)	female	2.00468
795	Model, WaplKO, female	18300	Pc(s)	female	1.57741
796	Model, WaplKO, female	21000	Pc(s)	female	1.2583
797	Model, WaplKO, female	24300	Pc(s)	female	1
798	Model, WaplKO, female	28200	Pc(s)	female	0.801945
799	Model, WaplKO, female	32400	Pc(s)	female	0.662523
800	Model, WaplKO, female	37200	Pc(s)	female	0.557592
801	Model, WaplKO, female	43200	Pc(s)	female	0.472389
802	Model, WaplKO, female	49800	Pc(s)	female	0.411062
803	Model, WaplKO, female	57300	Pc(s)	female	0.365235
804	Model, WaplKO, female	66300	Pc(s)	female	0.327907
805	Model, WaplKO, female	76500	Pc(s)	female	0.299237
806	Model, WaplKO, female	88200	Pc(s)	female	0.276555
807	Model, WaplKO, female	101700	Pc(s)	female	0.257379
808	Model, WaplKO, female	117300	Pc(s)	female	0.239258
809	Model, WaplKO, female	135300	Pc(s)	female	0.222297
810	Model, WaplKO, female	156000	Pc(s)	female	0.205518
811	Model, WaplKO, female	180000	Pc(s)	female	0.191358
812	Model, WaplKO, female	207600	Pc(s)	female	0.171848
813	Model, WaplKO, female	239100	Pc(s)	female	0.159369
814	Model, WaplKO, female	275700	Pc(s)	female	0.139807
815	Model, WaplKO, female	318000	Pc(s)	female	0.127044
816	Model, WaplKO, female	366600	Pc(s)	female	0.108478
817	Model, WaplKO, female	422700	Pc(s)	female	0.0935565
818	Model, WaplKO, female	487200	Pc(s)	female	0.080001
819	Model, WaplKO, female	561600	Pc(s)	female	0.0674703
820	Model, WaplKO, female	647700	Pc(s)	female	0.0542659
821	Model, WaplKO, female	746700	Pc(s)	female	0.04299
822	Model, WaplKO, female	860700	Pc(s)	female	0.032087
823	Model, WaplKO, female	992400	Pc(s)	female	0.0232299
824	Model, WaplKO, female	1144200	Pc(s)	female	0.0161488
825	Model, WaplKO, female	1319100	Pc(s)	female	0.0105708
826	Model, WaplKO, female	1520700	Pc(s)	female	0.00666308
827	Model, WaplKO, female	1753200	Pc(s)	female	0.00409129
828	Model, WaplKO, female	2021100	Pc(s)	female	0.00246471
829	Model, WaplKO, female	2.3298e+06	Pc(s)	female	0.00152642
830	Model, WaplKO, female	2685900	Pc(s)	female	0.00104733
831	Model, WaplKO, female	3096600	Pc(s)	female	0.000793955
832	Model, WaplKO, female	3570000	Pc(s)	female	0.000655831
833	Model, WaplKO, female	4.1154e+06	Pc(s)	female	0.00058402
834	Model, WaplKO, female	4744200	Pc(s)	female	0.000532619
835	Model, WaplKO, female	5469300	Pc(s)	female	0.00050791
836	Model, WaplKO, female	6.3051e+06	Pc(s)	female	0.000474439
837	Model, WaplKO, female	7268700	Pc(s)	female	0.000416105
838	Model, WaplKO, female	8379600	Pc(s)	female	0.00036165
839	Model, WaplKO, female	9660000	Pc(s)	female	0.000330845
840	Model, WaplKO, female	11136000	Pc(s)	female	0.000326383
841	Model, WaplKO, female	12837900	Pc(s)	female	0.000312016
842	Model, WaplKO, female	14799900	Pc(s)	female	0.000262121
843	Model, WaplKO, female	17061600	Pc(s)	female	0.000221156
844	Model, WaplKO, female	1.96689e+07	Pc(s)	female	0.000181395
845	Model, WaplKO, female	22674600	Pc(s)	female	0.000138356
846	Model, WaplKO, female	26139600	Pc(s)	female	0.000104824
847	Model, WaplKO, female	30134100	Pc(s)	female	6.0952e-05
848	Model, WaplKO, female	3.47388e+07	Pc(s)	female	2.37372e-05
849	Model, WaplKO, female	4.00473e+07	Pc(s)	female	7.29026e-06
850	Model, WaplKO, female	46167000	Pc(s)	female	3.40915e-06
851	Model, WaplKO, female	5.32218e+07	Pc(s)	female	2.67634e-06
852	Model, WaplKO, female	6600	Pc(s)	female	9.21519
853	Model, WaplKO, female	7500	Pc(s)	female	7.39396
854	Model, WaplKO, female	8700	Pc(s)	female	5.70915
855	Model, WaplKO, female	10200	Pc(s)	female	4.34178
856	Model, WaplKO, female	12000	Pc(s)	female	3.26547
857	Model, WaplKO, female	13800	Pc(s)	female	2.55726
858	Model, WaplKO, female	15900	Pc(s)	female	2.00468
859	Model, WaplKO, female	18300	Pc(s)	female	1.57741
860	Model, WaplKO, female	21000	Pc(s)	female	1.2583
861	Model, WaplKO, female	24300	Pc(s)	female	1
862	Model, WaplKO, female	28200	Pc(s)	female	0.801945
863	Model, WaplKO, female	32400	Pc(s)	female	0.662523
864	Model, WaplKO, female	37200	Pc(s)	female	0.557592
865	Model, WaplKO, female	43200	Pc(s)	female	0.472389
866	Model, WaplKO, female	49800	Pc(s)	female	0.411062
867	Model, WaplKO, female	57300	Pc(s)	female	0.365235
868	Model, WaplKO, female	66300	Pc(s)	female	0.327907
869	Model, WaplKO, female	76500	Pc(s)	female	0.299237
870	Model, WaplKO, female	88200	Pc(s)	female	0.276555
871	Model, WaplKO, female	101700	Pc(s)	female	0.257379
872	Model, WaplKO, female	117300	Pc(s)	female	0.239258
873	Model, WaplKO, female	135300	Pc(s)	female	0.222297
874	Model, WaplKO, female	156000	Pc(s)	female	0.205518
875	Model, WaplKO, female	180000	Pc(s)	female	0.191358
876	Model, WaplKO, female	207600	Pc(s)	female	0.171848
877	Model, WaplKO, female	239100	Pc(s)	female	0.159369
878	Model, WaplKO, female	275700	Pc(s)	female	0.139807
879	Model, WaplKO, female	318000	Pc(s)	female	0.127044
880	Model, WaplKO, female	366600	Pc(s)	female	0.108478
881	Model, WaplKO, female	422700	Pc(s)	female	0.0935565
882	Model, WaplKO, female	487200	Pc(s)	female	0.080001
883	Model, WaplKO, female	561600	Pc(s)	female	0.0674703
884	Model, WaplKO, female	647700	Pc(s)	female	0.0542659
885	Model, WaplKO, female	746700	Pc(s)	female	0.04299
886	Model, WaplKO, female	860700	Pc(s)	female	0.032087
887	Model, WaplKO, female	992400	Pc(s)	female	0.0232299
888	Model, WaplKO, female	1144200	Pc(s)	female	0.0161488
889	Model, WaplKO, female	1319100	Pc(s)	female	0.0105708
890	Model, WaplKO, female	1520700	Pc(s)	female	0.00666308
891	Model, WaplKO, female	1753200	Pc(s)	female	0.00409129
892	Model, WaplKO, female	2021100	Pc(s)	female	0.00246471
893	Model, WaplKO, female	2.3298e+06	Pc(s)	female	0.00152642
894	Model, WaplKO, female	2685900	Pc(s)	female	0.00104733
895	Model, WaplKO, female	3096600	Pc(s)	female	0.000793955
896	Model, WaplKO, female	3570000	Pc(s)	female	0.000655831
897	Model, WaplKO, female	4.1154e+06	Pc(s)	female	0.00058402
898	Model, WaplKO, female	4744200	Pc(s)	female	0.000532619
899	Model, WaplKO, female	5469300	Pc(s)	female	0.00050791
900	Model, WaplKO, female	6.3051e+06	Pc(s)	female	0.000474439
901	Model, WaplKO, female	7268700	Pc(s)	female	0.000416105
902	Model, WaplKO, female	8379600	Pc(s)	female	0.00036165
903	Model, WaplKO, female	9660000	Pc(s)	female	0.000330845
904	Model, WaplKO, female	11136000	Pc(s)	female	0.000326383
905	Model, WaplKO, female	12837900	Pc(s)	female	0.000312016
906	Model, WaplKO, female	14799900	Pc(s)	female	0.000262121
907	Model, WaplKO, female	17061600	Pc(s)	female	0.000221156
908	Model, WaplKO, female	1.96689e+07	Pc(s)	female	0.000181395
909	Model, WaplKO, female	22674600	Pc(s)	female	0.000138356
910	Model, WaplKO, female	26139600	Pc(s)	female	0.000104824
911	Model, WaplKO, female	30134100	Pc(s)	female	6.0952e-05
912	Model, WaplKO, female	3.47388e+07	Pc(s)	female	2.37372e-05
913	Model, WaplKO, female	4.00473e+07	Pc(s)	female	7.29026e-06
914	Model, WaplKO, female	46167000	Pc(s)	female	3.40915e-06
915	Model, WaplKO, female	5.32218e+07	Pc(s)	female	2.67634e-06
916	Model, WaplKO, male	6600	Pc(s)	male	7.48457
917	Model, WaplKO, male	7500	Pc(s)	male	6.01451
918	Model, WaplKO, male	8700	Pc(s)	male	4.66513
919	Model, WaplKO, male	10200	Pc(s)	male	3.58101
920	Model, WaplKO, male	12000	Pc(s)	male	2.73555
921	Model, WaplKO, male	13800	Pc(s)	male	2.18484
922	Model, WaplKO, male	15900	Pc(s)	male	1.75991
923	Model, WaplKO, male	18300	Pc(s)	male	1.43417
924	Model, WaplKO, male	21000	Pc(s)	male	1.19344
925	Model, WaplKO, male	24300	Pc(s)	male	1
926	Model, WaplKO, male	28200	Pc(s)	male	0.854027
927	Model, WaplKO, male	32400	Pc(s)	male	0.752594
928	Model, WaplKO, male	37200	Pc(s)	male	0.677482
929	Model, WaplKO, male	43200	Pc(s)	male	0.614878
930	Model, WaplKO, male	49800	Pc(s)	male	0.570593
931	Model, WaplKO, male	57300	Pc(s)	male	0.535131
932	Model, WaplKO, male	66300	Pc(s)	male	0.503884
933	Model, WaplKO, male	76500	Pc(s)	male	0.475634
934	Model, WaplKO, male	88200	Pc(s)	male	0.449506
935	Model, WaplKO, male	101700	Pc(s)	male	0.421104
936	Model, WaplKO, male	117300	Pc(s)	male	0.391823
937	Model, WaplKO, male	135300	Pc(s)	male	0.361711
938	Model, WaplKO, male	156000	Pc(s)	male	0.331396
939	Model, WaplKO, male	180000	Pc(s)	male	0.304565
940	Model, WaplKO, male	207600	Pc(s)	male	0.272264
941	Model, WaplKO, male	239100	Pc(s)	male	0.25027
942	Model, WaplKO, male	275700	Pc(s)	male	0.219745
943	Model, WaplKO, male	318000	Pc(s)	male	0.198771
944	Model, WaplKO, male	366600	Pc(s)	male	0.170965
945	Model, WaplKO, male	422700	Pc(s)	male	0.14458
946	Model, WaplKO, male	487200	Pc(s)	male	0.119771
947	Model, WaplKO, male	561600	Pc(s)	male	0.0958234
948	Model, WaplKO, male	647700	Pc(s)	male	0.0722208
949	Model, WaplKO, male	746700	Pc(s)	male	0.0528801
950	Model, WaplKO, male	860700	Pc(s)	male	0.0365183
951	Model, WaplKO, male	992400	Pc(s)	male	0.024248
952	Model, WaplKO, male	1144200	Pc(s)	male	0.015309
953	Model, WaplKO, male	1319100	Pc(s)	male	0.00921214
954	Model, WaplKO, male	1520700	Pc(s)	male	0.00532417
955	Model, WaplKO, male	1753200	Pc(s)	male	0.00292001
956	Model, WaplKO, male	2021100	Pc(s)	male	0.00157603
957	Model, WaplKO, male	2.3298e+06	Pc(s)	male	0.000820547
958	Model, WaplKO, male	2685900	Pc(s)	male	0.00043521
959	Model, WaplKO, male	3096600	Pc(s)	male	0.0002392
960	Model, WaplKO, male	3570000	Pc(s)	male	0.00013923
961	Model, WaplKO, male	4.1154e+06	Pc(s)	male	9.22613e-05
962	Model, WaplKO, male	4744200	Pc(s)	male	6.51251e-05
963	Model, WaplKO, male	5469300	Pc(s)	male	5.12119e-05
964	Model, WaplKO, male	6.3051e+06	Pc(s)	male	4.23244e-05
965	Model, WaplKO, male	7268700	Pc(s)	male	3.5355e-05
966	Model, WaplKO, male	8379600	Pc(s)	male	3.06525e-05
967	Model, WaplKO, male	9660000	Pc(s)	male	2.66842e-05
968	Model, WaplKO, male	11136000	Pc(s)	male	2.29974e-05
969	Model, WaplKO, male	12837900	Pc(s)	male	2.30484e-05
970	Model, WaplKO, male	14799900	Pc(s)	male	2.03873e-05
971	Model, WaplKO, male	17061600	Pc(s)	male	1.52718e-05
972	Model, WaplKO, male	1.96689e+07	Pc(s)	male	1.15417e-05
973	Model, WaplKO, male	22674600	Pc(s)	male	8.80866e-06
974	Model, WaplKO, male	26139600	Pc(s)	male	8.16155e-06
975	Model, WaplKO, male	30134100	Pc(s)	male	6.96698e-06
976	Model, WaplKO, male	3.47388e+07	Pc(s)	male	6.97874e-06
977	Model, WaplKO, male	4.00473e+07	Pc(s)	male	7.75455e-06
978	Model, WaplKO, male	46167000	Pc(s)	male	8.28327e-06
979	Model, WaplKO, male	5.32218e+07	Pc(s)	male	1.46544e-05
980	Model, WaplKO, male	6600	Pc(s)	male	7.48457
981	Model, WaplKO, male	7500	Pc(s)	male	6.01451
982	Model, WaplKO, male	8700	Pc(s)	male	4.66513
983	Model, WaplKO, male	10200	Pc(s)	male	3.58101
984	Model, WaplKO, male	12000	Pc(s)	male	2.73555
985	Model, WaplKO, male	13800	Pc(s)	male	2.18484
986	Model, WaplKO, male	15900	Pc(s)	male	1.75991
987	Model, WaplKO, male	18300	Pc(s)	male	1.43417
988	Model, WaplKO, male	21000	Pc(s)	male	1.19344
989	Model, WaplKO, male	24300	Pc(s)	male	1
990	Model, WaplKO, male	28200	Pc(s)	male	0.854027
991	Model, WaplKO, male	32400	Pc(s)	male	0.752594
992	Model, WaplKO, male	37200	Pc(s)	male	0.677482
993	Model, WaplKO, male	43200	Pc(s)	male	0.614878
994	Model, WaplKO, male	49800	Pc(s)	male	0.570593
995	Model, WaplKO, male	57300	Pc(s)	male	0.535131
996	Model, WaplKO, male	66300	Pc(s)	male	0.503884
997	Model, WaplKO, male	76500	Pc(s)	male	0.475634
998	Model, WaplKO, male	88200	Pc(s)	male	0.449506
999	Model, WaplKO, male	101700	Pc(s)	male	0.421104
1000	Model, WaplKO, male	117300	Pc(s)	male	0.391823
1001	Model, WaplKO, male	135300	Pc(s)	male	0.361711
1002	Model, WaplKO, male	156000	Pc(s)	male	0.331396
1003	Model, WaplKO, male	180000	Pc(s)	male	0.304565
1004	Model, WaplKO, male	207600	Pc(s)	male	0.272264
1005	Model, WaplKO, male	239100	Pc(s)	male	0.25027
1006	Model, WaplKO, male	275700	Pc(s)	male	0.219745
1007	Model, WaplKO, male	318000	Pc(s)	male	0.198771
1008	Model, WaplKO, male	366600	Pc(s)	male	0.170965
1009	Model, WaplKO, male	422700	Pc(s)	male	0.14458
1010	Model, WaplKO, male	487200	Pc(s)	male	0.119771
1011	Model, WaplKO, male	561600	Pc(s)	male	0.0958234
1012	Model, WaplKO, male	647700	Pc(s)	male	0.0722208
1013	Model, WaplKO, male	746700	Pc(s)	male	0.0528801
1014	Model, WaplKO, male	860700	Pc(s)	male	0.0365183
1015	Model, WaplKO, male	992400	Pc(s)	male	0.024248
1016	Model, WaplKO, male	1144200	Pc(s)	male	0.015309
1017	Model, WaplKO, male	1319100	Pc(s)	male	0.00921214
1018	Model, WaplKO, male	1520700	Pc(s)	male	0.00532417
1019	Model, WaplKO, male	1753200	Pc(s)	male	0.00292001
1020	Model, WaplKO, male	2021100	Pc(s)	male	0.00157603
1021	Model, WaplKO, male	2.3298e+06	Pc(s)	male	0.000820547
1022	Model, WaplKO, male	2685900	Pc(s)	male	0.00043521
1023	Model, WaplKO, male	3096600	Pc(s)	male	0.0002392
1024	Model, WaplKO, male	3570000	Pc(s)	male	0.00013923
1025	Model, WaplKO, male	4.1154e+06	Pc(s)	male	9.22613e-05
1026	Model, WaplKO, male	4744200	Pc(s)	male	6.51251e-05
1027	Model, WaplKO, male	5469300	Pc(s)	male	5.12119e-05
1028	Model, WaplKO, male	6.3051e+06	Pc(s)	male	4.23244e-05
1029	Model, WaplKO, male	7268700	Pc(s)	male	3.5355e-05
1030	Model, WaplKO, male	8379600	Pc(s)	male	3.06525e-05
1031	Model, WaplKO, male	9660000	Pc(s)	male	2.66842e-05
1032	Model, WaplKO, male	11136000	Pc(s)	male	2.29974e-05
1033	Model, WaplKO, male	12837900	Pc(s)	male	2.30484e-05
1034	Model, WaplKO, male	14799900	Pc(s)	male	2.03873e-05
1035	Model, WaplKO, male	17061600	Pc(s)	male	1.52718e-05
1036	Model, WaplKO, male	1.96689e+07	Pc(s)	male	1.15417e-05
1037	Model, WaplKO, male	22674600	Pc(s)	male	8.80866e-06
1038	Model, WaplKO, male	26139600	Pc(s)	male	8.16155e-06
1039	Model, WaplKO, male	30134100	Pc(s)	male	6.96698e-06
1040	Model, WaplKO, male	3.47388e+07	Pc(s)	male	6.97874e-06
1041	Model, WaplKO, male	4.00473e+07	Pc(s)	male	7.75455e-06
1042	Model, WaplKO, male	46167000	Pc(s)	male	8.28327e-06
1043	Model, WaplKO, male	5.32218e+07	Pc(s)	male	1.46544e-05
1044	Controls	22500	delta log(Pc(s))/ delta (log(s))	female	-1.82764
1045	Controls	40000	delta log(Pc(s))/ delta (log(s))	female	-1.26192
1046	Controls	62500	delta log(Pc(s))/ delta (log(s))	female	-0.97884
1047	Controls	92500	delta log(Pc(s))/ delta (log(s))	female	-1.0946
1048	Controls	137500	delta log(Pc(s))/ delta (log(s))	female	-1.2409
1049	Controls	210000	delta log(Pc(s))/ delta (log(s))	female	-1.3851
1050	Controls	325000	delta log(Pc(s))/ delta (log(s))	female	-1.62095
1051	Controls	502500	delta log(Pc(s))/ delta (log(s))	female	-1.8978
1052	Controls	772500	delta log(Pc(s))/ delta (log(s))	female	-1.95298
1053	Controls	1185000	delta log(Pc(s))/ delta (log(s))	female	-1.83687
1054	Controls	1822500	delta log(Pc(s))/ delta (log(s))	female	-1.22587
1055	Controls	2802500	delta log(Pc(s))/ delta (log(s))	female	-0.914588
1056	Controls	4305000	delta log(Pc(s))/ delta (log(s))	female	-0.656745
1057	Controls	6617500	delta log(Pc(s))/ delta (log(s))	female	-0.524873
1058	Controls	10177500	delta log(Pc(s))/ delta (log(s))	female	-0.573899
1059	Controls	15647500	delta log(Pc(s))/ delta (log(s))	female	-0.927647
1060	Controls	24052500	delta log(Pc(s))/ delta (log(s))	female	-1.10544
1061	Controls	36975000	delta log(Pc(s))/ delta (log(s))	female	-1.44493
1062	Controls	56837500	delta log(Pc(s))/ delta (log(s))	female	-1.5646
1063	Controls	87367500	delta log(Pc(s))/ delta (log(s))	female	-1.00348
1064	Controls	134302500	delta log(Pc(s))/ delta (log(s))	female	-0.555459
1065	Controls	179970000	delta log(Pc(s))/ delta (log(s))	female	-3.7093
1066	Controls	22500	delta log(Pc(s))/ delta (log(s))	female	-1.82764
1067	Controls	40000	delta log(Pc(s))/ delta (log(s))	female	-1.26192
1068	Controls	62500	delta log(Pc(s))/ delta (log(s))	female	-0.97884
1069	Controls	92500	delta log(Pc(s))/ delta (log(s))	female	-1.0946
1070	Controls	137500	delta log(Pc(s))/ delta (log(s))	female	-1.2409
1071	Controls	210000	delta log(Pc(s))/ delta (log(s))	female	-1.3851
1072	Controls	325000	delta log(Pc(s))/ delta (log(s))	female	-1.62095
1073	Controls	502500	delta log(Pc(s))/ delta (log(s))	female	-1.8978
1074	Controls	772500	delta log(Pc(s))/ delta (log(s))	female	-1.95298
1075	Controls	1185000	delta log(Pc(s))/ delta (log(s))	female	-1.83687
1076	Controls	1822500	delta log(Pc(s))/ delta (log(s))	female	-1.22587
1077	Controls	2802500	delta log(Pc(s))/ delta (log(s))	female	-0.914588
1078	Controls	4305000	delta log(Pc(s))/ delta (log(s))	female	-0.656745
1079	Controls	6617500	delta log(Pc(s))/ delta (log(s))	female	-0.524873
1080	Controls	10177500	delta log(Pc(s))/ delta (log(s))	female	-0.573899
1081	Controls	15647500	delta log(Pc(s))/ delta (log(s))	female	-0.927647
1082	Controls	24052500	delta log(Pc(s))/ delta (log(s))	female	-1.10544
1083	Controls	36975000	delta log(Pc(s))/ delta (log(s))	female	-1.44493
1084	Controls	56837500	delta log(Pc(s))/ delta (log(s))	female	-1.5646
1085	Controls	87367500	delta log(Pc(s))/ delta (log(s))	female	-1.00348
1086	Controls	134302500	delta log(Pc(s))/ delta (log(s))	female	-0.555459
1087	Controls	179970000	delta log(Pc(s))/ delta (log(s))	female	-3.7093
1088	Controls	22500	delta log(Pc(s))/ delta (log(s))	male	-1.83501
1089	Controls	40000	delta log(Pc(s))/ delta (log(s))	male	-1.23543
1090	Controls	62500	delta log(Pc(s))/ delta (log(s))	male	-0.966024
1091	Controls	92500	delta log(Pc(s))/ delta (log(s))	male	-1.1065
1092	Controls	137500	delta log(Pc(s))/ delta (log(s))	male	-1.37874
1093	Controls	210000	delta log(Pc(s))/ delta (log(s))	male	-1.56407
1094	Controls	325000	delta log(Pc(s))/ delta (log(s))	male	-1.81177
1095	Controls	502500	delta log(Pc(s))/ delta (log(s))	male	-2.06098
1096	Controls	772500	delta log(Pc(s))/ delta (log(s))	male	-2.08046
1097	Controls	1185000	delta log(Pc(s))/ delta (log(s))	male	-1.93782
1098	Controls	1822500	delta log(Pc(s))/ delta (log(s))	male	-1.52053
1099	Controls	2802500	delta log(Pc(s))/ delta (log(s))	male	-1.35871
1100	Controls	4305000	delta log(Pc(s))/ delta (log(s))	male	-1.31531
1101	Controls	6617500	delta log(Pc(s))/ delta (log(s))	male	-1.18773
1102	Controls	10177500	delta log(Pc(s))/ delta (log(s))	male	-0.988409
1103	Controls	15647500	delta log(Pc(s))/ delta (log(s))	male	-1.21281
1104	Controls	24052500	delta log(Pc(s))/ delta (log(s))	male	-1.06177
1105	Controls	36975000	delta log(Pc(s))/ delta (log(s))	male	-1.09243
1106	Controls	56837500	delta log(Pc(s))/ delta (log(s))	male	-0.710068
1107	Controls	87367500	delta log(Pc(s))/ delta (log(s))	male	-0.297017
1108	Controls	134302500	delta log(Pc(s))/ delta (log(s))	male	0.217453
1109	Controls	179970000	delta log(Pc(s))/ delta (log(s))	male	-2.0418
1110	Controls	22500	delta log(Pc(s))/ delta (log(s))	male	-1.83501
1111	Controls	40000	delta log(Pc(s))/ delta (log(s))	male	-1.23543
1112	Controls	62500	delta log(Pc(s))/ delta (log(s))	male	-0.966024
1113	Controls	92500	delta log(Pc(s))/ delta (log(s))	male	-1.1065
1114	Controls	137500	delta log(Pc(s))/ delta (log(s))	male	-1.37874
1115	Controls	210000	delta log(Pc(s))/ delta (log(s))	male	-1.56407
1116	Controls	325000	delta log(Pc(s))/ delta (log(s))	male	-1.81177
1117	Controls	502500	delta log(Pc(s))/ delta (log(s))	male	-2.06098
1118	Controls	772500	delta log(Pc(s))/ delta (log(s))	male	-2.08046
1119	Controls	1185000	delta log(Pc(s))/ delta (log(s))	male	-1.93782
1120	Controls	1822500	delta log(Pc(s))/ delta (log(s))	male	-1.52053
1121	Controls	2802500	delta log(Pc(s))/ delta (log(s))	male	-1.35871
1122	Controls	4305000	delta log(Pc(s))/ delta (log(s))	male	-1.31531
1123	Controls	6617500	delta log(Pc(s))/ delta (log(s))	male	-1.18773
1124	Controls	10177500	delta log(Pc(s))/ delta (log(s))	male	-0.988409
1125	Controls	15647500	delta log(Pc(s))/ delta (log(s))	male	-1.21281
1126	Controls	24052500	delta log(Pc(s))/ delta (log(s))	male	-1.06177
1127	Controls	36975000	delta log(Pc(s))/ delta (log(s))	male	-1.09243
1128	Controls	56837500	delta log(Pc(s))/ delta (log(s))	male	-0.710068
1129	Controls	87367500	delta log(Pc(s))/ delta (log(s))	male	-0.297017
1130	Controls	134302500	delta log(Pc(s))/ delta (log(s))	male	0.217453
1131	Controls	179970000	delta log(Pc(s))/ delta (log(s))	male	-2.0418
1132	Scc1KO	22500	delta log(Pc(s))/ delta (log(s))	female	-1.80609
1133	Scc1KO	40000	delta log(Pc(s))/ delta (log(s))	female	-1.61745
1134	Scc1KO	62500	delta log(Pc(s))/ delta (log(s))	female	-1.42608
1135	Scc1KO	92500	delta log(Pc(s))/ delta (log(s))	female	-1.58782
1136	Scc1KO	137500	delta log(Pc(s))/ delta (log(s))	female	-1.58401
1137	Scc1KO	210000	delta log(Pc(s))/ delta (log(s))	female	-1.45762
1138	Scc1KO	325000	delta log(Pc(s))/ delta (log(s))	female	-1.43885
1139	Scc1KO	502500	delta log(Pc(s))/ delta (log(s))	female	-1.30176
1140	Scc1KO	772500	delta log(Pc(s))/ delta (log(s))	female	-1.19773
1141	Scc1KO	1185000	delta log(Pc(s))/ delta (log(s))	female	-1.04367
1142	Scc1KO	1822500	delta log(Pc(s))/ delta (log(s))	female	-0.831271
1143	Scc1KO	2802500	delta log(Pc(s))/ delta (log(s))	female	-0.787422
1144	Scc1KO	4305000	delta log(Pc(s))/ delta (log(s))	female	-0.570366
1145	Scc1KO	6617500	delta log(Pc(s))/ delta (log(s))	female	-0.50226
1146	Scc1KO	10177500	delta log(Pc(s))/ delta (log(s))	female	-0.617225
1147	Scc1KO	15647500	delta log(Pc(s))/ delta (log(s))	female	-0.994044
1148	Scc1KO	24052500	delta log(Pc(s))/ delta (log(s))	female	-1.45868
1149	Scc1KO	36975000	delta log(Pc(s))/ delta (log(s))	female	-1.75868
1150	Scc1KO	56837500	delta log(Pc(s))/ delta (log(s))	female	-1.70241
1151	Scc1KO	87367500	delta log(Pc(s))/ delta (log(s))	female	-0.932053
1152	Scc1KO	134302500	delta log(Pc(s))/ delta (log(s))	female	-0.328461
1153	Scc1KO	179970000	delta log(Pc(s))/ delta (log(s))	female	0.675185
1154	Scc1KO	22500	delta log(Pc(s))/ delta (log(s))	female	-1.80609
1155	Scc1KO	40000	delta log(Pc(s))/ delta (log(s))	female	-1.61745
1156	Scc1KO	62500	delta log(Pc(s))/ delta (log(s))	female	-1.42608
1157	Scc1KO	92500	delta log(Pc(s))/ delta (log(s))	female	-1.58782
1158	Scc1KO	137500	delta log(Pc(s))/ delta (log(s))	female	-1.58401
1159	Scc1KO	210000	delta log(Pc(s))/ delta (log(s))	female	-1.45762
1160	Scc1KO	325000	delta log(Pc(s))/ delta (log(s))	female	-1.43885
1161	Scc1KO	502500	delta log(Pc(s))/ delta (log(s))	female	-1.30176
1162	Scc1KO	772500	delta log(Pc(s))/ delta (log(s))	female	-1.19773
1163	Scc1KO	1185000	delta log(Pc(s))/ delta (log(s))	female	-1.04367
1164	Scc1KO	1822500	delta log(Pc(s))/ delta (log(s))	female	-0.831271
1165	Scc1KO	2802500	delta log(Pc(s))/ delta (log(s))	female	-0.787422
1166	Scc1KO	4305000	delta log(Pc(s))/ delta (log(s))	female	-0.570366
1167	Scc1KO	6617500	delta log(Pc(s))/ delta (log(s))	female	-0.50226
1168	Scc1KO	10177500	delta log(Pc(s))/ delta (log(s))	female	-0.617225
1169	Scc1KO	15647500	delta log(Pc(s))/ delta (log(s))	female	-0.994044
1170	Scc1KO	24052500	delta log(Pc(s))/ delta (log(s))	female	-1.45868
1171	Scc1KO	36975000	delta log(Pc(s))/ delta (log(s))	female	-1.75868
1172	Scc1KO	56837500	delta log(Pc(s))/ delta (log(s))	female	-1.70241
1173	Scc1KO	87367500	delta log(Pc(s))/ delta (log(s))	female	-0.932053
1174	Scc1KO	134302500	delta log(Pc(s))/ delta (log(s))	female	-0.328461
1175	Scc1KO	179970000	delta log(Pc(s))/ delta (log(s))	female	0.675185
1176	Scc1KO	22500	delta log(Pc(s))/ delta (log(s))	male	-1.8595
1177	Scc1KO	40000	delta log(Pc(s))/ delta (log(s))	male	-1.70841
1178	Scc1KO	62500	delta log(Pc(s))/ delta (log(s))	male	-1.4871
1179	Scc1KO	92500	delta log(Pc(s))/ delta (log(s))	male	-1.67752
1180	Scc1KO	137500	delta log(Pc(s))/ delta (log(s))	male	-1.66669
1181	Scc1KO	210000	delta log(Pc(s))/ delta (log(s))	male	-1.55806
1182	Scc1KO	325000	delta log(Pc(s))/ delta (log(s))	male	-1.48405
1183	Scc1KO	502500	delta log(Pc(s))/ delta (log(s))	male	-1.2772
1184	Scc1KO	772500	delta log(Pc(s))/ delta (log(s))	male	-1.29691
1185	Scc1KO	1185000	delta log(Pc(s))/ delta (log(s))	male	-1.45955
1186	Scc1KO	1822500	delta log(Pc(s))/ delta (log(s))	male	-0.985572
1187	Scc1KO	2802500	delta log(Pc(s))/ delta (log(s))	male	-1.22963
1188	Scc1KO	4305000	delta log(Pc(s))/ delta (log(s))	male	-1.37869
1189	Scc1KO	6617500	delta log(Pc(s))/ delta (log(s))	male	-1.1251
1190	Scc1KO	10177500	delta log(Pc(s))/ delta (log(s))	male	-1.18686
1191	Scc1KO	15647500	delta log(Pc(s))/ delta (log(s))	male	-1.241
1192	Scc1KO	24052500	delta log(Pc(s))/ delta (log(s))	male	-0.54395
1193	Scc1KO	36975000	delta log(Pc(s))/ delta (log(s))	male	-1.20773
1194	Scc1KO	56837500	delta log(Pc(s))/ delta (log(s))	male	-0.228831
1195	Scc1KO	87367500	delta log(Pc(s))/ delta (log(s))	male	0.428141
1196	Scc1KO	134302500	delta log(Pc(s))/ delta (log(s))	male	-0.54263
1197	Scc1KO	179970000	delta log(Pc(s))/ delta (log(s))	male	-3.13229
1198	Scc1KO	22500	delta log(Pc(s))/ delta (log(s))	male	-1.8595
1199	Scc1KO	40000	delta log(Pc(s))/ delta (log(s))	male	-1.70841
1200	Scc1KO	62500	delta log(Pc(s))/ delta (log(s))	male	-1.4871
1201	Scc1KO	92500	delta log(Pc(s))/ delta (log(s))	male	-1.67752
1202	Scc1KO	137500	delta log(Pc(s))/ delta (log(s))	male	-1.66669
1203	Scc1KO	210000	delta log(Pc(s))/ delta (log(s))	male	-1.55806
1204	Scc1KO	325000	delta log(Pc(s))/ delta (log(s))	male	-1.48405
1205	Scc1KO	502500	delta log(Pc(s))/ delta (log(s))	male	-1.2772
1206	Scc1KO	772500	delta log(Pc(s))/ delta (log(s))	male	-1.29691
1207	Scc1KO	1185000	delta log(Pc(s))/ delta (log(s))	male	-1.45955
1208	Scc1KO	1822500	delta log(Pc(s))/ delta (log(s))	male	-0.985572
1209	Scc1KO	2802500	delta log(Pc(s))/ delta (log(s))	male	-1.22963
1210	Scc1KO	4305000	delta log(Pc(s))/ delta (log(s))	male	-1.37869
1211	Scc1KO	6617500	delta log(Pc(s))/ delta (log(s))	male	-1.1251
1212	Scc1KO	10177500	delta log(Pc(s))/ delta (log(s))	male	-1.18686
1213	Scc1KO	15647500	delta log(Pc(s))/ delta (log(s))	male	-1.241
1214	Scc1KO	24052500	delta log(Pc(s))/ delta (log(s))	male	-0.54395
1215	Scc1KO	36975000	delta log(Pc(s))/ delta (log(s))	male	-1.20773
1216	Scc1KO	56837500	delta log(Pc(s))/ delta (log(s))	male	-0.228831
1217	Scc1KO	87367500	delta log(Pc(s))/ delta (log(s))	male	0.428141
1218	Scc1KO	134302500	delta log(Pc(s))/ delta (log(s))	male	-0.54263
1219	Scc1KO	179970000	delta log(Pc(s))/ delta (log(s))	male	-3.13229
1220	WaplKO	22500	delta log(Pc(s))/ delta (log(s))	male	-2.27895
1221	WaplKO	40000	delta log(Pc(s))/ delta (log(s))	male	-1.24055
1222	WaplKO	62500	delta log(Pc(s))/ delta (log(s))	male	-0.751906
1223	WaplKO	92500	delta log(Pc(s))/ delta (log(s))	male	-0.829626
1224	WaplKO	137500	delta log(Pc(s))/ delta (log(s))	male	-0.70325
1225	WaplKO	210000	delta log(Pc(s))/ delta (log(s))	male	-0.780953
1226	WaplKO	325000	delta log(Pc(s))/ delta (log(s))	male	-1.14033
1227	WaplKO	502500	delta log(Pc(s))/ delta (log(s))	male	-1.91219
1228	WaplKO	772500	delta log(Pc(s))/ delta (log(s))	male	-3.02688
1229	WaplKO	1185000	delta log(Pc(s))/ delta (log(s))	male	-3.40275
1230	WaplKO	1822500	delta log(Pc(s))/ delta (log(s))	male	-2.39774
1231	WaplKO	2802500	delta log(Pc(s))/ delta (log(s))	male	-1.88707
1232	WaplKO	4305000	delta log(Pc(s))/ delta (log(s))	male	-1.39882
1233	WaplKO	6617500	delta log(Pc(s))/ delta (log(s))	male	-1.50979
1234	WaplKO	10177500	delta log(Pc(s))/ delta (log(s))	male	-0.725622
1235	WaplKO	15647500	delta log(Pc(s))/ delta (log(s))	male	-1.31474
1236	WaplKO	24052500	delta log(Pc(s))/ delta (log(s))	male	-0.429761
1237	WaplKO	36975000	delta log(Pc(s))/ delta (log(s))	male	-0.588982
1238	WaplKO	56837500	delta log(Pc(s))/ delta (log(s))	male	-0.924561
1239	WaplKO	87367500	delta log(Pc(s))/ delta (log(s))	male	-0.195923
1240	WaplKO	134302500	delta log(Pc(s))/ delta (log(s))	male	0.208177
1241	WaplKO	179970000	delta log(Pc(s))/ delta (log(s))	male	-1.42967
1242	WaplKO	22500	delta log(Pc(s))/ delta (log(s))	male	-2.27895
1243	WaplKO	40000	delta log(Pc(s))/ delta (log(s))	male	-1.24055
1244	WaplKO	62500	delta log(Pc(s))/ delta (log(s))	male	-0.751906
1245	WaplKO	92500	delta log(Pc(s))/ delta (log(s))	male	-0.829626
1246	WaplKO	137500	delta log(Pc(s))/ delta (log(s))	male	-0.70325
1247	WaplKO	210000	delta log(Pc(s))/ delta (log(s))	male	-0.780953
1248	WaplKO	325000	delta log(Pc(s))/ delta (log(s))	male	-1.14033
1249	WaplKO	502500	delta log(Pc(s))/ delta (log(s))	male	-1.91219
1250	WaplKO	772500	delta log(Pc(s))/ delta (log(s))	male	-3.02688
1251	WaplKO	1185000	delta log(Pc(s))/ delta (log(s))	male	-3.40275
1252	WaplKO	1822500	delta log(Pc(s))/ delta (log(s))	male	-2.39774
1253	WaplKO	2802500	delta log(Pc(s))/ delta (log(s))	male	-1.88707
1254	WaplKO	4305000	delta log(Pc(s))/ delta (log(s))	male	-1.39882
1255	WaplKO	6617500	delta log(Pc(s))/ delta (log(s))	male	-1.50979
1256	WaplKO	10177500	delta log(Pc(s))/ delta (log(s))	male	-0.725622
1257	WaplKO	15647500	delta log(Pc(s))/ delta (log(s))	male	-1.31474
1258	WaplKO	24052500	delta log(Pc(s))/ delta (log(s))	male	-0.429761
1259	WaplKO	36975000	delta log(Pc(s))/ delta (log(s))	male	-0.588982
1260	WaplKO	56837500	delta log(Pc(s))/ delta (log(s))	male	-0.924561
1261	WaplKO	87367500	delta log(Pc(s))/ delta (log(s))	male	-0.195923
1262	WaplKO	134302500	delta log(Pc(s))/ delta (log(s))	male	0.208177
1263	WaplKO	179970000	delta log(Pc(s))/ delta (log(s))	male	-1.42967
1264	WaplKO	22500	delta log(Pc(s))/ delta (log(s))	female	-2.07512
1265	WaplKO	40000	delta log(Pc(s))/ delta (log(s))	female	-1.38301
1266	WaplKO	62500	delta log(Pc(s))/ delta (log(s))	female	-0.92968
1267	WaplKO	92500	delta log(Pc(s))/ delta (log(s))	female	-0.918881
1268	WaplKO	137500	delta log(Pc(s))/ delta (log(s))	female	-0.814732
1269	WaplKO	210000	delta log(Pc(s))/ delta (log(s))	female	-0.784136
1270	WaplKO	325000	delta log(Pc(s))/ delta (log(s))	female	-0.959637
1271	WaplKO	502500	delta log(Pc(s))/ delta (log(s))	female	-1.32042
1272	WaplKO	772500	delta log(Pc(s))/ delta (log(s))	female	-1.88066
1273	WaplKO	1185000	delta log(Pc(s))/ delta (log(s))	female	-2.43067
1274	WaplKO	1822500	delta log(Pc(s))/ delta (log(s))	female	-2.24597
1275	WaplKO	2802500	delta log(Pc(s))/ delta (log(s))	female	-1.4628
1276	WaplKO	4305000	delta log(Pc(s))/ delta (log(s))	female	-0.635601
1277	WaplKO	6617500	delta log(Pc(s))/ delta (log(s))	female	-0.339171
1278	WaplKO	10177500	delta log(Pc(s))/ delta (log(s))	female	-0.786965
1279	WaplKO	15647500	delta log(Pc(s))/ delta (log(s))	female	-1.73932
1280	WaplKO	24052500	delta log(Pc(s))/ delta (log(s))	female	-1.84819
1281	WaplKO	36975000	delta log(Pc(s))/ delta (log(s))	female	-2.1788
1282	WaplKO	56837500	delta log(Pc(s))/ delta (log(s))	female	-1.10322
1283	WaplKO	87367500	delta log(Pc(s))/ delta (log(s))	female	-0.173
1284	WaplKO	134302500	delta log(Pc(s))/ delta (log(s))	female	-0.478587
1285	WaplKO	179970000	delta log(Pc(s))/ delta (log(s))	female	0.97177
1286	WaplKO	22500	delta log(Pc(s))/ delta (log(s))	female	-2.07512
1287	WaplKO	40000	delta log(Pc(s))/ delta (log(s))	female	-1.38301
1288	WaplKO	62500	delta log(Pc(s))/ delta (log(s))	female	-0.92968
1289	WaplKO	92500	delta log(Pc(s))/ delta (log(s))	female	-0.918881
1290	WaplKO	137500	delta log(Pc(s))/ delta (log(s))	female	-0.814732
1291	WaplKO	210000	delta log(Pc(s))/ delta (log(s))	female	-0.784136
1292	WaplKO	325000	delta log(Pc(s))/ delta (log(s))	female	-0.959637
1293	WaplKO	502500	delta log(Pc(s))/ delta (log(s))	female	-1.32042
1294	WaplKO	772500	delta log(Pc(s))/ delta (log(s))	female	-1.88066
1295	WaplKO	1185000	delta log(Pc(s))/ delta (log(s))	female	-2.43067
1296	WaplKO	1822500	delta log(Pc(s))/ delta (log(s))	female	-2.24597
1297	WaplKO	2802500	delta log(Pc(s))/ delta (log(s))	female	-1.4628
1298	WaplKO	4305000	delta log(Pc(s))/ delta (log(s))	female	-0.635601
1299	WaplKO	6617500	delta log(Pc(s))/ delta (log(s))	female	-0.339171
1300	WaplKO	10177500	delta log(Pc(s))/ delta (log(s))	female	-0.786965
1301	WaplKO	15647500	delta log(Pc(s))/ delta (log(s))	female	-1.73932
1302	WaplKO	24052500	delta log(Pc(s))/ delta (log(s))	female	-1.84819
1303	WaplKO	36975000	delta log(Pc(s))/ delta (log(s))	female	-2.1788
1304	WaplKO	56837500	delta log(Pc(s))/ delta (log(s))	female	-1.10322
1305	WaplKO	87367500	delta log(Pc(s))/ delta (log(s))	female	-0.173
1306	WaplKO	134302500	delta log(Pc(s))/ delta (log(s))	female	-0.478587
1307	WaplKO	179970000	delta log(Pc(s))/ delta (log(s))	female	0.97177
1308	Model, Control, female	7142.07	delta log(Pc(s))/ delta (log(s))	female	-1.74205
1309	Model, Control, female	8267.49	delta log(Pc(s))/ delta (log(s))	female	-1.6445
1310	Model, Control, female	9614.66	delta log(Pc(s))/ delta (log(s))	female	-1.62871
1311	Model, Control, female	11198.6	delta log(Pc(s))/ delta (log(s))	female	-1.65613
1312	Model, Control, female	12996.6	delta log(Pc(s))/ delta (log(s))	female	-1.65382
1313	Model, Control, female	15011.1	delta log(Pc(s))/ delta (log(s))	female	-1.60358
1314	Model, Control, female	17293.1	delta log(Pc(s))/ delta (log(s))	female	-1.5364
1315	Model, Control, female	19920.8	delta log(Pc(s))/ delta (log(s))	female	-1.45978
1316	Model, Control, female	22979.9	delta log(Pc(s))/ delta (log(s))	female	-1.38086
1317	Model, Control, female	26531.2	delta log(Pc(s))/ delta (log(s))	female	-1.30464
1318	Model, Control, female	30609.6	delta log(Pc(s))/ delta (log(s))	female	-1.21341
1319	Model, Control, female	35295.6	delta log(Pc(s))/ delta (log(s))	female	-1.11089
1320	Model, Control, female	40723	delta log(Pc(s))/ delta (log(s))	female	-1.0265
1321	Model, Control, female	47002.5	delta log(Pc(s))/ delta (log(s))	female	-0.963803
1322	Model, Control, female	54237.9	delta log(Pc(s))/ delta (log(s))	female	-0.915911
1323	Model, Control, female	62588.7	delta log(Pc(s))/ delta (log(s))	female	-0.891296
1324	Model, Control, female	72229.9	delta log(Pc(s))/ delta (log(s))	female	-0.893533
1325	Model, Control, female	83331.4	delta log(Pc(s))/ delta (log(s))	female	-0.919747
1326	Model, Control, female	96110.2	delta log(Pc(s))/ delta (log(s))	female	-0.968836
1327	Model, Control, female	110841	delta log(Pc(s))/ delta (log(s))	female	-1.03902
1328	Model, Control, female	127834	delta log(Pc(s))/ delta (log(s))	female	-1.12889
1329	Model, Control, female	147435	delta log(Pc(s))/ delta (log(s))	female	-1.23877
1330	Model, Control, female	170038	delta log(Pc(s))/ delta (log(s))	female	-1.37232
1331	Model, Control, female	196073	delta log(Pc(s))/ delta (log(s))	female	-1.53008
1332	Model, Control, female	226045	delta log(Pc(s))/ delta (log(s))	female	-1.70552
1333	Model, Control, female	260592	delta log(Pc(s))/ delta (log(s))	female	-1.90016
1334	Model, Control, female	300452	delta log(Pc(s))/ delta (log(s))	female	-2.11427
1335	Model, Control, female	346423	delta log(Pc(s))/ delta (log(s))	female	-2.34225
1336	Model, Control, female	399399	delta log(Pc(s))/ delta (log(s))	female	-2.57209
1337	Model, Control, female	460444	delta log(Pc(s))/ delta (log(s))	female	-2.78025
1338	Model, Control, female	530822	delta log(Pc(s))/ delta (log(s))	female	-2.94447
1339	Model, Control, female	611992	delta log(Pc(s))/ delta (log(s))	female	-3.03475
1340	Model, Control, female	705580	delta log(Pc(s))/ delta (log(s))	female	-3.00552
1341	Model, Control, female	813455	delta log(Pc(s))/ delta (log(s))	female	-2.82545
1342	Model, Control, female	937824	delta log(Pc(s))/ delta (log(s))	female	-2.49497
1343	Model, Control, female	1.08122e+06	delta log(Pc(s))/ delta (log(s))	female	-2.04959
1344	Model, Control, female	1.24654e+06	delta log(Pc(s))/ delta (log(s))	female	-1.56991
1345	Model, Control, female	1.4371e+06	delta log(Pc(s))/ delta (log(s))	female	-1.13614
1346	Model, Control, female	1.65675e+06	delta log(Pc(s))/ delta (log(s))	female	-0.795493
1347	Model, Control, female	1.90995e+06	delta log(Pc(s))/ delta (log(s))	female	-0.576683
1348	Model, Control, female	2.20181e+06	delta log(Pc(s))/ delta (log(s))	female	-0.434564
1349	Model, Control, female	2.53831e+06	delta log(Pc(s))/ delta (log(s))	female	-0.29755
1350	Model, Control, female	2.92629e+06	delta log(Pc(s))/ delta (log(s))	female	-0.185575
1351	Model, Control, female	3.37357e+06	delta log(Pc(s))/ delta (log(s))	female	-0.0791081
1352	Model, Control, female	3.88915e+06	delta log(Pc(s))/ delta (log(s))	female	0.0747474
1353	Model, Control, female	4.48347e+06	delta log(Pc(s))/ delta (log(s))	female	0.16033
1354	Model, Control, female	5.16861e+06	delta log(Pc(s))/ delta (log(s))	female	0.0722257
1355	Model, Control, female	5.95848e+06	delta log(Pc(s))/ delta (log(s))	female	-0.0912583
1356	Model, Control, female	6.86908e+06	delta log(Pc(s))/ delta (log(s))	female	-0.259284
1357	Model, Control, female	7.91882e+06	delta log(Pc(s))/ delta (log(s))	female	-0.474648
1358	Model, Control, female	9.12893e+06	delta log(Pc(s))/ delta (log(s))	female	-0.679072
1359	Model, Control, female	1.05239e+07	delta log(Pc(s))/ delta (log(s))	female	-0.770431
1360	Model, Control, female	1.21322e+07	delta log(Pc(s))/ delta (log(s))	female	-0.854565
1361	Model, Control, female	1.39862e+07	delta log(Pc(s))/ delta (log(s))	female	-1.06581
1362	Model, Control, female	1.61236e+07	delta log(Pc(s))/ delta (log(s))	female	-1.39317
1363	Model, Control, female	1.85876e+07	delta log(Pc(s))/ delta (log(s))	female	-1.77013
1364	Model, Control, female	2.1428e+07	delta log(Pc(s))/ delta (log(s))	female	-2.18677
1365	Model, Control, female	2.47026e+07	delta log(Pc(s))/ delta (log(s))	female	-2.71373
1366	Model, Control, female	2.84772e+07	delta log(Pc(s))/ delta (log(s))	female	-3.45931
1367	Model, Control, female	3.28233e+07	delta log(Pc(s))/ delta (log(s))	female	-4.39351
1368	Model, Control, female	3.77682e+07	delta log(Pc(s))/ delta (log(s))	female	-5.48728
1369	Model, Control, female	4.30375e+07	delta log(Pc(s))/ delta (log(s))	female	-7.20904
1370	Model, Control, female	4.75272e+07	delta log(Pc(s))/ delta (log(s))	female	-10.2877
1371	Model, Control, female	7142.07	delta log(Pc(s))/ delta (log(s))	female	-1.74205
1372	Model, Control, female	8267.49	delta log(Pc(s))/ delta (log(s))	female	-1.6445
1373	Model, Control, female	9614.66	delta log(Pc(s))/ delta (log(s))	female	-1.62871
1374	Model, Control, female	11198.6	delta log(Pc(s))/ delta (log(s))	female	-1.65613
1375	Model, Control, female	12996.6	delta log(Pc(s))/ delta (log(s))	female	-1.65382
1376	Model, Control, female	15011.1	delta log(Pc(s))/ delta (log(s))	female	-1.60358
1377	Model, Control, female	17293.1	delta log(Pc(s))/ delta (log(s))	female	-1.5364
1378	Model, Control, female	19920.8	delta log(Pc(s))/ delta (log(s))	female	-1.45978
1379	Model, Control, female	22979.9	delta log(Pc(s))/ delta (log(s))	female	-1.38086
1380	Model, Control, female	26531.2	delta log(Pc(s))/ delta (log(s))	female	-1.30464
1381	Model, Control, female	30609.6	delta log(Pc(s))/ delta (log(s))	female	-1.21341
1382	Model, Control, female	35295.6	delta log(Pc(s))/ delta (log(s))	female	-1.11089
1383	Model, Control, female	40723	delta log(Pc(s))/ delta (log(s))	female	-1.0265
1384	Model, Control, female	47002.5	delta log(Pc(s))/ delta (log(s))	female	-0.963803
1385	Model, Control, female	54237.9	delta log(Pc(s))/ delta (log(s))	female	-0.915911
1386	Model, Control, female	62588.7	delta log(Pc(s))/ delta (log(s))	female	-0.891296
1387	Model, Control, female	72229.9	delta log(Pc(s))/ delta (log(s))	female	-0.893533
1388	Model, Control, female	83331.4	delta log(Pc(s))/ delta (log(s))	female	-0.919747
1389	Model, Control, female	96110.2	delta log(Pc(s))/ delta (log(s))	female	-0.968836
1390	Model, Control, female	110841	delta log(Pc(s))/ delta (log(s))	female	-1.03902
1391	Model, Control, female	127834	delta log(Pc(s))/ delta (log(s))	female	-1.12889
1392	Model, Control, female	147435	delta log(Pc(s))/ delta (log(s))	female	-1.23877
1393	Model, Control, female	170038	delta log(Pc(s))/ delta (log(s))	female	-1.37232
1394	Model, Control, female	196073	delta log(Pc(s))/ delta (log(s))	female	-1.53008
1395	Model, Control, female	226045	delta log(Pc(s))/ delta (log(s))	female	-1.70552
1396	Model, Control, female	260592	delta log(Pc(s))/ delta (log(s))	female	-1.90016
1397	Model, Control, female	300452	delta log(Pc(s))/ delta (log(s))	female	-2.11427
1398	Model, Control, female	346423	delta log(Pc(s))/ delta (log(s))	female	-2.34225
1399	Model, Control, female	399399	delta log(Pc(s))/ delta (log(s))	female	-2.57209
1400	Model, Control, female	460444	delta log(Pc(s))/ delta (log(s))	female	-2.78025
1401	Model, Control, female	530822	delta log(Pc(s))/ delta (log(s))	female	-2.94447
1402	Model, Control, female	611992	delta log(Pc(s))/ delta (log(s))	female	-3.03475
1403	Model, Control, female	705580	delta log(Pc(s))/ delta (log(s))	female	-3.00552
1404	Model, Control, female	813455	delta log(Pc(s))/ delta (log(s))	female	-2.82545
1405	Model, Control, female	937824	delta log(Pc(s))/ delta (log(s))	female	-2.49497
1406	Model, Control, female	1.08122e+06	delta log(Pc(s))/ delta (log(s))	female	-2.04959
1407	Model, Control, female	1.24654e+06	delta log(Pc(s))/ delta (log(s))	female	-1.56991
1408	Model, Control, female	1.4371e+06	delta log(Pc(s))/ delta (log(s))	female	-1.13614
1409	Model, Control, female	1.65675e+06	delta log(Pc(s))/ delta (log(s))	female	-0.795493
1410	Model, Control, female	1.90995e+06	delta log(Pc(s))/ delta (log(s))	female	-0.576683
1411	Model, Control, female	2.20181e+06	delta log(Pc(s))/ delta (log(s))	female	-0.434564
1412	Model, Control, female	2.53831e+06	delta log(Pc(s))/ delta (log(s))	female	-0.29755
1413	Model, Control, female	2.92629e+06	delta log(Pc(s))/ delta (log(s))	female	-0.185575
1414	Model, Control, female	3.37357e+06	delta log(Pc(s))/ delta (log(s))	female	-0.0791081
1415	Model, Control, female	3.88915e+06	delta log(Pc(s))/ delta (log(s))	female	0.0747474
1416	Model, Control, female	4.48347e+06	delta log(Pc(s))/ delta (log(s))	female	0.16033
1417	Model, Control, female	5.16861e+06	delta log(Pc(s))/ delta (log(s))	female	0.0722257
1418	Model, Control, female	5.95848e+06	delta log(Pc(s))/ delta (log(s))	female	-0.0912583
1419	Model, Control, female	6.86908e+06	delta log(Pc(s))/ delta (log(s))	female	-0.259284
1420	Model, Control, female	7.91882e+06	delta log(Pc(s))/ delta (log(s))	female	-0.474648
1421	Model, Control, female	9.12893e+06	delta log(Pc(s))/ delta (log(s))	female	-0.679072
1422	Model, Control, female	1.05239e+07	delta log(Pc(s))/ delta (log(s))	female	-0.770431
1423	Model, Control, female	1.21322e+07	delta log(Pc(s))/ delta (log(s))	female	-0.854565
1424	Model, Control, female	1.39862e+07	delta log(Pc(s))/ delta (log(s))	female	-1.06581
1425	Model, Control, female	1.61236e+07	delta log(Pc(s))/ delta (log(s))	female	-1.39317
1426	Model, Control, female	1.85876e+07	delta log(Pc(s))/ delta (log(s))	female	-1.77013
1427	Model, Control, female	2.1428e+07	delta log(Pc(s))/ delta (log(s))	female	-2.18677
1428	Model, Control, female	2.47026e+07	delta log(Pc(s))/ delta (log(s))	female	-2.71373
1429	Model, Control, female	2.84772e+07	delta log(Pc(s))/ delta (log(s))	female	-3.45931
1430	Model, Control, female	3.28233e+07	delta log(Pc(s))/ delta (log(s))	female	-4.39351
1431	Model, Control, female	3.77682e+07	delta log(Pc(s))/ delta (log(s))	female	-5.48728
1432	Model, Control, female	4.30375e+07	delta log(Pc(s))/ delta (log(s))	female	-7.20904
1433	Model, Control, female	4.75272e+07	delta log(Pc(s))/ delta (log(s))	female	-10.2877
1434	Model, Control, male	7142.07	delta log(Pc(s))/ delta (log(s))	male	-1.76864
1435	Model, Control, male	8267.49	delta log(Pc(s))/ delta (log(s))	male	-1.67157
1436	Model, Control, male	9614.66	delta log(Pc(s))/ delta (log(s))	male	-1.65716
1437	Model, Control, male	11198.6	delta log(Pc(s))/ delta (log(s))	male	-1.68664
1438	Model, Control, male	12996.6	delta log(Pc(s))/ delta (log(s))	male	-1.68572
1439	Model, Control, male	15011.1	delta log(Pc(s))/ delta (log(s))	male	-1.63561
1440	Model, Control, male	17293.1	delta log(Pc(s))/ delta (log(s))	male	-1.56772
1441	Model, Control, male	19920.8	delta log(Pc(s))/ delta (log(s))	male	-1.4892
1442	Model, Control, male	22979.9	delta log(Pc(s))/ delta (log(s))	male	-1.40671
1443	Model, Control, male	26531.2	delta log(Pc(s))/ delta (log(s))	male	-1.32577
1444	Model, Control, male	30609.6	delta log(Pc(s))/ delta (log(s))	male	-1.22985
1445	Model, Control, male	35295.6	delta log(Pc(s))/ delta (log(s))	male	-1.12408
1446	Model, Control, male	40723	delta log(Pc(s))/ delta (log(s))	male	-1.03802
1447	Model, Control, male	47002.5	delta log(Pc(s))/ delta (log(s))	male	-0.973818
1448	Model, Control, male	54237.9	delta log(Pc(s))/ delta (log(s))	male	-0.924935
1449	Model, Control, male	62588.7	delta log(Pc(s))/ delta (log(s))	male	-0.901305
1450	Model, Control, male	72229.9	delta log(Pc(s))/ delta (log(s))	male	-0.905125
1451	Model, Control, male	83331.4	delta log(Pc(s))/ delta (log(s))	male	-0.932977
1452	Model, Control, male	96110.2	delta log(Pc(s))/ delta (log(s))	male	-0.985417
1453	Model, Control, male	110841	delta log(Pc(s))/ delta (log(s))	male	-1.06025
1454	Model, Control, male	127834	delta log(Pc(s))/ delta (log(s))	male	-1.15445
1455	Model, Control, male	147435	delta log(Pc(s))/ delta (log(s))	male	-1.26568
1456	Model, Control, male	170038	delta log(Pc(s))/ delta (log(s))	male	-1.39895
1457	Model, Control, male	196073	delta log(Pc(s))/ delta (log(s))	male	-1.56033
1458	Model, Control, male	226045	delta log(Pc(s))/ delta (log(s))	male	-1.74467
1459	Model, Control, male	260592	delta log(Pc(s))/ delta (log(s))	male	-1.95036
1460	Model, Control, male	300452	delta log(Pc(s))/ delta (log(s))	male	-2.17146
1461	Model, Control, male	346423	delta log(Pc(s))/ delta (log(s))	male	-2.40489
1462	Model, Control, male	399399	delta log(Pc(s))/ delta (log(s))	male	-2.64481
1463	Model, Control, male	460444	delta log(Pc(s))/ delta (log(s))	male	-2.86545
1464	Model, Control, male	530822	delta log(Pc(s))/ delta (log(s))	male	-3.05154
1465	Model, Control, male	611992	delta log(Pc(s))/ delta (log(s))	male	-3.18349
1466	Model, Control, male	705580	delta log(Pc(s))/ delta (log(s))	male	-3.20231
1467	Model, Control, male	813455	delta log(Pc(s))/ delta (log(s))	male	-3.05648
1468	Model, Control, male	937824	delta log(Pc(s))/ delta (log(s))	male	-2.75997
1469	Model, Control, male	1.08122e+06	delta log(Pc(s))/ delta (log(s))	male	-2.37016
1470	Model, Control, male	1.24654e+06	delta log(Pc(s))/ delta (log(s))	male	-1.95939
1471	Model, Control, male	1.4371e+06	delta log(Pc(s))/ delta (log(s))	male	-1.59841
1472	Model, Control, male	1.65675e+06	delta log(Pc(s))/ delta (log(s))	male	-1.32424
1473	Model, Control, male	1.90995e+06	delta log(Pc(s))/ delta (log(s))	male	-1.14851
1474	Model, Control, male	2.20181e+06	delta log(Pc(s))/ delta (log(s))	male	-1.03999
1475	Model, Control, male	2.53831e+06	delta log(Pc(s))/ delta (log(s))	male	-0.983579
1476	Model, Control, male	2.92629e+06	delta log(Pc(s))/ delta (log(s))	male	-1.01965
1477	Model, Control, male	3.37357e+06	delta log(Pc(s))/ delta (log(s))	male	-1.07272
1478	Model, Control, male	3.88915e+06	delta log(Pc(s))/ delta (log(s))	male	-1.03669
1479	Model, Control, male	4.48347e+06	delta log(Pc(s))/ delta (log(s))	male	-0.97394
1480	Model, Control, male	5.16861e+06	delta log(Pc(s))/ delta (log(s))	male	-0.973017
1481	Model, Control, male	5.95848e+06	delta log(Pc(s))/ delta (log(s))	male	-1.01496
1482	Model, Control, male	6.86908e+06	delta log(Pc(s))/ delta (log(s))	male	-1.04924
1483	Model, Control, male	7.91882e+06	delta log(Pc(s))/ delta (log(s))	male	-1.0424
1484	Model, Control, male	9.12893e+06	delta log(Pc(s))/ delta (log(s))	male	-0.982219
1485	Model, Control, male	1.05239e+07	delta log(Pc(s))/ delta (log(s))	male	-0.975721
1486	Model, Control, male	1.21322e+07	delta log(Pc(s))/ delta (log(s))	male	-1.047
1487	Model, Control, male	1.39862e+07	delta log(Pc(s))/ delta (log(s))	male	-0.975253
1488	Model, Control, male	1.61236e+07	delta log(Pc(s))/ delta (log(s))	male	-0.901768
1489	Model, Control, male	1.85876e+07	delta log(Pc(s))/ delta (log(s))	male	-1.103
1490	Model, Control, male	2.1428e+07	delta log(Pc(s))/ delta (log(s))	male	-1.18567
1491	Model, Control, male	2.47026e+07	delta log(Pc(s))/ delta (log(s))	male	-0.652701
1492	Model, Control, male	2.84772e+07	delta log(Pc(s))/ delta (log(s))	male	-0.0763609
1493	Model, Control, male	3.28233e+07	delta log(Pc(s))/ delta (log(s))	male	-0.0617641
1494	Model, Control, male	3.77682e+07	delta log(Pc(s))/ delta (log(s))	male	-0.0762137
1495	Model, Control, male	4.30375e+07	delta log(Pc(s))/ delta (log(s))	male	0.400991
1496	Model, Control, male	4.75272e+07	delta log(Pc(s))/ delta (log(s))	male	0.996003
1497	Model, Control, male	7142.07	delta log(Pc(s))/ delta (log(s))	male	-1.76864
1498	Model, Control, male	8267.49	delta log(Pc(s))/ delta (log(s))	male	-1.67157
1499	Model, Control, male	9614.66	delta log(Pc(s))/ delta (log(s))	male	-1.65716
1500	Model, Control, male	11198.6	delta log(Pc(s))/ delta (log(s))	male	-1.68664
1501	Model, Control, male	12996.6	delta log(Pc(s))/ delta (log(s))	male	-1.68572
1502	Model, Control, male	15011.1	delta log(Pc(s))/ delta (log(s))	male	-1.63561
1503	Model, Control, male	17293.1	delta log(Pc(s))/ delta (log(s))	male	-1.56772
1504	Model, Control, male	19920.8	delta log(Pc(s))/ delta (log(s))	male	-1.4892
1505	Model, Control, male	22979.9	delta log(Pc(s))/ delta (log(s))	male	-1.40671
1506	Model, Control, male	26531.2	delta log(Pc(s))/ delta (log(s))	male	-1.32577
1507	Model, Control, male	30609.6	delta log(Pc(s))/ delta (log(s))	male	-1.22985
1508	Model, Control, male	35295.6	delta log(Pc(s))/ delta (log(s))	male	-1.12408
1509	Model, Control, male	40723	delta log(Pc(s))/ delta (log(s))	male	-1.03802
1510	Model, Control, male	47002.5	delta log(Pc(s))/ delta (log(s))	male	-0.973818
1511	Model, Control, male	54237.9	delta log(Pc(s))/ delta (log(s))	male	-0.924935
1512	Model, Control, male	62588.7	delta log(Pc(s))/ delta (log(s))	male	-0.901305
1513	Model, Control, male	72229.9	delta log(Pc(s))/ delta (log(s))	male	-0.905125
1514	Model, Control, male	83331.4	delta log(Pc(s))/ delta (log(s))	male	-0.932977
1515	Model, Control, male	96110.2	delta log(Pc(s))/ delta (log(s))	male	-0.985417
1516	Model, Control, male	110841	delta log(Pc(s))/ delta (log(s))	male	-1.06025
1517	Model, Control, male	127834	delta log(Pc(s))/ delta (log(s))	male	-1.15445
1518	Model, Control, male	147435	delta log(Pc(s))/ delta (log(s))	male	-1.26568
1519	Model, Control, male	170038	delta log(Pc(s))/ delta (log(s))	male	-1.39895
1520	Model, Control, male	196073	delta log(Pc(s))/ delta (log(s))	male	-1.56033
1521	Model, Control, male	226045	delta log(Pc(s))/ delta (log(s))	male	-1.74467
1522	Model, Control, male	260592	delta log(Pc(s))/ delta (log(s))	male	-1.95036
1523	Model, Control, male	300452	delta log(Pc(s))/ delta (log(s))	male	-2.17146
1524	Model, Control, male	346423	delta log(Pc(s))/ delta (log(s))	male	-2.40489
1525	Model, Control, male	399399	delta log(Pc(s))/ delta (log(s))	male	-2.64481
1526	Model, Control, male	460444	delta log(Pc(s))/ delta (log(s))	male	-2.86545
1527	Model, Control, male	530822	delta log(Pc(s))/ delta (log(s))	male	-3.05154
1528	Model, Control, male	611992	delta log(Pc(s))/ delta (log(s))	male	-3.18349
1529	Model, Control, male	705580	delta log(Pc(s))/ delta (log(s))	male	-3.20231
1530	Model, Control, male	813455	delta log(Pc(s))/ delta (log(s))	male	-3.05648
1531	Model, Control, male	937824	delta log(Pc(s))/ delta (log(s))	male	-2.75997
1532	Model, Control, male	1.08122e+06	delta log(Pc(s))/ delta (log(s))	male	-2.37016
1533	Model, Control, male	1.24654e+06	delta log(Pc(s))/ delta (log(s))	male	-1.95939
1534	Model, Control, male	1.4371e+06	delta log(Pc(s))/ delta (log(s))	male	-1.59841
1535	Model, Control, male	1.65675e+06	delta log(Pc(s))/ delta (log(s))	male	-1.32424
1536	Model, Control, male	1.90995e+06	delta log(Pc(s))/ delta (log(s))	male	-1.14851
1537	Model, Control, male	2.20181e+06	delta log(Pc(s))/ delta (log(s))	male	-1.03999
1538	Model, Control, male	2.53831e+06	delta log(Pc(s))/ delta (log(s))	male	-0.983579
1539	Model, Control, male	2.92629e+06	delta log(Pc(s))/ delta (log(s))	male	-1.01965
1540	Model, Control, male	3.37357e+06	delta log(Pc(s))/ delta (log(s))	male	-1.07272
1541	Model, Control, male	3.88915e+06	delta log(Pc(s))/ delta (log(s))	male	-1.03669
1542	Model, Control, male	4.48347e+06	delta log(Pc(s))/ delta (log(s))	male	-0.97394
1543	Model, Control, male	5.16861e+06	delta log(Pc(s))/ delta (log(s))	male	-0.973017
1544	Model, Control, male	5.95848e+06	delta log(Pc(s))/ delta (log(s))	male	-1.01496
1545	Model, Control, male	6.86908e+06	delta log(Pc(s))/ delta (log(s))	male	-1.04924
1546	Model, Control, male	7.91882e+06	delta log(Pc(s))/ delta (log(s))	male	-1.0424
1547	Model, Control, male	9.12893e+06	delta log(Pc(s))/ delta (log(s))	male	-0.982219
1548	Model, Control, male	1.05239e+07	delta log(Pc(s))/ delta (log(s))	male	-0.975721
1549	Model, Control, male	1.21322e+07	delta log(Pc(s))/ delta (log(s))	male	-1.047
1550	Model, Control, male	1.39862e+07	delta log(Pc(s))/ delta (log(s))	male	-0.975253
1551	Model, Control, male	1.61236e+07	delta log(Pc(s))/ delta (log(s))	male	-0.901768
1552	Model, Control, male	1.85876e+07	delta log(Pc(s))/ delta (log(s))	male	-1.103
1553	Model, Control, male	2.1428e+07	delta log(Pc(s))/ delta (log(s))	male	-1.18567
1554	Model, Control, male	2.47026e+07	delta log(Pc(s))/ delta (log(s))	male	-0.652701
1555	Model, Control, male	2.84772e+07	delta log(Pc(s))/ delta (log(s))	male	-0.0763609
1556	Model, Control, male	3.28233e+07	delta log(Pc(s))/ delta (log(s))	male	-0.0617641
1557	Model, Control, male	3.77682e+07	delta log(Pc(s))/ delta (log(s))	male	-0.0762137
1558	Model, Control, male	4.30375e+07	delta log(Pc(s))/ delta (log(s))	male	0.400991
1559	Model, Control, male	4.75272e+07	delta log(Pc(s))/ delta (log(s))	male	0.996003
1560	Model, SCC1KO, female	7142.07	delta log(Pc(s))/ delta (log(s))	female	-1.78472
1561	Model, SCC1KO, female	8267.49	delta log(Pc(s))/ delta (log(s))	female	-1.70451
1562	Model, SCC1KO, female	9614.66	delta log(Pc(s))/ delta (log(s))	female	-1.71476
1563	Model, SCC1KO, female	11198.6	delta log(Pc(s))/ delta (log(s))	female	-1.78011
1564	Model, SCC1KO, female	12996.6	delta log(Pc(s))/ delta (log(s))	female	-1.82637
1565	Model, SCC1KO, female	15011.1	delta log(Pc(s))/ delta (log(s))	female	-1.83209
1566	Model, SCC1KO, female	17293.1	delta log(Pc(s))/ delta (log(s))	female	-1.8289
1567	Model, SCC1KO, female	19920.8	delta log(Pc(s))/ delta (log(s))	female	-1.82514
1568	Model, SCC1KO, female	22979.9	delta log(Pc(s))/ delta (log(s))	female	-1.82994
1569	Model, SCC1KO, female	26531.2	delta log(Pc(s))/ delta (log(s))	female	-1.84882
1570	Model, SCC1KO, female	30609.6	delta log(Pc(s))/ delta (log(s))	female	-1.85001
1571	Model, SCC1KO, female	35295.6	delta log(Pc(s))/ delta (log(s))	female	-1.8238
1572	Model, SCC1KO, female	40723	delta log(Pc(s))/ delta (log(s))	female	-1.80623
1573	Model, SCC1KO, female	47002.5	delta log(Pc(s))/ delta (log(s))	female	-1.79658
1574	Model, SCC1KO, female	54237.9	delta log(Pc(s))/ delta (log(s))	female	-1.77164
1575	Model, SCC1KO, female	62588.7	delta log(Pc(s))/ delta (log(s))	female	-1.7444
1576	Model, SCC1KO, female	72229.9	delta log(Pc(s))/ delta (log(s))	female	-1.72275
1577	Model, SCC1KO, female	83331.4	delta log(Pc(s))/ delta (log(s))	female	-1.6991
1578	Model, SCC1KO, female	96110.2	delta log(Pc(s))/ delta (log(s))	female	-1.67823
1579	Model, SCC1KO, female	110841	delta log(Pc(s))/ delta (log(s))	female	-1.6649
1580	Model, SCC1KO, female	127834	delta log(Pc(s))/ delta (log(s))	female	-1.65629
1581	Model, SCC1KO, female	147435	delta log(Pc(s))/ delta (log(s))	female	-1.65254
1582	Model, SCC1KO, female	170038	delta log(Pc(s))/ delta (log(s))	female	-1.66116
1583	Model, SCC1KO, female	196073	delta log(Pc(s))/ delta (log(s))	female	-1.68884
1584	Model, SCC1KO, female	226045	delta log(Pc(s))/ delta (log(s))	female	-1.72799
1585	Model, SCC1KO, female	260592	delta log(Pc(s))/ delta (log(s))	female	-1.76241
1586	Model, SCC1KO, female	300452	delta log(Pc(s))/ delta (log(s))	female	-1.78896
1587	Model, SCC1KO, female	346423	delta log(Pc(s))/ delta (log(s))	female	-1.81039
1588	Model, SCC1KO, female	399399	delta log(Pc(s))/ delta (log(s))	female	-1.80636
1589	Model, SCC1KO, female	460444	delta log(Pc(s))/ delta (log(s))	female	-1.74646
1590	Model, SCC1KO, female	530822	delta log(Pc(s))/ delta (log(s))	female	-1.63005
1591	Model, SCC1KO, female	611992	delta log(Pc(s))/ delta (log(s))	female	-1.48492
1592	Model, SCC1KO, female	705580	delta log(Pc(s))/ delta (log(s))	female	-1.33704
1593	Model, SCC1KO, female	813455	delta log(Pc(s))/ delta (log(s))	female	-1.19552
1594	Model, SCC1KO, female	937824	delta log(Pc(s))/ delta (log(s))	female	-1.05707
1595	Model, SCC1KO, female	1.08122e+06	delta log(Pc(s))/ delta (log(s))	female	-0.904074
1596	Model, SCC1KO, female	1.24654e+06	delta log(Pc(s))/ delta (log(s))	female	-0.698535
1597	Model, SCC1KO, female	1.4371e+06	delta log(Pc(s))/ delta (log(s))	female	-0.44612
1598	Model, SCC1KO, female	1.65675e+06	delta log(Pc(s))/ delta (log(s))	female	-0.227681
1599	Model, SCC1KO, female	1.90995e+06	delta log(Pc(s))/ delta (log(s))	female	-0.117944
1600	Model, SCC1KO, female	2.20181e+06	delta log(Pc(s))/ delta (log(s))	female	-0.0789415
1601	Model, SCC1KO, female	2.53831e+06	delta log(Pc(s))/ delta (log(s))	female	-0.0103323
1602	Model, SCC1KO, female	2.92629e+06	delta log(Pc(s))/ delta (log(s))	female	0.0931718
1603	Model, SCC1KO, female	3.37357e+06	delta log(Pc(s))/ delta (log(s))	female	0.166925
1604	Model, SCC1KO, female	3.88915e+06	delta log(Pc(s))/ delta (log(s))	female	0.158986
1605	Model, SCC1KO, female	4.48347e+06	delta log(Pc(s))/ delta (log(s))	female	0.077008
1606	Model, SCC1KO, female	5.16861e+06	delta log(Pc(s))/ delta (log(s))	female	0.0119283
1607	Model, SCC1KO, female	5.95848e+06	delta log(Pc(s))/ delta (log(s))	female	-0.0542395
1608	Model, SCC1KO, female	6.86908e+06	delta log(Pc(s))/ delta (log(s))	female	-0.219096
1609	Model, SCC1KO, female	7.91882e+06	delta log(Pc(s))/ delta (log(s))	female	-0.415106
1610	Model, SCC1KO, female	9.12893e+06	delta log(Pc(s))/ delta (log(s))	female	-0.530412
1611	Model, SCC1KO, female	1.05239e+07	delta log(Pc(s))/ delta (log(s))	female	-0.578126
1612	Model, SCC1KO, female	1.21322e+07	delta log(Pc(s))/ delta (log(s))	female	-0.656521
1613	Model, SCC1KO, female	1.39862e+07	delta log(Pc(s))/ delta (log(s))	female	-0.849079
1614	Model, SCC1KO, female	1.61236e+07	delta log(Pc(s))/ delta (log(s))	female	-1.12045
1615	Model, SCC1KO, female	1.85876e+07	delta log(Pc(s))/ delta (log(s))	female	-1.44738
1616	Model, SCC1KO, female	2.1428e+07	delta log(Pc(s))/ delta (log(s))	female	-1.87201
1617	Model, SCC1KO, female	2.47026e+07	delta log(Pc(s))/ delta (log(s))	female	-2.35874
1618	Model, SCC1KO, female	2.84772e+07	delta log(Pc(s))/ delta (log(s))	female	-2.89927
1619	Model, SCC1KO, female	3.28233e+07	delta log(Pc(s))/ delta (log(s))	female	-3.6171
1620	Model, SCC1KO, female	3.77682e+07	delta log(Pc(s))/ delta (log(s))	female	-4.64285
1621	Model, SCC1KO, female	4.30375e+07	delta log(Pc(s))/ delta (log(s))	female	-6.25526
1622	Model, SCC1KO, female	4.75272e+07	delta log(Pc(s))/ delta (log(s))	female	-9.18058
1623	Model, SCC1KO, female	7142.07	delta log(Pc(s))/ delta (log(s))	female	-1.78472
1624	Model, SCC1KO, female	8267.49	delta log(Pc(s))/ delta (log(s))	female	-1.70451
1625	Model, SCC1KO, female	9614.66	delta log(Pc(s))/ delta (log(s))	female	-1.71476
1626	Model, SCC1KO, female	11198.6	delta log(Pc(s))/ delta (log(s))	female	-1.78011
1627	Model, SCC1KO, female	12996.6	delta log(Pc(s))/ delta (log(s))	female	-1.82637
1628	Model, SCC1KO, female	15011.1	delta log(Pc(s))/ delta (log(s))	female	-1.83209
1629	Model, SCC1KO, female	17293.1	delta log(Pc(s))/ delta (log(s))	female	-1.8289
1630	Model, SCC1KO, female	19920.8	delta log(Pc(s))/ delta (log(s))	female	-1.82514
1631	Model, SCC1KO, female	22979.9	delta log(Pc(s))/ delta (log(s))	female	-1.82994
1632	Model, SCC1KO, female	26531.2	delta log(Pc(s))/ delta (log(s))	female	-1.84882
1633	Model, SCC1KO, female	30609.6	delta log(Pc(s))/ delta (log(s))	female	-1.85001
1634	Model, SCC1KO, female	35295.6	delta log(Pc(s))/ delta (log(s))	female	-1.8238
1635	Model, SCC1KO, female	40723	delta log(Pc(s))/ delta (log(s))	female	-1.80623
1636	Model, SCC1KO, female	47002.5	delta log(Pc(s))/ delta (log(s))	female	-1.79658
1637	Model, SCC1KO, female	54237.9	delta log(Pc(s))/ delta (log(s))	female	-1.77164
1638	Model, SCC1KO, female	62588.7	delta log(Pc(s))/ delta (log(s))	female	-1.7444
1639	Model, SCC1KO, female	72229.9	delta log(Pc(s))/ delta (log(s))	female	-1.72275
1640	Model, SCC1KO, female	83331.4	delta log(Pc(s))/ delta (log(s))	female	-1.6991
1641	Model, SCC1KO, female	96110.2	delta log(Pc(s))/ delta (log(s))	female	-1.67823
1642	Model, SCC1KO, female	110841	delta log(Pc(s))/ delta (log(s))	female	-1.6649
1643	Model, SCC1KO, female	127834	delta log(Pc(s))/ delta (log(s))	female	-1.65629
1644	Model, SCC1KO, female	147435	delta log(Pc(s))/ delta (log(s))	female	-1.65254
1645	Model, SCC1KO, female	170038	delta log(Pc(s))/ delta (log(s))	female	-1.66116
1646	Model, SCC1KO, female	196073	delta log(Pc(s))/ delta (log(s))	female	-1.68884
1647	Model, SCC1KO, female	226045	delta log(Pc(s))/ delta (log(s))	female	-1.72799
1648	Model, SCC1KO, female	260592	delta log(Pc(s))/ delta (log(s))	female	-1.76241
1649	Model, SCC1KO, female	300452	delta log(Pc(s))/ delta (log(s))	female	-1.78896
1650	Model, SCC1KO, female	346423	delta log(Pc(s))/ delta (log(s))	female	-1.81039
1651	Model, SCC1KO, female	399399	delta log(Pc(s))/ delta (log(s))	female	-1.80636
1652	Model, SCC1KO, female	460444	delta log(Pc(s))/ delta (log(s))	female	-1.74646
1653	Model, SCC1KO, female	530822	delta log(Pc(s))/ delta (log(s))	female	-1.63005
1654	Model, SCC1KO, female	611992	delta log(Pc(s))/ delta (log(s))	female	-1.48492
1655	Model, SCC1KO, female	705580	delta log(Pc(s))/ delta (log(s))	female	-1.33704
1656	Model, SCC1KO, female	813455	delta log(Pc(s))/ delta (log(s))	female	-1.19552
1657	Model, SCC1KO, female	937824	delta log(Pc(s))/ delta (log(s))	female	-1.05707
1658	Model, SCC1KO, female	1.08122e+06	delta log(Pc(s))/ delta (log(s))	female	-0.904074
1659	Model, SCC1KO, female	1.24654e+06	delta log(Pc(s))/ delta (log(s))	female	-0.698535
1660	Model, SCC1KO, female	1.4371e+06	delta log(Pc(s))/ delta (log(s))	female	-0.44612
1661	Model, SCC1KO, female	1.65675e+06	delta log(Pc(s))/ delta (log(s))	female	-0.227681
1662	Model, SCC1KO, female	1.90995e+06	delta log(Pc(s))/ delta (log(s))	female	-0.117944
1663	Model, SCC1KO, female	2.20181e+06	delta log(Pc(s))/ delta (log(s))	female	-0.0789415
1664	Model, SCC1KO, female	2.53831e+06	delta log(Pc(s))/ delta (log(s))	female	-0.0103323
1665	Model, SCC1KO, female	2.92629e+06	delta log(Pc(s))/ delta (log(s))	female	0.0931718
1666	Model, SCC1KO, female	3.37357e+06	delta log(Pc(s))/ delta (log(s))	female	0.166925
1667	Model, SCC1KO, female	3.88915e+06	delta log(Pc(s))/ delta (log(s))	female	0.158986
1668	Model, SCC1KO, female	4.48347e+06	delta log(Pc(s))/ delta (log(s))	female	0.077008
1669	Model, SCC1KO, female	5.16861e+06	delta log(Pc(s))/ delta (log(s))	female	0.0119283
1670	Model, SCC1KO, female	5.95848e+06	delta log(Pc(s))/ delta (log(s))	female	-0.0542395
1671	Model, SCC1KO, female	6.86908e+06	delta log(Pc(s))/ delta (log(s))	female	-0.219096
1672	Model, SCC1KO, female	7.91882e+06	delta log(Pc(s))/ delta (log(s))	female	-0.415106
1673	Model, SCC1KO, female	9.12893e+06	delta log(Pc(s))/ delta (log(s))	female	-0.530412
1674	Model, SCC1KO, female	1.05239e+07	delta log(Pc(s))/ delta (log(s))	female	-0.578126
1675	Model, SCC1KO, female	1.21322e+07	delta log(Pc(s))/ delta (log(s))	female	-0.656521
1676	Model, SCC1KO, female	1.39862e+07	delta log(Pc(s))/ delta (log(s))	female	-0.849079
1677	Model, SCC1KO, female	1.61236e+07	delta log(Pc(s))/ delta (log(s))	female	-1.12045
1678	Model, SCC1KO, female	1.85876e+07	delta log(Pc(s))/ delta (log(s))	female	-1.44738
1679	Model, SCC1KO, female	2.1428e+07	delta log(Pc(s))/ delta (log(s))	female	-1.87201
1680	Model, SCC1KO, female	2.47026e+07	delta log(Pc(s))/ delta (log(s))	female	-2.35874
1681	Model, SCC1KO, female	2.84772e+07	delta log(Pc(s))/ delta (log(s))	female	-2.89927
1682	Model, SCC1KO, female	3.28233e+07	delta log(Pc(s))/ delta (log(s))	female	-3.6171
1683	Model, SCC1KO, female	3.77682e+07	delta log(Pc(s))/ delta (log(s))	female	-4.64285
1684	Model, SCC1KO, female	4.30375e+07	delta log(Pc(s))/ delta (log(s))	female	-6.25526
1685	Model, SCC1KO, female	4.75272e+07	delta log(Pc(s))/ delta (log(s))	female	-9.18058
1686	Model, SCC1KO, male	7142.07	delta log(Pc(s))/ delta (log(s))	male	-1.81633
1687	Model, SCC1KO, male	8267.49	delta log(Pc(s))/ delta (log(s))	male	-1.73675
1688	Model, SCC1KO, male	9614.66	delta log(Pc(s))/ delta (log(s))	male	-1.74948
1689	Model, SCC1KO, male	11198.6	delta log(Pc(s))/ delta (log(s))	male	-1.81909
1690	Model, SCC1KO, male	12996.6	delta log(Pc(s))/ delta (log(s))	male	-1.86943
1691	Model, SCC1KO, male	15011.1	delta log(Pc(s))/ delta (log(s))	male	-1.87812
1692	Model, SCC1KO, male	17293.1	delta log(Pc(s))/ delta (log(s))	male	-1.87789
1693	Model, SCC1KO, male	19920.8	delta log(Pc(s))/ delta (log(s))	male	-1.87716
1694	Model, SCC1KO, male	22979.9	delta log(Pc(s))/ delta (log(s))	male	-1.88511
1695	Model, SCC1KO, male	26531.2	delta log(Pc(s))/ delta (log(s))	male	-1.90799
1696	Model, SCC1KO, male	30609.6	delta log(Pc(s))/ delta (log(s))	male	-1.9128
1697	Model, SCC1KO, male	35295.6	delta log(Pc(s))/ delta (log(s))	male	-1.88854
1698	Model, SCC1KO, male	40723	delta log(Pc(s))/ delta (log(s))	male	-1.87249
1699	Model, SCC1KO, male	47002.5	delta log(Pc(s))/ delta (log(s))	male	-1.86382
1700	Model, SCC1KO, male	54237.9	delta log(Pc(s))/ delta (log(s))	male	-1.8364
1701	Model, SCC1KO, male	62588.7	delta log(Pc(s))/ delta (log(s))	male	-1.80375
1702	Model, SCC1KO, male	72229.9	delta log(Pc(s))/ delta (log(s))	male	-1.7778
1703	Model, SCC1KO, male	83331.4	delta log(Pc(s))/ delta (log(s))	male	-1.74931
1704	Model, SCC1KO, male	96110.2	delta log(Pc(s))/ delta (log(s))	male	-1.71856
1705	Model, SCC1KO, male	110841	delta log(Pc(s))/ delta (log(s))	male	-1.69334
1706	Model, SCC1KO, male	127834	delta log(Pc(s))/ delta (log(s))	male	-1.67579
1707	Model, SCC1KO, male	147435	delta log(Pc(s))/ delta (log(s))	male	-1.66872
1708	Model, SCC1KO, male	170038	delta log(Pc(s))/ delta (log(s))	male	-1.6777
1709	Model, SCC1KO, male	196073	delta log(Pc(s))/ delta (log(s))	male	-1.70366
1710	Model, SCC1KO, male	226045	delta log(Pc(s))/ delta (log(s))	male	-1.74042
1711	Model, SCC1KO, male	260592	delta log(Pc(s))/ delta (log(s))	male	-1.77394
1712	Model, SCC1KO, male	300452	delta log(Pc(s))/ delta (log(s))	male	-1.78615
1713	Model, SCC1KO, male	346423	delta log(Pc(s))/ delta (log(s))	male	-1.77624
1714	Model, SCC1KO, male	399399	delta log(Pc(s))/ delta (log(s))	male	-1.75721
1715	Model, SCC1KO, male	460444	delta log(Pc(s))/ delta (log(s))	male	-1.70997
1716	Model, SCC1KO, male	530822	delta log(Pc(s))/ delta (log(s))	male	-1.61442
1717	Model, SCC1KO, male	611992	delta log(Pc(s))/ delta (log(s))	male	-1.5019
1718	Model, SCC1KO, male	705580	delta log(Pc(s))/ delta (log(s))	male	-1.39638
1719	Model, SCC1KO, male	813455	delta log(Pc(s))/ delta (log(s))	male	-1.26481
1720	Model, SCC1KO, male	937824	delta log(Pc(s))/ delta (log(s))	male	-1.1085
1721	Model, SCC1KO, male	1.08122e+06	delta log(Pc(s))/ delta (log(s))	male	-0.983381
1722	Model, SCC1KO, male	1.24654e+06	delta log(Pc(s))/ delta (log(s))	male	-0.896791
1723	Model, SCC1KO, male	1.4371e+06	delta log(Pc(s))/ delta (log(s))	male	-0.843739
1724	Model, SCC1KO, male	1.65675e+06	delta log(Pc(s))/ delta (log(s))	male	-0.829891
1725	Model, SCC1KO, male	1.90995e+06	delta log(Pc(s))/ delta (log(s))	male	-0.834602
1726	Model, SCC1KO, male	2.20181e+06	delta log(Pc(s))/ delta (log(s))	male	-0.824981
1727	Model, SCC1KO, male	2.53831e+06	delta log(Pc(s))/ delta (log(s))	male	-0.804147
1728	Model, SCC1KO, male	2.92629e+06	delta log(Pc(s))/ delta (log(s))	male	-0.786742
1729	Model, SCC1KO, male	3.37357e+06	delta log(Pc(s))/ delta (log(s))	male	-0.780722
1730	Model, SCC1KO, male	3.88915e+06	delta log(Pc(s))/ delta (log(s))	male	-0.812342
1731	Model, SCC1KO, male	4.48347e+06	delta log(Pc(s))/ delta (log(s))	male	-0.872469
1732	Model, SCC1KO, male	5.16861e+06	delta log(Pc(s))/ delta (log(s))	male	-0.939694
1733	Model, SCC1KO, male	5.95848e+06	delta log(Pc(s))/ delta (log(s))	male	-0.928801
1734	Model, SCC1KO, male	6.86908e+06	delta log(Pc(s))/ delta (log(s))	male	-0.749661
1735	Model, SCC1KO, male	7.91882e+06	delta log(Pc(s))/ delta (log(s))	male	-0.587549
1736	Model, SCC1KO, male	9.12893e+06	delta log(Pc(s))/ delta (log(s))	male	-0.666375
1737	Model, SCC1KO, male	1.05239e+07	delta log(Pc(s))/ delta (log(s))	male	-0.837863
1738	Model, SCC1KO, male	1.21322e+07	delta log(Pc(s))/ delta (log(s))	male	-0.900231
1739	Model, SCC1KO, male	1.39862e+07	delta log(Pc(s))/ delta (log(s))	male	-0.867341
1740	Model, SCC1KO, male	1.61236e+07	delta log(Pc(s))/ delta (log(s))	male	-0.939857
1741	Model, SCC1KO, male	1.85876e+07	delta log(Pc(s))/ delta (log(s))	male	-1.14899
1742	Model, SCC1KO, male	2.1428e+07	delta log(Pc(s))/ delta (log(s))	male	-1.10403
1743	Model, SCC1KO, male	2.47026e+07	delta log(Pc(s))/ delta (log(s))	male	-0.718843
1744	Model, SCC1KO, male	2.84772e+07	delta log(Pc(s))/ delta (log(s))	male	-0.371302
1745	Model, SCC1KO, male	3.28233e+07	delta log(Pc(s))/ delta (log(s))	male	-0.069208
1746	Model, SCC1KO, male	3.77682e+07	delta log(Pc(s))/ delta (log(s))	male	0.421165
1747	Model, SCC1KO, male	4.30375e+07	delta log(Pc(s))/ delta (log(s))	male	1.02569
1748	Model, SCC1KO, male	4.75272e+07	delta log(Pc(s))/ delta (log(s))	male	1.45204
1749	Model, SCC1KO, male	7142.07	delta log(Pc(s))/ delta (log(s))	male	-1.81633
1750	Model, SCC1KO, male	8267.49	delta log(Pc(s))/ delta (log(s))	male	-1.73675
1751	Model, SCC1KO, male	9614.66	delta log(Pc(s))/ delta (log(s))	male	-1.74948
1752	Model, SCC1KO, male	11198.6	delta log(Pc(s))/ delta (log(s))	male	-1.81909
1753	Model, SCC1KO, male	12996.6	delta log(Pc(s))/ delta (log(s))	male	-1.86943
1754	Model, SCC1KO, male	15011.1	delta log(Pc(s))/ delta (log(s))	male	-1.87812
1755	Model, SCC1KO, male	17293.1	delta log(Pc(s))/ delta (log(s))	male	-1.87789
1756	Model, SCC1KO, male	19920.8	delta log(Pc(s))/ delta (log(s))	male	-1.87716
1757	Model, SCC1KO, male	22979.9	delta log(Pc(s))/ delta (log(s))	male	-1.88511
1758	Model, SCC1KO, male	26531.2	delta log(Pc(s))/ delta (log(s))	male	-1.90799
1759	Model, SCC1KO, male	30609.6	delta log(Pc(s))/ delta (log(s))	male	-1.9128
1760	Model, SCC1KO, male	35295.6	delta log(Pc(s))/ delta (log(s))	male	-1.88854
1761	Model, SCC1KO, male	40723	delta log(Pc(s))/ delta (log(s))	male	-1.87249
1762	Model, SCC1KO, male	47002.5	delta log(Pc(s))/ delta (log(s))	male	-1.86382
1763	Model, SCC1KO, male	54237.9	delta log(Pc(s))/ delta (log(s))	male	-1.8364
1764	Model, SCC1KO, male	62588.7	delta log(Pc(s))/ delta (log(s))	male	-1.80375
1765	Model, SCC1KO, male	72229.9	delta log(Pc(s))/ delta (log(s))	male	-1.7778
1766	Model, SCC1KO, male	83331.4	delta log(Pc(s))/ delta (log(s))	male	-1.74931
1767	Model, SCC1KO, male	96110.2	delta log(Pc(s))/ delta (log(s))	male	-1.71856
1768	Model, SCC1KO, male	110841	delta log(Pc(s))/ delta (log(s))	male	-1.69334
1769	Model, SCC1KO, male	127834	delta log(Pc(s))/ delta (log(s))	male	-1.67579
1770	Model, SCC1KO, male	147435	delta log(Pc(s))/ delta (log(s))	male	-1.66872
1771	Model, SCC1KO, male	170038	delta log(Pc(s))/ delta (log(s))	male	-1.6777
1772	Model, SCC1KO, male	196073	delta log(Pc(s))/ delta (log(s))	male	-1.70366
1773	Model, SCC1KO, male	226045	delta log(Pc(s))/ delta (log(s))	male	-1.74042
1774	Model, SCC1KO, male	260592	delta log(Pc(s))/ delta (log(s))	male	-1.77394
1775	Model, SCC1KO, male	300452	delta log(Pc(s))/ delta (log(s))	male	-1.78615
1776	Model, SCC1KO, male	346423	delta log(Pc(s))/ delta (log(s))	male	-1.77624
1777	Model, SCC1KO, male	399399	delta log(Pc(s))/ delta (log(s))	male	-1.75721
1778	Model, SCC1KO, male	460444	delta log(Pc(s))/ delta (log(s))	male	-1.70997
1779	Model, SCC1KO, male	530822	delta log(Pc(s))/ delta (log(s))	male	-1.61442
1780	Model, SCC1KO, male	611992	delta log(Pc(s))/ delta (log(s))	male	-1.5019
1781	Model, SCC1KO, male	705580	delta log(Pc(s))/ delta (log(s))	male	-1.39638
1782	Model, SCC1KO, male	813455	delta log(Pc(s))/ delta (log(s))	male	-1.26481
1783	Model, SCC1KO, male	937824	delta log(Pc(s))/ delta (log(s))	male	-1.1085
1784	Model, SCC1KO, male	1.08122e+06	delta log(Pc(s))/ delta (log(s))	male	-0.983381
1785	Model, SCC1KO, male	1.24654e+06	delta log(Pc(s))/ delta (log(s))	male	-0.896791
1786	Model, SCC1KO, male	1.4371e+06	delta log(Pc(s))/ delta (log(s))	male	-0.843739
1787	Model, SCC1KO, male	1.65675e+06	delta log(Pc(s))/ delta (log(s))	male	-0.829891
1788	Model, SCC1KO, male	1.90995e+06	delta log(Pc(s))/ delta (log(s))	male	-0.834602
1789	Model, SCC1KO, male	2.20181e+06	delta log(Pc(s))/ delta (log(s))	male	-0.824981
1790	Model, SCC1KO, male	2.53831e+06	delta log(Pc(s))/ delta (log(s))	male	-0.804147
1791	Model, SCC1KO, male	2.92629e+06	delta log(Pc(s))/ delta (log(s))	male	-0.786742
1792	Model, SCC1KO, male	3.37357e+06	delta log(Pc(s))/ delta (log(s))	male	-0.780722
1793	Model, SCC1KO, male	3.88915e+06	delta log(Pc(s))/ delta (log(s))	male	-0.812342
1794	Model, SCC1KO, male	4.48347e+06	delta log(Pc(s))/ delta (log(s))	male	-0.872469
1795	Model, SCC1KO, male	5.16861e+06	delta log(Pc(s))/ delta (log(s))	male	-0.939694
1796	Model, SCC1KO, male	5.95848e+06	delta log(Pc(s))/ delta (log(s))	male	-0.928801
1797	Model, SCC1KO, male	6.86908e+06	delta log(Pc(s))/ delta (log(s))	male	-0.749661
1798	Model, SCC1KO, male	7.91882e+06	delta log(Pc(s))/ delta (log(s))	male	-0.587549
1799	Model, SCC1KO, male	9.12893e+06	delta log(Pc(s))/ delta (log(s))	male	-0.666375
1800	Model, SCC1KO, male	1.05239e+07	delta log(Pc(s))/ delta (log(s))	male	-0.837863
1801	Model, SCC1KO, male	1.21322e+07	delta log(Pc(s))/ delta (log(s))	male	-0.900231
1802	Model, SCC1KO, male	1.39862e+07	delta log(Pc(s))/ delta (log(s))	male	-0.867341
1803	Model, SCC1KO, male	1.61236e+07	delta log(Pc(s))/ delta (log(s))	male	-0.939857
1804	Model, SCC1KO, male	1.85876e+07	delta log(Pc(s))/ delta (log(s))	male	-1.14899
1805	Model, SCC1KO, male	2.1428e+07	delta log(Pc(s))/ delta (log(s))	male	-1.10403
1806	Model, SCC1KO, male	2.47026e+07	delta log(Pc(s))/ delta (log(s))	male	-0.718843
1807	Model, SCC1KO, male	2.84772e+07	delta log(Pc(s))/ delta (log(s))	male	-0.371302
1808	Model, SCC1KO, male	3.28233e+07	delta log(Pc(s))/ delta (log(s))	male	-0.069208
1809	Model, SCC1KO, male	3.77682e+07	delta log(Pc(s))/ delta (log(s))	male	0.421165
1810	Model, SCC1KO, male	4.30375e+07	delta log(Pc(s))/ delta (log(s))	male	1.02569
1811	Model, SCC1KO, male	4.75272e+07	delta log(Pc(s))/ delta (log(s))	male	1.45204
1812	Model, WaplKO, female	7142.07	delta log(Pc(s))/ delta (log(s))	female	-1.8106
1813	Model, WaplKO, female	8267.49	delta log(Pc(s))/ delta (log(s))	female	-1.71802
1814	Model, WaplKO, female	9614.66	delta log(Pc(s))/ delta (log(s))	female	-1.7139
1815	Model, WaplKO, female	11198.6	delta log(Pc(s))/ delta (log(s))	female	-1.75985
1816	Model, WaplKO, female	12996.6	delta log(Pc(s))/ delta (log(s))	female	-1.77884
1817	Model, WaplKO, female	15011.1	delta log(Pc(s))/ delta (log(s))	female	-1.74905
1818	Model, WaplKO, female	17293.1	delta log(Pc(s))/ delta (log(s))	female	-1.70115
1819	Model, WaplKO, female	19920.8	delta log(Pc(s))/ delta (log(s))	female	-1.64102
1820	Model, WaplKO, female	22979.9	delta log(Pc(s))/ delta (log(s))	female	-1.5743
1821	Model, WaplKO, female	26531.2	delta log(Pc(s))/ delta (log(s))	female	-1.50358
1822	Model, WaplKO, female	30609.6	delta log(Pc(s))/ delta (log(s))	female	-1.40286
1823	Model, WaplKO, female	35295.6	delta log(Pc(s))/ delta (log(s))	female	-1.27033
1824	Model, WaplKO, female	40723	delta log(Pc(s))/ delta (log(s))	female	-1.13773
1825	Model, WaplKO, female	47002.5	delta log(Pc(s))/ delta (log(s))	female	-1.00925
1826	Model, WaplKO, female	54237.9	delta log(Pc(s))/ delta (log(s))	female	-0.879451
1827	Model, WaplKO, female	62588.7	delta log(Pc(s))/ delta (log(s))	female	-0.762635
1828	Model, WaplKO, female	72229.9	delta log(Pc(s))/ delta (log(s))	female	-0.664852
1829	Model, WaplKO, female	83331.4	delta log(Pc(s))/ delta (log(s))	female	-0.58705
1830	Model, WaplKO, female	96110.2	delta log(Pc(s))/ delta (log(s))	female	-0.538092
1831	Model, WaplKO, female	110841	delta log(Pc(s))/ delta (log(s))	female	-0.520256
1832	Model, WaplKO, female	127834	delta log(Pc(s))/ delta (log(s))	female	-0.523548
1833	Model, WaplKO, female	147435	delta log(Pc(s))/ delta (log(s))	female	-0.540367
1834	Model, WaplKO, female	170038	delta log(Pc(s))/ delta (log(s))	female	-0.576208
1835	Model, WaplKO, female	196073	delta log(Pc(s))/ delta (log(s))	female	-0.627882
1836	Model, WaplKO, female	226045	delta log(Pc(s))/ delta (log(s))	female	-0.684946
1837	Model, WaplKO, female	260592	delta log(Pc(s))/ delta (log(s))	female	-0.755175
1838	Model, WaplKO, female	300452	delta log(Pc(s))/ delta (log(s))	female	-0.841881
1839	Model, WaplKO, female	346423	delta log(Pc(s))/ delta (log(s))	female	-0.946722
1840	Model, WaplKO, female	399399	delta log(Pc(s))/ delta (log(s))	female	-1.04185
1841	Model, WaplKO, female	460444	delta log(Pc(s))/ delta (log(s))	female	-1.12439
1842	Model, WaplKO, female	530822	delta log(Pc(s))/ delta (log(s))	female	-1.24455
1843	Model, WaplKO, female	611992	delta log(Pc(s))/ delta (log(s))	female	-1.42402
1844	Model, WaplKO, female	705580	delta log(Pc(s))/ delta (log(s))	female	-1.64564
1845	Model, WaplKO, female	813455	delta log(Pc(s))/ delta (log(s))	female	-1.89741
1846	Model, WaplKO, female	937824	delta log(Pc(s))/ delta (log(s))	female	-2.16605
1847	Model, WaplKO, female	1.08122e+06	delta log(Pc(s))/ delta (log(s))	female	-2.44575
1848	Model, WaplKO, female	1.24654e+06	delta log(Pc(s))/ delta (log(s))	female	-2.74163
1849	Model, WaplKO, female	1.4371e+06	delta log(Pc(s))/ delta (log(s))	female	-3.02644
1850	Model, WaplKO, female	1.65675e+06	delta log(Pc(s))/ delta (log(s))	female	-3.25247
1851	Model, WaplKO, female	1.90995e+06	delta log(Pc(s))/ delta (log(s))	female	-3.36942
1852	Model, WaplKO, female	2.20181e+06	delta log(Pc(s))/ delta (log(s))	female	-3.28562
1853	Model, WaplKO, female	2.53831e+06	delta log(Pc(s))/ delta (log(s))	female	-2.90567
1854	Model, WaplKO, female	2.92629e+06	delta log(Pc(s))/ delta (log(s))	female	-2.28246
1855	Model, WaplKO, female	3.37357e+06	delta log(Pc(s))/ delta (log(s))	female	-1.61665
1856	Model, WaplKO, female	3.88915e+06	delta log(Pc(s))/ delta (log(s))	female	-1.07688
1857	Model, WaplKO, female	4.48347e+06	delta log(Pc(s))/ delta (log(s))	female	-0.723735
1858	Model, WaplKO, female	5.16861e+06	delta log(Pc(s))/ delta (log(s))	female	-0.563958
1859	Model, WaplKO, female	5.95848e+06	delta log(Pc(s))/ delta (log(s))	female	-0.597376
1860	Model, WaplKO, female	6.86908e+06	delta log(Pc(s))/ delta (log(s))	female	-0.727831
1861	Model, WaplKO, female	7.91882e+06	delta log(Pc(s))/ delta (log(s))	female	-0.761344
1862	Model, WaplKO, female	9.12893e+06	delta log(Pc(s))/ delta (log(s))	female	-0.615046
1863	Model, WaplKO, female	1.05239e+07	delta log(Pc(s))/ delta (log(s))	female	-0.471577
1864	Model, WaplKO, female	1.21322e+07	delta log(Pc(s))/ delta (log(s))	female	-0.569504
1865	Model, WaplKO, female	1.39862e+07	delta log(Pc(s))/ delta (log(s))	female	-0.868741
1866	Model, WaplKO, female	1.61236e+07	delta log(Pc(s))/ delta (log(s))	female	-1.16812
1867	Model, WaplKO, female	1.85876e+07	delta log(Pc(s))/ delta (log(s))	female	-1.42797
1868	Model, WaplKO, female	2.1428e+07	delta log(Pc(s))/ delta (log(s))	female	-1.74869
1869	Model, WaplKO, female	2.47026e+07	delta log(Pc(s))/ delta (log(s))	female	-2.2626
1870	Model, WaplKO, female	2.84772e+07	delta log(Pc(s))/ delta (log(s))	female	-3.13618
1871	Model, WaplKO, female	3.28233e+07	delta log(Pc(s))/ delta (log(s))	female	-4.3804
1872	Model, WaplKO, female	3.77682e+07	delta log(Pc(s))/ delta (log(s))	female	-5.75558
1873	Model, WaplKO, female	4.30375e+07	delta log(Pc(s))/ delta (log(s))	female	-6.95706
1874	Model, WaplKO, female	4.75272e+07	delta log(Pc(s))/ delta (log(s))	female	-7.64895
1875	Model, WaplKO, female	7142.07	delta log(Pc(s))/ delta (log(s))	female	-1.8106
1876	Model, WaplKO, female	8267.49	delta log(Pc(s))/ delta (log(s))	female	-1.71802
1877	Model, WaplKO, female	9614.66	delta log(Pc(s))/ delta (log(s))	female	-1.7139
1878	Model, WaplKO, female	11198.6	delta log(Pc(s))/ delta (log(s))	female	-1.75985
1879	Model, WaplKO, female	12996.6	delta log(Pc(s))/ delta (log(s))	female	-1.77884
1880	Model, WaplKO, female	15011.1	delta log(Pc(s))/ delta (log(s))	female	-1.74905
1881	Model, WaplKO, female	17293.1	delta log(Pc(s))/ delta (log(s))	female	-1.70115
1882	Model, WaplKO, female	19920.8	delta log(Pc(s))/ delta (log(s))	female	-1.64102
1883	Model, WaplKO, female	22979.9	delta log(Pc(s))/ delta (log(s))	female	-1.5743
1884	Model, WaplKO, female	26531.2	delta log(Pc(s))/ delta (log(s))	female	-1.50358
1885	Model, WaplKO, female	30609.6	delta log(Pc(s))/ delta (log(s))	female	-1.40286
1886	Model, WaplKO, female	35295.6	delta log(Pc(s))/ delta (log(s))	female	-1.27033
1887	Model, WaplKO, female	40723	delta log(Pc(s))/ delta (log(s))	female	-1.13773
1888	Model, WaplKO, female	47002.5	delta log(Pc(s))/ delta (log(s))	female	-1.00925
1889	Model, WaplKO, female	54237.9	delta log(Pc(s))/ delta (log(s))	female	-0.879451
1890	Model, WaplKO, female	62588.7	delta log(Pc(s))/ delta (log(s))	female	-0.762635
1891	Model, WaplKO, female	72229.9	delta log(Pc(s))/ delta (log(s))	female	-0.664852
1892	Model, WaplKO, female	83331.4	delta log(Pc(s))/ delta (log(s))	female	-0.58705
1893	Model, WaplKO, female	96110.2	delta log(Pc(s))/ delta (log(s))	female	-0.538092
1894	Model, WaplKO, female	110841	delta log(Pc(s))/ delta (log(s))	female	-0.520256
1895	Model, WaplKO, female	127834	delta log(Pc(s))/ delta (log(s))	female	-0.523548
1896	Model, WaplKO, female	147435	delta log(Pc(s))/ delta (log(s))	female	-0.540367
1897	Model, WaplKO, female	170038	delta log(Pc(s))/ delta (log(s))	female	-0.576208
1898	Model, WaplKO, female	196073	delta log(Pc(s))/ delta (log(s))	female	-0.627882
1899	Model, WaplKO, female	226045	delta log(Pc(s))/ delta (log(s))	female	-0.684946
1900	Model, WaplKO, female	260592	delta log(Pc(s))/ delta (log(s))	female	-0.755175
1901	Model, WaplKO, female	300452	delta log(Pc(s))/ delta (log(s))	female	-0.841881
1902	Model, WaplKO, female	346423	delta log(Pc(s))/ delta (log(s))	female	-0.946722
1903	Model, WaplKO, female	399399	delta log(Pc(s))/ delta (log(s))	female	-1.04185
1904	Model, WaplKO, female	460444	delta log(Pc(s))/ delta (log(s))	female	-1.12439
1905	Model, WaplKO, female	530822	delta log(Pc(s))/ delta (log(s))	female	-1.24455
1906	Model, WaplKO, female	611992	delta log(Pc(s))/ delta (log(s))	female	-1.42402
1907	Model, WaplKO, female	705580	delta log(Pc(s))/ delta (log(s))	female	-1.64564
1908	Model, WaplKO, female	813455	delta log(Pc(s))/ delta (log(s))	female	-1.89741
1909	Model, WaplKO, female	937824	delta log(Pc(s))/ delta (log(s))	female	-2.16605
1910	Model, WaplKO, female	1.08122e+06	delta log(Pc(s))/ delta (log(s))	female	-2.44575
1911	Model, WaplKO, female	1.24654e+06	delta log(Pc(s))/ delta (log(s))	female	-2.74163
1912	Model, WaplKO, female	1.4371e+06	delta log(Pc(s))/ delta (log(s))	female	-3.02644
1913	Model, WaplKO, female	1.65675e+06	delta log(Pc(s))/ delta (log(s))	female	-3.25247
1914	Model, WaplKO, female	1.90995e+06	delta log(Pc(s))/ delta (log(s))	female	-3.36942
1915	Model, WaplKO, female	2.20181e+06	delta log(Pc(s))/ delta (log(s))	female	-3.28562
1916	Model, WaplKO, female	2.53831e+06	delta log(Pc(s))/ delta (log(s))	female	-2.90567
1917	Model, WaplKO, female	2.92629e+06	delta log(Pc(s))/ delta (log(s))	female	-2.28246
1918	Model, WaplKO, female	3.37357e+06	delta log(Pc(s))/ delta (log(s))	female	-1.61665
1919	Model, WaplKO, female	3.88915e+06	delta log(Pc(s))/ delta (log(s))	female	-1.07688
1920	Model, WaplKO, female	4.48347e+06	delta log(Pc(s))/ delta (log(s))	female	-0.723735
1921	Model, WaplKO, female	5.16861e+06	delta log(Pc(s))/ delta (log(s))	female	-0.563958
1922	Model, WaplKO, female	5.95848e+06	delta log(Pc(s))/ delta (log(s))	female	-0.597376
1923	Model, WaplKO, female	6.86908e+06	delta log(Pc(s))/ delta (log(s))	female	-0.727831
1924	Model, WaplKO, female	7.91882e+06	delta log(Pc(s))/ delta (log(s))	female	-0.761344
1925	Model, WaplKO, female	9.12893e+06	delta log(Pc(s))/ delta (log(s))	female	-0.615046
1926	Model, WaplKO, female	1.05239e+07	delta log(Pc(s))/ delta (log(s))	female	-0.471577
1927	Model, WaplKO, female	1.21322e+07	delta log(Pc(s))/ delta (log(s))	female	-0.569504
1928	Model, WaplKO, female	1.39862e+07	delta log(Pc(s))/ delta (log(s))	female	-0.868741
1929	Model, WaplKO, female	1.61236e+07	delta log(Pc(s))/ delta (log(s))	female	-1.16812
1930	Model, WaplKO, female	1.85876e+07	delta log(Pc(s))/ delta (log(s))	female	-1.42797
1931	Model, WaplKO, female	2.1428e+07	delta log(Pc(s))/ delta (log(s))	female	-1.74869
1932	Model, WaplKO, female	2.47026e+07	delta log(Pc(s))/ delta (log(s))	female	-2.2626
1933	Model, WaplKO, female	2.84772e+07	delta log(Pc(s))/ delta (log(s))	female	-3.13618
1934	Model, WaplKO, female	3.28233e+07	delta log(Pc(s))/ delta (log(s))	female	-4.3804
1935	Model, WaplKO, female	3.77682e+07	delta log(Pc(s))/ delta (log(s))	female	-5.75558
1936	Model, WaplKO, female	4.30375e+07	delta log(Pc(s))/ delta (log(s))	female	-6.95706
1937	Model, WaplKO, female	4.75272e+07	delta log(Pc(s))/ delta (log(s))	female	-7.64895
1938	Model, WaplKO, male	7142.07	delta log(Pc(s))/ delta (log(s))	male	-1.80371
1939	Model, WaplKO, male	8267.49	delta log(Pc(s))/ delta (log(s))	male	-1.69038
1940	Model, WaplKO, male	9614.66	delta log(Pc(s))/ delta (log(s))	male	-1.66047
1941	Model, WaplKO, male	11198.6	delta log(Pc(s))/ delta (log(s))	male	-1.67182
1942	Model, WaplKO, male	12996.6	delta log(Pc(s))/ delta (log(s))	male	-1.64702
1943	Model, WaplKO, male	15011.1	delta log(Pc(s))/ delta (log(s))	male	-1.5674
1944	Model, WaplKO, male	17293.1	delta log(Pc(s))/ delta (log(s))	male	-1.46526
1945	Model, WaplKO, male	19920.8	delta log(Pc(s))/ delta (log(s))	male	-1.34831
1946	Model, WaplKO, male	22979.9	delta log(Pc(s))/ delta (log(s))	male	-1.22276
1947	Model, WaplKO, male	26531.2	delta log(Pc(s))/ delta (log(s))	male	-1.09321
1948	Model, WaplKO, male	30609.6	delta log(Pc(s))/ delta (log(s))	male	-0.947832
1949	Model, WaplKO, male	35295.6	delta log(Pc(s))/ delta (log(s))	male	-0.797479
1950	Model, WaplKO, male	40723	delta log(Pc(s))/ delta (log(s))	male	-0.668961
1951	Model, WaplKO, male	47002.5	delta log(Pc(s))/ delta (log(s))	male	-0.565065
1952	Model, WaplKO, male	54237.9	delta log(Pc(s))/ delta (log(s))	male	-0.485128
1953	Model, WaplKO, male	62588.7	delta log(Pc(s))/ delta (log(s))	male	-0.436298
1954	Model, WaplKO, male	72229.9	delta log(Pc(s))/ delta (log(s))	male	-0.417432
1955	Model, WaplKO, male	83331.4	delta log(Pc(s))/ delta (log(s))	male	-0.425118
1956	Model, WaplKO, male	96110.2	delta log(Pc(s))/ delta (log(s))	male	-0.456616
1957	Model, WaplKO, male	110841	delta log(Pc(s))/ delta (log(s))	male	-0.502079
1958	Model, WaplKO, male	127834	delta log(Pc(s))/ delta (log(s))	male	-0.549649
1959	Model, WaplKO, male	147435	delta log(Pc(s))/ delta (log(s))	male	-0.593425
1960	Model, WaplKO, male	170038	delta log(Pc(s))/ delta (log(s))	male	-0.63753
1961	Model, WaplKO, male	196073	delta log(Pc(s))/ delta (log(s))	male	-0.681803
1962	Model, WaplKO, male	226045	delta log(Pc(s))/ delta (log(s))	male	-0.724395
1963	Model, WaplKO, male	260592	delta log(Pc(s))/ delta (log(s))	male	-0.779084
1964	Model, WaplKO, male	300452	delta log(Pc(s))/ delta (log(s))	male	-0.858215
1965	Model, WaplKO, male	346423	delta log(Pc(s))/ delta (log(s))	male	-0.982818
1966	Model, WaplKO, male	399399	delta log(Pc(s))/ delta (log(s))	male	-1.14384
1967	Model, WaplKO, male	460444	delta log(Pc(s))/ delta (log(s))	male	-1.32522
1968	Model, WaplKO, male	530822	delta log(Pc(s))/ delta (log(s))	male	-1.54813
1969	Model, WaplKO, male	611992	delta log(Pc(s))/ delta (log(s))	male	-1.81865
1970	Model, WaplKO, male	705580	delta log(Pc(s))/ delta (log(s))	male	-2.11074
1971	Model, WaplKO, male	813455	delta log(Pc(s))/ delta (log(s))	male	-2.41027
1972	Model, WaplKO, male	937824	delta log(Pc(s))/ delta (log(s))	male	-2.71541
1973	Model, WaplKO, male	1.08122e+06	delta log(Pc(s))/ delta (log(s))	male	-3.02294
1974	Model, WaplKO, male	1.24654e+06	delta log(Pc(s))/ delta (log(s))	male	-3.33121
1975	Model, WaplKO, male	1.4371e+06	delta log(Pc(s))/ delta (log(s))	male	-3.63299
1976	Model, WaplKO, male	1.65675e+06	delta log(Pc(s))/ delta (log(s))	male	-3.91759
1977	Model, WaplKO, male	1.90995e+06	delta log(Pc(s))/ delta (log(s))	male	-4.16398
1978	Model, WaplKO, male	2.20181e+06	delta log(Pc(s))/ delta (log(s))	male	-4.34259
1979	Model, WaplKO, male	2.53831e+06	delta log(Pc(s))/ delta (log(s))	male	-4.41099
1980	Model, WaplKO, male	2.92629e+06	delta log(Pc(s))/ delta (log(s))	male	-4.3075
1981	Model, WaplKO, male	3.37357e+06	delta log(Pc(s))/ delta (log(s))	male	-3.98253
1982	Model, WaplKO, male	3.88915e+06	delta log(Pc(s))/ delta (log(s))	male	-3.42834
1983	Model, WaplKO, male	4.48347e+06	delta log(Pc(s))/ delta (log(s))	male	-2.74593
1984	Model, WaplKO, male	5.16861e+06	delta log(Pc(s))/ delta (log(s))	male	-2.09849
1985	Model, WaplKO, male	5.95848e+06	delta log(Pc(s))/ delta (log(s))	male	-1.60846
1986	Model, WaplKO, male	6.86908e+06	delta log(Pc(s))/ delta (log(s))	male	-1.3056
1987	Model, WaplKO, male	7.91882e+06	delta log(Pc(s))/ delta (log(s))	male	-1.12015
1988	Model, WaplKO, male	9.12893e+06	delta log(Pc(s))/ delta (log(s))	male	-0.973918
1989	Model, WaplKO, male	1.05239e+07	delta log(Pc(s))/ delta (log(s))	male	-0.803485
1990	Model, WaplKO, male	1.21322e+07	delta log(Pc(s))/ delta (log(s))	male	-0.7173
1991	Model, WaplKO, male	1.39862e+07	delta log(Pc(s))/ delta (log(s))	male	-0.954842
1992	Model, WaplKO, male	1.61236e+07	delta log(Pc(s))/ delta (log(s))	male	-1.41161
1993	Model, WaplKO, male	1.85876e+07	delta log(Pc(s))/ delta (log(s))	male	-1.70227
1994	Model, WaplKO, male	2.1428e+07	delta log(Pc(s))/ delta (log(s))	male	-1.59046
1995	Model, WaplKO, male	2.47026e+07	delta log(Pc(s))/ delta (log(s))	male	-1.17279
1996	Model, WaplKO, male	2.84772e+07	delta log(Pc(s))/ delta (log(s))	male	-0.66721
1997	Model, WaplKO, male	3.28233e+07	delta log(Pc(s))/ delta (log(s))	male	-0.0528388
1998	Model, WaplKO, male	3.77682e+07	delta log(Pc(s))/ delta (log(s))	male	0.722145
[truncated: 65 more rows]
