# Supplementary material for: A mechanism of cohesin‐dependent loop extrusion organizes zygotic genome architecture
Source: EMBO J. 2017 Dec 7;36(24):3600–18. doi: 10.15252/embj.201798083 (PMC5730859; doi:10.15252/embj.201798083)
Supplement: Supplementary file 12 — Source Data for Figure 6 [file EMBJ-36-3600-s010.xls]

## Sheet: Fig6c_source_data
Image	Group	Size	Std	Mean	Volume	Area	CV
0	WaplKO	Big	3524.23	6243.32	905989	32895	0.56448
0	WaplKO	Small	3958.56	6888.36	743838	29703	0.574674
1	WaplKO	Big	2728.43	3760.82	415577	29200	0.725487
1	WaplKO	Small	3142.77	4784.38	323626	21355	0.656881
2	WaplKO	Big	3233.01	4743.36	653637	30814	0.681585
2	WaplKO	Small	3582.01	5187.62	538704	24233	0.690492
3	WaplKO	Big	3103.96	5031.31	426315	21964	0.616929
3	WaplKO	Small	2969.24	4580	306456	18545	0.648305
4	WaplCtrl	Big	3226.37	5584.74	1235248	34810	0.577711
4	WaplCtrl	Small	4023.69	7952	977169	29021	0.505998
5	WaplCtrl	Big	3304.98	5717.08	1073462	33988	0.578089
5	WaplCtrl	Small	4221.92	8398.18	921278	27057	0.502718
6	WaplCtrl	Big	2652.63	4912.36	682980	26612	0.53999
6	WaplCtrl	Small	3215.14	6227.79	496566	18171	0.516257
7	WaplCtrl	Big	2582.97	4499.27	972053	28575	0.574086
7	WaplCtrl	Small	3548.99	6044.38	664057	22281	0.587155
8	WaplCtrl	Big	3431.35	6522.92	437335	20972	0.526045
8	WaplCtrl	Small	3757.13	7050.72	308411	16886	0.532871
9	WaplKO	Big	18.3459	30.1935	1030570	33755	0.60761
9	WaplKO	Small	20.713	38.0031	700871	26554	0.545034
10	WaplKO	Big	9.74549	16.2326	1570457	55560	0.600365
10	WaplKO	Small	12.8527	22.1363	1076129	38075	0.580615
11	WaplKO	Big	15.5352	24.631	1422432	48360	0.630717
11	WaplKO	Small	20.2032	33.9945	1057465	42914	0.594308
12	WaplKO	Big	17.452	23.6818	1944553	63113	0.736935
12	WaplKO	Small	16.9808	27.403	1134001	41058	0.619668
13	WaplKO	Big	25.5291	40.2192	1176671	45664	0.634751
13	WaplKO	Small	22.0303	30.2437	1034798	33873	0.728424
14	WaplKO	Big	13.9603	21.4773	719789	45689	0.650003
14	WaplKO	Small	15.4056	23.2167	525609	32606	0.663557
15	WaplKO	Big	10.2519	15.8292	1248866	43148	0.647658
15	WaplKO	Small	14.4136	18.653	941598	41035	0.772723
16	WaplKO	Big	20.8577	30.0239	864659	53892	0.694703
16	WaplKO	Small	19.4948	29.7188	753763	31976	0.655974
17	WaplKO	Big	17.8951	23.4996	1394364	57751	0.761505
17	WaplKO	Small	16.9676	22.6298	809963	40637	0.749792
18	WaplCtrl	Big	13.2605	24.4948	1643907	58743	0.54136
18	WaplCtrl	Small	20.2033	44.2081	966059	37755	0.457006
19	WaplCtrl	Big	13.7467	26.6214	1374191	42979	0.516378
19	WaplCtrl	Small	18.963	41.5309	903685	28953	0.4566
20	WaplCtrl	Big	14.3974	28.5536	1224038	40483	0.504224
20	WaplCtrl	Small	17.2617	40.5341	745660	37402	0.425857
21	WaplCtrl	Big	13.3141	24.4156	982012	35914	0.545312
21	WaplCtrl	Small	14.4977	27.0759	681600	26324	0.535446
22	WaplCtrl	Big	11.3855	20.6822	632151	28262	0.550497
22	WaplCtrl	Small	14.7608	28.757	462808	20837	0.513294
23	WaplCtrl	Big	17.1672	28.7663	792925	27382	0.59678
23	WaplCtrl	Small	16.5956	30.5667	479897	25615	0.542931
24	WaplCtrl	Big	11.0005	19.2464	994966	33752	0.571562
24	WaplCtrl	Small	11.1478	20.1645	478578	31501	0.552845
25	WaplCtrl	Big	10.0981	17.7078	1148897	47427	0.570261
25	WaplCtrl	Small	15.7064	27.1631	997084	38138	0.578225
26	WaplCtrl	Big	11.1776	19.6974	770202	36057	0.567466
26	WaplCtrl	Small	19.0854	39.7278	488277	26411	0.480403
27	WaplCtrl	Big	12.2875	21.8763	663929	30226	0.561683
27	WaplCtrl	Small	16.6697	29.6323	505351	29681	0.562551

## Sheet: Fig6d_source
Group	Size	Window	contrast
WaplKO	Big	8	715.945
WaplKO	Big	8	847.102
WaplKO	Big	8	1027.07
WaplKO	Big	8	1759.71
WaplKO	Big	8	379.513
WaplKO	Big	8	424.348
WaplKO	Big	8	475.168
WaplKO	Big	8	496.849
WaplKO	Big	8	648.828
WaplKO	Big	8	1313.08
WaplKO	Big	8	645.537
WaplKO	Big	8	1130.02
WaplKO	Big	8	466.886
WaplKO	Big	8	379.909
WaplKO	Big	8	1094.37
WaplKO	Big	8	489.619
WaplKO	Big	8	704.686
WaplKO	Big	8	451.842
WaplKO	Big	8	635.711
WaplKO	Big	8	759.645
WaplKO	Big	8	932.114
WaplKO	Big	8	688.839
WaplKO	Big	8	665.445
WaplKO	Big	8	829.425
WaplKO	Big	8	1054.57
WaplKO	Big	8	443.811
WaplKO	Big	8	469.858
WaplKO	Big	8	762.504
WaplKO	Big	8	669.264
WaplKO	Big	8	690.268
WaplKO	Big	8	636.272
WaplKO	Big	8	695.004
WaplKO	Big	8	434.26
WaplKO	Big	8	788.37
WaplKO	Big	8	540.126
WaplKO	Big	8	652.576
WaplKO	Big	8	457.168
WaplKO	Big	8	610.72
WaplKO	Big	8	889.694
WaplKO	Big	8	488.751
WaplKO	Big	8	1120.68
WaplKO	Big	8	527.622
WaplKO	Big	8	547.443
WaplKO	Big	8	742.095
WaplKO	Big	8	931.737
WaplKO	Big	8	677.037
WaplKO	Big	8	643.488
WaplKO	Big	8	1017.29
WaplKO	Big	8	406.267
WaplKO	Big	8	756.418
WaplKO	Big	8	523.41
WaplKO	Big	8	623.418
WaplKO	Big	8	393.712
WaplKO	Big	8	416.291
WaplKO	Big	8	1019.03
WaplKO	Big	8	424.927
WaplKO	Big	8	1259.77
WaplKO	Big	8	545.187
WaplKO	Big	8	275.913
WaplKO	Big	8	488.486
WaplKO	Big	8	619.74
WaplKO	Big	8	749.087
WaplKO	Big	8	1208.89
WaplKO	Big	8	290.905
WaplKO	Big	8	854.751
WaplKO	Big	8	541.022
WaplKO	Big	8	723.127
WaplKO	Big	8	336.006
WaplKO	Big	8	905.063
WaplKO	Big	8	500.507
WaplKO	Big	8	817.945
WaplKO	Big	8	377.993
WaplKO	Big	8	797.952
WaplKO	Big	8	1048.81
WaplKO	Big	8	436.467
WaplKO	Big	8	838.902
WaplKO	Big	8	404.233
WaplKO	Big	8	974.469
WaplKO	Big	8	903.902
WaplKO	Big	8	816.763
WaplKO	Big	8	291.498
WaplKO	Big	8	713.747
WaplKO	Big	8	383.496
WaplKO	Big	8	749.39
WaplKO	Big	8	470.226
WaplKO	Big	8	382.175
WaplKO	Big	8	1144.8
WaplKO	Big	8	419.069
WaplKO	Big	8	813.946
WaplKO	Big	8	1006.13
WaplKO	Big	8	485.642
WaplKO	Big	8	614.073
WaplKO	Big	8	637.686
WaplKO	Big	8	456.709
WaplKO	Big	8	601.374
WaplKO	Big	8	966.784
WaplKO	Big	8	691.83
WaplKO	Big	8	315.373
WaplKO	Big	8	729.741
WaplKO	Big	8	1000.22
WaplKO	Big	8	606.053
WaplKO	Big	8	413.413
WaplKO	Big	8	971.937
WaplKO	Big	8	929.991
WaplKO	Big	8	324.861
WaplKO	Big	8	512.574
WaplKO	Big	8	605.802
WaplKO	Big	8	1342.58
WaplKO	Big	8	1096.92
WaplKO	Big	8	776.123
WaplKO	Big	8	448.418
WaplKO	Big	8	435.641
WaplKO	Big	8	810.179
WaplKO	Big	8	483.908
WaplKO	Big	8	793.159
WaplKO	Big	8	955.484
WaplKO	Big	8	394.121
WaplKO	Big	8	450.272
WaplKO	Big	8	170.28
WaplKO	Big	8	580.349
WaplKO	Big	8	847.96
WaplKO	Big	8	417.352
WaplKO	Big	8	1014.03
WaplKO	Big	8	467.678
WaplKO	Big	8	524.696
WaplKO	Big	8	1351.5
WaplKO	Big	8	621.26
WaplKO	Big	8	542.959
WaplKO	Big	8	748.877
WaplKO	Big	8	393.73
WaplKO	Big	8	605.434
WaplKO	Big	8	473.892
WaplKO	Big	8	870.569
WaplKO	Big	8	468.071
WaplKO	Big	8	333.322
WaplKO	Big	8	600.445
WaplKO	Big	8	1095.82
WaplKO	Big	8	969.348
WaplKO	Big	8	674.474
WaplKO	Big	8	471.354
WaplKO	Big	8	1360.82
WaplKO	Big	8	943.028
WaplKO	Big	8	557.006
WaplKO	Big	8	752.25
WaplKO	Big	8	785.215
WaplKO	Big	8	1041.41
WaplKO	Big	8	885.221
WaplKO	Big	8	1178.79
WaplKO	Big	8	671.356
WaplKO	Big	8	818.007
WaplKO	Big	8	384.219
WaplKO	Big	8	854.536
WaplKO	Big	8	707.466
WaplKO	Big	8	717.454
WaplKO	Big	8	289.138
WaplKO	Big	8	319.524
WaplKO	Big	8	1203.44
WaplKO	Big	8	793.528
WaplKO	Big	8	893.779
WaplKO	Big	8	502.293
WaplKO	Big	8	885.504
WaplKO	Big	8	478.131
WaplKO	Big	8	420.691
WaplKO	Big	8	216.677
WaplKO	Big	8	630.043
WaplKO	Big	8	733.582
WaplKO	Big	8	929.312
WaplKO	Big	8	5.06505
WaplKO	Big	8	411.871
WaplKO	Big	8	694.654
WaplKO	Big	8	768.368
WaplKO	Big	8	593.591
WaplKO	Big	8	826.898
WaplKO	Big	8	413.666
WaplKO	Big	8	692.178
WaplKO	Big	8	737.325
WaplKO	Big	8	357.251
WaplKO	Big	8	933.979
WaplKO	Big	8	801.899
WaplKO	Big	8	559.187
WaplKO	Big	8	985.135
WaplKO	Big	8	1219.41
WaplKO	Big	8	830.791
WaplKO	Big	8	845.46
WaplKO	Big	8	295.161
WaplKO	Big	8	633.667
WaplKO	Big	8	271.356
WaplKO	Big	8	572.807
WaplKO	Big	8	783.372
WaplKO	Big	8	739.26
WaplKO	Big	8	448.003
WaplKO	Big	8	939.198
WaplKO	Big	8	645.077
WaplKO	Big	8	579.685
WaplKO	Big	8	784.955
WaplKO	Big	8	664.64
WaplKO	Big	8	979.855
WaplKO	Big	8	1154.44
WaplKO	Big	8	1468.55
WaplKO	Big	8	366.017
WaplKO	Big	8	824.537
WaplKO	Big	8	850.099
WaplKO	Big	8	697.649
WaplKO	Big	8	683.618
WaplKO	Big	8	512.434
WaplKO	Big	8	850.482
WaplKO	Big	8	1048.97
WaplKO	Big	8	799.476
WaplKO	Big	8	401.627
WaplKO	Big	8	706.833
WaplKO	Big	8	829.314
WaplKO	Big	8	433.861
WaplKO	Big	8	678.081
WaplKO	Big	8	266.422
WaplKO	Big	8	629.508
WaplKO	Big	8	631.71
WaplKO	Big	8	695.131
WaplKO	Big	8	745.041
WaplKO	Big	8	648.732
WaplKO	Big	8	788.95
WaplKO	Big	8	513.335
WaplKO	Big	8	1074.48
WaplKO	Big	8	537.925
WaplKO	Big	8	1007.31
WaplKO	Big	8	427.626
WaplKO	Big	8	554.899
WaplKO	Big	8	649.605
WaplKO	Big	8	952.378
WaplKO	Big	8	879.013
WaplKO	Big	8	757.931
WaplKO	Big	8	673.06
WaplKO	Big	8	983.721
WaplKO	Big	8	250.375
WaplKO	Big	8	1371.33
WaplKO	Big	8	736.831
WaplKO	Big	8	561.634
WaplKO	Big	8	427.036
WaplKO	Big	8	635.043
WaplKO	Big	8	480.751
WaplKO	Big	8	956.844
WaplKO	Big	8	366.76
WaplKO	Big	8	529.952
WaplKO	Big	8	881.364
WaplKO	Big	8	831.805
WaplKO	Big	8	1120.45
WaplKO	Big	8	597.31
WaplKO	Big	8	698.199
WaplKO	Big	8	560.037
WaplKO	Big	8	664.192
WaplKO	Big	8	661.91
WaplKO	Big	8	937.644
WaplKO	Big	8	1300.65
WaplKO	Big	8	935.943
WaplKO	Big	8	371.394
WaplKO	Big	8	666.623
WaplKO	Big	8	309.302
WaplKO	Big	8	414.674
WaplKO	Big	8	560.043
WaplKO	Big	8	1034.26
WaplKO	Big	8	649.853
WaplKO	Big	8	361.59
WaplKO	Big	8	1004.89
WaplKO	Big	8	1004.72
WaplKO	Big	8	819.379
WaplKO	Big	8	257.351
WaplKO	Big	8	606.784
WaplKO	Big	8	978.337
WaplKO	Big	8	839.2
WaplKO	Big	8	438.066
WaplKO	Big	8	457.013
WaplKO	Big	8	657.311
WaplKO	Big	8	465.094
WaplKO	Big	8	290.518
WaplKO	Big	8	1180.42
WaplKO	Big	8	959.493
WaplKO	Big	8	459.935
WaplKO	Big	8	1738.59
WaplKO	Big	8	1082.48
WaplKO	Big	8	360.852
WaplKO	Big	8	413.499
WaplKO	Big	8	1026.98
WaplKO	Big	8	636.364
WaplKO	Big	8	269.747
WaplKO	Big	8	367.324
WaplKO	Big	8	761.67
WaplKO	Big	8	986.078
WaplKO	Big	8	367.063
WaplKO	Big	8	939.397
WaplKO	Big	8	1683.92
WaplKO	Big	8	828.705
WaplKO	Big	8	828.047
WaplKO	Big	8	1528.61
WaplKO	Big	8	981.445
WaplKO	Big	8	384.34
WaplKO	Big	8	626.265
WaplKO	Big	8	837.938
WaplKO	Big	8	883.075
WaplKO	Big	8	799.622
WaplKO	Big	8	663.307
WaplKO	Big	8	721.945
WaplKO	Big	16	789.963
WaplKO	Big	16	659.432
WaplKO	Big	16	557.896
WaplKO	Big	16	113.972
WaplKO	Big	16	900.04
WaplKO	Big	16	1016.59
WaplKO	Big	16	674.278
WaplKO	Big	16	666.113
WaplKO	Big	16	749.883
WaplKO	Big	16	752.294
WaplKO	Big	16	559.03
WaplKO	Big	16	909.352
WaplKO	Big	16	457.991
WaplKO	Big	16	271.835
WaplKO	Big	16	740.992
WaplKO	Big	16	885.356
WaplKO	Big	16	537.49
WaplKO	Big	16	293.588
WaplKO	Big	16	437.96
WaplKO	Big	16	1169.74
WaplKO	Big	16	548.522
WaplKO	Big	16	649.314
WaplKO	Big	16	635.245
WaplKO	Big	16	1339.2
WaplKO	Big	16	471.067
WaplKO	Big	16	918.906
WaplKO	Big	16	598.905
WaplKO	Big	16	596.953
WaplKO	Big	16	660.385
WaplKO	Big	16	591.9
WaplKO	Big	16	718.56
WaplKO	Big	16	593.779
WaplKO	Big	16	924.153
WaplKO	Big	16	485.294
WaplKO	Big	16	878.85
WaplKO	Big	16	819.276
WaplKO	Big	16	834.786
WaplKO	Big	16	932.482
WaplKO	Big	16	628.121
WaplKO	Big	16	546.8
WaplKO	Big	16	935.987
WaplKO	Big	16	761.686
WaplKO	Big	16	378.608
WaplKO	Big	16	531.173
WaplKO	Big	16	977.285
WaplKO	Big	16	665.797
WaplKO	Big	16	674.028
WaplKO	Big	16	424.879
WaplKO	Big	16	993.58
WaplKO	Big	16	517.628
WaplKO	Big	16	614.67
WaplKO	Big	16	683.358
WaplKO	Big	16	670.705
WaplKO	Big	16	639.269
WaplKO	Big	16	1352.86
WaplKO	Big	16	594.416
WaplKO	Big	16	810.673
WaplKO	Big	16	629.821
WaplKO	Big	16	631.167
WaplKO	Big	16	770.073
WaplKO	Big	16	820.372
WaplKO	Big	16	878.21
WaplKO	Big	16	656.692
WaplKO	Big	16	990.211
WaplKO	Big	16	903.634
WaplKO	Big	16	731.344
WaplKO	Big	16	691.858
WaplKO	Big	16	852.281
WaplKO	Big	16	615.593
WaplKO	Big	16	742.446
WaplKO	Big	16	577.967
WaplKO	Big	16	727.175
WaplKO	Big	16	1145.12
WaplKO	Big	16	830.014
WaplKO	Big	16	765.321
WaplKO	Big	16	781.111
WaplKO	Big	16	756.25
WaplKO	Big	16	439.35
WaplKO	Big	16	572.452
WaplKO	Big	16	639.41
WaplKO	Big	16	286.839
WaplKO	Big	16	969.224
WaplKO	Big	16	760.778
WaplKO	Big	16	907.281
WaplKO	Big	16	476.957
WaplKO	Big	16	373.194
WaplKO	Big	16	665.39
WaplKO	Big	16	1064.74
WaplKO	Big	16	518.768
WaplKO	Big	16	739.013
WaplKO	Big	16	732.264
WaplKO	Big	16	454.098
WaplKO	Big	16	593.84
WaplKO	Big	16	743.026
WaplKO	Big	16	570.587
WaplKO	Big	16	745.651
WaplKO	Big	16	447.908
WaplKO	Big	16	402.515
WaplKO	Big	16	515.149
WaplKO	Big	16	631.198
WaplKO	Big	16	892.171
WaplKO	Big	16	960.76
WaplKO	Big	16	1108.29
WaplKO	Big	16	905.99
WaplKO	Big	16	1266.17
WaplKO	Big	16	300.235
WaplKO	Big	16	683.412
WaplKO	Big	16	615.506
WaplKO	Big	16	736.929
WaplKO	Big	16	834.642
WaplKO	Big	16	842.058
WaplKO	Big	16	790.635
WaplKO	Big	16	781.323
WaplKO	Big	16	954.98
WaplKO	Big	16	668.929
WaplKO	Big	16	712.319
WaplKO	Big	16	629.58
WaplKO	Big	16	368.069
WaplKO	Big	16	931.069
WaplKO	Big	16	524.679
WaplKO	Big	16	649.153
WaplKO	Big	16	1023.54
WaplKO	Big	16	696.659
WaplKO	Big	16	1160.81
WaplKO	Big	16	588.069
WaplKO	Big	16	759.707
WaplKO	Big	16	470.007
WaplKO	Big	16	736.885
WaplKO	Big	16	13.1284
WaplKO	Big	16	586.873
WaplKO	Big	16	1088.62
WaplKO	Big	16	670.774
WaplKO	Big	16	746.841
WaplKO	Big	16	532.591
WaplKO	Big	16	714.652
WaplKO	Big	16	1262.04
WaplKO	Big	16	584.309
WaplKO	Big	16	798.018
WaplKO	Big	16	529.597
WaplKO	Big	16	818.195
WaplKO	Big	16	728.673
WaplKO	Big	16	530.371
WaplKO	Big	16	1097.9
WaplKO	Big	16	770.53
WaplKO	Big	16	655.342
WaplKO	Big	16	895.745
WaplKO	Big	16	419.898
WaplKO	Big	16	804.672
WaplKO	Big	16	347.067
WaplKO	Big	16	967.09
WaplKO	Big	16	797.648
WaplKO	Big	16	985.279
WaplKO	Big	16	774.432
WaplKO	Big	16	451.414
WaplKO	Big	16	585.585
WaplKO	Big	16	765.904
WaplKO	Big	16	900.41
WaplKO	Big	16	577.265
WaplKO	Big	16	559.546
WaplKO	Big	16	786.463
WaplKO	Big	16	728.024
WaplKO	Big	16	913.716
WaplKO	Big	16	651.413
WaplKO	Big	16	230.658
WaplKO	Big	16	520.719
WaplKO	Big	16	999.824
WaplKO	Big	16	648.021
WaplKO	Big	16	578.374
WaplKO	Big	16	793.031
WaplKO	Big	16	460.609
WaplKO	Big	16	614.516
WaplKO	Big	16	1030.44
WaplKO	Big	16	970.569
WaplKO	Big	16	653.881
WaplKO	Big	16	1001.79
WaplKO	Big	16	493.409
WaplKO	Big	16	841.126
WaplKO	Big	16	710.932
WaplKO	Big	16	542.639
WaplKO	Big	16	595.005
WaplKO	Big	16	995.651
WaplKO	Big	16	570.884
WaplKO	Big	16	535.633
WaplKO	Big	16	417.989
WaplKO	Big	16	551.512
WaplKO	Big	16	535.483
WaplKO	Big	16	533.563
WaplKO	Big	16	714.502
WaplKO	Big	16	1037.77
WaplKO	Big	16	622.41
WaplKO	Big	16	1022.37
WaplKO	Big	16	508.552
WaplKO	Big	16	916.521
WaplKO	Big	16	821.501
WaplKO	Big	16	347.613
WaplKO	Big	16	563.801
WaplKO	Big	16	433.048
WaplKO	Big	16	557.754
WaplKO	Big	16	815.484
WaplKO	Big	16	688.456
WaplKO	Big	24	456.453
WaplKO	Big	24	459.38
WaplKO	Big	24	352.981
WaplKO	Big	24	702.001
WaplKO	Big	24	648.382
WaplKO	Big	24	827.306
WaplKO	Big	24	755.249
WaplKO	Big	24	843.904
WaplKO	Big	24	556.573
WaplKO	Big	24	526.391
WaplKO	Big	24	666.855
WaplKO	Big	24	701.068
WaplKO	Big	24	804.199
WaplKO	Big	24	639.625
WaplKO	Big	24	160.567
WaplKO	Big	24	751.29
WaplKO	Big	24	289.897
WaplKO	Big	24	903.373
WaplKO	Big	24	671.483
WaplKO	Big	24	203.282
WaplKO	Big	24	959.771
WaplKO	Big	24	30.6947
WaplKO	Big	24	104.381
WaplKO	Big	24	1017.69
WaplKO	Big	24	580.967
WaplKO	Big	24	830.749
WaplKO	Big	24	462.499
WaplKO	Big	24	639.306
WaplKO	Big	24	776.798
WaplKO	Big	24	211.976
WaplKO	Big	24	37.7709
WaplKO	Big	24	566.526
WaplKO	Big	24	607.826
WaplKO	Big	24	605.685
WaplKO	Big	24	943.324
WaplKO	Big	24	965.221
WaplKO	Big	24	782.162
WaplKO	Big	24	581.104
WaplKO	Big	24	195.051
WaplKO	Big	24	738.256
WaplKO	Big	24	1201.08
WaplKO	Big	24	207.338
WaplKO	Big	24	605.691
WaplKO	Big	24	864.809
WaplKO	Big	24	708.715
WaplKO	Big	24	661.983
WaplKO	Big	24	619.13
WaplKO	Big	24	620.558
WaplKO	Big	24	61.2441
WaplKO	Big	24	884.025
WaplKO	Big	24	113.018
WaplKO	Big	24	916.892
WaplKO	Big	24	688.242
WaplKO	Big	24	252.436
WaplKO	Big	24	699.128
WaplKO	Big	24	787.385
WaplKO	Big	24	792.658
WaplKO	Big	24	750.848
WaplKO	Big	24	219.339
WaplKO	Big	24	883.928
WaplKO	Big	24	567.48
WaplKO	Big	24	846.588
WaplKO	Big	24	823.31
WaplKO	Big	24	740.607
WaplKO	Big	24	733.299
WaplKO	Big	24	813.107
WaplKO	Big	24	653.146
WaplKO	Big	24	514.171
WaplKO	Big	24	860.248
WaplKO	Big	24	750.56
WaplKO	Big	24	619.227
WaplKO	Big	24	710.857
WaplKO	Big	24	31.2785
WaplKO	Big	24	937.926
WaplKO	Big	24	168.077
WaplKO	Big	24	447.527
WaplKO	Big	24	757.002
WaplKO	Big	24	778.596
WaplKO	Big	24	169.792
WaplKO	Big	24	857.793
WaplKO	Big	24	693.989
WaplKO	Big	24	608.166
WaplKO	Big	24	794.51
WaplKO	Big	24	949.86
WaplKO	Big	24	624.608
WaplKO	Big	24	538.553
WaplKO	Big	24	10.3026
WaplKO	Big	24	614.038
WaplKO	Big	24	548.514
WaplKO	Big	24	934.614
WaplKO	Big	24	18.2746
WaplKO	Big	24	800.2
WaplKO	Big	24	209.172
WaplKO	Big	24	774.156
WaplKO	Big	24	392.638
WaplKO	Big	24	196.039
WaplKO	Big	24	36.0264
WaplKO	Big	24	501.323
WaplKO	Big	24	784.238
WaplKO	Big	24	1018.03
WaplKO	Big	24	490.504
WaplKO	Big	24	805.319
WaplKO	Big	24	307.64
WaplKO	Big	24	767.299
WaplKO	Big	24	12.9636
WaplKO	Big	24	711.259
WaplKO	Big	24	802.581
WaplKO	Big	24	710.259
WaplKO	Big	24	726.265
WaplKO	Big	24	766.356
WaplKO	Big	24	710.644
WaplKO	Big	24	661.277
WaplKO	Big	24	703.448
WaplKO	Big	24	322.21
WaplKO	Big	24	927.43
WaplKO	Big	24	562.677
WaplKO	Big	24	889.315
WaplKO	Big	24	58.7442
WaplKO	Big	24	513.424
WaplKO	Big	24	731.737
WaplKO	Big	32	1008.06
WaplKO	Big	32	657.931
WaplKO	Big	32	725.811
WaplKO	Big	32	811.357
WaplKO	Big	32	717.467
WaplKO	Big	32	705.044
WaplKO	Big	32	641.097
WaplKO	Big	32	613.465
WaplKO	Big	32	721.114
WaplKO	Big	32	886.856
WaplKO	Big	32	213.284
WaplKO	Big	32	665.483
WaplKO	Big	32	524.058
WaplKO	Big	32	109.763
WaplKO	Big	32	76.6167
WaplKO	Big	32	270.394
WaplKO	Big	32	613.481
WaplKO	Big	32	196.867
WaplKO	Big	32	282.091
WaplKO	Big	32	803.176
WaplKO	Big	32	81.6051
WaplKO	Big	32	100.449
WaplKO	Big	32	864.066
WaplKO	Big	32	82.7646
WaplKO	Big	32	730.464
WaplKO	Big	32	324.116
WaplKO	Big	32	799.133
WaplKO	Big	32	885.501
WaplKO	Big	32	754.763
WaplKO	Big	32	635.548
WaplKO	Big	32	920.038
WaplKO	Big	32	584.758
WaplKO	Big	32	549.979
WaplKO	Big	32	643.65
WaplKO	Big	32	684.967
WaplKO	Big	32	574.892
WaplKO	Big	32	955.375
WaplKO	Big	32	805.92
WaplKO	Big	32	277.182
WaplKO	Big	32	930.721
WaplKO	Big	32	620.493
WaplKO	Big	32	706.063
WaplKO	Big	32	34.3076
WaplKO	Big	32	458.321
WaplKO	Big	32	635.414
WaplKO	Big	32	535.682
WaplKO	Big	32	16.0942
WaplKO	Big	32	810.032
WaplKO	Big	32	682.153
WaplKO	Big	32	825.982
WaplKO	Big	32	952.641
WaplKO	Big	32	300.759
WaplKO	Big	32	199.748
WaplKO	Big	32	695.778
WaplKO	Big	32	416.345
WaplKO	Big	32	796.311
WaplKO	Big	32	734.117
WaplKO	Big	32	678.937
WaplKO	Big	32	446.472
WaplKO	Big	32	10.6692
WaplKO	Big	32	1161.23
WaplKO	Big	32	677.02
WaplKO	Big	32	562.359
WaplKO	Big	32	702.649
WaplKO	Big	32	851.908
WaplKO	Big	32	108.568
WaplKO	Big	32	660.008
WaplKO	Big	32	613.345
WaplKO	Big	32	643.446
WaplKO	Big	32	672.211
WaplKO	Big	32	50.3383
WaplKO	Big	32	864.483
WaplKO	Big	32	472.967
WaplKO	Big	32	727.952
WaplKO	Big	32	832.426
WaplKO	Big	32	933.351
WaplKO	Big	32	855.004
WaplKO	Big	32	712.609
WaplKO	Big	32	690.962
WaplKO	Big	32	103.288
WaplKO	Big	32	11.424
WaplKO	Big	32	872.434
WaplKO	Big	32	391.844
WaplKO	Big	32	247.196
WaplKO	Big	32	632.716
WaplKO	Big	32	462.832
WaplKO	Big	32	568.06
WaplKO	Big	32	663.748
WaplKO	Big	32	788.564
WaplKO	Big	32	721.113
WaplKO	Big	32	94.984
WaplKO	Big	32	663.605
WaplKO	Big	32	592.173
WaplKO	Big	32	713.274
WaplKO	Big	32	315.562
WaplKO	Big	32	771.024
WaplKO	Big	32	842.645
WaplKO	Big	32	504.914
WaplKO	Big	32	973.234
WaplKO	Big	32	623.834
WaplKO	Big	40	655.026
WaplKO	Big	40	637.958
WaplKO	Big	40	755.774
WaplKO	Big	40	683.276
WaplKO	Big	40	745.502
WaplKO	Big	40	841.857
WaplKO	Big	40	78.8044
WaplKO	Big	40	759.82
WaplKO	Big	40	673.843
WaplKO	Big	40	108.539
WaplKO	Big	40	5.69036
WaplKO	Big	40	27.4242
WaplKO	Big	40	15.1725
WaplKO	Big	40	734.487
WaplKO	Big	40	315.79
WaplKO	Big	40	575.595
WaplKO	Big	40	126.179
WaplKO	Big	40	2.24208
WaplKO	Big	40	159.048
WaplKO	Big	40	540.01
WaplKO	Big	40	684.676
WaplKO	Big	40	171.316
WaplKO	Big	40	34.3628
WaplKO	Big	40	249.541
WaplKO	Big	40	853.849
WaplKO	Big	40	191.496
WaplKO	Big	40	705.267
WaplKO	Big	40	849.353
WaplKO	Big	40	312.007
WaplKO	Big	40	868.797
WaplKO	Big	40	294.64
WaplKO	Big	40	113.249
WaplKO	Big	40	750.159
WaplKO	Big	40	25.1597
WaplKO	Big	40	601.412
WaplKO	Big	40	438.564
WaplKO	Big	40	363.505
WaplKO	Big	40	574.248
WaplKO	Big	40	39.7064
WaplKO	Big	40	640.101
WaplKO	Big	40	613.759
WaplKO	Big	40	816.346
WaplKO	Big	40	481.914
WaplKO	Big	40	459.314
WaplKO	Big	40	152.566
WaplKO	Big	40	514.322
WaplKO	Big	40	188.639
WaplKO	Big	40	557.228
WaplKO	Big	40	802.624
WaplKO	Big	40	329.436
WaplKO	Big	40	392.201
WaplKO	Big	40	358.125
WaplKO	Big	40	1027.45
WaplKO	Big	40	730.508
WaplKO	Big	40	368.855
WaplKO	Big	40	324.124
WaplKO	Big	40	638.692
WaplKO	Big	40	678.311
WaplKO	Big	40	52.5485
WaplKO	Big	40	603.122
WaplKO	Big	40	871.597
WaplKO	Big	40	54.4122
WaplKO	Big	40	578.705
WaplKO	Big	40	93.1606
WaplKO	Big	40	685.866
WaplKO	Big	40	307.366
WaplKO	Big	40	518.47
WaplKO	Big	40	359.209
WaplKO	Big	40	271.347
WaplKO	Big	40	716.211
WaplKO	Big	40	871.29
WaplKO	Big	40	368.662
WaplKO	Big	40	865.761
WaplKO	Big	40	13.3463
WaplKO	Big	40	579.18
WaplKO	Big	40	986.699
WaplKO	Big	40	0.213831
WaplKO	Big	40	674.167
WaplKO	Big	40	729.518
WaplKO	Big	40	7.6207
WaplKO	Big	40	575.636
WaplKO	Big	40	6.73279
WaplKO	Big	40	960.263
WaplKO	Big	40	1.52058
WaplKO	Big	40	399.726
WaplKO	Big	40	333.499
WaplKO	Big	40	499.97
WaplKO	Big	40	236.078
WaplKO	Big	40	605.148
WaplKO	Big	40	443.698
WaplKO	Big	40	528.561
WaplKO	Big	40	724.935
WaplKO	Big	40	793.482
WaplKO	Big	40	626.469
WaplKO	Big	40	119.066
WaplKO	Big	40	36.1561
WaplKO	Big	40	798.613
WaplKO	Big	40	314.789
WaplKO	Big	40	604.205
WaplKO	Big	40	658.053
WaplKO	Big	48	470.846
WaplKO	Big	48	406.428
WaplKO	Big	48	562.427
WaplKO	Big	48	600.847
WaplKO	Big	48	165.702
WaplKO	Big	48	145.116
WaplKO	Big	48	678.128
WaplKO	Big	48	542.858
WaplKO	Big	48	530.534
WaplKO	Big	48	770.907
WaplKO	Big	48	424.319
WaplKO	Big	48	603.133
WaplKO	Big	48	553.756
WaplKO	Big	48	189.333
WaplKO	Big	48	426.51
WaplKO	Big	48	896.049
WaplKO	Big	48	706.326
WaplKO	Big	48	179.973
WaplKO	Big	48	343.056
WaplKO	Big	48	932.619
WaplKO	Big	48	914.965
WaplKO	Big	48	162.141
WaplKO	Big	48	331.408
WaplKO	Big	48	179.804
WaplKO	Big	48	151.598
WaplKO	Big	48	817.853
WaplKO	Big	48	161.509
WaplKO	Big	48	215.56
WaplKO	Big	48	315.593
WaplKO	Big	48	86.2291
WaplKO	Big	48	39.5034
WaplKO	Big	48	178.644
WaplKO	Big	48	1001.78
WaplKO	Big	48	198.789
WaplKO	Big	48	280.714
WaplKO	Big	48	647.464
WaplKO	Big	48	487.36
WaplKO	Big	48	231.985
WaplKO	Big	48	255.492
WaplKO	Big	48	27.7801
WaplKO	Big	48	665.957
WaplKO	Big	48	198.848
WaplKO	Big	48	569.779
WaplKO	Big	48	394.467
WaplKO	Big	48	197.315
WaplKO	Big	48	221.324
WaplKO	Big	48	103.147
WaplKO	Big	48	791.517
WaplKO	Big	48	60.8905
WaplKO	Big	48	140.157
WaplKO	Big	48	740.223
WaplKO	Big	48	265.914
WaplKO	Big	48	159.54
WaplKO	Big	48	645.625
WaplKO	Big	48	427.907
WaplKO	Big	48	470.101
WaplKO	Big	48	581.273
WaplKO	Big	48	527.536
WaplKO	Big	48	799.151
WaplKO	Big	48	244.648
WaplKO	Big	48	1.02107
WaplKO	Big	48	30.6022
WaplKO	Big	48	0.837011
WaplKO	Big	48	863.952
WaplKO	Big	48	877.026
WaplKO	Big	48	191.894
WaplKO	Big	48	807.035
WaplKO	Big	48	73.6352
WaplKO	Big	48	411.268
WaplKO	Big	48	42.7657
WaplKO	Big	48	27.7801
WaplKO	Big	48	1029.88
WaplKO	Big	48	210.56
WaplKO	Big	48	10.6393
WaplKO	Big	48	649.175
WaplKO	Big	48	204.554
WaplKO	Big	48	815.29
WaplKO	Big	48	308.536
WaplKO	Big	48	421.996
WaplKO	Big	48	521.438
WaplKO	Big	48	31.6937
WaplKO	Big	48	24.5841
WaplKO	Big	48	5.39927
WaplKO	Big	48	627.728
WaplKO	Big	48	856.303
WaplKO	Big	48	50.4893
WaplKO	Big	48	526.857
WaplKO	Big	48	297.873
WaplKO	Big	48	178.89
WaplKO	Big	48	315.598
WaplKO	Big	48	250.512
WaplKO	Big	48	867.749
WaplKO	Big	48	566.791
WaplKO	Big	48	308.879
WaplKO	Big	48	399.624
WaplKO	Big	48	766.81
WaplKO	Big	48	287.922
WaplKO	Big	48	603.132
WaplKO	Big	48	155.517
WaplKO	Big	48	488.523
WaplKO	Big	56	522.91
WaplKO	Big	56	242.662
WaplKO	Big	56	702.861
WaplKO	Big	56	697.891
WaplKO	Big	56	165.624
WaplKO	Big	56	585.766
WaplKO	Big	56	952.694
WaplKO	Big	56	605.848
WaplKO	Big	56	493.746
WaplKO	Big	56	247.769
WaplKO	Big	56	696.808
WaplKO	Big	56	156.371
WaplKO	Big	56	436.867
WaplKO	Big	56	617.659
WaplKO	Big	56	664.562
WaplKO	Big	56	12.6292
WaplKO	Big	56	591.302
WaplKO	Big	56	568.71
WaplKO	Big	56	701.989
WaplKO	Big	56	68.4696
WaplKO	Big	56	144.021
WaplKO	Big	56	83.2589
WaplKO	Big	56	198.543
WaplKO	Big	56	637.706
WaplKO	Big	56	741.304
WaplKO	Big	56	148.775
WaplKO	Big	56	71.8274
WaplKO	Big	56	421.192
WaplKO	Big	56	518.516
WaplKO	Big	56	345.898
WaplKO	Big	56	223.861
WaplKO	Big	56	449.177
WaplKO	Big	56	99.2299
WaplKO	Big	56	356.24
WaplKO	Big	56	416.214
WaplKO	Big	56	78.3154
WaplKO	Big	56	306.52
WaplKO	Big	56	1024.94
WaplKO	Big	56	606.209
WaplKO	Big	56	500.256
WaplKO	Big	56	419.394
WaplKO	Big	56	838.532
WaplKO	Big	56	162.191
WaplKO	Big	56	71.0692
WaplKO	Big	56	564.295
WaplKO	Big	56	44.5863
WaplKO	Big	56	559.182
WaplKO	Big	56	129.902
WaplKO	Big	56	353.077
WaplKO	Big	56	79.7908
WaplKO	Big	56	117.277
WaplKO	Big	56	434.937
WaplKO	Big	56	826.003
WaplKO	Big	56	619.019
WaplKO	Big	56	487.076
WaplKO	Big	56	441.004
WaplKO	Big	56	510.024
WaplKO	Big	56	84.0752
WaplKO	Big	56	739.061
WaplKO	Big	56	590.39
WaplKO	Big	56	349.004
WaplKO	Big	56	619.988
WaplKO	Big	56	752.33
WaplKO	Big	56	44.7919
WaplKO	Big	56	107.007
WaplKO	Big	56	895.086
WaplKO	Big	56	536.091
WaplKO	Big	56	914.079
WaplKO	Big	56	579.346
WaplKO	Big	56	473.48
WaplKO	Big	56	684.738
WaplKO	Big	56	58.0518
WaplKO	Big	56	73.1476
WaplKO	Big	56	79.6854
WaplKO	Big	56	404.528
WaplKO	Big	56	228.159
WaplKO	Big	56	583.333
WaplKO	Big	56	541.836
WaplKO	Big	56	195.773
WaplKO	Big	56	11.8891
WaplKO	Big	56	574.605
WaplKO	Big	56	396.95
WaplKO	Big	56	775.761
WaplKO	Big	56	374.371
WaplKO	Big	56	67.6865
WaplKO	Big	56	429.283
WaplKO	Big	56	346.412
WaplKO	Big	56	305.893
WaplKO	Big	56	178.537
WaplKO	Big	56	122.647
WaplKO	Big	56	533.529
WaplKO	Big	56	623.574
WaplKO	Big	56	488.838
WaplKO	Big	56	395.257
WaplKO	Big	56	622.603
WaplKO	Big	56	82.6701
WaplKO	Big	56	483.502
WaplKO	Big	56	286.45
WaplKO	Big	56	517.378
WaplKO	Big	56	211.684
WaplKO	Big	64	429.411
WaplKO	Big	64	533.145
WaplKO	Big	64	64.8583
WaplKO	Big	64	384.197
WaplKO	Big	64	844.224
WaplKO	Big	64	975.414
WaplKO	Big	64	345.058
WaplKO	Big	64	319.355
WaplKO	Big	64	123.342
WaplKO	Big	64	59.2255
WaplKO	Big	64	158.008
WaplKO	Big	64	395.036
WaplKO	Big	64	283.842
WaplKO	Big	64	301.954
WaplKO	Big	64	395.371
WaplKO	Big	64	532.682
WaplKO	Big	64	423.976
WaplKO	Big	64	32.4453
WaplKO	Big	64	450.974
WaplKO	Big	64	168.329
WaplKO	Big	64	472.816
WaplKO	Big	64	493.122
WaplKO	Big	64	22.0794
WaplKO	Big	64	70.8302
WaplKO	Big	64	646.074
WaplKO	Big	64	408.351
WaplKO	Big	64	84.5743
WaplKO	Big	64	88.048
WaplKO	Big	64	94.1197
WaplKO	Big	64	2.54718
WaplKO	Big	64	697.3
WaplKO	Big	64	477.351
WaplKO	Big	64	649.821
WaplKO	Big	64	392.759
WaplKO	Big	64	160.421
WaplKO	Big	64	88.8236
WaplKO	Big	64	757.139
WaplKO	Big	64	92.242
WaplKO	Big	64	442.407
WaplKO	Big	64	114.242
WaplKO	Big	64	465.129
WaplKO	Big	64	553.924
WaplKO	Big	64	521.459
WaplKO	Big	64	25.4662
WaplKO	Big	64	66.3481
WaplKO	Big	64	666.23
WaplKO	Big	64	194.461
WaplKO	Big	64	509.73
WaplKO	Big	64	573.588
WaplKO	Big	64	314.34
WaplKO	Big	64	347.181
WaplKO	Big	64	118.618
WaplKO	Big	64	140.537
WaplKO	Big	64	743.924
WaplKO	Big	64	674.775
WaplKO	Big	64	296.477
WaplKO	Big	64	61.7309
WaplKO	Big	64	487.675
WaplKO	Big	64	287.046
WaplKO	Big	64	552.12
WaplKO	Big	64	377.274
WaplKO	Big	64	170.672
WaplKO	Big	64	239.588
WaplKO	Big	64	737.655
WaplKO	Big	64	77.6707
WaplKO	Big	64	397.879
WaplKO	Big	64	539.145
WaplKO	Big	64	685.187
WaplKO	Big	64	798.554
WaplKO	Big	64	270.217
WaplKO	Big	64	312.049
WaplKO	Big	64	557.62
WaplKO	Big	64	188.862
WaplKO	Big	64	310.791
WaplKO	Big	64	89.7675
WaplKO	Big	64	190.226
WaplKO	Big	64	429.438
WaplKO	Big	64	232.769
WaplKO	Big	64	393.929
WaplKO	Big	64	73.2425
WaplKO	Big	64	204.799
WaplKO	Big	64	486.189
WaplKO	Big	64	598.596
WaplKO	Big	64	4.39768
WaplKO	Big	64	601.668
WaplKO	Big	64	322.824
WaplKO	Big	64	442.436
WaplKO	Big	64	44.0589
WaplKO	Big	64	317.656
WaplKO	Big	64	80.3575
WaplKO	Big	64	257.755
WaplKO	Big	64	299.002
WaplKO	Big	64	616.872
WaplKO	Big	64	75.0765
WaplKO	Big	64	421.652
WaplKO	Big	64	16.5411
WaplKO	Big	64	797.215
WaplKO	Big	64	301.174
WaplKO	Big	64	738.706
WaplKO	Big	64	100.398
WaplKO	Big	72	526.291
WaplKO	Big	72	659.857
WaplKO	Big	72	527.281
WaplKO	Big	72	223.152
WaplKO	Big	72	402.139
WaplKO	Big	72	28.6152
WaplKO	Big	72	376.703
WaplKO	Big	72	127.767
WaplKO	Big	72	405.633
WaplKO	Big	72	653.712
WaplKO	Big	72	180.708
WaplKO	Big	72	196.399
WaplKO	Big	72	413.377
WaplKO	Big	72	336.826
WaplKO	Big	72	463.641
WaplKO	Big	72	658.995
WaplKO	Big	72	420.538
WaplKO	Big	72	622.67
WaplKO	Big	72	412.244
WaplKO	Big	72	476.232
WaplKO	Big	72	128.052
WaplKO	Big	72	361.746
WaplKO	Big	72	316.352
WaplKO	Big	72	178.615
WaplKO	Big	72	413.516
WaplKO	Big	72	147.908
WaplKO	Big	72	63.1512
WaplKO	Big	72	243.788
WaplKO	Big	72	188.187
WaplKO	Big	72	483.634
WaplKO	Big	72	750.12
WaplKO	Big	72	346.369
WaplKO	Big	72	326.467
WaplKO	Big	72	227.103
WaplKO	Big	72	304.471
WaplKO	Big	72	346.952
WaplKO	Big	72	446.976
WaplKO	Big	72	733.907
WaplKO	Big	72	342.199
WaplKO	Big	72	228.929
WaplKO	Big	72	206.556
WaplKO	Big	72	346.474
WaplKO	Big	72	513.005
WaplKO	Big	72	607.661
WaplKO	Big	72	315.194
WaplKO	Big	72	394.965
WaplKO	Big	72	424.592
WaplKO	Big	72	55.0454
WaplKO	Big	72	466.567
WaplKO	Big	72	119.2
WaplKO	Big	72	343.161
WaplKO	Big	72	512.923
WaplKO	Big	72	570.59
WaplKO	Big	72	388.43
WaplKO	Big	72	454.524
WaplKO	Big	72	228.892
WaplKO	Big	72	513.148
WaplKO	Big	72	525.036
WaplKO	Big	72	537.828
WaplKO	Big	72	406.5
WaplKO	Big	72	20.7647
WaplKO	Big	72	615.767
WaplKO	Big	72	539.966
WaplKO	Big	72	64.7692
WaplKO	Big	72	272.464
WaplKO	Big	72	344.943
WaplKO	Big	72	158.582
WaplKO	Big	72	184.622
WaplKO	Big	72	148.191
WaplKO	Big	72	361.212
WaplKO	Big	72	24.9674
WaplKO	Big	72	483.371
WaplKO	Big	72	362.677
WaplKO	Big	72	230.973
WaplKO	Big	72	293.099
WaplKO	Big	72	198.81
WaplKO	Big	72	165.917
WaplKO	Big	72	316.404
WaplKO	Big	72	293.964
WaplKO	Big	72	469.757
WaplKO	Big	72	138.203
WaplKO	Big	72	234.708
WaplKO	Big	72	86.0923
WaplKO	Big	72	26.1961
WaplKO	Big	72	448.839
WaplKO	Big	72	394.269
WaplKO	Big	72	444.25
WaplKO	Big	72	142.9
WaplKO	Big	72	588.313
WaplKO	Big	72	294.72
WaplKO	Big	72	20.2624
WaplKO	Big	72	119.045
WaplKO	Big	72	436.725
WaplKO	Big	72	475.762
WaplKO	Big	72	226.784
WaplKO	Big	72	553.652
WaplKO	Big	72	425.701
WaplKO	Big	72	438.447
WaplKO	Big	72	317.249
WaplKO	Big	72	541.108
WaplKO	Big	80	178.936
WaplKO	Big	80	136.068
WaplKO	Big	80	304.413
WaplKO	Big	80	243.967
WaplKO	Big	80	149.028
WaplKO	Big	80	536.98
WaplKO	Big	80	241.309
WaplKO	Big	80	233.799
WaplKO	Big	80	384.611
WaplKO	Big	80	377.368
WaplKO	Big	80	405.524
WaplKO	Big	80	451.858
WaplKO	Big	80	469.052
WaplKO	Big	80	11.4276
WaplKO	Big	80	446.586
WaplKO	Big	80	237.114
WaplKO	Big	80	476.932
WaplKO	Big	80	146.684
WaplKO	Big	80	693.673
WaplKO	Big	80	534.996
WaplKO	Big	80	395.832
WaplKO	Big	80	393.042
WaplKO	Big	80	460.352
WaplKO	Big	80	108.236
WaplKO	Big	80	279.906
WaplKO	Big	80	637.981
WaplKO	Big	80	478.294
WaplKO	Big	80	296.531
WaplKO	Big	80	1.94196
WaplKO	Big	80	554.275
WaplKO	Big	80	677.882
WaplKO	Big	80	201.172
WaplKO	Big	80	158.535
WaplKO	Big	80	333.208
WaplKO	Big	80	106.831
WaplKO	Big	80	373.645
WaplKO	Big	80	64.2162
WaplKO	Big	80	349.527
WaplKO	Big	80	543.64
WaplKO	Big	80	604.702
WaplKO	Big	80	587.199
WaplKO	Big	80	328.935
WaplKO	Big	80	259.389
WaplKO	Big	80	672.367
WaplKO	Big	80	371.023
WaplKO	Big	80	51.5724
WaplKO	Big	80	397.205
WaplKO	Big	80	57.9968
WaplKO	Big	80	670.256
WaplKO	Big	80	559.04
WaplKO	Big	80	610.847
WaplKO	Big	80	262.694
WaplKO	Big	80	287.6
WaplKO	Big	80	329.535
WaplKO	Big	80	191.628
WaplKO	Big	80	449.422
WaplKO	Big	80	427.923
WaplKO	Big	80	89.0731
WaplKO	Big	80	569.45
WaplKO	Big	80	353.786
WaplKO	Big	80	180.911
WaplKO	Big	80	457.283
WaplKO	Big	80	46.7414
WaplKO	Big	80	320.149
WaplKO	Big	80	169.328
WaplKO	Big	80	8.2754
WaplKO	Big	80	518.233
WaplKO	Big	80	864.209
WaplKO	Big	80	172.647
WaplKO	Big	80	611.37
WaplKO	Big	80	303.099
WaplKO	Big	80	216.115
WaplKO	Big	80	621.299
WaplKO	Big	80	243.851
WaplKO	Big	80	706.872
WaplKO	Big	80	73.8425
WaplKO	Big	80	452.526
WaplKO	Big	80	523.794
WaplKO	Big	80	261.118
WaplKO	Big	80	218.607
WaplKO	Big	80	194.225
WaplKO	Big	80	369.189
WaplKO	Big	80	194.736
WaplKO	Big	80	124.561
WaplKO	Big	80	590.071
WaplKO	Big	80	591.239
WaplKO	Big	80	241.371
WaplKO	Big	80	368.333
WaplKO	Big	80	513.697
WaplKO	Big	80	169.167
WaplKO	Big	80	306.842
WaplKO	Big	80	630.188
WaplKO	Big	80	237.723
WaplKO	Big	80	647.03
WaplKO	Big	80	170.363
WaplKO	Big	80	145.009
WaplKO	Big	80	201.773
WaplKO	Big	80	572.928
WaplKO	Big	80	479.379
WaplKO	Big	80	541.17
WaplKO	Big	88	375.241
WaplKO	Big	88	613.127
WaplKO	Big	88	255.998
WaplKO	Big	88	533.079
WaplKO	Big	88	533.238
WaplKO	Big	88	103.841
WaplKO	Big	88	357.38
WaplKO	Big	88	437.732
WaplKO	Big	88	475.931
WaplKO	Big	88	112.178
WaplKO	Big	88	124.282
WaplKO	Big	88	407.799
WaplKO	Big	88	546.048
WaplKO	Big	88	38.769
WaplKO	Big	88	501.795
WaplKO	Big	88	607.584
WaplKO	Big	88	829.316
WaplKO	Big	88	482.683
WaplKO	Big	88	342.403
WaplKO	Big	88	709.618
WaplKO	Big	88	448.671
WaplKO	Big	88	351.185
WaplKO	Big	88	205.462
WaplKO	Big	88	277.15
WaplKO	Big	88	41.8059
WaplKO	Big	88	774.009
WaplKO	Big	88	386.057
WaplKO	Big	88	409.312
WaplKO	Big	88	545.199
WaplKO	Big	88	404.73
WaplKO	Big	88	434.343
WaplKO	Big	88	502.607
WaplKO	Big	88	412.394
WaplKO	Big	88	41.5479
WaplKO	Big	88	242.887
WaplKO	Big	88	265.14
WaplKO	Big	88	205.392
WaplKO	Big	88	650.173
WaplKO	Big	88	101.541
WaplKO	Big	88	188.534
WaplKO	Big	88	657.366
WaplKO	Big	88	313.584
WaplKO	Big	88	632.132
WaplKO	Big	88	786.4
WaplKO	Big	88	1.87476
WaplKO	Big	88	537.853
WaplKO	Big	88	23.2759
WaplKO	Big	88	499.974
WaplKO	Big	88	270.456
WaplKO	Big	88	367.662
WaplKO	Big	88	160.588
WaplKO	Big	88	421.824
WaplKO	Big	88	602.46
WaplKO	Big	88	354.581
WaplKO	Big	88	471.284
WaplKO	Big	88	372.356
WaplKO	Big	88	449.212
WaplKO	Big	88	457.517
WaplKO	Big	88	461.076
WaplKO	Big	88	565.74
WaplKO	Big	88	324.752
WaplKO	Big	88	300.652
WaplKO	Big	88	440.531
WaplKO	Big	88	442.944
WaplKO	Big	88	405.291
WaplKO	Big	88	482.477
WaplKO	Big	88	665.872
WaplKO	Big	88	279.988
WaplKO	Big	88	255.279
WaplKO	Big	88	529.681
WaplKO	Big	88	142.507
WaplKO	Big	88	491.742
WaplKO	Big	88	229.089
WaplKO	Big	88	111.702
WaplKO	Big	88	615.3
WaplKO	Big	88	228.355
WaplKO	Big	88	672.282
WaplKO	Big	88	496.215
WaplKO	Big	88	231.358
WaplKO	Big	88	111.149
WaplKO	Big	88	30.6032
WaplKO	Big	88	386.525
WaplKO	Big	88	457.078
WaplKO	Big	88	556.939
WaplKO	Big	88	807.78
WaplKO	Big	88	679.307
WaplKO	Big	88	252.784
WaplKO	Big	88	489.164
WaplKO	Big	88	259.819
WaplKO	Big	88	491.091
WaplKO	Big	88	244.94
WaplKO	Big	88	238.458
WaplKO	Big	88	211.362
WaplKO	Big	88	227.518
WaplKO	Big	88	444.201
WaplKO	Big	88	670.491
WaplKO	Big	88	443.388
WaplKO	Big	88	298.252
WaplKO	Big	88	230.952
WaplKO	Big	88	125.664
WaplKO	Big	96	578.431
WaplKO	Big	96	466.607
WaplKO	Big	96	342.663
WaplKO	Big	96	324.272
WaplKO	Big	96	394.493
WaplKO	Big	96	623.056
WaplKO	Big	96	480.721
WaplKO	Big	96	417.867
WaplKO	Big	96	49.8544
WaplKO	Big	96	368.281
WaplKO	Big	96	196.313
WaplKO	Big	96	698.421
WaplKO	Big	96	180.615
WaplKO	Big	96	643.066
WaplKO	Big	96	453.987
WaplKO	Big	96	51.9961
WaplKO	Big	96	426.338
WaplKO	Big	96	602.824
WaplKO	Big	96	269.765
WaplKO	Big	96	428.209
WaplKO	Big	96	161.82
WaplKO	Big	96	628.581
WaplKO	Big	96	394.043
WaplKO	Big	96	319.87
WaplKO	Big	96	340.334
WaplKO	Big	96	34.5142
WaplKO	Big	96	209.894
WaplKO	Big	96	226.56
WaplKO	Big	96	415.916
WaplKO	Big	96	170.298
WaplKO	Big	96	574.831
WaplKO	Big	96	508.453
WaplKO	Big	96	77.7827
WaplKO	Big	96	151.534
WaplKO	Big	96	462.478
WaplKO	Big	96	469.74
WaplKO	Big	96	571.384
WaplKO	Big	96	526.736
WaplKO	Big	96	405.754
WaplKO	Big	96	616.114
WaplKO	Big	96	80.5126
WaplKO	Big	96	560.53
WaplKO	Big	96	451.084
WaplKO	Big	96	126.478
WaplKO	Big	96	359.164
WaplKO	Big	96	340.111
WaplKO	Big	96	379.031
WaplKO	Big	96	679.248
WaplKO	Big	96	430.463
WaplKO	Big	96	359.144
WaplKO	Big	96	51.6188
WaplKO	Big	96	518.002
WaplKO	Big	96	661
WaplKO	Big	96	587.351
WaplKO	Big	96	10.8904
WaplKO	Big	96	51.6188
WaplKO	Big	96	752.964
WaplKO	Big	96	581.906
WaplKO	Big	96	412.453
WaplKO	Big	96	256.701
WaplKO	Big	96	151.454
WaplKO	Big	96	14.2088
WaplKO	Big	96	149.278
WaplKO	Big	96	275.314
WaplKO	Big	96	365.81
WaplKO	Big	96	397.182
WaplKO	Big	96	548.141
WaplKO	Big	96	156.657
WaplKO	Big	96	16.6755
WaplKO	Big	96	421.531
WaplKO	Big	96	371.967
WaplKO	Big	96	381.787
WaplKO	Big	96	499.993
WaplKO	Big	96	369.066
WaplKO	Big	96	330.12
WaplKO	Big	96	380.807
WaplKO	Big	96	146.346
WaplKO	Big	96	283.714
WaplKO	Big	96	679.159
WaplKO	Big	96	42.9139
WaplKO	Big	96	424.054
WaplKO	Big	96	617.004
WaplKO	Big	96	543.922
WaplKO	Big	96	267.517
WaplKO	Big	96	448.666
WaplKO	Big	96	137.128
WaplKO	Big	96	235.38
WaplKO	Big	96	377.82
WaplKO	Big	96	420.595
WaplKO	Big	96	370.221
WaplKO	Big	96	469.01
WaplKO	Big	96	729.467
WaplKO	Big	96	102.118
WaplKO	Big	96	27.0525
WaplKO	Big	96	291.788
WaplKO	Big	96	179.282
WaplKO	Big	96	56.3519
WaplKO	Big	96	365.123
WaplKO	Big	96	568.51
WaplKO	Big	96	199.746
WaplKO	Small	8	391.499
WaplKO	Small	8	869.881
WaplKO	Small	8	483.636
WaplKO	Small	8	534.321
WaplKO	Small	8	501.704
WaplKO	Small	8	770.889
WaplKO	Small	8	1060.45
WaplKO	Small	8	300.107
WaplKO	Small	8	865.776
WaplKO	Small	8	434.659
WaplKO	Small	8	875.954
WaplKO	Small	8	562.613
WaplKO	Small	8	599.633
WaplKO	Small	8	387.802
WaplKO	Small	8	810.758
WaplKO	Small	8	774.588
WaplKO	Small	8	184.506
WaplKO	Small	8	375.186
WaplKO	Small	8	554.962
WaplKO	Small	8	264.158
WaplKO	Small	8	242.635
WaplKO	Small	8	945.877
WaplKO	Small	8	392.508
WaplKO	Small	8	666.205
WaplKO	Small	8	631.12
WaplKO	Small	8	496.414
WaplKO	Small	8	252.83
WaplKO	Small	8	342.235
WaplKO	Small	8	321.293
WaplKO	Small	8	252.872
WaplKO	Small	8	410.651
WaplKO	Small	8	640.212
WaplKO	Small	8	56.7073
WaplKO	Small	8	417.844
WaplKO	Small	8	297.705
WaplKO	Small	8	378.932
WaplKO	Small	8	343.067
WaplKO	Small	8	241.142
WaplKO	Small	8	624.545
WaplKO	Small	8	999.763
WaplKO	Small	8	422.533
WaplKO	Small	8	290.29
WaplKO	Small	8	702.902
WaplKO	Small	8	377.701
WaplKO	Small	8	412.814
WaplKO	Small	8	253.893
WaplKO	Small	8	536.849
WaplKO	Small	8	351.554
WaplKO	Small	8	838.52
WaplKO	Small	8	701.568
WaplKO	Small	8	303.431
WaplKO	Small	8	207.015
WaplKO	Small	8	517.568
WaplKO	Small	8	404.464
WaplKO	Small	8	350.052
WaplKO	Small	8	305.929
WaplKO	Small	8	351.012
WaplKO	Small	8	860.019
WaplKO	Small	8	248.103
WaplKO	Small	8	413.561
WaplKO	Small	8	402.811
WaplKO	Small	8	303.456
WaplKO	Small	8	471.713
WaplKO	Small	8	367.823
WaplKO	Small	8	1356.63
WaplKO	Small	8	438.04
WaplKO	Small	8	658.065
WaplKO	Small	8	760.171
WaplKO	Small	8	228.697
WaplKO	Small	8	497.198
WaplKO	Small	8	471.226
WaplKO	Small	8	649.574
WaplKO	Small	8	620.787
WaplKO	Small	8	316.478
WaplKO	Small	8	229.614
WaplKO	Small	8	565.102
WaplKO	Small	8	218.219
WaplKO	Small	8	164.493
WaplKO	Small	8	456.92
WaplKO	Small	8	334.93
WaplKO	Small	8	1000.43
WaplKO	Small	8	719.038
WaplKO	Small	8	349.925
WaplKO	Small	8	427.342
WaplKO	Small	8	664.161
WaplKO	Small	8	568.244
WaplKO	Small	8	452.897
WaplKO	Small	8	369.46
WaplKO	Small	8	462.239
WaplKO	Small	8	296.053
WaplKO	Small	8	622.758
WaplKO	Small	8	334.047
WaplKO	Small	8	375.251
WaplKO	Small	8	586.156
WaplKO	Small	8	455.897
WaplKO	Small	8	217.643
WaplKO	Small	8	253.7
WaplKO	Small	8	225.784
WaplKO	Small	8	660.176
WaplKO	Small	8	189.95
WaplKO	Small	8	452.975
WaplKO	Small	8	486.175
WaplKO	Small	8	500.718
WaplKO	Small	8	279.281
WaplKO	Small	8	766.543
WaplKO	Small	8	240.608
WaplKO	Small	8	314.728
WaplKO	Small	8	406.108
WaplKO	Small	8	463.401
WaplKO	Small	8	151.14
WaplKO	Small	8	407.383
WaplKO	Small	8	136.963
WaplKO	Small	8	390.235
WaplKO	Small	8	347.872
WaplKO	Small	8	230.323
WaplKO	Small	8	415.132
WaplKO	Small	8	546.242
WaplKO	Small	8	549.072
WaplKO	Small	8	364.936
WaplKO	Small	8	257.671
WaplKO	Small	8	268.504
WaplKO	Small	8	1224.01
WaplKO	Small	8	214.192
WaplKO	Small	8	438.779
WaplKO	Small	8	506.735
WaplKO	Small	8	225.546
WaplKO	Small	8	271.542
WaplKO	Small	8	861.811
WaplKO	Small	8	497.631
WaplKO	Small	8	411.325
WaplKO	Small	8	590.901
WaplKO	Small	8	885.57
WaplKO	Small	8	367.12
WaplKO	Small	8	303.209
WaplKO	Small	8	339.508
WaplKO	Small	8	379.548
WaplKO	Small	8	346.55
WaplKO	Small	8	388.821
WaplKO	Small	8	556.014
WaplKO	Small	8	212.216
WaplKO	Small	8	573.911
WaplKO	Small	8	373.563
WaplKO	Small	8	321.642
WaplKO	Small	8	464.805
WaplKO	Small	8	548.328
WaplKO	Small	8	222.411
WaplKO	Small	8	216.779
WaplKO	Small	8	391.578
WaplKO	Small	8	288.716
WaplKO	Small	8	234.887
WaplKO	Small	8	203.204
WaplKO	Small	8	504.809
WaplKO	Small	8	872.055
WaplKO	Small	8	636.138
WaplKO	Small	8	476.659
WaplKO	Small	8	455.879
WaplKO	Small	8	362.033
WaplKO	Small	8	762.843
WaplKO	Small	8	260.386
WaplKO	Small	8	416.844
WaplKO	Small	8	135.629
WaplKO	Small	8	456.292
WaplKO	Small	8	726.868
WaplKO	Small	8	489.003
WaplKO	Small	8	388.484
WaplKO	Small	8	276.985
WaplKO	Small	8	333.623
WaplKO	Small	8	158.054
WaplKO	Small	8	531.319
WaplKO	Small	8	593.195
WaplKO	Small	8	309.73
WaplKO	Small	8	688.764
WaplKO	Small	8	276.101
WaplKO	Small	8	368.429
WaplKO	Small	8	374.149
WaplKO	Small	8	261.697
WaplKO	Small	8	499.929
WaplKO	Small	8	707.827
WaplKO	Small	8	383.496
WaplKO	Small	8	859.631
WaplKO	Small	8	416.789
WaplKO	Small	8	666.617
WaplKO	Small	8	446.712
WaplKO	Small	8	642.59
WaplKO	Small	8	399.24
WaplKO	Small	8	318.084
WaplKO	Small	8	242.916
WaplKO	Small	8	211.369
WaplKO	Small	8	487.261
WaplKO	Small	8	387.237
WaplKO	Small	8	298.3
WaplKO	Small	8	326.449
WaplKO	Small	8	595.797
WaplKO	Small	8	819.209
WaplKO	Small	8	282.856
WaplKO	Small	8	266.686
WaplKO	Small	8	405.499
WaplKO	Small	8	658.309
WaplKO	Small	8	161.527
WaplKO	Small	8	288.158
WaplKO	Small	8	868.122
WaplKO	Small	8	493.929
WaplKO	Small	8	692.484
WaplKO	Small	8	659.824
WaplKO	Small	8	713.613
WaplKO	Small	8	607.533
WaplKO	Small	8	179.215
WaplKO	Small	8	297.051
WaplKO	Small	8	304.793
WaplKO	Small	8	464.926
WaplKO	Small	8	324.633
WaplKO	Small	8	564.464
WaplKO	Small	8	1118.84
WaplKO	Small	8	165.844
WaplKO	Small	8	442.976
WaplKO	Small	8	240.925
WaplKO	Small	8	382.548
WaplKO	Small	8	227.5
WaplKO	Small	8	839.642
WaplKO	Small	8	698.286
WaplKO	Small	8	478.401
WaplKO	Small	8	999.45
WaplKO	Small	8	599.957
WaplKO	Small	8	801.835
WaplKO	Small	8	487.121
WaplKO	Small	8	303.393
WaplKO	Small	8	396.862
WaplKO	Small	8	222.664
WaplKO	Small	8	283.476
WaplKO	Small	8	910.482
WaplKO	Small	8	360.606
WaplKO	Small	8	549.423
WaplKO	Small	8	286.3
WaplKO	Small	8	369.077
WaplKO	Small	8	465.607
WaplKO	Small	8	328.083
WaplKO	Small	8	355.756
WaplKO	Small	8	140.73
WaplKO	Small	8	178.754
WaplKO	Small	8	247.188
WaplKO	Small	8	439.579
WaplKO	Small	8	447.625
WaplKO	Small	8	315.363
WaplKO	Small	8	404.599
WaplKO	Small	8	324.348
WaplKO	Small	8	557.673
WaplKO	Small	8	326.01
WaplKO	Small	8	534.112
WaplKO	Small	8	664.148
WaplKO	Small	8	844.08
WaplKO	Small	8	259.487
WaplKO	Small	8	712.666
WaplKO	Small	8	581.274
WaplKO	Small	8	422.851
WaplKO	Small	8	151.385
WaplKO	Small	8	629.703
WaplKO	Small	8	419.027
WaplKO	Small	8	338.177
WaplKO	Small	8	274.036
WaplKO	Small	8	223.849
WaplKO	Small	8	643.256
WaplKO	Small	8	674.162
WaplKO	Small	8	409.19
WaplKO	Small	8	968.589
WaplKO	Small	8	206.346
WaplKO	Small	8	348.936
WaplKO	Small	8	299.205
WaplKO	Small	8	196.444
WaplKO	Small	8	358.115
WaplKO	Small	8	213.125
WaplKO	Small	8	659.962
WaplKO	Small	8	331.128
WaplKO	Small	8	527.885
WaplKO	Small	8	361.776
WaplKO	Small	8	867.459
WaplKO	Small	8	451.106
WaplKO	Small	8	328.742
WaplKO	Small	8	347.492
WaplKO	Small	8	214.458
WaplKO	Small	8	611.094
WaplKO	Small	8	448.586
WaplKO	Small	8	408.945
WaplKO	Small	8	167.548
WaplKO	Small	8	166.92
WaplKO	Small	8	664.484
WaplKO	Small	8	697.489
WaplKO	Small	8	236.43
WaplKO	Small	8	689.526
WaplKO	Small	8	121.337
WaplKO	Small	8	522.985
WaplKO	Small	8	389.276
WaplKO	Small	8	518.622
WaplKO	Small	8	173.273
WaplKO	Small	8	353.897
WaplKO	Small	8	406.195
WaplKO	Small	8	239.656
WaplKO	Small	8	576.78
WaplKO	Small	8	931.134
WaplKO	Small	8	459.243
WaplKO	Small	8	444.724
WaplKO	Small	16	514.173
WaplKO	Small	16	401.282
WaplKO	Small	16	485.137
WaplKO	Small	16	430.338
WaplKO	Small	16	445.136
WaplKO	Small	16	559.006
WaplKO	Small	16	804.49
WaplKO	Small	16	511.315
WaplKO	Small	16	350.383
WaplKO	Small	16	663.913
WaplKO	Small	16	494.307
WaplKO	Small	16	533.746
WaplKO	Small	16	720.026
WaplKO	Small	16	311.625
WaplKO	Small	16	546.255
WaplKO	Small	16	338.092
WaplKO	Small	16	357.777
WaplKO	Small	16	777.46
WaplKO	Small	16	396.746
WaplKO	Small	16	614.691
WaplKO	Small	16	363.924
WaplKO	Small	16	24.5933
WaplKO	Small	16	440.336
WaplKO	Small	16	523.653
WaplKO	Small	16	408.634
WaplKO	Small	16	394.042
WaplKO	Small	16	460.366
WaplKO	Small	16	307.586
WaplKO	Small	16	327.683
WaplKO	Small	16	673.397
WaplKO	Small	16	385.534
WaplKO	Small	16	387.811
WaplKO	Small	16	438.582
WaplKO	Small	16	368.624
WaplKO	Small	16	325.169
WaplKO	Small	16	522.945
WaplKO	Small	16	550.065
WaplKO	Small	16	549.675
WaplKO	Small	16	389.728
WaplKO	Small	16	430.046
WaplKO	Small	16	421.221
WaplKO	Small	16	275.293
WaplKO	Small	16	102.111
WaplKO	Small	16	478.154
WaplKO	Small	16	365.339
WaplKO	Small	16	268.329
WaplKO	Small	16	535.858
WaplKO	Small	16	612.115
WaplKO	Small	16	608.747
WaplKO	Small	16	411.395
WaplKO	Small	16	515.291
WaplKO	Small	16	32.9731
WaplKO	Small	16	598.553
WaplKO	Small	16	290.263
WaplKO	Small	16	442.265
WaplKO	Small	16	353.584
WaplKO	Small	16	557.791
WaplKO	Small	16	681.831
WaplKO	Small	16	416.243
WaplKO	Small	16	337.99
WaplKO	Small	16	557.343
WaplKO	Small	16	298.683
WaplKO	Small	16	296.481
WaplKO	Small	16	512.047
WaplKO	Small	16	343.13
WaplKO	Small	16	750.511
WaplKO	Small	16	54.4239
WaplKO	Small	16	346.838
WaplKO	Small	16	301.296
WaplKO	Small	16	385.703
WaplKO	Small	16	443.023
WaplKO	Small	16	219.916
WaplKO	Small	16	597.164
WaplKO	Small	16	252.42
WaplKO	Small	16	473.36
WaplKO	Small	16	407.089
WaplKO	Small	16	362.401
WaplKO	Small	16	510.9
WaplKO	Small	16	350.478
WaplKO	Small	16	208.186
WaplKO	Small	16	359.811
WaplKO	Small	16	885.984
WaplKO	Small	16	28.6867
WaplKO	Small	16	439.325
WaplKO	Small	16	624.671
WaplKO	Small	16	410.512
WaplKO	Small	16	121.927
WaplKO	Small	16	432.677
WaplKO	Small	16	385.611
WaplKO	Small	16	716.016
WaplKO	Small	16	418.33
WaplKO	Small	16	426.31
WaplKO	Small	16	355.696
WaplKO	Small	16	351.79
WaplKO	Small	16	490.404
WaplKO	Small	16	12.8666
WaplKO	Small	16	386.047
WaplKO	Small	16	352.804
WaplKO	Small	16	251.591
WaplKO	Small	16	423.062
WaplKO	Small	16	381.42
WaplKO	Small	16	475.721
WaplKO	Small	16	538.345
WaplKO	Small	16	302.86
WaplKO	Small	16	472.312
WaplKO	Small	16	443.87
WaplKO	Small	16	278.091
WaplKO	Small	16	750.022
WaplKO	Small	16	494.461
WaplKO	Small	16	345.509
WaplKO	Small	16	511.667
WaplKO	Small	16	474.339
WaplKO	Small	16	347.581
WaplKO	Small	16	333.894
WaplKO	Small	16	362.13
WaplKO	Small	16	278.878
WaplKO	Small	16	261.726
WaplKO	Small	16	465.369
WaplKO	Small	16	343.929
WaplKO	Small	16	602.372
WaplKO	Small	16	320.709
WaplKO	Small	16	416.183
WaplKO	Small	16	189.667
WaplKO	Small	16	494.797
WaplKO	Small	16	371.262
WaplKO	Small	16	233.303
WaplKO	Small	16	478.26
WaplKO	Small	16	211.8
WaplKO	Small	16	313.78
WaplKO	Small	16	333.005
WaplKO	Small	16	486.392
WaplKO	Small	16	296.748
WaplKO	Small	16	536.275
WaplKO	Small	16	641.642
WaplKO	Small	16	257.767
WaplKO	Small	16	637.816
WaplKO	Small	16	690.782
WaplKO	Small	16	593.716
WaplKO	Small	16	546.015
WaplKO	Small	16	605.461
WaplKO	Small	16	380.669
WaplKO	Small	16	225.26
WaplKO	Small	16	462.017
WaplKO	Small	16	473.84
WaplKO	Small	16	397.381
WaplKO	Small	16	534.552
WaplKO	Small	16	596.124
WaplKO	Small	16	377.31
WaplKO	Small	16	334.928
WaplKO	Small	16	522.444
WaplKO	Small	16	407.222
WaplKO	Small	16	473.228
WaplKO	Small	16	115.792
WaplKO	Small	16	397.979
WaplKO	Small	16	208.549
WaplKO	Small	16	665.71
WaplKO	Small	16	679.405
WaplKO	Small	16	448.762
WaplKO	Small	16	415.979
WaplKO	Small	16	199.113
WaplKO	Small	16	541.141
WaplKO	Small	16	455.22
WaplKO	Small	16	347.003
WaplKO	Small	16	295.507
WaplKO	Small	16	363.978
WaplKO	Small	16	413.602
WaplKO	Small	16	692.065
WaplKO	Small	16	499.661
WaplKO	Small	16	489.698
WaplKO	Small	16	675.05
WaplKO	Small	16	454.656
WaplKO	Small	16	592.945
WaplKO	Small	16	466.535
WaplKO	Small	16	350.599
WaplKO	Small	16	271.461
WaplKO	Small	16	420.535
WaplKO	Small	16	611.87
WaplKO	Small	16	459.533
WaplKO	Small	16	211.973
[truncated: 63,536 more rows]

## Sheet: Fig6e_source
Image	Group	Size	Volume
0	WaplKO	Big	33303
0	WaplKO	Big	38
0	WaplKO	Big	29
0	WaplKO	Big	110
0	WaplKO	Big	95
0	WaplKO	Big	12486
0	WaplKO	Big	29
0	WaplKO	Big	106
0	WaplKO	Big	1181
0	WaplKO	Big	59
0	WaplKO	Big	1017
0	WaplKO	Big	149
0	WaplKO	Big	82
0	WaplKO	Big	70
0	WaplKO	Big	29
0	WaplKO	Big	29
0	WaplKO	Big	131
0	WaplKO	Big	38
0	WaplKO	Big	1762
0	WaplKO	Big	863
0	WaplKO	Big	1149
0	WaplKO	Big	172
0	WaplKO	Big	59
0	WaplKO	Big	260
0	WaplKO	Big	67
0	WaplKO	Big	225
0	WaplKO	Big	190
0	WaplKO	Big	73
0	WaplKO	Big	129
0	WaplKO	Big	113
0	WaplKO	Big	157
0	WaplKO	Big	262
0	WaplKO	Big	2977
0	WaplKO	Big	683
0	WaplKO	Big	143
0	WaplKO	Big	88
0	WaplKO	Big	206
0	WaplKO	Big	87
0	WaplKO	Big	238
0	WaplKO	Big	29
0	WaplKO	Big	2234
0	WaplKO	Big	78
0	WaplKO	Big	335
0	WaplKO	Big	878
0	WaplKO	Big	227
0	WaplKO	Big	74
0	WaplKO	Big	247
0	WaplKO	Big	236
0	WaplKO	Big	82
0	WaplKO	Big	201
0	WaplKO	Big	161
0	WaplKO	Big	77
0	WaplKO	Big	52
0	WaplKO	Big	36
0	WaplKO	Big	163
0	WaplKO	Big	70
0	WaplKO	Big	29
0	WaplKO	Big	46
0	WaplKO	Big	363
0	WaplKO	Big	29
0	WaplKO	Big	36
0	WaplKO	Big	151
0	WaplKO	Big	1164
0	WaplKO	Big	106
0	WaplKO	Big	29
0	WaplKO	Big	29
0	WaplKO	Big	29
0	WaplKO	Big	29
0	WaplKO	Big	1625
0	WaplKO	Big	459
0	WaplKO	Big	2593
0	WaplKO	Big	139
0	WaplKO	Big	928
0	WaplKO	Big	95
0	WaplKO	Big	29
0	WaplKO	Big	58
0	WaplKO	Big	36
0	WaplKO	Big	137
0	WaplKO	Big	179
0	WaplKO	Big	58
0	WaplKO	Big	274
0	WaplKO	Big	36
0	WaplKO	Big	81
0	WaplKO	Big	29
0	WaplKO	Big	36
0	WaplKO	Big	88
0	WaplKO	Big	38
0	WaplKO	Big	356
0	WaplKO	Big	87
0	WaplKO	Big	29
0	WaplKO	Big	43
0	WaplKO	Big	1916
0	WaplKO	Big	45
0	WaplKO	Big	208
0	WaplKO	Big	187
0	WaplKO	Big	36
0	WaplKO	Big	50
0	WaplKO	Big	235
0	WaplKO	Big	282
0	WaplKO	Big	29
0	WaplKO	Big	122
0	WaplKO	Big	99
0	WaplKO	Big	182
0	WaplKO	Big	561
0	WaplKO	Big	190
0	WaplKO	Big	29
0	WaplKO	Big	116
0	WaplKO	Big	193
0	WaplKO	Big	125
0	WaplKO	Big	931
0	WaplKO	Big	29
0	WaplKO	Big	52
0	WaplKO	Big	44
0	WaplKO	Big	165
0	WaplKO	Big	38
0	WaplKO	Big	29
0	WaplKO	Big	98
0	WaplKO	Big	58
0	WaplKO	Big	2180
0	WaplKO	Big	256
0	WaplKO	Big	36
0	WaplKO	Big	49
0	WaplKO	Big	104
0	WaplKO	Big	199
0	WaplKO	Big	136
0	WaplKO	Big	29
0	WaplKO	Big	73
0	WaplKO	Big	126
0	WaplKO	Big	44
0	WaplKO	Big	866
0	WaplKO	Big	267
0	WaplKO	Big	50
0	WaplKO	Big	95
0	WaplKO	Big	41
0	WaplKO	Big	220
0	WaplKO	Big	47
0	WaplKO	Big	263
0	WaplKO	Big	257
0	WaplKO	Big	29
0	WaplKO	Big	36
0	WaplKO	Big	195
0	WaplKO	Big	70
0	WaplKO	Big	36
0	WaplKO	Big	29
0	WaplKO	Big	38
0	WaplKO	Big	90
0	WaplKO	Big	153
0	WaplKO	Big	29
0	WaplKO	Big	157
0	WaplKO	Big	29
0	WaplKO	Big	105
0	WaplKO	Big	73
0	WaplKO	Big	166
0	WaplKO	Big	78
0	WaplKO	Big	100
0	WaplKO	Big	270
0	WaplKO	Big	207
0	WaplKO	Big	41
0	WaplKO	Big	210
0	WaplKO	Big	190
0	WaplKO	Big	163
0	WaplKO	Big	146
0	WaplKO	Big	48
0	WaplKO	Big	291
0	WaplKO	Big	429
0	WaplKO	Big	436
0	WaplKO	Big	52
0	WaplKO	Big	29
0	WaplKO	Big	29
0	WaplKO	Big	705
0	WaplKO	Big	29
0	WaplKO	Big	1292
0	WaplKO	Big	29
0	WaplKO	Big	108
0	WaplKO	Big	68
0	WaplKO	Big	69
0	WaplKO	Big	161
0	WaplKO	Big	29
0	WaplKO	Big	166
0	WaplKO	Big	297
0	WaplKO	Big	1955
0	WaplKO	Big	47
0	WaplKO	Big	966
0	WaplKO	Big	226
0	WaplKO	Big	29
0	WaplKO	Big	252
0	WaplKO	Big	137
0	WaplKO	Big	65
0	WaplKO	Big	64
0	WaplKO	Big	126
0	WaplKO	Big	322
0	WaplKO	Big	101
0	WaplKO	Big	42
0	WaplKO	Big	192
0	WaplKO	Big	209
0	WaplKO	Big	59
0	WaplKO	Big	83
0	WaplKO	Small	25952
0	WaplKO	Small	327
0	WaplKO	Small	5802
0	WaplKO	Small	45
0	WaplKO	Small	350
0	WaplKO	Small	41
0	WaplKO	Small	2898
0	WaplKO	Small	297
0	WaplKO	Small	36
0	WaplKO	Small	133
0	WaplKO	Small	122
0	WaplKO	Small	14563
0	WaplKO	Small	292
0	WaplKO	Small	29
0	WaplKO	Small	329
0	WaplKO	Small	29
0	WaplKO	Small	387
0	WaplKO	Small	153
0	WaplKO	Small	2979
0	WaplKO	Small	29
0	WaplKO	Small	744
0	WaplKO	Small	112
0	WaplKO	Small	36
0	WaplKO	Small	255
0	WaplKO	Small	29
0	WaplKO	Small	29
0	WaplKO	Small	100
0	WaplKO	Small	36
0	WaplKO	Small	303
0	WaplKO	Small	441
0	WaplKO	Small	339
0	WaplKO	Small	166
0	WaplKO	Small	22471
0	WaplKO	Small	234
0	WaplKO	Small	54
0	WaplKO	Small	51
0	WaplKO	Small	581
0	WaplKO	Small	88
0	WaplKO	Small	29
0	WaplKO	Small	17709
0	WaplKO	Small	118
0	WaplKO	Small	1312
0	WaplKO	Small	86
0	WaplKO	Small	435
0	WaplKO	Small	59
0	WaplKO	Small	1413
0	WaplKO	Small	124
0	WaplKO	Small	29
0	WaplKO	Small	113
0	WaplKO	Small	29
0	WaplKO	Small	224
0	WaplKO	Small	92
0	WaplKO	Small	380
0	WaplKO	Small	38
0	WaplKO	Small	56
0	WaplKO	Small	6663
0	WaplKO	Small	429
0	WaplKO	Small	29
0	WaplKO	Small	36
0	WaplKO	Small	29
0	WaplKO	Small	51
0	WaplKO	Small	41
0	WaplKO	Small	173
0	WaplKO	Small	36
0	WaplKO	Small	29
0	WaplKO	Small	36
0	WaplKO	Small	510
0	WaplKO	Small	84
0	WaplKO	Small	29
0	WaplKO	Small	44
0	WaplKO	Small	29
0	WaplKO	Small	346
0	WaplKO	Small	377
0	WaplKO	Small	921
0	WaplKO	Small	52
0	WaplKO	Small	86
0	WaplKO	Small	38
0	WaplKO	Small	36
0	WaplKO	Small	3556
0	WaplKO	Small	48
0	WaplKO	Small	36
0	WaplKO	Small	70
0	WaplKO	Small	354
0	WaplKO	Small	67
0	WaplKO	Small	233
0	WaplKO	Small	41
0	WaplKO	Small	49
0	WaplKO	Small	29
0	WaplKO	Small	1078
0	WaplKO	Small	619
0	WaplKO	Small	29
0	WaplKO	Small	174
0	WaplKO	Small	41
0	WaplKO	Small	56
0	WaplKO	Small	89
0	WaplKO	Small	45
0	WaplKO	Small	36
0	WaplKO	Small	159
0	WaplKO	Small	1179
0	WaplKO	Small	78
0	WaplKO	Small	29
0	WaplKO	Small	274
0	WaplKO	Small	107
0	WaplKO	Small	116
0	WaplKO	Small	58
0	WaplKO	Small	29
0	WaplKO	Small	36
0	WaplKO	Small	29
1	WaplKO	Big	593
1	WaplKO	Big	1401
1	WaplKO	Big	48
1	WaplKO	Big	15494
1	WaplKO	Big	41
1	WaplKO	Big	198
1	WaplKO	Big	1467
1	WaplKO	Big	107
1	WaplKO	Big	41
1	WaplKO	Big	80
1	WaplKO	Big	29
1	WaplKO	Big	109
1	WaplKO	Big	48
1	WaplKO	Big	41
1	WaplKO	Big	180
1	WaplKO	Big	185
1	WaplKO	Big	94
1	WaplKO	Big	102
1	WaplKO	Big	29
1	WaplKO	Big	29
1	WaplKO	Big	29
1	WaplKO	Big	38
1	WaplKO	Big	160
1	WaplKO	Big	83
1	WaplKO	Big	44
1	WaplKO	Big	55
1	WaplKO	Big	69
1	WaplKO	Big	332
1	WaplKO	Big	175
1	WaplKO	Big	29
1	WaplKO	Big	36
1	WaplKO	Big	53
1	WaplKO	Big	96
1	WaplKO	Big	36
1	WaplKO	Big	36
1	WaplKO	Big	199
1	WaplKO	Big	29
1	WaplKO	Big	259
1	WaplKO	Big	29
1	WaplKO	Big	147
1	WaplKO	Big	67
1	WaplKO	Big	29
1	WaplKO	Big	51
1	WaplKO	Big	36
1	WaplKO	Big	129
1	WaplKO	Big	36
1	WaplKO	Big	36
1	WaplKO	Big	29
1	WaplKO	Big	29
1	WaplKO	Big	29
1	WaplKO	Big	29
1	WaplKO	Big	29
1	WaplKO	Big	29
1	WaplKO	Big	78
1	WaplKO	Big	41
1	WaplKO	Big	134
1	WaplKO	Big	72
1	WaplKO	Big	29
1	WaplKO	Big	29
1	WaplKO	Big	41
1	WaplKO	Big	58
1	WaplKO	Big	41
1	WaplKO	Big	119
1	WaplKO	Big	132
1	WaplKO	Big	41
1	WaplKO	Big	85
1	WaplKO	Big	487
1	WaplKO	Big	29
1	WaplKO	Big	36
1	WaplKO	Big	1257
1	WaplKO	Big	184
1	WaplKO	Big	106
1	WaplKO	Big	63
1	WaplKO	Big	43
1	WaplKO	Big	109
1	WaplKO	Big	29
1	WaplKO	Big	29
1	WaplKO	Small	133
1	WaplKO	Small	86
1	WaplKO	Small	1491
1	WaplKO	Small	29
1	WaplKO	Small	29
1	WaplKO	Small	36
1	WaplKO	Small	73
1	WaplKO	Small	29
1	WaplKO	Small	87
1	WaplKO	Small	76
1	WaplKO	Small	685
1	WaplKO	Small	324
1	WaplKO	Small	195
1	WaplKO	Small	125
1	WaplKO	Small	36
1	WaplKO	Small	202
1	WaplKO	Small	149
1	WaplKO	Small	65
1	WaplKO	Small	110
1	WaplKO	Small	29
1	WaplKO	Small	29
1	WaplKO	Small	105
1	WaplKO	Small	36
1	WaplKO	Small	62
1	WaplKO	Small	2421
1	WaplKO	Small	465
1	WaplKO	Small	3858
1	WaplKO	Small	5886
1	WaplKO	Small	558
1	WaplKO	Small	36
1	WaplKO	Small	44
1	WaplKO	Small	44
1	WaplKO	Small	88
1	WaplKO	Small	29
1	WaplKO	Small	29
1	WaplKO	Small	174
1	WaplKO	Small	69
1	WaplKO	Small	49
1	WaplKO	Small	286
1	WaplKO	Small	1611
1	WaplKO	Small	139
1	WaplKO	Small	99
1	WaplKO	Small	87
1	WaplKO	Small	548
1	WaplKO	Small	316
1	WaplKO	Small	29
1	WaplKO	Small	41
1	WaplKO	Small	535
1	WaplKO	Small	2094
1	WaplKO	Small	221
1	WaplKO	Small	62
1	WaplKO	Small	29
1	WaplKO	Small	258
1	WaplKO	Small	41
1	WaplKO	Small	182
1	WaplKO	Small	110
1	WaplKO	Small	50
1	WaplKO	Small	113
1	WaplKO	Small	65
1	WaplKO	Small	58
1	WaplKO	Small	1153
1	WaplKO	Small	138
1	WaplKO	Small	112
1	WaplKO	Small	1044
1	WaplKO	Small	92
1	WaplKO	Small	235
1	WaplKO	Small	46
1	WaplKO	Small	3898
1	WaplKO	Small	2721
1	WaplKO	Small	230
1	WaplKO	Small	136
1	WaplKO	Small	834
1	WaplKO	Small	54
1	WaplKO	Small	66
1	WaplKO	Small	358
1	WaplKO	Small	29
1	WaplKO	Small	44
1	WaplKO	Small	29
1	WaplKO	Small	58
1	WaplKO	Small	936
1	WaplKO	Small	86
1	WaplKO	Small	64
1	WaplKO	Small	1068
1	WaplKO	Small	505
1	WaplKO	Small	98
1	WaplKO	Small	79
1	WaplKO	Small	29
1	WaplKO	Small	29
2	WaplKO	Big	155
2	WaplKO	Big	14046
2	WaplKO	Big	535
2	WaplKO	Big	2979
2	WaplKO	Big	68
2	WaplKO	Big	36
2	WaplKO	Big	36
2	WaplKO	Big	52
2	WaplKO	Big	106
2	WaplKO	Big	96
2	WaplKO	Big	77
2	WaplKO	Big	36
2	WaplKO	Big	29
2	WaplKO	Big	513
2	WaplKO	Big	553
2	WaplKO	Big	82
2	WaplKO	Big	44
2	WaplKO	Big	205
2	WaplKO	Big	186
2	WaplKO	Big	68
2	WaplKO	Big	46
2	WaplKO	Big	254
2	WaplKO	Big	52
2	WaplKO	Big	55
2	WaplKO	Big	29
2	WaplKO	Big	82
2	WaplKO	Big	81
2	WaplKO	Big	126
2	WaplKO	Big	29
2	WaplKO	Big	29
2	WaplKO	Big	122
2	WaplKO	Big	29
2	WaplKO	Big	46
2	WaplKO	Big	58
2	WaplKO	Big	38
2	WaplKO	Big	142
2	WaplKO	Big	6742
2	WaplKO	Big	29
2	WaplKO	Big	1254
2	WaplKO	Big	111
2	WaplKO	Big	65
2	WaplKO	Big	5765
2	WaplKO	Big	551
2	WaplKO	Big	66
2	WaplKO	Big	52
2	WaplKO	Big	73
2	WaplKO	Big	187
2	WaplKO	Big	29
2	WaplKO	Big	29
2	WaplKO	Big	82
2	WaplKO	Big	57
2	WaplKO	Big	446
2	WaplKO	Big	38
2	WaplKO	Big	29
2	WaplKO	Big	275
2	WaplKO	Big	133
2	WaplKO	Big	47
2	WaplKO	Big	44
2	WaplKO	Big	125
2	WaplKO	Big	70
2	WaplKO	Big	175
2	WaplKO	Big	29
2	WaplKO	Big	61
2	WaplKO	Big	29
2	WaplKO	Big	55
2	WaplKO	Big	87
2	WaplKO	Big	65
2	WaplKO	Big	29
2	WaplKO	Big	79
2	WaplKO	Big	677
2	WaplKO	Big	70
2	WaplKO	Big	36
2	WaplKO	Big	1494
2	WaplKO	Big	178
2	WaplKO	Big	36
2	WaplKO	Big	513
2	WaplKO	Big	95
2	WaplKO	Big	36
2	WaplKO	Big	29
2	WaplKO	Big	36
2	WaplKO	Big	53
2	WaplKO	Big	145
2	WaplKO	Big	41
2	WaplKO	Big	95
2	WaplKO	Big	3890
2	WaplKO	Big	244
2	WaplKO	Big	51
2	WaplKO	Big	46
2	WaplKO	Big	1278
2	WaplKO	Big	120
2	WaplKO	Big	29
2	WaplKO	Big	73
2	WaplKO	Big	36
2	WaplKO	Big	29
2	WaplKO	Big	36
2	WaplKO	Big	36
2	WaplKO	Big	70
2	WaplKO	Big	36
2	WaplKO	Big	29
2	WaplKO	Big	65
2	WaplKO	Big	36
2	WaplKO	Big	248
2	WaplKO	Big	665
2	WaplKO	Big	54
2	WaplKO	Big	178
2	WaplKO	Big	29
2	WaplKO	Big	373
2	WaplKO	Big	2438
2	WaplKO	Big	127
2	WaplKO	Big	157
2	WaplKO	Big	91
2	WaplKO	Big	291
2	WaplKO	Big	56
2	WaplKO	Big	100
2	WaplKO	Big	87
2	WaplKO	Big	1763
2	WaplKO	Big	58
2	WaplKO	Big	354
2	WaplKO	Big	36
2	WaplKO	Big	29
2	WaplKO	Big	65
2	WaplKO	Big	72
2	WaplKO	Big	733
2	WaplKO	Big	29
2	WaplKO	Big	72
2	WaplKO	Big	167
2	WaplKO	Big	29
2	WaplKO	Big	38
2	WaplKO	Big	50
2	WaplKO	Big	29
2	WaplKO	Big	73
2	WaplKO	Big	260
2	WaplKO	Big	74
2	WaplKO	Big	29
2	WaplKO	Big	59
2	WaplKO	Big	78
2	WaplKO	Big	67
2	WaplKO	Small	94
2	WaplKO	Small	25503
2	WaplKO	Small	29
2	WaplKO	Small	1965
2	WaplKO	Small	7316
2	WaplKO	Small	140
2	WaplKO	Small	928
2	WaplKO	Small	29
2	WaplKO	Small	503
2	WaplKO	Small	118
2	WaplKO	Small	10294
2	WaplKO	Small	821
2	WaplKO	Small	182
2	WaplKO	Small	38
2	WaplKO	Small	2529
2	WaplKO	Small	49
2	WaplKO	Small	29
2	WaplKO	Small	1249
2	WaplKO	Small	38
2	WaplKO	Small	198
2	WaplKO	Small	1769
2	WaplKO	Small	3316
2	WaplKO	Small	118
2	WaplKO	Small	36
2	WaplKO	Small	29
2	WaplKO	Small	1074
2	WaplKO	Small	54
2	WaplKO	Small	82
2	WaplKO	Small	46
2	WaplKO	Small	86
2	WaplKO	Small	75
2	WaplKO	Small	92
2	WaplKO	Small	29
2	WaplKO	Small	166
2	WaplKO	Small	100
2	WaplKO	Small	43
2	WaplKO	Small	153
2	WaplKO	Small	1010
2	WaplKO	Small	29
2	WaplKO	Small	36
2	WaplKO	Small	98
2	WaplKO	Small	29
2	WaplKO	Small	168
2	WaplKO	Small	451
2	WaplKO	Small	146
2	WaplKO	Small	134
2	WaplKO	Small	89
2	WaplKO	Small	571
2	WaplKO	Small	29
2	WaplKO	Small	112
2	WaplKO	Small	87
2	WaplKO	Small	38
2	WaplKO	Small	82
2	WaplKO	Small	41
2	WaplKO	Small	44
2	WaplKO	Small	295
2	WaplKO	Small	1298
2	WaplKO	Small	808
2	WaplKO	Small	120
2	WaplKO	Small	1142
2	WaplKO	Small	62
2	WaplKO	Small	430
2	WaplKO	Small	84
2	WaplKO	Small	172
2	WaplKO	Small	619
2	WaplKO	Small	29
2	WaplKO	Small	1107
2	WaplKO	Small	66
2	WaplKO	Small	302
2	WaplKO	Small	71
2	WaplKO	Small	36
2	WaplKO	Small	350
2	WaplKO	Small	358
2	WaplKO	Small	203
2	WaplKO	Small	36
2	WaplKO	Small	29
2	WaplKO	Small	106
2	WaplKO	Small	220
2	WaplKO	Small	47
2	WaplKO	Small	29
2	WaplKO	Small	61
2	WaplKO	Small	67
2	WaplKO	Small	90
2	WaplKO	Small	133
2	WaplKO	Small	46
2	WaplKO	Small	29
3	WaplKO	Big	36516
3	WaplKO	Big	85
3	WaplKO	Big	1697
3	WaplKO	Big	820
3	WaplKO	Big	50
3	WaplKO	Big	829
3	WaplKO	Big	154
3	WaplKO	Big	126
3	WaplKO	Big	70
3	WaplKO	Big	38
3	WaplKO	Big	29
3	WaplKO	Big	750
3	WaplKO	Big	29
3	WaplKO	Big	36
3	WaplKO	Big	193
3	WaplKO	Big	29
3	WaplKO	Big	43
3	WaplKO	Big	3814
3	WaplKO	Big	44
3	WaplKO	Big	162
3	WaplKO	Big	44
3	WaplKO	Big	36
3	WaplKO	Big	174
3	WaplKO	Big	935
3	WaplKO	Big	435
3	WaplKO	Big	64
3	WaplKO	Big	107
3	WaplKO	Big	41
3	WaplKO	Big	551
3	WaplKO	Big	141
3	WaplKO	Big	29
3	WaplKO	Big	330
3	WaplKO	Big	38
3	WaplKO	Big	29
3	WaplKO	Big	113
3	WaplKO	Big	36
3	WaplKO	Big	49
3	WaplKO	Big	29
3	WaplKO	Big	67
3	WaplKO	Big	82
3	WaplKO	Big	275
3	WaplKO	Big	42
3	WaplKO	Big	384
3	WaplKO	Big	46
3	WaplKO	Big	29
3	WaplKO	Big	29
3	WaplKO	Big	46
3	WaplKO	Big	51
3	WaplKO	Big	366
3	WaplKO	Big	36
3	WaplKO	Big	278
3	WaplKO	Big	116
3	WaplKO	Small	1365
3	WaplKO	Small	305
3	WaplKO	Small	12604
3	WaplKO	Small	52
3	WaplKO	Small	10118
3	WaplKO	Small	41
3	WaplKO	Small	154
3	WaplKO	Small	122
3	WaplKO	Small	1859
3	WaplKO	Small	29
3	WaplKO	Small	29
3	WaplKO	Small	1249
3	WaplKO	Small	29
3	WaplKO	Small	29
3	WaplKO	Small	36
3	WaplKO	Small	29
3	WaplKO	Small	6280
3	WaplKO	Small	58
3	WaplKO	Small	42
3	WaplKO	Small	29
3	WaplKO	Small	77
3	WaplKO	Small	50
3	WaplKO	Small	731
3	WaplKO	Small	132
3	WaplKO	Small	29
3	WaplKO	Small	29
3	WaplKO	Small	29
3	WaplKO	Small	105
3	WaplKO	Small	4454
3	WaplKO	Small	36
3	WaplKO	Small	29
3	WaplKO	Small	53
3	WaplKO	Small	29
3	WaplKO	Small	94
4	WaplCtrl	Big	939
4	WaplCtrl	Big	2945
4	WaplCtrl	Big	41
4	WaplCtrl	Big	230
4	WaplCtrl	Big	118
4	WaplCtrl	Big	138
4	WaplCtrl	Big	505
4	WaplCtrl	Big	441
4	WaplCtrl	Big	29
4	WaplCtrl	Big	57
4	WaplCtrl	Big	49
4	WaplCtrl	Big	29
4	WaplCtrl	Big	56
4	WaplCtrl	Big	73
4	WaplCtrl	Big	58
4	WaplCtrl	Big	29
4	WaplCtrl	Big	1093
4	WaplCtrl	Big	29
4	WaplCtrl	Big	285
4	WaplCtrl	Big	194
4	WaplCtrl	Big	800
4	WaplCtrl	Big	150
4	WaplCtrl	Big	1481
4	WaplCtrl	Big	109
4	WaplCtrl	Big	287
4	WaplCtrl	Big	29
4	WaplCtrl	Big	29
4	WaplCtrl	Big	29
4	WaplCtrl	Big	29
4	WaplCtrl	Big	268
4	WaplCtrl	Big	56
4	WaplCtrl	Big	125
4	WaplCtrl	Big	126
4	WaplCtrl	Big	186
4	WaplCtrl	Big	126
4	WaplCtrl	Big	59
4	WaplCtrl	Big	29
4	WaplCtrl	Big	2372
4	WaplCtrl	Big	493
4	WaplCtrl	Big	730
4	WaplCtrl	Big	29
4	WaplCtrl	Big	29
4	WaplCtrl	Big	511
4	WaplCtrl	Big	105
4	WaplCtrl	Big	49
4	WaplCtrl	Big	841
4	WaplCtrl	Big	113
4	WaplCtrl	Big	67
4	WaplCtrl	Big	79
4	WaplCtrl	Big	84
4	WaplCtrl	Big	56
4	WaplCtrl	Big	50
4	WaplCtrl	Big	71
4	WaplCtrl	Big	87
4	WaplCtrl	Big	478
4	WaplCtrl	Big	198
4	WaplCtrl	Big	29
4	WaplCtrl	Big	240
4	WaplCtrl	Big	29
4	WaplCtrl	Big	29
4	WaplCtrl	Big	58469
4	WaplCtrl	Big	29
4	WaplCtrl	Big	52
4	WaplCtrl	Big	1750
4	WaplCtrl	Big	36
4	WaplCtrl	Big	58
4	WaplCtrl	Big	1597
4	WaplCtrl	Big	271
4	WaplCtrl	Big	224
4	WaplCtrl	Big	117
4	WaplCtrl	Big	105
4	WaplCtrl	Big	144
4	WaplCtrl	Big	77
4	WaplCtrl	Big	320
4	WaplCtrl	Big	29
4	WaplCtrl	Big	45
4	WaplCtrl	Big	29
4	WaplCtrl	Big	108
4	WaplCtrl	Big	83
4	WaplCtrl	Big	29
4	WaplCtrl	Big	53
4	WaplCtrl	Big	216
4	WaplCtrl	Big	550
4	WaplCtrl	Big	461
4	WaplCtrl	Big	98
4	WaplCtrl	Big	36
4	WaplCtrl	Big	198
4	WaplCtrl	Big	36
4	WaplCtrl	Big	138
4	WaplCtrl	Big	1948
4	WaplCtrl	Big	29
4	WaplCtrl	Big	29
4	WaplCtrl	Big	244
4	WaplCtrl	Big	29
4	WaplCtrl	Big	29
4	WaplCtrl	Big	156
4	WaplCtrl	Big	322
4	WaplCtrl	Big	29
4	WaplCtrl	Big	47
4	WaplCtrl	Big	308
4	WaplCtrl	Big	29
4	WaplCtrl	Big	29
4	WaplCtrl	Big	29
4	WaplCtrl	Big	29
4	WaplCtrl	Big	329
4	WaplCtrl	Big	29
4	WaplCtrl	Big	36
4	WaplCtrl	Big	241
4	WaplCtrl	Big	54
4	WaplCtrl	Big	808
4	WaplCtrl	Big	29
4	WaplCtrl	Big	77
4	WaplCtrl	Big	415
4	WaplCtrl	Big	103
4	WaplCtrl	Big	384
4	WaplCtrl	Big	222
4	WaplCtrl	Big	36
4	WaplCtrl	Big	73
4	WaplCtrl	Big	29
4	WaplCtrl	Big	36
4	WaplCtrl	Big	76
4	WaplCtrl	Big	29
4	WaplCtrl	Big	543
4	WaplCtrl	Big	42
4	WaplCtrl	Big	29
4	WaplCtrl	Big	122
4	WaplCtrl	Big	29
4	WaplCtrl	Big	29
4	WaplCtrl	Big	257
4	WaplCtrl	Big	36
4	WaplCtrl	Big	152
4	WaplCtrl	Big	44
4	WaplCtrl	Big	44
4	WaplCtrl	Big	273
4	WaplCtrl	Big	170
4	WaplCtrl	Big	29
4	WaplCtrl	Big	29
4	WaplCtrl	Big	29
4	WaplCtrl	Big	51
4	WaplCtrl	Big	44
4	WaplCtrl	Big	36
4	WaplCtrl	Big	89
4	WaplCtrl	Big	84
4	WaplCtrl	Big	29
4	WaplCtrl	Big	38
4	WaplCtrl	Big	74
4	WaplCtrl	Big	87
4	WaplCtrl	Big	46
4	WaplCtrl	Big	44
4	WaplCtrl	Big	29
4	WaplCtrl	Big	59
4	WaplCtrl	Big	29
4	WaplCtrl	Big	62
4	WaplCtrl	Big	213
4	WaplCtrl	Big	29
4	WaplCtrl	Big	38
4	WaplCtrl	Big	230
4	WaplCtrl	Big	43
4	WaplCtrl	Big	29
4	WaplCtrl	Big	29
4	WaplCtrl	Big	54
4	WaplCtrl	Big	29
4	WaplCtrl	Big	43
4	WaplCtrl	Big	207
4	WaplCtrl	Big	156
4	WaplCtrl	Big	87
4	WaplCtrl	Big	116
4	WaplCtrl	Big	41
4	WaplCtrl	Big	75
4	WaplCtrl	Big	36
4	WaplCtrl	Big	41
4	WaplCtrl	Big	3469
4	WaplCtrl	Big	57
4	WaplCtrl	Big	36
4	WaplCtrl	Big	36
4	WaplCtrl	Big	412
4	WaplCtrl	Big	29
4	WaplCtrl	Big	29
4	WaplCtrl	Big	50
4	WaplCtrl	Big	29
4	WaplCtrl	Big	36
4	WaplCtrl	Big	78
4	WaplCtrl	Big	349
4	WaplCtrl	Big	208
4	WaplCtrl	Big	694
4	WaplCtrl	Big	46
4	WaplCtrl	Big	67
4	WaplCtrl	Big	74
4	WaplCtrl	Big	53
4	WaplCtrl	Big	91
4	WaplCtrl	Big	76
4	WaplCtrl	Big	57
4	WaplCtrl	Big	58
4	WaplCtrl	Big	29
4	WaplCtrl	Big	29
4	WaplCtrl	Big	294
4	WaplCtrl	Big	107
4	WaplCtrl	Big	103
4	WaplCtrl	Big	158
4	WaplCtrl	Big	218
4	WaplCtrl	Big	278
4	WaplCtrl	Big	243
4	WaplCtrl	Big	29
4	WaplCtrl	Big	549
4	WaplCtrl	Big	41
4	WaplCtrl	Big	29
4	WaplCtrl	Big	196
4	WaplCtrl	Big	87
4	WaplCtrl	Big	75
4	WaplCtrl	Big	55
4	WaplCtrl	Big	94
4	WaplCtrl	Big	71
4	WaplCtrl	Big	49
4	WaplCtrl	Big	102
4	WaplCtrl	Big	172
4	WaplCtrl	Big	73
4	WaplCtrl	Big	29
4	WaplCtrl	Big	44
4	WaplCtrl	Big	211
4	WaplCtrl	Big	82
4	WaplCtrl	Big	41
4	WaplCtrl	Big	29
4	WaplCtrl	Big	72
4	WaplCtrl	Big	59
4	WaplCtrl	Big	29
4	WaplCtrl	Big	151
4	WaplCtrl	Big	55
4	WaplCtrl	Big	128
4	WaplCtrl	Big	29
4	WaplCtrl	Big	29
4	WaplCtrl	Big	57
4	WaplCtrl	Big	217
4	WaplCtrl	Big	127
4	WaplCtrl	Big	617
4	WaplCtrl	Big	329
4	WaplCtrl	Big	46
4	WaplCtrl	Big	228
4	WaplCtrl	Big	125
4	WaplCtrl	Big	29
4	WaplCtrl	Big	41
4	WaplCtrl	Big	29
4	WaplCtrl	Big	29
4	WaplCtrl	Big	96
4	WaplCtrl	Big	86
4	WaplCtrl	Big	85
4	WaplCtrl	Big	29
4	WaplCtrl	Big	163
4	WaplCtrl	Big	29
4	WaplCtrl	Big	64
4	WaplCtrl	Small	4054
4	WaplCtrl	Small	49
4	WaplCtrl	Small	495
4	WaplCtrl	Small	2959
4	WaplCtrl	Small	55
4	WaplCtrl	Small	211
4	WaplCtrl	Small	82
4	WaplCtrl	Small	474
4	WaplCtrl	Small	52
4	WaplCtrl	Small	105
4	WaplCtrl	Small	278
4	WaplCtrl	Small	123
4	WaplCtrl	Small	146
4	WaplCtrl	Small	46
4	WaplCtrl	Small	47
4	WaplCtrl	Small	13952
4	WaplCtrl	Small	29
4	WaplCtrl	Small	58
4	WaplCtrl	Small	45
4	WaplCtrl	Small	29
4	WaplCtrl	Small	29
4	WaplCtrl	Small	21361
4	WaplCtrl	Small	121
4	WaplCtrl	Small	433
4	WaplCtrl	Small	224
4	WaplCtrl	Small	59
4	WaplCtrl	Small	38
4	WaplCtrl	Small	29
4	WaplCtrl	Small	36
4	WaplCtrl	Small	62
4	WaplCtrl	Small	172
4	WaplCtrl	Small	131
4	WaplCtrl	Small	55
4	WaplCtrl	Small	961
4	WaplCtrl	Small	29
4	WaplCtrl	Small	108
4	WaplCtrl	Small	58
4	WaplCtrl	Small	82
4	WaplCtrl	Small	265
4	WaplCtrl	Small	36
4	WaplCtrl	Small	687
4	WaplCtrl	Small	53
4	WaplCtrl	Small	41
4	WaplCtrl	Small	99
4	WaplCtrl	Small	29
4	WaplCtrl	Small	265
4	WaplCtrl	Small	36
4	WaplCtrl	Small	316
4	WaplCtrl	Small	667
4	WaplCtrl	Small	29
4	WaplCtrl	Small	100
4	WaplCtrl	Small	146
4	WaplCtrl	Small	3951
4	WaplCtrl	Small	167
4	WaplCtrl	Small	29
4	WaplCtrl	Small	101
4	WaplCtrl	Small	29
4	WaplCtrl	Small	441
4	WaplCtrl	Small	82
4	WaplCtrl	Small	409
4	WaplCtrl	Small	106
4	WaplCtrl	Small	587
4	WaplCtrl	Small	44
4	WaplCtrl	Small	2884
4	WaplCtrl	Small	29
4	WaplCtrl	Small	65
4	WaplCtrl	Small	258
4	WaplCtrl	Small	96
4	WaplCtrl	Small	41
4	WaplCtrl	Small	29
4	WaplCtrl	Small	43
4	WaplCtrl	Small	29
4	WaplCtrl	Small	131
4	WaplCtrl	Small	29
4	WaplCtrl	Small	29
4	WaplCtrl	Small	70
4	WaplCtrl	Small	101
4	WaplCtrl	Small	325
4	WaplCtrl	Small	148
4	WaplCtrl	Small	36
4	WaplCtrl	Small	117
4	WaplCtrl	Small	137
4	WaplCtrl	Small	328
4	WaplCtrl	Small	41
4	WaplCtrl	Small	43
4	WaplCtrl	Small	274
4	WaplCtrl	Small	525
4	WaplCtrl	Small	886
4	WaplCtrl	Small	122
4	WaplCtrl	Small	67
4	WaplCtrl	Small	51
4	WaplCtrl	Small	29
4	WaplCtrl	Small	95
4	WaplCtrl	Small	29
4	WaplCtrl	Small	36
4	WaplCtrl	Small	29
4	WaplCtrl	Small	88
4	WaplCtrl	Small	29
4	WaplCtrl	Small	29
4	WaplCtrl	Small	176
4	WaplCtrl	Small	51
4	WaplCtrl	Small	36
4	WaplCtrl	Small	491
4	WaplCtrl	Small	367
4	WaplCtrl	Small	58
4	WaplCtrl	Small	226
4	WaplCtrl	Small	29
4	WaplCtrl	Small	46
4	WaplCtrl	Small	36
4	WaplCtrl	Small	29
4	WaplCtrl	Small	29
4	WaplCtrl	Small	236
4	WaplCtrl	Small	29
4	WaplCtrl	Small	133
4	WaplCtrl	Small	70
4	WaplCtrl	Small	54
4	WaplCtrl	Small	36
4	WaplCtrl	Small	207
4	WaplCtrl	Small	380
4	WaplCtrl	Small	29
4	WaplCtrl	Small	266
4	WaplCtrl	Small	171
4	WaplCtrl	Small	123
4	WaplCtrl	Small	423
4	WaplCtrl	Small	248
4	WaplCtrl	Small	411
4	WaplCtrl	Small	497
4	WaplCtrl	Small	144
4	WaplCtrl	Small	62
4	WaplCtrl	Small	83
4	WaplCtrl	Small	164
4	WaplCtrl	Small	29
4	WaplCtrl	Small	171
4	WaplCtrl	Small	52
4	WaplCtrl	Small	103
4	WaplCtrl	Small	29
4	WaplCtrl	Small	1595
4	WaplCtrl	Small	29
4	WaplCtrl	Small	2970
4	WaplCtrl	Small	90
4	WaplCtrl	Small	36
4	WaplCtrl	Small	431
4	WaplCtrl	Small	63
4	WaplCtrl	Small	29
4	WaplCtrl	Small	58
4	WaplCtrl	Small	36
4	WaplCtrl	Small	204
4	WaplCtrl	Small	131
4	WaplCtrl	Small	92
4	WaplCtrl	Small	29
4	WaplCtrl	Small	114
4	WaplCtrl	Small	319
4	WaplCtrl	Small	577
4	WaplCtrl	Small	29
4	WaplCtrl	Small	85
4	WaplCtrl	Small	190
4	WaplCtrl	Small	157
4	WaplCtrl	Small	41
4	WaplCtrl	Small	43
4	WaplCtrl	Small	63
4	WaplCtrl	Small	41
4	WaplCtrl	Small	1819
4	WaplCtrl	Small	286
4	WaplCtrl	Small	29
4	WaplCtrl	Small	29
4	WaplCtrl	Small	3987
4	WaplCtrl	Small	213
4	WaplCtrl	Small	41
4	WaplCtrl	Small	226
4	WaplCtrl	Small	221
4	WaplCtrl	Small	419
4	WaplCtrl	Small	116
4	WaplCtrl	Small	36
4	WaplCtrl	Small	111
4	WaplCtrl	Small	1805
4	WaplCtrl	Small	3031
4	WaplCtrl	Small	29
4	WaplCtrl	Small	44
4	WaplCtrl	Small	102
4	WaplCtrl	Small	29
4	WaplCtrl	Small	29
4	WaplCtrl	Small	96
4	WaplCtrl	Small	41
4	WaplCtrl	Small	44
4	WaplCtrl	Small	44
4	WaplCtrl	Small	106
4	WaplCtrl	Small	309
4	WaplCtrl	Small	203
4	WaplCtrl	Small	369
4	WaplCtrl	Small	29
4	WaplCtrl	Small	1214
4	WaplCtrl	Small	178
4	WaplCtrl	Small	513
4	WaplCtrl	Small	55
4	WaplCtrl	Small	658
4	WaplCtrl	Small	41
4	WaplCtrl	Small	102
4	WaplCtrl	Small	36
4	WaplCtrl	Small	388
4	WaplCtrl	Small	29
4	WaplCtrl	Small	41
4	WaplCtrl	Small	93
4	WaplCtrl	Small	36
4	WaplCtrl	Small	147
4	WaplCtrl	Small	103
4	WaplCtrl	Small	42
4	WaplCtrl	Small	29
4	WaplCtrl	Small	205
4	WaplCtrl	Small	49
4	WaplCtrl	Small	29
4	WaplCtrl	Small	29
4	WaplCtrl	Small	29
4	WaplCtrl	Small	503
4	WaplCtrl	Small	357
4	WaplCtrl	Small	106
4	WaplCtrl	Small	80
4	WaplCtrl	Small	469
4	WaplCtrl	Small	29
4	WaplCtrl	Small	139
4	WaplCtrl	Small	41
4	WaplCtrl	Small	76
4	WaplCtrl	Small	90
4	WaplCtrl	Small	338
4	WaplCtrl	Small	36
4	WaplCtrl	Small	334
4	WaplCtrl	Small	67
4	WaplCtrl	Small	29
4	WaplCtrl	Small	80
4	WaplCtrl	Small	44
4	WaplCtrl	Small	101
4	WaplCtrl	Small	101
4	WaplCtrl	Small	439
4	WaplCtrl	Small	29
4	WaplCtrl	Small	29
4	WaplCtrl	Small	51
5	WaplCtrl	Big	163
5	WaplCtrl	Big	42
5	WaplCtrl	Big	258
5	WaplCtrl	Big	50
5	WaplCtrl	Big	29
5	WaplCtrl	Big	224
5	WaplCtrl	Big	36
5	WaplCtrl	Big	463
5	WaplCtrl	Big	29
5	WaplCtrl	Big	29
5	WaplCtrl	Big	36
5	WaplCtrl	Big	137
5	WaplCtrl	Big	88
5	WaplCtrl	Big	788
5	WaplCtrl	Big	962
5	WaplCtrl	Big	2654
5	WaplCtrl	Big	52
5	WaplCtrl	Big	388
5	WaplCtrl	Big	139
5	WaplCtrl	Big	47
5	WaplCtrl	Big	258
5	WaplCtrl	Big	78
5	WaplCtrl	Big	185
5	WaplCtrl	Big	116
5	WaplCtrl	Big	108
5	WaplCtrl	Big	29
5	WaplCtrl	Big	29
5	WaplCtrl	Big	29
5	WaplCtrl	Big	70
5	WaplCtrl	Big	29
5	WaplCtrl	Big	64
5	WaplCtrl	Big	64
5	WaplCtrl	Big	306
5	WaplCtrl	Big	87
5	WaplCtrl	Big	70
5	WaplCtrl	Big	48
5	WaplCtrl	Big	55441
5	WaplCtrl	Big	83
5	WaplCtrl	Big	43
5	WaplCtrl	Big	29
5	WaplCtrl	Big	57
5	WaplCtrl	Big	69
5	WaplCtrl	Big	46
5	WaplCtrl	Big	70
5	WaplCtrl	Big	41
5	WaplCtrl	Big	29
5	WaplCtrl	Big	97
5	WaplCtrl	Big	42
5	WaplCtrl	Big	44
5	WaplCtrl	Big	383
5	WaplCtrl	Big	97
5	WaplCtrl	Big	102
5	WaplCtrl	Big	52
5	WaplCtrl	Big	117
5	WaplCtrl	Big	226
5	WaplCtrl	Big	41
5	WaplCtrl	Big	41
5	WaplCtrl	Big	79
5	WaplCtrl	Big	29
5	WaplCtrl	Big	68
5	WaplCtrl	Big	89
5	WaplCtrl	Big	155
5	WaplCtrl	Big	68
5	WaplCtrl	Big	29
5	WaplCtrl	Big	264
5	WaplCtrl	Big	123
5	WaplCtrl	Big	112
5	WaplCtrl	Big	582
5	WaplCtrl	Big	74
5	WaplCtrl	Big	36
5	WaplCtrl	Big	682
5	WaplCtrl	Big	87
5	WaplCtrl	Big	649
5	WaplCtrl	Big	44
5	WaplCtrl	Big	2807
5	WaplCtrl	Big	759
5	WaplCtrl	Big	29
5	WaplCtrl	Big	150
5	WaplCtrl	Big	631
5	WaplCtrl	Big	83
5	WaplCtrl	Big	29
5	WaplCtrl	Big	432
5	WaplCtrl	Big	176
5	WaplCtrl	Big	53
5	WaplCtrl	Big	55
5	WaplCtrl	Big	29
5	WaplCtrl	Big	158
5	WaplCtrl	Big	29
5	WaplCtrl	Big	3691
5	WaplCtrl	Big	41
5	WaplCtrl	Big	66
5	WaplCtrl	Big	29
5	WaplCtrl	Big	29
5	WaplCtrl	Big	63
5	WaplCtrl	Big	1978
5	WaplCtrl	Big	29
5	WaplCtrl	Big	38
5	WaplCtrl	Big	61
5	WaplCtrl	Big	29
5	WaplCtrl	Big	51
5	WaplCtrl	Big	1570
5	WaplCtrl	Big	220
5	WaplCtrl	Big	202
5	WaplCtrl	Big	263
5	WaplCtrl	Big	41
5	WaplCtrl	Big	29
5	WaplCtrl	Big	804
5	WaplCtrl	Big	3166
5	WaplCtrl	Big	29
5	WaplCtrl	Big	29
5	WaplCtrl	Big	29
5	WaplCtrl	Big	36
5	WaplCtrl	Big	313
5	WaplCtrl	Big	290
5	WaplCtrl	Big	29
5	WaplCtrl	Big	278
5	WaplCtrl	Big	46
5	WaplCtrl	Big	99
5	WaplCtrl	Big	29
5	WaplCtrl	Big	29
5	WaplCtrl	Big	79
5	WaplCtrl	Big	29
5	WaplCtrl	Big	233
5	WaplCtrl	Big	94
5	WaplCtrl	Big	29
5	WaplCtrl	Big	43
5	WaplCtrl	Big	38
5	WaplCtrl	Big	122
5	WaplCtrl	Big	126
5	WaplCtrl	Big	68
5	WaplCtrl	Big	46
5	WaplCtrl	Big	56
5	WaplCtrl	Big	29
5	WaplCtrl	Big	29
5	WaplCtrl	Big	72
5	WaplCtrl	Big	139
5	WaplCtrl	Big	29
5	WaplCtrl	Big	83
5	WaplCtrl	Big	95
5	WaplCtrl	Big	36
5	WaplCtrl	Big	450
5	WaplCtrl	Big	29
5	WaplCtrl	Big	29
5	WaplCtrl	Big	41
5	WaplCtrl	Big	246
5	WaplCtrl	Big	95
5	WaplCtrl	Big	171
5	WaplCtrl	Big	578
5	WaplCtrl	Big	418
5	WaplCtrl	Big	168
5	WaplCtrl	Big	29
5	WaplCtrl	Big	58
5	WaplCtrl	Big	36
5	WaplCtrl	Big	494
5	WaplCtrl	Big	29
5	WaplCtrl	Big	158
5	WaplCtrl	Big	139
5	WaplCtrl	Big	43
5	WaplCtrl	Big	43
5	WaplCtrl	Big	1055
5	WaplCtrl	Big	29
5	WaplCtrl	Big	53
5	WaplCtrl	Big	38
5	WaplCtrl	Big	36
5	WaplCtrl	Big	29
5	WaplCtrl	Big	325
5	WaplCtrl	Big	158
5	WaplCtrl	Big	29
5	WaplCtrl	Big	610
5	WaplCtrl	Big	354
5	WaplCtrl	Big	29
5	WaplCtrl	Big	29
5	WaplCtrl	Big	29
5	WaplCtrl	Big	29
5	WaplCtrl	Big	29
5	WaplCtrl	Big	29
5	WaplCtrl	Big	214
5	WaplCtrl	Big	122
5	WaplCtrl	Big	29
5	WaplCtrl	Big	29
5	WaplCtrl	Big	44
5	WaplCtrl	Big	69
5	WaplCtrl	Big	68
5	WaplCtrl	Big	380
5	WaplCtrl	Big	323
5	WaplCtrl	Big	111
5	WaplCtrl	Big	62
5	WaplCtrl	Big	53
5	WaplCtrl	Big	265
5	WaplCtrl	Big	149
5	WaplCtrl	Big	65
5	WaplCtrl	Big	128
5	WaplCtrl	Big	47
5	WaplCtrl	Big	150
5	WaplCtrl	Big	36
5	WaplCtrl	Big	36
5	WaplCtrl	Big	59
5	WaplCtrl	Big	56
5	WaplCtrl	Big	125
5	WaplCtrl	Big	29
5	WaplCtrl	Big	73
5	WaplCtrl	Small	181
5	WaplCtrl	Small	140
5	WaplCtrl	Small	49727
5	WaplCtrl	Small	206
5	WaplCtrl	Small	64
5	WaplCtrl	Small	29
5	WaplCtrl	Small	77
5	WaplCtrl	Small	1802
5	WaplCtrl	Small	29
5	WaplCtrl	Small	58
5	WaplCtrl	Small	141
5	WaplCtrl	Small	364
5	WaplCtrl	Small	63
5	WaplCtrl	Small	44
5	WaplCtrl	Small	133
5	WaplCtrl	Small	1371
5	WaplCtrl	Small	29
5	WaplCtrl	Small	2341
5	WaplCtrl	Small	1750
5	WaplCtrl	Small	47
5	WaplCtrl	Small	73
5	WaplCtrl	Small	77
5	WaplCtrl	Small	36
5	WaplCtrl	Small	63
5	WaplCtrl	Small	29
5	WaplCtrl	Small	627
5	WaplCtrl	Small	55
5	WaplCtrl	Small	29
5	WaplCtrl	Small	29
5	WaplCtrl	Small	41
5	WaplCtrl	Small	114
5	WaplCtrl	Small	44
5	WaplCtrl	Small	145
5	WaplCtrl	Small	70
5	WaplCtrl	Small	136
5	WaplCtrl	Small	598
5	WaplCtrl	Small	44
5	WaplCtrl	Small	178
5	WaplCtrl	Small	1945
5	WaplCtrl	Small	56
5	WaplCtrl	Small	83
5	WaplCtrl	Small	711
5	WaplCtrl	Small	70
5	WaplCtrl	Small	50
5	WaplCtrl	Small	3466
5	WaplCtrl	Small	241
5	WaplCtrl	Small	371
5	WaplCtrl	Small	59
5	WaplCtrl	Small	29
5	WaplCtrl	Small	160
5	WaplCtrl	Small	1143
5	WaplCtrl	Small	29
5	WaplCtrl	Small	973
5	WaplCtrl	Small	49
5	WaplCtrl	Small	209
5	WaplCtrl	Small	29
5	WaplCtrl	Small	444
5	WaplCtrl	Small	46
5	WaplCtrl	Small	49
5	WaplCtrl	Small	191
5	WaplCtrl	Small	36
5	WaplCtrl	Small	573
5	WaplCtrl	Small	970
5	WaplCtrl	Small	120
5	WaplCtrl	Small	36
5	WaplCtrl	Small	322
5	WaplCtrl	Small	184
5	WaplCtrl	Small	1626
5	WaplCtrl	Small	1420
5	WaplCtrl	Small	387
5	WaplCtrl	Small	58
5	WaplCtrl	Small	36
5	WaplCtrl	Small	182
5	WaplCtrl	Small	489
5	WaplCtrl	Small	373
5	WaplCtrl	Small	346
5	WaplCtrl	Small	65
5	WaplCtrl	Small	510
5	WaplCtrl	Small	29
5	WaplCtrl	Small	29
5	WaplCtrl	Small	67
5	WaplCtrl	Small	1725
5	WaplCtrl	Small	29
5	WaplCtrl	Small	55
5	WaplCtrl	Small	252
5	WaplCtrl	Small	36
5	WaplCtrl	Small	272
5	WaplCtrl	Small	43
5	WaplCtrl	Small	29
5	WaplCtrl	Small	38
5	WaplCtrl	Small	330
5	WaplCtrl	Small	60
5	WaplCtrl	Small	217
5	WaplCtrl	Small	59
5	WaplCtrl	Small	80
5	WaplCtrl	Small	29
5	WaplCtrl	Small	60
5	WaplCtrl	Small	255
5	WaplCtrl	Small	29
5	WaplCtrl	Small	151
5	WaplCtrl	Small	36
5	WaplCtrl	Small	2799
5	WaplCtrl	Small	3452
5	WaplCtrl	Small	284
5	WaplCtrl	Small	63
5	WaplCtrl	Small	29
5	WaplCtrl	Small	1492
5	WaplCtrl	Small	36
5	WaplCtrl	Small	217
5	WaplCtrl	Small	29
5	WaplCtrl	Small	29
5	WaplCtrl	Small	1361
5	WaplCtrl	Small	122
5	WaplCtrl	Small	29
5	WaplCtrl	Small	285
5	WaplCtrl	Small	79
5	WaplCtrl	Small	107
5	WaplCtrl	Small	1414
5	WaplCtrl	Small	130
5	WaplCtrl	Small	439
5	WaplCtrl	Small	49
5	WaplCtrl	Small	36
5	WaplCtrl	Small	133
5	WaplCtrl	Small	29
5	WaplCtrl	Small	29
5	WaplCtrl	Small	70
5	WaplCtrl	Small	29
5	WaplCtrl	Small	108
5	WaplCtrl	Small	262
5	WaplCtrl	Small	233
5	WaplCtrl	Small	168
5	WaplCtrl	Small	29
5	WaplCtrl	Small	49
5	WaplCtrl	Small	1891
5	WaplCtrl	Small	36
5	WaplCtrl	Small	298
5	WaplCtrl	Small	29
5	WaplCtrl	Small	70
5	WaplCtrl	Small	108
5	WaplCtrl	Small	685
5	WaplCtrl	Small	130
5	WaplCtrl	Small	47
5	WaplCtrl	Small	190
5	WaplCtrl	Small	29
5	WaplCtrl	Small	29
5	WaplCtrl	Small	44
5	WaplCtrl	Small	82
5	WaplCtrl	Small	986
5	WaplCtrl	Small	245
5	WaplCtrl	Small	94
5	WaplCtrl	Small	29
5	WaplCtrl	Small	49
5	WaplCtrl	Small	58
5	WaplCtrl	Small	107
5	WaplCtrl	Small	496
5	WaplCtrl	Small	47
5	WaplCtrl	Small	115
5	WaplCtrl	Small	111
5	WaplCtrl	Small	1580
5	WaplCtrl	Small	1037
5	WaplCtrl	Small	2045
5	WaplCtrl	Small	185
5	WaplCtrl	Small	36
5	WaplCtrl	Small	49
5	WaplCtrl	Small	29
5	WaplCtrl	Small	29
5	WaplCtrl	Small	29
5	WaplCtrl	Small	48
5	WaplCtrl	Small	43
5	WaplCtrl	Small	686
5	WaplCtrl	Small	156
5	WaplCtrl	Small	36
5	WaplCtrl	Small	558
5	WaplCtrl	Small	29
5	WaplCtrl	Small	72
5	WaplCtrl	Small	482
5	WaplCtrl	Small	605
5	WaplCtrl	Small	641
5	WaplCtrl	Small	36
5	WaplCtrl	Small	67
5	WaplCtrl	Small	58
5	WaplCtrl	Small	43
5	WaplCtrl	Small	36
5	WaplCtrl	Small	93
5	WaplCtrl	Small	122
5	WaplCtrl	Small	172
5	WaplCtrl	Small	197
5	WaplCtrl	Small	493
5	WaplCtrl	Small	249
5	WaplCtrl	Small	145
5	WaplCtrl	Small	98
5	WaplCtrl	Small	152
5	WaplCtrl	Small	36
5	WaplCtrl	Small	29
5	WaplCtrl	Small	123
5	WaplCtrl	Small	36
5	WaplCtrl	Small	94
5	WaplCtrl	Small	29
5	WaplCtrl	Small	29
6	WaplCtrl	Big	29
6	WaplCtrl	Big	583
6	WaplCtrl	Big	267
6	WaplCtrl	Big	1098
6	WaplCtrl	Big	132
6	WaplCtrl	Big	64
6	WaplCtrl	Big	128
6	WaplCtrl	Big	72
6	WaplCtrl	Big	36
6	WaplCtrl	Big	2124
6	WaplCtrl	Big	38
6	WaplCtrl	Big	168
6	WaplCtrl	Big	29
6	WaplCtrl	Big	29
6	WaplCtrl	Big	29
6	WaplCtrl	Big	67
6	WaplCtrl	Big	252
6	WaplCtrl	Big	52
6	WaplCtrl	Big	80
6	WaplCtrl	Big	159
6	WaplCtrl	Big	98
6	WaplCtrl	Big	995
6	WaplCtrl	Big	1310
6	WaplCtrl	Big	108
6	WaplCtrl	Big	64
6	WaplCtrl	Big	157
6	WaplCtrl	Big	29
6	WaplCtrl	Big	69
6	WaplCtrl	Big	53
6	WaplCtrl	Big	115
6	WaplCtrl	Big	64
6	WaplCtrl	Big	1240
6	WaplCtrl	Big	58
6	WaplCtrl	Big	47
6	WaplCtrl	Big	60
6	WaplCtrl	Big	67
6	WaplCtrl	Big	104
6	WaplCtrl	Big	72
6	WaplCtrl	Big	240
6	WaplCtrl	Big	29
6	WaplCtrl	Big	58
6	WaplCtrl	Big	29
6	WaplCtrl	Big	80
6	WaplCtrl	Big	73
6	WaplCtrl	Big	29
6	WaplCtrl	Big	47
6	WaplCtrl	Big	29
6	WaplCtrl	Big	29
6	WaplCtrl	Big	29
6	WaplCtrl	Big	70
6	WaplCtrl	Big	36
6	WaplCtrl	Big	29
6	WaplCtrl	Big	77
6	WaplCtrl	Big	29
6	WaplCtrl	Big	41
6	WaplCtrl	Big	38
6	WaplCtrl	Big	29
6	WaplCtrl	Big	52
6	WaplCtrl	Big	70
6	WaplCtrl	Big	29
6	WaplCtrl	Big	79
6	WaplCtrl	Big	29
6	WaplCtrl	Big	29
6	WaplCtrl	Big	29
6	WaplCtrl	Big	637
6	WaplCtrl	Big	103
6	WaplCtrl	Big	52
6	WaplCtrl	Big	29
6	WaplCtrl	Big	29
6	WaplCtrl	Big	52
6	WaplCtrl	Big	58
6	WaplCtrl	Big	101
6	WaplCtrl	Big	29
6	WaplCtrl	Big	36
6	WaplCtrl	Big	44
6	WaplCtrl	Big	65
6	WaplCtrl	Big	116
6	WaplCtrl	Big	49
6	WaplCtrl	Big	71
6	WaplCtrl	Big	80
6	WaplCtrl	Big	183
6	WaplCtrl	Big	29
6	WaplCtrl	Big	44
6	WaplCtrl	Big	69
6	WaplCtrl	Big	227
6	WaplCtrl	Big	36
6	WaplCtrl	Big	144
6	WaplCtrl	Big	167
6	WaplCtrl	Big	896
6	WaplCtrl	Big	163
6	WaplCtrl	Big	29
6	WaplCtrl	Big	452
6	WaplCtrl	Big	41
6	WaplCtrl	Big	29
6	WaplCtrl	Big	753
6	WaplCtrl	Big	468
6	WaplCtrl	Big	141
6	WaplCtrl	Big	1972
6	WaplCtrl	Big	55
6	WaplCtrl	Big	47
6	WaplCtrl	Big	47
6	WaplCtrl	Big	510
6	WaplCtrl	Big	151
6	WaplCtrl	Big	80
6	WaplCtrl	Big	85
6	WaplCtrl	Big	29
6	WaplCtrl	Big	29
6	WaplCtrl	Big	322
6	WaplCtrl	Big	174
6	WaplCtrl	Big	52
6	WaplCtrl	Big	84
6	WaplCtrl	Big	410
6	WaplCtrl	Big	134
6	WaplCtrl	Big	100
6	WaplCtrl	Big	77
6	WaplCtrl	Big	852
6	WaplCtrl	Big	64
6	WaplCtrl	Big	36
6	WaplCtrl	Big	29
6	WaplCtrl	Big	29
6	WaplCtrl	Big	830
6	WaplCtrl	Big	153
6	WaplCtrl	Big	29
6	WaplCtrl	Big	295
6	WaplCtrl	Big	444
6	WaplCtrl	Big	29
6	WaplCtrl	Big	29
6	WaplCtrl	Big	578
6	WaplCtrl	Big	29
6	WaplCtrl	Big	36
6	WaplCtrl	Big	100
6	WaplCtrl	Big	50
6	WaplCtrl	Big	117
6	WaplCtrl	Big	84
6	WaplCtrl	Big	136
6	WaplCtrl	Big	196
6	WaplCtrl	Big	58
6	WaplCtrl	Big	44
6	WaplCtrl	Big	105
6	WaplCtrl	Big	136
6	WaplCtrl	Big	29
6	WaplCtrl	Big	100
6	WaplCtrl	Big	67
6	WaplCtrl	Big	93
6	WaplCtrl	Big	65
6	WaplCtrl	Big	43
6	WaplCtrl	Big	58
6	WaplCtrl	Big	29
6	WaplCtrl	Big	100
6	WaplCtrl	Big	65
6	WaplCtrl	Big	29
6	WaplCtrl	Big	29
6	WaplCtrl	Small	1391
6	WaplCtrl	Small	71
6	WaplCtrl	Small	50
6	WaplCtrl	Small	46
6	WaplCtrl	Small	36
6	WaplCtrl	Small	142
6	WaplCtrl	Small	103
6	WaplCtrl	Small	227
6	WaplCtrl	Small	367
6	WaplCtrl	Small	279
6	WaplCtrl	Small	49
6	WaplCtrl	Small	1526
6	WaplCtrl	Small	105
6	WaplCtrl	Small	51
6	WaplCtrl	Small	296
6	WaplCtrl	Small	73
6	WaplCtrl	Small	29
6	WaplCtrl	Small	1947
6	WaplCtrl	Small	29
6	WaplCtrl	Small	2554
6	WaplCtrl	Small	36
6	WaplCtrl	Small	29
6	WaplCtrl	Small	624
6	WaplCtrl	Small	176
6	WaplCtrl	Small	36
6	WaplCtrl	Small	289
6	WaplCtrl	Small	607
6	WaplCtrl	Small	85
6	WaplCtrl	Small	519
6	WaplCtrl	Small	44
6	WaplCtrl	Small	189
6	WaplCtrl	Small	113
6	WaplCtrl	Small	29
6	WaplCtrl	Small	374
6	WaplCtrl	Small	51
6	WaplCtrl	Small	29
6	WaplCtrl	Small	5554
6	WaplCtrl	Small	29
6	WaplCtrl	Small	111
6	WaplCtrl	Small	29
6	WaplCtrl	Small	187
6	WaplCtrl	Small	29
6	WaplCtrl	Small	57
6	WaplCtrl	Small	58
6	WaplCtrl	Small	139
6	WaplCtrl	Small	784
6	WaplCtrl	Small	41
6	WaplCtrl	Small	207
6	WaplCtrl	Small	2943
6	WaplCtrl	Small	572
6	WaplCtrl	Small	178
6	WaplCtrl	Small	141
6	WaplCtrl	Small	57
6	WaplCtrl	Small	29
6	WaplCtrl	Small	41
6	WaplCtrl	Small	199
6	WaplCtrl	Small	2516
6	WaplCtrl	Small	36
6	WaplCtrl	Small	29
6	WaplCtrl	Small	530
6	WaplCtrl	Small	217
6	WaplCtrl	Small	128
6	WaplCtrl	Small	109
6	WaplCtrl	Small	3987
6	WaplCtrl	Small	38
6	WaplCtrl	Small	29
6	WaplCtrl	Small	77
6	WaplCtrl	Small	136
6	WaplCtrl	Small	62
6	WaplCtrl	Small	29
6	WaplCtrl	Small	58
6	WaplCtrl	Small	150
6	WaplCtrl	Small	80
6	WaplCtrl	Small	36
6	WaplCtrl	Small	51
6	WaplCtrl	Small	309
6	WaplCtrl	Small	116
6	WaplCtrl	Small	2596
6	WaplCtrl	Small	100
6	WaplCtrl	Small	60
6	WaplCtrl	Small	29
6	WaplCtrl	Small	29
6	WaplCtrl	Small	757
6	WaplCtrl	Small	77
6	WaplCtrl	Small	36
6	WaplCtrl	Small	372
6	WaplCtrl	Small	38
6	WaplCtrl	Small	36
6	WaplCtrl	Small	73
6	WaplCtrl	Small	29
6	WaplCtrl	Small	421
6	WaplCtrl	Small	49
6	WaplCtrl	Small	86
6	WaplCtrl	Small	189
6	WaplCtrl	Small	158
6	WaplCtrl	Small	133
6	WaplCtrl	Small	36
6	WaplCtrl	Small	2530
6	WaplCtrl	Small	549
6	WaplCtrl	Small	42
6	WaplCtrl	Small	29
6	WaplCtrl	Small	175
6	WaplCtrl	Small	70
6	WaplCtrl	Small	29
6	WaplCtrl	Small	29
6	WaplCtrl	Small	29
6	WaplCtrl	Small	29
6	WaplCtrl	Small	29
6	WaplCtrl	Small	97
6	WaplCtrl	Small	256
6	WaplCtrl	Small	29
6	WaplCtrl	Small	36
6	WaplCtrl	Small	29
6	WaplCtrl	Small	29
6	WaplCtrl	Small	399
6	WaplCtrl	Small	570
6	WaplCtrl	Small	310
6	WaplCtrl	Small	190
6	WaplCtrl	Small	75
6	WaplCtrl	Small	82
6	WaplCtrl	Small	118
6	WaplCtrl	Small	917
6	WaplCtrl	Small	29
6	WaplCtrl	Small	118
6	WaplCtrl	Small	322
6	WaplCtrl	Small	232
6	WaplCtrl	Small	135
6	WaplCtrl	Small	133
6	WaplCtrl	Small	44
6	WaplCtrl	Small	29
6	WaplCtrl	Small	60
6	WaplCtrl	Small	29
7	WaplCtrl	Big	42
7	WaplCtrl	Big	55
7	WaplCtrl	Big	113
7	WaplCtrl	Big	5998
7	WaplCtrl	Big	55
7	WaplCtrl	Big	29
7	WaplCtrl	Big	149
7	WaplCtrl	Big	166
7	WaplCtrl	Big	72
7	WaplCtrl	Big	29
7	WaplCtrl	Big	184
7	WaplCtrl	Big	5854
7	WaplCtrl	Big	1870
7	WaplCtrl	Big	79
7	WaplCtrl	Big	29
7	WaplCtrl	Big	29
7	WaplCtrl	Big	29
7	WaplCtrl	Big	147
7	WaplCtrl	Big	36
7	WaplCtrl	Big	134
7	WaplCtrl	Big	94
7	WaplCtrl	Big	344
7	WaplCtrl	Big	4958
7	WaplCtrl	Big	358
7	WaplCtrl	Big	78
7	WaplCtrl	Big	74
7	WaplCtrl	Big	69
7	WaplCtrl	Big	36
7	WaplCtrl	Big	70
7	WaplCtrl	Big	29
7	WaplCtrl	Big	80
7	WaplCtrl	Big	29
7	WaplCtrl	Big	65
7	WaplCtrl	Big	29
7	WaplCtrl	Big	29
7	WaplCtrl	Big	53
7	WaplCtrl	Big	77
7	WaplCtrl	Big	29
7	WaplCtrl	Big	36
7	WaplCtrl	Big	666
7	WaplCtrl	Big	206
7	WaplCtrl	Big	65
7	WaplCtrl	Big	431
7	WaplCtrl	Big	36
7	WaplCtrl	Big	65
7	WaplCtrl	Big	49
7	WaplCtrl	Big	156
7	WaplCtrl	Big	29
7	WaplCtrl	Big	126
7	WaplCtrl	Big	152
7	WaplCtrl	Big	92
7	WaplCtrl	Big	229
[truncated: 6,308 more rows]
