# Supplementary material for: A mechanism of cohesin‐dependent loop extrusion organizes zygotic genome architecture
Source: EMBO J. 2017 Dec 7;36(24):3600–18. doi: 10.15252/embj.201798083 (PMC5730859; doi:10.15252/embj.201798083)
Supplement: Supplementary file 13 — Source Data for Figure 7 [file EMBJ-36-3600-s011.xls]

## Sheet: Fig7a_source_data_trans_reads
Cell	Scc1-control_maternal	Scc1-control_paternal	Scc1-KO_maternal	Scc1-KO_paternal	Wapl-control_maternal	Wapl-control_paternal	Wapl-KO_maternal	Wapl-KO_paternal
0	0.030287	0.077775	0.181572	0.174754	0.049709	0.062175	0.0352537	0.0625937
1	0.105077	0.03492	0.0969829	0.0909812	0.0589758	0.0501837	0.0460155	0.0770918
2	0.164104	0.032978	0.0911998	0.176522	0.073119	0.0982706	0.0549674	0.0551464
3	0.0352052	0.0858313	0.0984558	0.136508	0.0756084	0.0376057	0.141211	0.0650847
4	0.0357859	0.0691544	0.0780665	0.116006	0.0836966	0.0761267	0.0861777	0.0381492
5	0.0649677	0.0750927	0.0661072	0.120903	0.0768557	0.0772076	0.0668538	0.0720204
6	0.0918024	0.0733469	0.0603926	0.118239	0.0866038		0.0585957	0.0368744
7	0.0319407	0.0851755	0.203883	0.112794			0.08979
8	0.141193	0.0637667	0.0861384	0.1155
9	0.0688911	0.0689403	0.0813241	0.16738
10	0.0678955	0.0765907	0.0996602	0.135473
11	0.113522	0.0662603	0.0848098	0.107853
12	0.064137	0.101453	0.19756	0.130316
13		0.0818473	0.0970471	0.184524
14		0.0808732	0.0982476	0.142989
15		0.118101	0.190473	0.115285
16		0.0813829	0.067802	0.164884
17			0.0631144
18			0.0753284
19			0.0460316
20			0.140927
21			0.149991
22			0.144459
23			0.0902034
24			0.075762
25			0.0998542
26			0.0818045
27			0.0941401

## Sheet: Fig_7b
Processivity (monomers)	separations (monomers)		fraction_trans	volume (monomers^3)	surface_area (monomer^2)
100	100	0.939228	0.0607722	915232	195812
100	100	0.959117	0.0408828	866976	175996
100	100	0.941049	0.0589509	897010	190988
100	100	0.926087	0.0739126	898178	185716
100	100	0.948189	0.0518107	944996	196200
100	100	0.971461	0.0285389	889961	180643
100	100	0.97394	0.0260601	880383	177138			1 monomer = 15 nm
100	100	0.946641	0.0533593	926680	198723			1 monomer = 600 bp
100	100	0.950997	0.049003	868493	163900
100	100	0.969103	0.0308968	902301	178921
100	100	0.978938	0.0210622	868519	163397
100	100	0.961645	0.0383552	891930	175042
100	200	0.906548	0.0934519	996609	211364
100	200	0.932052	0.0679476	991646	208767
100	200	0.954569	0.0454312	933927	171482
100	200	0.923709	0.0762912	961385	195119
100	200	0.899752	0.100248	1.01397e+06	216795
100	200	0.923744	0.0762556	978814	191377
100	200	0.896722	0.103278	1.00271e+06	211770
100	200	0.894612	0.105388	1.01173e+06	222500
100	200	0.884523	0.115477	1.00923e+06	221967
100	200	0.932232	0.0677675	979771	183514
100	200	0.86233	0.13767	1.01965e+06	219819
100	200	0.900077	0.0999225	1.02753e+06	222812
100	200	0.863747	0.136253	1.01151e+06	221849
100	200	0.906347	0.0936525	1.00642e+06	214045
100	200	0.834235	0.165765	1.03259e+06	237201
100	200	0.92227	0.0777298	997691	204970
100	200	0.88265	0.11735	1.00852e+06	221066
100	200	0.89854	0.10146	1.01313e+06	214235
100	200	0.887262	0.112738	1.00742e+06	221698
100	200	0.850837	0.149163	1.05285e+06	247343
100	200	0.876751	0.123249	1.0242e+06	228536
100	200	0.909961	0.0900386	1.02156e+06	223786
100	200	0.880171	0.119829	1.02701e+06	226570
100	200	0.888581	0.111419	1.0183e+06	226182
100	200	0.902177	0.0978234	998335	212560
100	200	0.864733	0.135267	1.00828e+06	217953
100	200	0.923889	0.0761105	985751	199590
100	200	0.92673	0.0732701	959470	183479
100	200	0.913741	0.0862589	1.00908e+06	221959
100	200	0.912755	0.0872448	993639	207581
100	200	0.895502	0.104498	987110	203346
100	200	0.930883	0.0691172	964212	175996
100	400	0.812514	0.187486	1.06742e+06	248774
100	400	0.999477	0.000522612	559729	65060.9
100	400	0.77979	0.22021	1.11079e+06	264369
100	400	0.893954	0.106046	1.02687e+06	204646
100	400	0.808154	0.191846	1.09241e+06	255761
100	400	0.852942	0.147058	1.05404e+06	222698
100	400	0.781424	0.218576	1.09557e+06	258968
100	400	0.822342	0.177658	1.0897e+06	247523
100	400	0.787468	0.212532	1.09975e+06	272347
100	400	0.811601	0.188399	1.09834e+06	248395
100	400	0.814381	0.185619	1.08742e+06	241923
100	400	0.825051	0.174949	1.1053e+06	263834
100	400	0.760296	0.239704	1.11715e+06	265997
100	400	0.820385	0.179615	1.06816e+06	231038
100	400	0.77594	0.22406	1.0999e+06	263009
100	400	0.834856	0.165144	1.05826e+06	233872
100	400	0.792037	0.207963	1.10305e+06	267327
100	400	0.813888	0.186112	1.09365e+06	255176
100	400	0.831377	0.168623	1.07809e+06	239780
100	400	0.830161	0.169839	1.08245e+06	239463
100	400	0.969738	0.0302621	812331	114956
100	400	0.848656	0.151344	1.07868e+06	244753
100	400	0.827396	0.172604	1.08639e+06	256337
100	400	0.807651	0.192349	1.10383e+06	276691
100	400	0.828149	0.171851	1.0693e+06	234561
100	400	0.83076	0.16924	1.07225e+06	235441
100	400	0.807371	0.192629	1.07816e+06	243455
100	400	0.867023	0.132977	1.04274e+06	220031
100	400	0.807344	0.192656	1.0836e+06	255666
100	400	0.806901	0.193099	1.07596e+06	247904
100	400	0.883436	0.116564	1.05533e+06	215690
100	400	0.809638	0.190362	1.07284e+06	242324
100	400	0.862982	0.137018	1.05573e+06	225633
100	400	0.847668	0.152332	1.05881e+06	224764
100	400	0.771751	0.228249	1.10617e+06	263507
100	400	0.881803	0.118197	1.0417e+06	220092
100	400	0.926461	0.0735394	981136	177830
100	400	0.794042	0.205958	1.09573e+06	263846
100	50	0.985858	0.0141417	730778	138841
100	50	0.989705	0.0102953	708474	134459
100	50	0.988192	0.0118083	726657	135416
100	50	0.987934	0.012066	704768	130337
100	50	0.994628	0.00537184	708930	136903
100	50	0.993188	0.0068121	719436	137282
100	50	0.986982	0.0130176	723642	140732
100	50	0.990698	0.00930203	712543	136987
100	50	0.989231	0.0107689	740791	150132
100	50	0.996125	0.00387456	721094	136569
100	50	0.992218	0.00778227	725069	132836
100	50	0.994716	0.00528399	715623	141876
100	50	0.993532	0.00646824	695167	131879
100	50	0.994992	0.00500846	669267	112715
100	50	0.992394	0.00760602	725146	140197
100	50	0.98592	0.0140804	765258	149161
100	800	0.741299	0.258701	1.12652e+06	272857
100	800	0.77547	0.22453	1.13696e+06	267832
100	800	0.834836	0.165164	1.09222e+06	239474
100	800	0.810782	0.189218	1.10924e+06	255902
100	800	0.749655	0.250345	1.14824e+06	273266
100	800	0.729629	0.270371	1.13485e+06	270369
100	800	0.96239	0.0376102	954747	150301
100	800	0.853993	0.146007	1.07601e+06	230470
200	100	0.969318	0.0306818	837910	161749
200	100	0.984204	0.0157964	850157	159554
200	100	0.965525	0.0344748	838592	164765
200	100	0.988169	0.0118311	825397	139603
200	100	0.960258	0.0397417	834015	158092
200	100	0.980258	0.0197423	824371	146510
200	100	0.968651	0.0313486	829545	159027
200	100	0.955053	0.0449475	848267	159764
200	100	0.96888	0.0311198	829760	160771
200	100	0.973896	0.0261039	849453	162202
200	100	0.959541	0.0404592	828080	161046
200	100	0.967788	0.0322119	842532	165488
200	100	0.972067	0.0279333	832897	157194
200	100	0.979021	0.0209787	832995	157676
200	100	0.980309	0.0196911	736230	110657
200	100	0.967878	0.032122	826995	161369
200	100	0.970613	0.0293867	809710	154482
200	100	0.988012	0.0119882	791075	129865
200	100	0.974914	0.025086	758852	117896
200	100	0.981656	0.0183436	836025	160087
200	100	0.965654	0.0343456	796683	156768
200	100	0.978927	0.0210735	760686	117064
200	100	0.955672	0.0443284	838308	159651
200	100	0.966822	0.0331779	846664	163928
200	100	0.966411	0.0335891	825741	162154
200	100	0.975684	0.024316	843090	167447
200	100	0.967506	0.032494	841004	161184
200	100	0.970673	0.0293272	848455	156794
200	100	0.982823	0.0171767	809198	139984
200	100	0.966732	0.0332682	867081	164734
200	100	0.982234	0.017766	843619	164922
200	100	0.979726	0.0202743	850659	156740
200	100	0.967376	0.032624	828675	161694
200	100	0.981708	0.0182921	821764	151523
200	100	0.971365	0.0286349	837075	171794
200	100	0.952528	0.047472	868253	171458
200	100	0.964385	0.035615	845282	170002
200	100	0.966847	0.0331526	845218	159494
200	100	0.986092	0.0139079	839903	158286
200	100	0.982938	0.0170617	830271	161760
200	100	0.9697	0.0302997	804073	144368
200	100	0.974597	0.0254032	820219	154381
200	100	0.967583	0.0324166	846542	162540
200	100	0.988588	0.0114124	817914	153786
200	100	0.96905	0.03095	813643	154560
200	100	0.975116	0.0248844	862988	161203
200	100	0.96612	0.0338802	794698	142507
200	200	0.964619	0.0353812	880431	128941
200	200	0.913587	0.0864128	955667	193139
200	200	0.930277	0.0697228	945037	188645
200	200	0.92345	0.0765504	963709	195112
200	200	0.909601	0.0903989	964633	195761
200	200	0.901095	0.0989052	970839	198753
200	200	0.962806	0.0371936	917808	163120
200	200	0.928953	0.0710467	972570	198461
200	200	0.934614	0.0653855	980619	200670
200	200	0.93801	0.0619902	962119	180740
200	200	0.946515	0.0534855	940154	183008
200	200	0.89511	0.10489	996997	215399
200	400	0.843542	0.156458	1.08792e+06	242960
200	400	0.907847	0.092153	1.01885e+06	198925
200	400	0.85702	0.14298	1.0609e+06	237755
200	400	0.868667	0.131333	1.06379e+06	226396
200	400	0.886401	0.113599	1.03985e+06	218594
200	400	0.826703	0.173297	1.06195e+06	236905
200	400	0.909915	0.0900855	1.01026e+06	200832
200	400	0.840914	0.159086	1.06042e+06	231721
200	400	0.862548	0.137452	1.04064e+06	221670
200	400	0.874892	0.125108	1.03432e+06	213252
200	400	0.867903	0.132097	1.04983e+06	226512
200	400	0.856465	0.143535	1.03878e+06	212382
200	400	0.854148	0.145852	1.053e+06	216474
200	400	0.848211	0.151789	1.04695e+06	214133
200	50	0.996187	0.00381267	662504	121480
200	50	0.997436	0.00256447	626738	113851
200	50	0.994453	0.00554742	659257	106184
200	50	0.993658	0.00634173	648245	114139
200	50	0.998004	0.00199627	641397	112503
200	50	0.997471	0.00252933	654289	120070
200	50	0.99369	0.00631042	623105	90640
200	50	0.99968	0.000319587	623639	100051
200	50	0.999232	0.000767802	598320	77762.9
200	50	0.992562	0.0074375	649219	115078
200	50	0.994529	0.00547059	615018	103138
200	50	0.995932	0.00406759	625131	95265.2
200	50	0.991255	0.00874455	667938	113947
200	50	0.997673	0.00232738	610101	99097.6
200	50	1	0	627766	100146
200	50	0.989919	0.0100809	656685	109302
200	50	0.987838	0.0121617	664694	110028
200	50	0.999213	0.000787259	605630	95378.2
200	50	0.994275	0.00572509	647574	115216
200	50	0.996555	0.00344526	654862	112263
200	50	0.990808	0.00919196	661374	116927
200	50	0.996219	0.00378067	663773	119111
200	50	0.996205	0.00379465	653331	115548
200	50	0.997331	0.00266937	641027	104315
200	50	0.992385	0.00761465	662084	116892
200	50	0.995448	0.00455199	667451	118538
200	50	0.999769	0.000231153	628496	85367.2
200	50	0.997354	0.0026461	650965	111051
200	50	0.995385	0.00461501	649697	105216
200	50	0.997725	0.00227465	672288	120130
200	50	0.995297	0.0047029	655349	118256
200	50	0.995853	0.00414677	636233	110434
200	50	0.992176	0.00782357	630841	109453
200	50	0.989593	0.0104073	622829	99664.3
200	50	0.994578	0.00542177	674693	121830
200	50	0.99632	0.00368037	650362	113967
200	50	0.997195	0.00280513	668448	122949
200	50	0.98996	0.0100399	673097	120976
200	50	0.996704	0.00329634	695462	127394
200	50	0.996927	0.00307264	645818	115333
200	50	0.992786	0.0072144	636807	100538
200	50	0.993839	0.0061612	684817	121193
200	50	0.993987	0.00601259	647090	116139
200	50	0.991366	0.00863394	648378	119513
200	50	0.99824	0.0017599	679154	122909
200	50	0.990844	0.0091555	653708	109879
200	800	0.763898	0.236102	1.11812e+06	261072
200	800	0.85374	0.14626	1.08617e+06	233382
200	800	0.792413	0.207587	1.11896e+06	261633
200	800	0.925951	0.0740493	1.03591e+06	199062
200	800	0.882227	0.117773	1.04444e+06	207900
200	800	0.806306	0.193694	1.0989e+06	245459
200	800	0.727171	0.272829	1.14681e+06	274637
200	800	0.78374	0.21626	1.14186e+06	269915
200	800	0.79639	0.20361	1.11454e+06	260811
200	800	0.92699	0.0730099	1.01278e+06	186152
200	800	0.832679	0.167321	1.07326e+06	236685
400	100	0.993211	0.00678877	756790	122934
400	100	0.988273	0.0117274	772174	138879
400	100	0.985435	0.014565	781626	140553
400	100	0.989566	0.010434	760143	131624
400	100	0.991895	0.00810519	763270	124377
400	100	0.961907	0.0380928	822976	153116
400	100	0.988841	0.0111585	767702	133272
400	100	0.991913	0.00808722	739343	118593
400	100	0.991843	0.00815729	726290	114491
400	100	0.971243	0.0287568	820642	153983
400	100	0.983005	0.016995	813044	147110
400	100	0.986726	0.013274	737623	125293
400	100	0.980518	0.0194823	798054	142313
400	100	0.971795	0.0282054	768944	132934
400	100	0.968646	0.0313539	769629	133781
400	100	0.991755	0.00824539	727781	119749
400	100	0.995922	0.00407782	754967	126594
400	100	0.985706	0.0142939	749675	124884
400	100	0.982211	0.0177887	795646	136018
400	100	0.981954	0.0180464	756046	127979
400	100	0.981622	0.0183779	781872	132679
400	100	0.966557	0.0334425	779731	141752
400	100	0.982826	0.0171744	790665	142186
400	100	0.977594	0.022406	747832	117903
400	100	0.983343	0.0166569	774938	142150
400	100	0.974311	0.0256889	799849	134179
400	100	0.985286	0.0147143	799506	140464
400	100	0.991024	0.00897583	764923	132554
400	100	0.993597	0.00640268	723484	113767
400	100	0.992415	0.00758497	758193	123746
400	100	0.983266	0.0167339	772754	131756
400	100	0.980555	0.0194448	790812	140428
400	100	0.987537	0.012463	768807	124932
400	100	0.984289	0.0157112	778896	138563
400	100	0.989173	0.0108268	764842	133144
400	100	0.987082	0.0129184	774794	127392
400	200	0.938491	0.061509	940003	182422
400	200	0.955201	0.0447992	921009	170009
400	200	0.917246	0.0827544	969568	195009
400	200	0.941355	0.0586453	945467	182958
400	200	0.935932	0.0640676	957394	193881
400	200	0.969067	0.0309328	886467	151817
400	200	0.948371	0.0516288	933901	182854
400	200	0.920669	0.0793314	943956	181147
400	200	0.948338	0.051662	934869	180555
400	200	0.949593	0.0504066	903721	162168
400	200	0.929076	0.0709241	941376	186074
400	200	0.959673	0.0403272	858249	134905
400	200	0.951741	0.0482593	911208	171598
400	200	0.96981	0.0301898	929402	186255
400	200	0.953806	0.0461938	946161	189424
400	200	0.957068	0.042932	908776	174430
400	200	0.962908	0.0370916	905606	168082
400	200	0.937059	0.0629405	942970	182135
400	200	0.933048	0.0669515	932343	184492
400	200	0.947444	0.0525557	932109	175766
400	200	0.942343	0.0576573	946517	178386
400	200	0.975906	0.0240937	925026	172976
400	200	0.955543	0.0444569	938881	181006
400	200	0.963744	0.0362559	921080	179226
400	200	0.938396	0.0616045	938446	181863
400	400	0.911734	0.0882657	1.03102e+06	211950
400	400	0.849121	0.150879	1.04906e+06	219677
400	400	0.943562	0.0564378	1.00836e+06	193659
400	400	0.881442	0.118558	1.03442e+06	215678
400	400	0.923689	0.0763108	1.02024e+06	206108
400	400	0.997824	0.00217584	665546	78644.5
400	400	0.863082	0.136918	1.03534e+06	219068
400	400	0.864028	0.135972	1.04978e+06	214234
400	400	0.842688	0.157312	1.05515e+06	236002
400	400	0.895841	0.104159	992994	182819
400	400	0.925285	0.0747151	1.00209e+06	199300
400	400	0.85699	0.14301	1.04343e+06	214156
400	400	0.839049	0.160951	1.04407e+06	225253
400	50	0.992825	0.0071751	623249	99851.8
400	50	0.997497	0.00250279	618217	97655.9
400	50	0.999552	0.000448317	598429	93389.8
400	50	0.996455	0.00354541	625325	98759.9
400	50	0.999433	0.0005666	633148	101961
400	50	0.999329	0.000671	609361	97375.5
400	50	0.999922	7.79814e-05	620055	99410
400	50	0.99421	0.00579035	634357	103725
400	50	0.999586	0.000414399	580640	91804.7
400	50	0.997	0.00299966	601710	91286.8
400	50	0.988105	0.0118947	637909	106068
400	50	0.99283	0.00717019	629434	95596
400	50	0.993592	0.00640848	615944	98262.2
400	50	0.999292	0.000708418	619838	100414
400	50	0.999041	0.000959442	634002	103060
400	50	0.994418	0.00558177	612740	101345
400	50	0.994411	0.00558853	647050	106781
400	50	0.995104	0.00489565	621471	103278
400	50	0.991268	0.00873221	664534	109872
400	50	0.995139	0.00486101	587947	80904.3
400	50	0.994621	0.00537908	579181	88837
400	50	0.999997	3.48416e-06	488041	53967.8
400	50	0.996036	0.00396367	610409	99838.9
400	50	0.99767	0.00232985	636707	98240
400	50	0.999019	0.000981437	630258	102309
400	50	0.996499	0.00350126	618522	99783.4
400	50	0.999185	0.000815461	632274	105316
400	50	0.99767	0.00233036	696185	115096
400	50	0.995619	0.00438085	595633	92330
400	50	0.997741	0.00225895	638762	102899
400	50	0.997152	0.00284845	624683	105413
400	50	0.997585	0.00241486	602394	96673
400	50	0.994396	0.00560363	589694	77560.1
400	50	0.995981	0.00401863	640737	109076
400	50	0.994398	0.00560236	629314	98223.3
400	50	0.990914	0.00908609	636253	109329
400	50	0.996683	0.00331652	618756	100884
400	50	0.997095	0.00290542	589088	93834.7
400	50	0.993998	0.00600206	631530	105151
400	50	0.998602	0.00139823	667082	114157
400	50	0.998743	0.00125673	621852	100554
400	50	0.995179	0.00482057	624479	102905
400	50	0.995291	0.00470855	631295	98968.9
400	800	0.879116	0.120884	1.06322e+06	217777
400	800	0.8623	0.1377	1.07767e+06	230993
400	800	0.807302	0.192698	1.08041e+06	237773
400	800	0.774511	0.225489	1.11693e+06	253861
400	800	0.820649	0.179351	1.08577e+06	238600
400	800	0.857405	0.142595	1.07154e+06	220562
400	800	0.79282	0.20718	1.11049e+06	250590
400	800	0.809782	0.190218	1.11119e+06	254320
400	800	0.817978	0.182022	1.09058e+06	236945
400	800	0.760669	0.239331	1.12943e+06	274338
400	800	0.808138	0.191862	1.09978e+06	250302
50	100	0.913928	0.0860718	963272	216436
50	100	0.945646	0.0543535	938072	187201
50	100	0.926548	0.0734524	957362	205469
50	100	0.974088	0.025912	834199	127087
50	100	0.952779	0.047221	916993	180784
50	100	0.930265	0.0697348	946378	203040
50	100	0.933093	0.0669074	950985	199135
50	100	0.918597	0.0814026	957161	214596
50	100	0.926382	0.0736177	961652	200279
50	100	0.914738	0.085262	963865	209241
50	100	0.938731	0.0612692	941327	194910
50	100	0.939162	0.0608378	932937	199377
50	100	0.94022	0.0597805	947169	194681
50	100	0.921532	0.0784676	974091	214610
50	100	0.939452	0.0605482	944482	194692
50	100	0.922336	0.0776645	950223	206708
50	100	0.969394	0.0306059	921482	172673
50	100	0.935469	0.0645308	957555	201616
50	100	0.9017	0.0983002	955642	205766
50	100	0.937991	0.0620086	961523	207517
50	100	0.940488	0.0595121	955718	201795
50	100	0.94672	0.0532797	944248	191176
50	100	0.920953	0.0790473	945925	207552
50	100	0.935569	0.0644305	925745	189766
50	100	0.908653	0.0913471	956416	215163
50	100	0.942028	0.0579716	934596	199912
50	100	0.927178	0.0728217	960717	205282
50	100	0.92565	0.0743501	963291	213378
50	100	0.927119	0.0728808	948448	209327
50	100	0.911965	0.0880351	968674	215067
50	100	0.898686	0.101314	970414	221037
50	100	0.94602	0.05398	934430	198834
50	100	0.934177	0.0658234	919128	181688
50	100	0.952751	0.0472492	939760	192119
50	100	0.94504	0.0549601	948561	197552
50	100	0.93326	0.0667399	936551	192777
50	100	0.941907	0.0580929	951226	201436
50	100	0.909088	0.0909116	970896	214777
50	2000	0.726372	0.273628	1.16212e+06	281891
50	2000	0.678071	0.321929	1.18303e+06	305273
50	2000	0.714017	0.285983	1.17136e+06	285630
50	2000	0.783328	0.216672	1.12835e+06	256436
50	2000	0.77053	0.22947	1.12909e+06	261534
50	2000	0.7587	0.2413	1.13442e+06	259586
50	2000	0.732069	0.267931	1.14899e+06	275676
50	2000	0.651969	0.348031	1.19082e+06	310641
50	2000	0.746905	0.253095	1.14194e+06	273524
50	2000	0.728351	0.271649	1.1286e+06	258559
50	2000	0.812117	0.187883	1.11898e+06	246861
50	2000	0.931076	0.0689243	966504	160110
50	2000	0.825465	0.174535	1.11046e+06	248263
50	2000	0.726114	0.273886	1.15281e+06	273326
50	2000	0.811128	0.188872	1.10249e+06	252551
50	2000	0.668174	0.331826	1.19246e+06	306915
50	2000	0.691336	0.308664	1.18176e+06	301134
50	2000	0.756837	0.243163	1.16102e+06	274657
50	2000	0.708745	0.291255	1.17455e+06	295659
50	2000	0.836216	0.163784	1.10527e+06	232220
50	2000	0.654787	0.345213	1.17842e+06	300657
50	2000	0.771096	0.228904	1.15467e+06	284215
50	2000	0.74447	0.25553	1.1408e+06	258993
50	2000	0.853865	0.146135	1.06789e+06	207938
50	2000	0.822225	0.177775	1.11092e+06	237830
50	2000	0.825686	0.174314	1.08635e+06	229760
50	2000	0.761291	0.238709	1.13117e+06	267942
50	2000	0.786394	0.213606	1.13142e+06	264829
50	2000	0.864203	0.135797	1.07621e+06	204972
50	2000	0.689264	0.310736	1.16171e+06	294781
50	2000	0.719667	0.280333	1.17958e+06	298923
50	200	0.787221	0.212779	1.07089e+06	252561
50	200	0.8841	0.1159	1.02194e+06	217369
50	200	0.792741	0.207259	1.08238e+06	265898
50	200	0.854183	0.145817	1.0622e+06	240669
50	200	0.897872	0.102128	1.01701e+06	219343
50	200	0.863331	0.136669	1.04685e+06	234647
50	200	0.807645	0.192355	1.07093e+06	249429
50	200	0.849867	0.150133	1.0597e+06	252162
50	200	0.879765	0.120235	1.03603e+06	221292
50	200	0.798289	0.201711	1.09041e+06	273231
50	200	0.886412	0.113588	1.03292e+06	223315
50	200	0.873967	0.126033	1.03032e+06	217544
50	200	0.796015	0.203985	1.08203e+06	261575
50	200	0.877033	0.122967	1.02562e+06	215893
50	200	0.818071	0.181929	1.07609e+06	257426
50	200	0.869044	0.130956	1.02674e+06	219701
50	200	0.862738	0.137262	1.04079e+06	236588
50	200	0.858225	0.141775	1.04184e+06	224689
50	200	0.892824	0.107176	1.0298e+06	224268
50	200	0.847915	0.152085	1.0457e+06	237732
50	200	0.825346	0.174654	1.06076e+06	251593
50	200	0.892396	0.107604	1.03306e+06	220814
50	200	0.845876	0.154124	1.05399e+06	242399
50	200	0.821499	0.178501	1.05529e+06	252180
50	200	0.822404	0.177596	1.05346e+06	250376
50	200	0.881678	0.118322	1.00959e+06	205970
50	200	0.875062	0.124938	1.01282e+06	217138
50	200	0.839165	0.160835	1.04976e+06	236789
50	200	0.860207	0.139793	1.0423e+06	239118
50	200	0.91493	0.0850703	1.00045e+06	189165
50	200	0.856645	0.143355	1.02456e+06	225822
50	200	0.825025	0.174975	1.05683e+06	244390
50	200	0.852203	0.147797	1.04313e+06	238665
50	200	0.911988	0.0880123	1.01975e+06	205731
50	200	0.971538	0.0284619	838445	125897
50	200	0.922215	0.0777855	978771	186430
50	200	0.878309	0.121691	1.02139e+06	219837
50	200	0.871996	0.128004	1.04312e+06	239619
50	200	0.846337	0.153663	1.04944e+06	246512
50	200	0.855619	0.144381	1.03561e+06	223836
50	200	0.765009	0.234991	1.09083e+06	262334
50	200	0.889133	0.110867	1.00294e+06	214297
50	200	0.858001	0.141999	1.02151e+06	227524
50	400	0.840823	0.159177	1.0743e+06	234263
50	400	0.886645	0.113355	1.04444e+06	217589
50	400	0.817102	0.182898	1.08162e+06	249032
50	400	0.980972	0.0190277	920488	145746
50	400	0.856991	0.143009	1.05936e+06	226713
50	400	0.804867	0.195133	1.08423e+06	249595
50	400	0.858767	0.141233	1.05915e+06	233526
50	400	0.779366	0.220634	1.11129e+06	268112
50	400	0.889442	0.110558	1.0273e+06	190823
50	400	0.784759	0.215241	1.11762e+06	264683
50	400	0.832831	0.167169	1.08148e+06	233527
50	400	0.786641	0.213359	1.10234e+06	257610
50	400	0.758341	0.241659	1.13527e+06	271359
50	400	0.817337	0.182663	1.08206e+06	242102
50	400	0.773055	0.226945	1.08692e+06	239485
50	400	0.83321	0.16679	1.09371e+06	257719
50	400	0.889026	0.110974	1.02923e+06	209889
50	400	0.790191	0.209809	1.09426e+06	247431
50	400	0.872522	0.127478	1.06196e+06	225202
50	400	0.957359	0.0426407	878898	130811
50	400	0.988666	0.0113339	756953	92944.7
50	400	0.794298	0.205702	1.11167e+06	269099
50	400	0.731104	0.268896	1.12129e+06	273568
50	400	0.767218	0.232782	1.10621e+06	258537
50	400	0.82284	0.17716	1.0803e+06	233326
50	400	0.831206	0.168794	1.0907e+06	239840
50	400	0.830638	0.169362	1.08458e+06	235394
50	400	0.811403	0.188597	1.08163e+06	249367
50	400	0.872567	0.127433	1.05779e+06	221745
50	400	0.750903	0.249097	1.12668e+06	278211
50	400	0.835563	0.164437	1.07071e+06	229748
50	400	0.812825	0.187175	1.08664e+06	250939
50	400	0.74322	0.25678	1.12173e+06	270547
50	400	0.789793	0.210207	1.09833e+06	256974
50	400	0.767843	0.232157	1.12106e+06	272579
50	400	0.822734	0.177266	1.08199e+06	250749
50	400	0.80061	0.19939	1.09312e+06	251258
50	400	0.801109	0.198891	1.09981e+06	245289
50	400	0.779741	0.220259	1.11105e+06	258997
50	400	0.812499	0.187501	1.09254e+06	254434
50	400	0.771616	0.228384	1.12327e+06	275324
50	400	0.874836	0.125164	1.02516e+06	205302
50	400	0.829344	0.170656	1.08642e+06	246906
50	400	0.848028	0.151972	1.07958e+06	229144
50	400	0.837764	0.162236	1.07916e+06	248427
50	400	0.824206	0.175794	1.07506e+06	238360
50	400	0.85173	0.14827	1.07866e+06	234022
50	400	0.73683	0.26317	1.16139e+06	298750
50	400	0.782679	0.217321	1.1247e+06	278964
50	50	1	0	498308	57912
50	50	0.972575	0.0274245	813970	169100
50	50	0.985948	0.0140517	805440	163653
50	50	0.971515	0.0284854	786394	158091
50	50	0.964822	0.0351784	817830	176379
50	50	0.970231	0.0297693	803943	162978
50	50	0.971839	0.0281606	801048	170449
50	50	0.958707	0.0412929	798484	168139
50	50	0.980748	0.0192521	792227	170320
50	50	0.993498	0.00650154	767623	136680
50	50	0.972412	0.027588	800609	168363
50	50	0.942345	0.0576547	817475	182390
50	50	0.985136	0.0148641	801899	163259
50	50	0.977715	0.0222853	803822	164183
50	50	0.976667	0.0233334	807489	164413
50	800	0.78268	0.21732	1.14186e+06	288058
50	800	0.859167	0.140833	1.0731e+06	218577
50	800	0.835067	0.164933	1.09162e+06	231096
50	800	0.804099	0.195901	1.10808e+06	252511
50	800	0.788799	0.211201	1.11833e+06	257669
50	800	0.809304	0.190696	1.08318e+06	233801
50	800	0.824747	0.175253	1.08775e+06	229028
50	800	0.738652	0.261348	1.13231e+06	272853
50	800	0.74974	0.25026	1.12505e+06	264718
50	800	0.739483	0.260517	1.13426e+06	257064
50	800	0.691139	0.308861	1.19104e+06	323277
50	800	0.713423	0.286577	1.15526e+06	289041
50	800	0.748756	0.251244	1.15136e+06	279754
50	800	0.838825	0.161175	1.09873e+06	252671
50	800	0.82036	0.17964	1.09426e+06	238285
800	100	0.9947	0.00530016	744491	121185
800	100	0.992058	0.00794153	713339	113041
800	100	0.97836	0.0216405	775788	134659
800	100	0.978875	0.0211249	773109	130285
800	100	0.992381	0.0076191	752295	126506
800	100	0.991111	0.00888895	729853	119435
800	100	0.993897	0.00610331	736601	121761
800	100	0.984353	0.0156466	772303	133268
800	100	0.992352	0.00764847	746524	116745
800	100	0.984723	0.0152774	780897	134569
800	100	0.988522	0.0114784	761606	125443
800	100	0.982847	0.0171529	773994	132497
800	100	0.994445	0.00555451	778034	131561
800	100	0.988763	0.0112368	737396	123510
800	100	0.993022	0.00697767	764583	123434
800	100	0.986847	0.0131531	743122	126111
800	100	0.995139	0.00486096	723054	105030
800	100	0.99331	0.00668959	743452	118626
800	100	0.975658	0.0243422	728088	120895
800	100	0.983602	0.0163978	809521	141003
800	100	0.990857	0.00914252	755950	127529
800	100	0.992045	0.00795508	721890	115070
800	100	0.987517	0.0124831	775137	129873
800	100	0.995733	0.00426664	734103	114457
800	100	0.993691	0.00630932	724456	114160
800	100	0.969082	0.0309184	782629	132943
800	100	0.980007	0.0199928	748411	121953
800	100	0.992775	0.00722519	738719	120908
800	100	0.99263	0.00736989	688248	92150.8
800	100	0.972654	0.0273464	757298	125725
800	100	0.989388	0.0106125	751759	121912
800	100	0.990912	0.00908771	778209	132022
800	100	0.990058	0.00994156	755009	124641
800	100	0.997455	0.00254498	722255	110648
800	200	0.94669	0.0533097	912451	169721
800	200	0.955464	0.0445359	916594	162581
800	200	0.950385	0.0496146	905368	170917
800	200	0.964569	0.0354307	882394	154500
800	200	0.982917	0.0170831	827352	135772
800	200	0.972718	0.0272823	891112	154532
800	200	0.958486	0.0415138	897845	162584
800	200	0.946001	0.0539989	954733	193671
800	200	0.923118	0.076882	898650	164076
800	200	0.957865	0.0421351	884461	158723
800	200	0.973068	0.0269318	858842	150567
800	200	0.978767	0.0212332	858636	142560
800	200	0.942576	0.057424	921949	174208
800	200	0.961567	0.0384325	891344	150702
800	400	0.923239	0.0767611	1.00559e+06	199021
800	400	0.886719	0.113281	1.0302e+06	215066
800	400	0.906451	0.0935491	1.00218e+06	199143
800	400	0.915871	0.0841291	1.00184e+06	202319
800	400	0.951416	0.0485845	958833	179185
800	400	0.911915	0.0880851	1.0124e+06	197585
800	400	0.888525	0.111475	1.003e+06	201978
800	400	0.882577	0.117423	1.02783e+06	212123
800	400	0.94278	0.0572197	996524	195080
800	400	0.90274	0.0972602	999687	192967
800	400	0.889641	0.110359	1.01965e+06	205272
800	400	0.889743	0.110257	1.02727e+06	211243
800	400	0.900816	0.0991842	1.0058e+06	209349
800	400	0.899829	0.100171	1.01058e+06	196107
800	400	0.901496	0.098504	1.02869e+06	208460
800	400	0.880701	0.119299	1.02102e+06	211046
800	400	0.903284	0.0967164	1.02278e+06	212330
800	50	0.995396	0.00460406	622581	92460.3
800	50	0.994349	0.00565147	615743	91609.6
800	50	0.996511	0.00348858	627098	105794
800	50	0.99634	0.00366031	624569	98371.8
800	50	0.995422	0.00457811	528073	71991.5
800	50	0.997348	0.00265243	600073	89327
800	50	0.996485	0.00351478	607593	92826.4
800	50	0.985707	0.0142933	594340	85586.2
800	50	0.998046	0.00195362	622691	102427
800	50	0.999489	0.000511349	589744	86652.7
800	800	0.805852	0.194148	1.09976e+06	243685
800	800	0.786194	0.213806	1.12453e+06	253310
800	800	0.809073	0.190927	1.10738e+06	250219
800	800	0.86419	0.13581	1.07739e+06	221540
800	800	0.800436	0.199564	1.10428e+06	243126
800	800	0.830604	0.169396	1.08408e+06	238065
800	800	0.911897	0.0881028	1.01473e+06	181630
800	800	0.837806	0.162194	1.08442e+06	231561
800	800	0.83851	0.16149	1.07848e+06	229577
800	800	0.832788	0.167212	1.0954e+06	235705
800	800	0.838035	0.161965	1.07509e+06	233206
